# Supplementary material for: Epigenetic Regulation of Phenotypic Sexual Plasticity Inducing Skewed Sex Ratio in Zebrafish
Source: Front Cell Dev Biol. 2022 Jul 15;10:880779. doi: 10.3389/fcell.2022.880779 (PMC9334531; doi:10.3389/fcell.2022.880779)
Supplement: Supplementary file 1 [file Table2.XLSX]

## Sheet: S2_Candidate_genes
Gene_Symbol	Ensembl_ID	Gene_Category	References
amh	ENSDARG00000014357	reproduction_related	Ye and Chen 2020, (https://doi.org/10.1016/j.csbj.2020.08.025); Lin et al., 2017 (https://doi.org/10.1534/genetics.117.300274); Hosseini et al., 2019 (https://doi.org/10.1186/s12864-019-5722-1); Ribas et al., 2017a (https://doi.org/10.1073/pnas.1609411114)
ar	ENSDARG00000067976	reproduction_related	Ye and Chen 2020, (https://doi.org/10.1016/j.csbj.2020.08.025); Yu et al., 2018 (https://doi.org/10.18632/oncotarget.24407); Lee et al., 2017 (https://doi.org/10.1186/s12864-017-3915-z)
axin1	ENSDARG00000102964	reproduction_related	Hosseini et al., 2019 (https://doi.org/10.1186/s12864-019-5722-1); Ribas et al., 2017a (https://doi.org/10.1073/pnas.1609411114)
bambia	ENSDARG00000055381	reproduction_related	Akemann et al., 2019 (https://doi.org/10.3389/fgene.2018.00719)
birc5a	ENSDARG00000075621	reproduction_related	Ribas et al., 2017b (https://doi.org/10.1186/s13072-017-0168-7)
bmp15	ENSDARG00000037491	reproduction_related	Hosseini et al., 2019 (https://doi.org/10.1186/s12864-019-5722-1); Dranow et al., 2016 (https://doi.org/10.1371/journal.pgen.1006323)
chrna4b	ENSDARG00000070724	reproduction_related	Akemann et al., 2019 (https://doi.org/10.3389/fgene.2018.00719)
clcn2a	ENSDARG00000062427	reproduction_related	Akemann et al., 2019 (https://doi.org/10.3389/fgene.2018.00719)
ctnnb1	ENSDARG00000014571	reproduction_related	Lee et al., 2017 (https://doi.org/10.1186/s12864-017-3915-z)
ctnnbip1	ENSDARG00000038954	reproduction_related	Hosseini et al., 2019 (https://doi.org/10.1186/s12864-019-5722-1); Lee et al., 2017 (https://doi.org/10.1186/s12864-017-3915-z); Ribas et al., 2017a (https://doi.org/10.1073/pnas.1609411114)
cyp11a1	ENSDARG00000002347	reproduction_related	Hosseini et al., 2019 (https://doi.org/10.1186/s12864-019-5722-1); Ribas et al., 2017b (https://doi.org/10.1186/s13072-017-0168-7); Lee et al., 2017 (https://doi.org/10.1186/s12864-017-3915-z)
cyp11a2	ENSDARG00000092696	reproduction_related	Wang et al., 2021 (https://doi.org/10.1210/endocr/bqab258); Li et al., 2020 (https://doi.org/10.1530/JOE-19-0384); Hosseini et al., 2019 (https://doi.org/10.1186/s12864-019-5722-1)
cyp11c1	ENSDARG00000042014	reproduction_related	Zhang et al., 2020 (https://doi.org/10.1210/endocr/bqaa048); Ye and Chen 2020, (https://doi.org/10.1016/j.csbj.2020.08.025); Zheng et al., 2020 (https://doi.org/10.1530/JOE-19-0438); Hosseini et al., 2019 (https://doi.org/10.1186/s12864-019-5722-1); Ribas et al., 2017a (https://doi.org/10.1073/pnas.1609411114); Lee et al., 2017 (https://doi.org/10.1186/s12864-017-3915-z); Sreenivasan et al., 2014…
cyp17a1	ENSDARG00000033566	reproduction_related	Shu et al., 2020 (https://doi.org/10.1007/s00204-020-02915-y); Ye and Chen 2020, (https://doi.org/10.1016/j.csbj.2020.08.025); Zhai et al., 2018 (https://doi.org/10.1210/en.2018-00551); Lee et al., 2017 (https://doi.org/10.1186/s12864-017-3915-z)
cyp19a1a	ENSDARG00000041348	reproduction_related	Ye and Chen 2020, (https://doi.org/10.1016/j.csbj.2020.08.025); Hosseini et al., 2019 (https://doi.org/10.1186/s12864-019-5722-1); Yin et al., 2017 (https://doi.org/10.1210/en.2016-1865); Ribas et al., 2017a (https://doi.org/10.1186/s13072-017-0168-7); Lee et al., 2017 (https://doi.org/10.1186/s12864-017-3915-z); Lau et al., 2016 (https://doi.org/10.1038/srep37357); Sreenivasan et al., 2014 (http…
cyp19a1b	ENSDARG00000098360	reproduction_related	Hosseini et al., 2019 (https://doi.org/10.1186/s12864-019-5722-1); Ribas et al., 2017a (https://doi.org/10.1073/pnas.1609411114)
cyp21a2	ENSDARG00000037550	reproduction_related	Bradley et al., 2011 (https://doi.org/10.1534/g3.111.000190)
cyp26b1	ENSDARG00000077121	reproduction_related	Ribas et al., 2017a (https://doi.org/10.1073/pnas.1609411114); Ribas et al., 2017b (https://doi.org/10.1186/s13072-017-0168-7)
dazap1	ENSDARG00000070846	reproduction_related	Ribas et al., 2017b (https://doi.org/10.1186/s13072-017-0168-7)
ddx4	ENSDARG00000014373	reproduction_related	Hosseini et al., 2019 (https://doi.org/10.1186/s12864-019-5722-1); Ribas et al., 2017a (https://doi.org/10.1073/pnas.1609411114)
dkk1a	ENSDARG00000014103	reproduction_related	Ribas et al., 2017b (https://doi.org/10.1186/s13072-017-0168-7)
dkk3a	ENSDARG00000103591	reproduction_related	Hosseini et al., 2019 (https://doi.org/10.1186/s12864-019-5722-1); Ribas et al., 2017a (https://doi.org/10.1073/pnas.1609411114); Sreenivasan et al., 2014 (https://doi.org/10.1095/biolreprod.113.110874)
dkk3b	ENSDARG00000070683	reproduction_related	Hosseini et al., 2019 (https://doi.org/10.1186/s12864-019-5722-1); Lee et al., 2017 (https://doi.org/10.1186/s12864-017-3915-z); Ribas et al., 2017a (https://doi.org/10.1073/pnas.1609411114); Sreenivasan et al., 2014 (https://doi.org/10.1095/biolreprod.113.110874)
dmrt1	ENSDARG00000007349	reproduction_related	Ye and Chen 2020, (https://doi.org/10.1016/j.csbj.2020.08.025); Hosseini et al., 2019 (https://doi.org/10.1186/s12864-019-5722-1); Webster et al., 2017 (https://doi.org/10.1016/j.ydbio.2016.12.008); Lee et al., 2017 (https://doi.org/10.1186/s12864-017-3915-z); Ribas et al., 2017a (https://doi.org/10.1073/pnas.1609411114); Sreenivasan et al., 2014 (https://doi.org/10.1095/biolreprod.113.110874);
dnaja2	ENSDARG00000104066	reproduction_related	Akemann et al., 2019 (https://doi.org/10.3389/fgene.2018.00719); Akemann et al., 2020 (https://doi.org/10.1093/eep/dvaa010)
dnd1	ENSDARG00000022813	reproduction_related	Ye and Chen 2020, (https://doi.org/10.1016/j.csbj.2020.08.025); Hosseini et al., 2019 (https://doi.org/10.1186/s12864-019-5722-1); Ribas et al., 2017a (https://doi.org/10.1073/pnas.1609411114); Weidinger et al., 2003 (https://doi.org/10.1016/s0960-9822(03)00537-2)
dnmt3b	ENSDARG00000036791	reproduction_related	Hosseini et al., 2019 (https://doi.org/10.1186/s12864-019-5722-1); Akemann et al., 2019 (https://doi.org/10.3389/fgene.2018.00719); Ribas et al., 2017a (https://doi.org/10.1073/pnas.1609411114); Ribas et al., 2017b (https://doi.org/10.1186/s13072-017-0168-7); Campos et al., 2012 (https://doi.org/10.1016/j.gene.2012.03.041)
dnmt3bb.2	ENSDARG00000057830	reproduction_related	Hosseini et al., 2019 (https://doi.org/10.1186/s12864-019-5722-1); Ribas et al., 2017a (https://doi.org/10.1073/pnas.1609411114); Ribas et al., 2017b (https://doi.org/10.1186/s13072-017-0168-7); Campos et al., 2012 (https://doi.org/10.1016/j.gene.2012.03.041)
drd2l	ENSDARG00000014858	reproduction_related	Lee et al., 2017 (https://doi.org/10.1186/s12864-017-3915-z)
dync2li1	ENSDARG00000039770	reproduction_related	Akemann et al., 2019 (https://doi.org/10.3389/fgene.2018.00719)
eef1a1l1	ENSDARG00000020850	reproduction_related	Ribas et al., 2017a (https://doi.org/10.1073/pnas.1609411114); Sreenivasan et al., 2014 (https://doi.org/10.1095/biolreprod.113.110874)
elavl1	ENSDARG00000038695	reproduction_related	Akemann et al., 2019 (https://doi.org/10.3389/fgene.2018.00719); Akemann et al., 2020 (https://doi.org/10.1093/eep/dvaa010)
esr2a	ENSDARG00000016454	reproduction_related	Lee et al., 2017 (https://doi.org/10.1186/s12864-017-3915-z);Ribas et al., 2017b (https://doi.org/10.1186/s13072-017-0168-7)
esr2b	ENSDARG00000034181	reproduction_related	Hosseini et al., 2019 (https://doi.org/10.1186/s12864-019-5722-1); Ribas et al., 2017a (https://doi.org/10.1073/pnas.1609411114); Ribas et al., 2017b (https://doi.org/10.1186/s13072-017-0168-7)
exosc8	ENSDARG00000068755	reproduction_related	Hosseini et al., 2019 (https://doi.org/10.1186/s12864-019-5722-1); Ribas et al., 2017a (https://doi.org/10.1073/pnas.1609411114)
fancl	ENSDARG00000007885	reproduction_related	Ye and Chen 2020, (https://doi.org/10.1016/j.csbj.2020.08.025); Hosseini et al., 2019 (https://doi.org/10.1186/s12864-019-5722-1); Ribas et al., 2017a (https://doi.org/10.1073/pnas.1609411114); Rodríguez-Marí and Postlethwait, 2011 (https://doi.org/10.1016/B978-0-12-381320-6.00020-5); Rodriguez-Mari et al., 2010 (https://doi.org/10.1371/journal.pgen.1001034)
figla	ENSDARG00000087166	reproduction_related	Hosseini et al., 2019 (https://doi.org/10.1186/s12864-019-5722-1); Lee et al., 2017 (https://doi.org/10.1186/s12864-017-3915-z); Ribas et al., 2017b (https://doi.org/10.1186/s13072-017-0168-7)
fmr1	ENSDARG00000037433	reproduction_related	Akemann et al., 2019 (https://doi.org/10.3389/fgene.2018.00719); Akemann et al., 2020 (https://doi.org/10.1093/eep/dvaa010)
foxl2	ENSDARG00000042180	reproduction_related	Ye and Chen 2020, (https://doi.org/10.1016/j.csbj.2020.08.025); Yang et al., 2017 (https://doi.org/10.1534/genetics.116.199133); Lee et al., 2017 (https://doi.org/10.1186/s12864-017-3915-z); Ribas et al., 2017a (https://doi.org/10.1073/pnas.1609411114)
foxL2a	ENSDARG00000042180	reproduction_related	Lee et al., 2017 (https://doi.org/10.1186/s12864-017-3915-z)
foxL2b	ENSDARG00000068417	reproduction_related	Lee et al., 2017 (https://doi.org/10.1186/s12864-017-3915-z)
fshr	ENSDARG00000071494	reproduction_related	Akemann et al., 2020 (https://doi.org/10.1093/eep/dvaa010); Ribas et al., 2017a (https://doi.org/10.1073/pnas.1609411114)
gabrr2b	ENSDARG00000014057	reproduction_related	Lee et al., 2017 (https://doi.org/10.1186/s12864-017-3915-z)
gata4	ENSDARG00000098952	reproduction_related	Akemann et al., 2020 (https://doi.org/10.1093/eep/dvaa010); Lee et al., 2017 (https://doi.org/10.1186/s12864-017-3915-z)
gdf9	ENSDARG00000003229	reproduction_related	Hosseini et al., 2019 (https://doi.org/10.1186/s12864-019-5722-1); Chen et al., 2017 (https://doi.org/10.1095/biolreprod.116.144964); Lee et al., 2017 (https://doi.org/10.1186/s12864-017-3915-z)
gnrh2	ENSDARG00000044754	reproduction_related	Corchuelo et al., 2017 (https://doi.org/10.1016/j.mce.2017.04.002); Ribas et al., 2017b (https://doi.org/10.1186/s13072-017-0168-7); Liu et al., 2013 (https://doi.org/10.1016/j.aquatox.2013.03.013)
gsdf	ENSDARG00000075301	reproduction_related	Hosseini et al., 2019 (https://doi.org/10.1186/s12864-019-5722-1); Yan et al., 2017 (https://doi.org/10.1002/dvdy.24579); Lee et al., 2017 (https://doi.org/10.1186/s12864-017-3915-z); Gautier et al., 2011 (https://doi.org/10.1095/biolreprod.111.091892)
hsd11b1lb	ENSDARG00000110341	reproduction_related	Ribas et al., 2017b (https://doi.org/10.1186/s13072-017-0168-7)
hsd11b2	ENSDARG00000001975	reproduction_related	Hosseini et al., 2019 (https://doi.org/10.1186/s12864-019-5722-1); Lee et al., 2017 (https://doi.org/10.1186/s12864-017-3915-z); Ribas et al., 2017a (https://doi.org/10.1073/pnas.1609411114)
hsd17b3	ENSDARG00000023287	reproduction_related	Luo et al., 2020 (https://doi.org/10.1016/j.scitotenv.2020.141554); Ma et al., 2018 (https://doi.org/10.1016/j.envpol.2017.11.025); Ribas et al., 2017b (https://doi.org/10.1186/s13072-017-0168-7); Zucchi et al., 2012 (https://doi.org/10.1021/es300231y)
ift57	ENSDARG00000021022	reproduction_related	Hosseini et al., 2019 (https://doi.org/10.1186/s12864-019-5722-1); Ribas et al., 2017a (https://doi.org/10.1073/pnas.1609411114)
ift81	ENSDARG00000007444	reproduction_related	Hosseini et al., 2019 (https://doi.org/10.1186/s12864-019-5722-1); Ribas et al., 2017a (https://doi.org/10.1073/pnas.1609411114)
ints3	ENSDARG00000016811	reproduction_related	Hosseini et al., 2019 (https://doi.org/10.1186/s12864-019-5722-1); Ribas et al., 2017a (https://doi.org/10.1073/pnas.1609411114)
klhl10a	ENSDARG00000005814	reproduction_related	Hosseini et al., 2019 (https://doi.org/10.1186/s12864-019-5722-1); Lee et al., 2017 (https://doi.org/10.1186/s12864-017-3915-z)
lef1	ENSDARG00000031894	reproduction_related	Hosseini et al., 2019 (https://doi.org/10.1186/s12864-019-5722-1); Lee et al., 2017 (https://doi.org/10.1186/s12864-017-3915-z); Sreenivasan et al., 2014 (https://doi.org/10.1095/biolreprod.113.110874)
lhbeta1	ENSDARG00000099363	reproduction_related	Ribas et al., 2017b (https://doi.org/10.1186/s13072-017-0168-7)
lhcgr	ENSDARG00000026081	reproduction_related	Ribas et al., 2017a (https://doi.org/10.1073/pnas.1609411114)
lhx8a	ENSDARG00000002330	reproduction_related	Hosseini et al., 2019 (https://doi.org/10.1186/s12864-019-5722-1); Lee et al., 2017 (https://doi.org/10.1186/s12864-017-3915-z)
lztfl1	ENSDARG00000105010	reproduction_related	Akemann et al., 2019 (https://doi.org/10.3389/fgene.2018.00719)
mc2r	ENSDARG00000054949	reproduction_related	Ribas et al., 2017b (https://doi.org/10.1186/s13072-017-0168-7)
mc4r	ENSDARG00000015515	reproduction_related	Akemann et al., 2019 (https://doi.org/10.3389/fgene.2018.00719)
naa35	ENSDARG00000012378	reproduction_related	Ribas et al., 2017a (https://doi.org/10.1073/pnas.1609411114)
nabp1a	ENSDARG00000004692	reproduction_related	Hosseini et al., 2019 (https://doi.org/10.1186/s12864-019-5722-1); Ribas et al., 2017a (https://doi.org/10.1073/pnas.1609411114)
ndufc2	ENSDARG00000102115	reproduction_related	Akemann et al., 2019 (https://doi.org/10.3389/fgene.2018.00719)
nr0b1	ENSDARG00000056541	reproduction_related	Akemann et al., 2020 (https://doi.org/10.1093/eep/dvaa010); Hosseini et al., 2019 (https://doi.org/10.1186/s12864-019-5722-1); Lee et al., 2017 (https://doi.org/10.1186/s12864-017-3915-z); Ribas et al., 2017a (https://doi.org/10.1073/pnas.1609411114); Chen et al., 2016 (https://doi.org/10.1016/j.mce.2016.06.005)
nr1h3	ENSDARG00000098439	reproduction_related	Akemann et al., 2020 (https://doi.org/10.1093/eep/dvaa010); Akemann et al., 2019 (https://doi.org/10.3389/fgene.2018.00719)
nr3c1	ENSDARG00000025032	reproduction_related	Maradonna et al., 2020 (https://doi.org/10.3390/ijms21239073); Ribas et al., 2017a (https://doi.org/10.1073/pnas.1609411114)
nr5a1a	ENSDARG00000103176	reproduction_related	Yan et al., 2021 (https://doi.org/10.1093/genetics/iyaa030); Lee et al., 2017 (https://doi.org/10.1186/s12864-017-3915-z); Ribas et al., 2017a (https://doi.org/10.1073/pnas.1609411114)
nr5a1b	ENSDARG00000023362	reproduction_related	Yan et al., 2021 (https://doi.org/10.1093/genetics/iyaa030); Ribas et al., 2017a (https://doi.org/10.1073/pnas.1609411114)
nr5a2	ENSDARG00000100940	reproduction_related	Akemann et al., 2020 (https://doi.org/10.1093/eep/dvaa010);
odf3b	ENSDARG00000042391	reproduction_related	Hosseini et al., 2019 (https://doi.org/10.1186/s12864-019-5722-1); Lee et al., 2017 (https://doi.org/10.1186/s12864-017-3915-z); Ribas et al., 2017a (https://doi.org/10.1073/pnas.1609411114)
ovca2	ENSDARG00000103748	reproduction_related	Ribas et al., 2017b (https://doi.org/10.1186/s13072-017-0168-7)
pdgfra	ENSDARG00000070494	reproduction_related	Hosseini et al., 2019 (https://doi.org/10.1186/s12864-019-5722-1); Lee et al., 2017 (https://doi.org/10.1186/s12864-017-3915-z)
piwil1	ENSDARG00000041699	reproduction_related	Ye and Chen 2020, (https://doi.org/10.1016/j.csbj.2020.08.025); Hosseini et al., 2019 (https://doi.org/10.1186/s12864-019-5722-1); Ribas et al., 2017a (https://doi.org/10.1073/pnas.1609411114); Houwing et al., 2007 (https://doi.org/10.1016/j.cell.2007.03.026)
piwil2	ENSDARG00000062601	reproduction_related	Ye and Chen 2020, (https://doi.org/10.1016/j.csbj.2020.08.025); Hosseini et al., 2019 (https://doi.org/10.1186/s12864-019-5722-1); Ribas et al., 2017a (https://doi.org/10.1073/pnas.1609411114); Houwing et al., 2008 (https://doi.org/10.1038/emboj.2008.204)
pou5f3	ENSDARG00000044774	reproduction_related	Hosseini et al., 2019 (https://doi.org/10.1186/s12864-019-5722-1); Ribas et al., 2017a (https://doi.org/10.1073/pnas.1609411114)
prkcz	ENSDARG00000043332	reproduction_related	Ribas et al., 2017a (https://doi.org/10.1073/pnas.1609411114)
rbm8a	ENSDARG00000016516	reproduction_related	Hosseini et al., 2019 (https://doi.org/10.1186/s12864-019-5722-1); Ribas et al., 2017a (https://doi.org/10.1073/pnas.1609411114)
rpl13	ENSDARG00000099380	reproduction_related	Lee et al., 2017 (https://doi.org/10.1186/s12864-017-3915-z); Ribas et al., 2017a (https://doi.org/10.1073/pnas.1609411114)
rspo1	ENSDARG00000104340	reproduction_related	Hosseini et al., 2019 (https://doi.org/10.1186/s12864-019-5722-1); Lee et al., 2017 (https://doi.org/10.1186/s12864-017-3915-z); Ribas et al., 2017a (https://doi.org/10.1073/pnas.1609411114), Zhang et al., 2011 (https://doi.org/10.1007/s11033-010-0105-3)
sept3	ENSDARG00000030656	reproduction_related	Hosseini et al., 2019 (https://doi.org/10.1186/s12864-019-5722-1); Lee et al., 2017 (https://doi.org/10.1186/s12864-017-3915-z)
sept8b	ENSDARG00000014233	reproduction_related	Hosseini et al., 2019 (https://doi.org/10.1186/s12864-019-5722-1); Lee et al., 2017 (https://doi.org/10.1186/s12864-017-3915-z)
sox11b	ENSDARG00000095743	reproduction_related	Lee et al., 2017 (https://doi.org/10.1186/s12864-017-3915-z)
sox3	ENSDARG00000053569	reproduction_related	Valdivieso et al., 2019 (https://doi.org/10.1002/jez.b.22848); Ribas et al., 2017a (https://doi.org/10.1073/pnas.1609411114)
sox9a	ENSDARG00000003293	reproduction_related	Ye and Chen 2020, (https://doi.org/10.1016/j.csbj.2020.08.025); Akemann et al., 2020 (https://doi.org/10.1093/eep/dvaa010); Hosseini et al., 2019 (https://doi.org/10.1186/s12864-019-5722-1); Lee et al., 2017 (https://doi.org/10.1186/s12864-017-3915-z); Ribas et al., 2017a (https://doi.org/10.1073/pnas.1609411114); Sun et al., 2013 (https://doi.org/10.1038/cddis.2013.456); Jorgensen et al., 2008 (…
sox9b	ENSDARG00000043923	reproduction_related	Akemann et al., 2020 (https://doi.org/10.1093/eep/dvaa010); Rodríguez-Marí et al., 2005 (https://doi.org/10.1016/j.modgep.2005.02.008 )
spata4	ENSDARG00000036189	reproduction_related	Liu et al., 2005 (https://doi.org/10.1007/s10541-005-0163-7); Ribas et al., 2017b (https://doi.org/10.1186/s13072-017-0168-7)
spata6l	ENSDARG00000004874	reproduction_related	Ribas et al., 2017b (https://doi.org/10.1186/s13072-017-0168-7)
srd5a2a	ENSDARG00000043587	reproduction_related	Bautista et al., 2018 (https://doi.org/10.1016/j.cbpc.2018.02.003); Ribas et al., 2017b (https://doi.org/10.1186/s13072-017-0168-7)
srd5a2b	ENSDARG00000039067	reproduction_related	Bautista et al., 2018 (https://doi.org/10.1016/j.cbpc.2018.02.003); Ribas et al., 2017b (https://doi.org/10.1186/s13072-017-0168-7)
star	ENSDARG00000006137	reproduction_related	Hosseini et al., 2019 (https://doi.org/10.1186/s12864-019-5722-1); Lee et al., 2017 (https://doi.org/10.1186/s12864-017-3915-z); Ribas et al., 2017a (https://doi.org/10.1073/pnas.1609411114)
stoml2	ENSDARG00000103135	reproduction_related	Akemann et al., 2020 (https://doi.org/10.1093/eep/dvaa010); Akemann et al., 2019 (https://doi.org/10.3389/fgene.2018.00719)
sycp3	ENSDARG00000013438	reproduction_related	Hosseini et al., 2019 (https://doi.org/10.1186/s12864-019-5722-1); Ribas et al., 2017a (https://doi.org/10.1073/pnas.1609411114)
tbp	ENSDARG00000014994	reproduction_related	Hosseini et al., 2019 (https://doi.org/10.1186/s12864-019-5722-1); 2017b (https://doi.org/10.1186/s13072-017-0168-7)
tcf7	ENSDARG00000038672	reproduction_related	Lee et al., 2017 (https://doi.org/10.1186/s12864-017-3915-z)
tdrd1	ENSDARG00000007465	reproduction_related	Ye and Chen 2020, (https://doi.org/10.1016/j.csbj.2020.08.025); Dai et al., 2017 (https://doi.org/10.3390/ijms18061127); Ribas et al., 2017b (https://doi.org/10.1186/s13072-017-0168-7)
tdrd7a	ENSDARG00000032808	reproduction_related	Ribas et al., 2017a (https://doi.org/10.1073/pnas.1609411114); Ribas et al., 2017b (https://doi.org/10.1186/s13072-017-0168-7)
tekt1	ENSDARG00000101331	reproduction_related	Hosseini et al., 2019 (https://doi.org/10.1186/s12864-019-5722-1); Lee et al., 2017 (https://doi.org/10.1186/s12864-017-3915-z)
ticrr	ENSDARG00000045605	reproduction_related	Ribas et al., 2017a (https://doi.org/10.1073/pnas.1609411114)
tnfsf10l	ENSDARG00000004196	reproduction_related	Hosseini et al., 2019 (https://doi.org/10.1186/s12864-019-5722-1); Ribas et al., 2017a (https://doi.org/10.1073/pnas.1609411114)
tp53	ENSDARG00000035559	reproduction_related	Hosseini et al., 2019 (https://doi.org/10.1186/s12864-019-5722-1); Lee et al., 2017 (https://doi.org/10.1186/s12864-017-3915-z); Ribas et al., 2017a (https://doi.org/10.1073/pnas.1609411114); 2017b (https://doi.org/10.1186/s13072-017-0168-7)
tsc1a	ENSDARG00000026048	reproduction_related	Hosseini et al., 2019 (https://doi.org/10.1186/s12864-019-5722-1); Ribas et al., 2017a (https://doi.org/10.1073/pnas.1609411114)
tuba4l	ENSDARG00000074289	reproduction_related	Hosseini et al., 2019 (https://doi.org/10.1186/s12864-019-5722-1); Knoll-Gellida et al., 2006 (https://doi.org/ 10.1186/1471-2164-7-46)
tuba7l	ENSDARG00000104643	reproduction_related	Hosseini et al., 2019 (https://doi.org/10.1186/s12864-019-5722-1); Santos et al., 2007 (https://doi.org/10.1152/physiolgenomics.00284.2006)
vtg1	ENSDARG00000092233	reproduction_related	Hosseini et al., 2019 (https://doi.org/10.1186/s12864-019-5722-1); Lee et al., 2017 (https://doi.org/10.1186/s12864-017-3915-z)
vtg5	ENSDARG00000092126	reproduction_related	Hosseini et al., 2019 (https://doi.org/10.1186/s12864-019-5722-1); Ribas et al., 2017a (https://doi.org/10.1073/pnas.1609411114)
wnt11	ENSDARG00000004256	reproduction_related	Hosseini et al., 2019 (https://doi.org/10.1186/s12864-019-5722-1); Lee et al., 2017 (https://doi.org/10.1186/s12864-017-3915-z)
wnt4a	ENSDARG00000071208	reproduction_related	Ribas et al., 2017a (https://doi.org/10.1073/pnas.1609411114); Lee et al., 2017 (https://doi.org/10.1186/s12864-017-3915-z); Sreenivasan et al., 2014 (https://doi.org/10.1095/biolreprod.113.110874)
wnt4b	ENSDARG00000040159	reproduction_related	Hosseini et al., 2019 (https://doi.org/10.1186/s12864-019-5722-1); Ribas et al., 2017a (https://doi.org/10.1073/pnas.1609411114)
wt1a	ENSDARG00000031420	reproduction_related	Lee et al., 2017 (https://doi.org/10.1186/s12864-017-3915-z)
wt1b	ENSDARG00000007990	reproduction_related	Hosseini et al., 2019 (https://doi.org/10.1186/s12864-019-5722-1)
zp2.1	ENSDARG00000086352	reproduction_related	Hosseini et al., 2019 (https://doi.org/10.1186/s12864-019-5722-1); Lee et al., 2017 (https://doi.org/10.1186/s12864-017-3915-z); Ribas et al., 2017a (https://doi.org/10.1073/pnas.1609411114); Mold et al., 2009 (https://doi.org/10.1095/biolreprod.108.071720)
zp2l2	ENSDARG00000004898	reproduction_related	Ribas et al., 2017b (https://doi.org/10.1186/s13072-017-0168-7); Mold et al., 2009 (https://doi.org/10.1095/biolreprod.108.071720)
zp3b	ENSDARG00000039828	reproduction_related	Hosseini et al., 2019 (https://doi.org/10.1186/s12864-019-5722-1); Lee et al., 2017 (https://doi.org/10.1186/s12864-017-3915-z); Mold et al., 2009 (https://doi.org/10.1095/biolreprod.108.071720)
acin1a	ENSDARG00000054290	epigenetic_mechanism	Ribas et al., 2017b (https://doi.org/10.1186/s13072-017-0168-7)
acin1b	ENSDARG00000026842	epigenetic_mechanism	Ribas et al., 2017b (https://doi.org/10.1186/s13072-017-0168-7)
apobec2b	ENSDARG00000113992	epigenetic_mechanism	Paredes et al., 2018 (https://doi.org/10.1080/07420528.2018.1440403)
camkmt	ENSDARG00000095224	epigenetic_mechanism	Ribas et al., 2017b (https://doi.org/10.1186/s13072-017-0168-7)
cbx4	ENSDARG00000099441	epigenetic_mechanism	Ribas et al., 2017b (https://doi.org/10.1186/s13072-017-0168-7)
cbx5	ENSDARG00000061187	epigenetic_mechanism	Ribas et al., 2017b (https://doi.org/10.1186/s13072-017-0168-7)
cenpa	ENSDARG00000093022	epigenetic_mechanism	Ribas et al., 2017b (https://doi.org/10.1186/s13072-017-0168-7)
chaf1a	ENSDARG00000062152	epigenetic_mechanism	Ribas et al., 2017b (https://doi.org/10.1186/s13072-017-0168-7)
chmp2ba	ENSDARG00000068683	epigenetic_mechanism	Ribas et al., 2017b (https://doi.org/10.1186/s13072-017-0168-7)
chmp2bb	ENSDARG00000002190	epigenetic_mechanism	Ribas et al., 2017b (https://doi.org/10.1186/s13072-017-0168-7)
cxxc1a	ENSDARG00000101996	epigenetic_mechanism	Ribas et al., 2017b (https://doi.org/10.1186/s13072-017-0168-7)
dicer1	ENSDARG00000001129	epigenetic_mechanism	Ribas et al., 2017b (https://doi.org/10.1186/s13072-017-0168-7)
dimt1l	ENSDARG00000005057	epigenetic_mechanism	Ribas et al., 2017b (https://doi.org/10.1186/s13072-017-0168-7)
dmgdh	ENSDARG00000025703	epigenetic_mechanism	Ribas et al., 2017b (https://doi.org/10.1186/s13072-017-0168-7)
dnmt1	ENSDARG00000030756	epigenetic_mechanism	Lee et al., 2017 (https://doi.org/10.1186/s12864-017-3915-z); Ribas et al., 2017b (https://doi.org/10.1186/s13072-017-0168-7)
dnmt3ba	ENSDARG00000052402	epigenetic_mechanism	Akemann et al., 2020 (https://doi.org/10.1093/eep/dvaa010); Hosseini et al., 2019 (https://doi.org/10.1186/s12864-019-5722-1); Paredes et al., 2018 (https://doi.org/10.1080/07420528.2018.1440403)
dnmt3bb.1	ENSDARG00000036791	epigenetic_mechanism	Paredes et al., 2018 (https://doi.org/10.1080/07420528.2018.1440403); Ribas et al., 2017b (https://doi.org/10.1186/s13072-017-0168-7)
dnmt3bb.3	ENSDARG00000057863	epigenetic_mechanism	Paredes et al., 2018 (https://doi.org/10.1080/07420528.2018.1440403)
dnttip2	ENSDARG00000057648	epigenetic_mechanism	Ribas et al., 2017b (https://doi.org/10.1186/s13072-017-0168-7)
ehmt1a	ENSDARG00000068157	epigenetic_mechanism	Lee et al., 2017 (https://doi.org/10.1186/s12864-017-3915-z); Ribas et al., 2017b (https://doi.org/10.1186/s13072-017-0168-7)
ehmt1b	ENSDARG00000026634	epigenetic_mechanism	Ribas et al., 2017b (https://doi.org/10.1186/s13072-017-0168-7)
ehmt2	ENSDARG00000102325	epigenetic_mechanism	Lee et al., 2017 (https://doi.org/10.1186/s12864-017-3915-z)
epc1a	ENSDARG00000101579	epigenetic_mechanism	Ribas et al., 2017b (https://doi.org/10.1186/s13072-017-0168-7)
eya3	ENSDARG00000036100	epigenetic_mechanism	Akemann et al., 2019 (https://doi.org/10.3389/fgene.2018.00719)
gadd45aa	ENSDARG00000043581	epigenetic_mechanism	Paredes et al., 2018 (https://doi.org/10.1080/07420528.2018.1440403)
gnmt	ENSDARG00000006840	epigenetic_mechanism	Liu et al., 2016 (https://doi.org/10.1016/j.ecoenv.2016.04.012)
h1f0	ENSDARG00000038559	epigenetic_mechanism	Lee et al., 2017 (https://doi.org/10.1186/s12864-017-3915-z)
h1fx	ENSDARG00000054058	epigenetic_mechanism	Lee et al., 2017 (https://doi.org/10.1186/s12864-017-3915-z)
h1m	ENSDARG00000102892	epigenetic_mechanism	Lee et al., 2017 (https://doi.org/10.1186/s12864-017-3915-z)
h2afy2	ENSDARG00000087897	epigenetic_mechanism	Lee et al., 2017 (https://doi.org/10.1186/s12864-017-3915-z)
h2ax	ENSDARG00000029406	epigenetic_mechanism	Lee et al., 2017 (https://doi.org/10.1186/s12864-017-3915-z)
h3f3d	ENSDARG00000045248	epigenetic_mechanism	Ribas et al., 2017b (https://doi.org/10.1186/s13072-017-0168-7)
hdac11	ENSDARG00000087573	epigenetic_mechanism	Lee et al., 2017 (https://doi.org/10.1186/s12864-017-3915-z)
hdac4	ENSDARG00000098349	epigenetic_mechanism	Ribas et al., 2017b (https://doi.org/10.1186/s13072-017-0168-7)
henmt1	ENSDARG00000018871	epigenetic_mechanism	Ribas et al., 2017b (https://doi.org/10.1186/s13072-017-0168-7)
hist2h2l	ENSDARG00000068996	epigenetic_mechanism	Lee et al., 2017 (https://doi.org/10.1186/s12864-017-3915-z)
histh1l	ENSDARG00000035519	epigenetic_mechanism	Lee et al., 2017 (https://doi.org/10.1186/s12864-017-3915-z)
hmgn2	ENSDARG00000099572	epigenetic_mechanism	Ribas et al., 2017b (https://doi.org/10.1186/s13072-017-0168-7)
hmgn3	ENSDARG00000036754	epigenetic_mechanism	Ribas et al., 2017b (https://doi.org/10.1186/s13072-017-0168-7)
il1b	ENSDARG00000098700	epigenetic_mechanism	Lee et al., 2017 (https://doi.org/10.1186/s12864-017-3915-z)
irf9	ENSDARG00000016457	epigenetic_mechanism	Lee et al., 2017 (https://doi.org/10.1186/s12864-017-3915-z)
kdm4ab	ENSDARG00000019103	epigenetic_mechanism	Ribas et al., 2017b (https://doi.org/10.1186/s13072-017-0168-7)
kdm5bb	ENSDARG00000003098	epigenetic_mechanism	Ribas et al., 2017b (https://doi.org/10.1186/s13072-017-0168-7)
kmt2bb	ENSDARG00000060697	epigenetic_mechanism	Ribas et al., 2017b (https://doi.org/10.1186/s13072-017-0168-7)
mbd3a	ENSDARG00000061774	epigenetic_mechanism	Ribas et al., 2017b (https://doi.org/10.1186/s13072-017-0168-7)
mif	ENSDARG00000071336	epigenetic_mechanism	Lee et al., 2017 (https://doi.org/10.1186/s12864-017-3915-z)
nap1l1	ENSDARG00000101813	epigenetic_mechanism	Ribas et al., 2017b (https://doi.org/10.1186/s13072-017-0168-7)
pcmt	ENSDARG00000015201	epigenetic_mechanism	Ribas et al., 2017b (https://doi.org/10.1186/s13072-017-0168-7)
pemt	ENSDARG00000103614	epigenetic_mechanism	Ribas et al., 2017b (https://doi.org/10.1186/s13072-017-0168-7)
prmt1	ENSDARG00000010246	epigenetic_mechanism	Ribas et al., 2017b (https://doi.org/10.1186/s13072-017-0168-7)
prmt5	ENSDARG00000079605	epigenetic_mechanism	Zhu et al., 2019 (https://doi.org/10.1242/dev.179572)
riox1	ENSDARG00000067838	epigenetic_mechanism	Akemann et al., 2019 (https://doi.org/10.3389/fgene.2018.00719)
setd7	ENSDARG00000038858	epigenetic_mechanism	Ribas et al., 2017b (https://doi.org/10.1186/s13072-017-0168-7)
shmt2	ENSDARG00000104414	epigenetic_mechanism	Ribas et al., 2017b (https://doi.org/10.1186/s13072-017-0168-7)
smarca5	ENSDARG00000052348	epigenetic_mechanism	Ribas et al., 2017b (https://doi.org/10.1186/s13072-017-0168-7)
smarcd2	ENSDARG00000088877	epigenetic_mechanism	Ribas et al., 2017b (https://doi.org/10.1186/s13072-017-0168-7)
tdg.1	ENSDARG00000013004	epigenetic_mechanism	Paredes et al., 2018 (https://doi.org/10.1080/07420528.2018.1440403)
tet2	ENSDARG00000076928	epigenetic_mechanism	Paredes et al., 2018 (https://doi.org/10.1080/07420528.2018.1440403)
trmt10c	ENSDARG00000041575	epigenetic_mechanism	Ribas et al., 2017b (https://doi.org/10.1186/s13072-017-0168-7)
wdr5	ENSDARG00000016903	epigenetic_mechanism	Akemann et al., 2019 (https://doi.org/10.3389/fgene.2018.00719)
