# Supplementary material for: Epigenetic Regulation of Phenotypic Sexual Plasticity Inducing Skewed Sex Ratio in Zebrafish
Source: Front Cell Dev Biol. 2022 Jul 15;10:880779. doi: 10.3389/fcell.2022.880779 (PMC9334531; doi:10.3389/fcell.2022.880779)
Supplement: Supplementary file 2 [file Table3.XLSX]

## Sheet: S3_FCMB vs. FCFB
Chr	Locus	EntrezID	Symbol	Strand	Distance	Width	logFC	logCPM	LR	PValue	FDR
25	26607204	503591	fbxl22	-	-128753	8853	-8.03999	1.36867	510.422	5.1343e-113	1.07825e-107
25	26571612	503591	fbxl22	-	-164345	8853	-6.7973	1.12795	452.843	1.73561e-100	1.82247e-95
20	33794754	557997	olfml2ba	+	-2598	14353	4.67808	1.54482	380.962	7.68388e-85	5.37894e-80
21	39006696	404035	traf4b	-	-18043	18831	-11.3325	0.569882	378.605	2.50422e-84	1.31477e-79
20	33794812	557997	olfml2ba	+	-2656	14353	4.69108	1.54747	370.037	1.83734e-82	7.71718e-78
8	33492281	100004330	mvb12bb	-	-76683	148288	10.5373	1.17048	369.096	2.9445e-82	1.03062e-77
20	33794833	557997	olfml2ba	+	-2677	14353	3.80493	1.54415	334.879	8.32133e-75	2.49651e-70
20	33794752	557997	olfml2ba	+	-2596	14353	5.05097	1.5447	326.349	5.99779e-73	1.57449e-68
20	36204058	564097	ptchd4	-	96832	39105	-4.97713	1.08746	324.609	1.43513e-72	3.34878e-68
16	16892713	100526806	kcnj14	+	-66209	12992	6.81187	1.05737	323.08	3.09008e-72	6.48946e-68
20	33794775	557997	olfml2ba	+	-2619	14353	4.97562	1.54565	300.152	3.05218e-67	5.82713e-63
20	34746996	566703	znf395b	-	-7621	16877	-4.14761	1.5527	298.138	8.38326e-67	1.46713e-62
16	16892715	100526806	kcnj14	+	-66211	12992	7.20755	1.05712	295.965	2.49343e-66	4.02803e-62
16	18405050	30486	rxrbb	+	130638	33243	5.79353	1.80165	289.344	6.90983e-65	1.03652e-60
13	31450642	323706	rtn1a	-	9616	16441	3.20262	2.99164	285.266	5.34754e-64	7.48687e-60
16	18551057	30486	rxrbb	+	-15369	33243	-5.28201	1.2313	282.615	2.02222e-63	2.65428e-59
8	31026471	449859	odf2b	+	-10288	15352	-4.996	1.08674	271.268	6.00545e-61	7.41882e-57
25	26572064	503591	fbxl22	-	-163893	8853	-6.58265	0.633808	269.68	1.33265e-60	1.55483e-56
5	2750718	378848	hspa5	-	29032	7909	-4.36556	1.21638	250.977	1.59036e-56	1.75784e-52
8	33712722	100004330	mvb12bb	-	143758	148288	-4.23321	1.31098	235.278	4.21071e-53	4.42144e-49
8	33712683	100004330	mvb12bb	-	143719	148288	-4.12853	1.31208	231.418	2.92543e-52	2.92556e-48
16	13921154	335650	rcvrn2	-	-261	9724	-4.17515	1.41704	229.589	7.327e-52	6.99426e-48
20	36465625	368360	lbr	-	48735	20623	-4.20771	1.18086	227.536	2.05465e-51	1.87606e-47
8	33712713	100004330	mvb12bb	-	143749	148288	-4.60099	1.31115	226.545	3.37872e-51	2.9565e-47
17	50291169	799740	si:ch73-50f9.4	-	-19803	22282	-8.38381	0.524169	226.1	4.2253e-51	3.54941e-47
16	19474211	324931	sp8b	+	62403	2159	-2.38006	2.30031	210.308	1.17646e-47	9.5026e-44
8	33712696	100004330	mvb12bb	-	143732	148288	-3.97731	1.31233	199.81	2.29721e-45	1.7868e-41
6	27391932	559537	scly	+	-116216	13274	4.04091	1.45817	199.669	2.46691e-45	1.85027e-41
25	26978635	569768	grm8b	+	-55442	313623	4.4711	0.880289	198.697	4.02004e-45	2.91119e-41
6	48352827	327029	capza1a	-	5329	24349	-5.30455	0.926483	197.696	6.64792e-45	4.65375e-41
17	49550923	550264	fcf1	-	69251	24517	-8.21324	0.969106	194.993	2.58549e-44	1.75154e-40
16	13921070	335650	rcvrn2	-	-345	9724	-4.10648	1.41653	192.214	1.04497e-43	6.85788e-40
2	50489808	393746	viml	+	-98477	18433	-5.19843	0.945745	189.581	3.92545e-43	2.49812e-39
25	26792742	569679	usp3	-	39602	14691	6.67032	1.19646	184.673	4.62617e-42	2.85746e-38
25	25985396	393926	idh3a	+	-219295	63009	3.61896	1.41286	183.495	8.36217e-42	5.01752e-38
10	3937669	393894	pitpnb	+	108707	40643	5.60938	2.8724	181.072	2.82749e-41	1.64944e-37
25	26498632	503591	fbxl22	-	-237325	8853	-8.6503	0.116559	180.909	3.0681e-41	1.74143e-37
10	3937639	393894	pitpnb	+	108737	40643	5.67927	2.87499	178.373	1.09841e-40	6.07039e-37
14	37735086	567278	lect2l	+	-849562	1540	8.99155	-0.0181394	177.958	1.35292e-40	7.28529e-37
2	6690300	768164	rgs18	-	141462	12974	-4.06309	2.25314	176.786	2.43882e-40	1.28043e-36
17	49575399	796475	zgc:171599	-	-61624	5180	3.60076	0.71266	175.66	4.29651e-40	2.20075e-36
8	33712716	100004330	mvb12bb	-	143752	148288	-3.54697	1.31136	171.311	3.82637e-39	1.91326e-35
5	2751510	393263	ddrgk1	-	-29313	469	-5.30523	0.450228	170.803	4.94186e-39	2.41357e-35
15	47109463	791201	cep57	+	-29524	9430	-7.08619	0.312464	168.522	1.5559e-38	7.42619e-35
25	27032100	569768	grm8b	+	-108907	313623	4.66899	1.05816	167.914	2.1122e-38	9.85735e-35
16	17810426	791152	them4	+	-46578	34564	-4.45056	1.1024	157.41	4.164e-36	1.90104e-32
15	46353995	570991	si:ch1073-340i21.3	+	-24056	6449	-8.41594	-0.0661386	153.796	2.56601e-35	1.14656e-31
12	33905	324141	foxk2	-	-8309	9846	8.47586	0.137716	148.933	2.96643e-34	1.29787e-30
6	27391878	559537	scly	+	-116162	13274	2.81062	1.45652	137.251	1.0624e-31	4.55335e-28
15	46256661	570991	si:ch1073-340i21.3	+	73278	6449	-4.38072	0.511302	136.866	1.29013e-31	5.41877e-28
2	42983520	568941	oc90	-	23168	17800	10.967	0.416609	135.461	2.61784e-31	1.07798e-27
19	41243304	561007	pdk4	-	29586	23461	4.09352	0.324805	135.194	2.99482e-31	1.2095e-27
14	8499311	324373	dnajc4	+	-24251	21610	-4.14129	2.57985	128.362	9.35368e-30	3.70633e-26
19	41243293	561007	pdk4	-	29575	23461	4.10109	0.322137	125.79	3.41808e-29	1.32931e-25
20	34122021	559020	ptgs2b	-	-5376	5575	-3.04826	0.880738	122.669	1.64799e-28	6.29261e-25
8	33605371	100004330	mvb12bb	-	36407	148288	8.20517	-0.104591	122.284	2.00022e-28	7.50114e-25
16	6269957	30265	ctnnb1	-	64167	23291	-3.31442	0.459849	116.084	4.55661e-27	1.67882e-23
2	41138620	553162	hs6st1a	-	14607	222328	10.3581	0.488722	114.669	9.29804e-27	3.36668e-23
5	69672318	436837	gtf2h3	+	-22170	10760	-3.9832	1.53272	106.353	6.17084e-25	2.1965e-21
11	5857979	796865	gamt	-	-7559	9592	3.91894	1.1024	106.12	6.94176e-25	2.42972e-21
19	41243316	561007	pdk4	-	29598	23461	3.62517	0.325078	104.766	1.37436e-24	4.7316e-21
14	49967197	503769	abhd18	-	-61228	31474	-4.24218	1.27253	102.71	3.87905e-24	1.31393e-20
19	40799969	100033722	mir489	-	18698	104	4.01311	0.452792	95.5776	1.42206e-22	4.74041e-19
10	3949261	393894	pitpnb	+	97115	40643	-5.2832	-0.20712	92.4056	7.06147e-22	2.31715e-18
17	49550952	550264	fcf1	-	69280	24517	4.35571	0.836226	91.3258	1.21861e-21	3.93723e-18
20	32740843	393590	lratd1	+	15920	2187	-2.97843	1.59294	88.8501	4.25889e-21	1.35516e-17
22	30681338	796658	si:dkey-169i5.4	+	-234351	10750	11.2694	0.776678	86.121	1.69256e-20	5.30525e-17
25	36956466	393887	wwox	-	-114273	343777	3.82238	0.277931	85.7219	2.07106e-20	6.39619e-17
16	14311360	393201	polr3c	+	-61814	31053	7.80015	-0.446009	83.5622	6.17416e-20	1.87917e-16
10	3949328	393894	pitpnb	+	97048	40643	-3.44849	0.831587	82.9536	8.40022e-20	2.52018e-16
16	18405592	30486	rxrbb	+	130096	33243	-3.72688	-0.0330658	82.7559	9.28362e-20	2.74598e-16
2	43253634	403050	pard3ab	+	-48613	124678	11.4435	2.52141	82.1789	1.2431e-19	3.62587e-16
14	52184509	100000948	cox18	+	172412	10040	-10.1908	0.0101045	81.8587	1.46176e-19	4.20523e-16
21	39048912	447920	aldh3a2b	-	-9578	28778	5.75736	2.09479	81.7266	1.56272e-19	4.43495e-16
20	35408690	415157	sf3b6	+	24502	4745	-4.18622	-0.1691	81.0779	2.16998e-19	6.07621e-16
2	43253638	403050	pard3ab	+	-48617	124678	10.8603	2.52135	80.4965	2.91227e-19	8.04741e-16
16	19758856	550518	twist1b	+	-26313	1606	-2.13728	2.15101	75.9156	2.96054e-18	7.96197e-15
22	29755540	321061	pdcd4b	-	66047	30511	3.14831	0.193127	75.8984	2.98642e-18	7.96197e-15
25	36956631	393887	wwox	-	-114108	343777	3.74474	1.54755	75.8927	2.99509e-18	7.96197e-15
4	42173030	100006451	wu:fa10h04	-	81785	287	-5.42307	2.28076	75.735	3.24408e-18	8.51606e-15
22	30681417	796658	si:dkey-169i5.4	+	-234430	10750	10.5147	0.781198	75.3881	3.86717e-18	1.00264e-14
16	19491735	324931	sp8b	+	44879	2159	-2.68256	0.98664	75.2347	4.17951e-18	1.07041e-14
2	40868987	553288	uggt1	-	-21017	57036	9.24705	0.604265	74.0999	7.42619e-18	1.85764e-14
25	25963446	393926	idh3a	+	-197345	63009	3.30882	0.17419	74.0988	7.43025e-18	1.85764e-14
23	46192954	555962	tgm1l4	-	-9184	10270	9.84252	1.18269	73.2483	1.14322e-17	2.82454e-14
13	32454421	450010	rdh14a	+	-119	2541	4.47028	1.38671	71.7031	2.50143e-17	6.10841e-14
15	46495927	100004469	igsf11	+	-109666	212604	-6.12718	1.15925	71.5828	2.65861e-17	6.4176e-14
2	50783995	541315	adcyap1r1a	+	37845	70098	3.41306	0.334209	69.1284	9.22588e-17	2.20172e-13
16	17806947	791152	them4	+	-43099	34564	-4.17316	0.624257	68.967	1.00125e-16	2.3626e-13
15	15208487	100170786	camkk1b	+	107839	11881	-10.041	-0.0537591	67.0254	2.68034e-16	6.25439e-13
24	3086209	30072	inhbaa	+	-36371	12129	6.85427	0.693585	66.8499	2.92989e-16	6.76158e-13
20	36236609	564097	ptchd4	-	129383	39105	-2.28762	0.783206	66.6093	3.31025e-16	7.55634e-13
2	50427290	393746	viml	+	-35959	18433	3.35083	0.908628	66.4025	3.67635e-16	8.3018e-13
14	43572196	492486	adra1bb	+	-17706	18275	8.03192	1.18145	66.0005	4.50818e-16	1.00719e-12
2	50427296	393746	viml	+	-35965	18433	3.79409	0.907708	65.1087	7.08768e-16	1.56682e-12
6	52304581	386850	eif6	-	-44048	8993	-9.31783	0.0272983	64.0899	1.18871e-15	2.60042e-12
7	39049162	30277	mdka	+	117298	11161	9.45383	2.01572	63.541	1.57062e-15	3.40045e-12
2	11953088	393319	cdc73	+	-6544	56621	3.48212	1.08984	62.3237	2.91393e-15	6.2444e-12
16	19489114	324931	sp8b	+	47500	2159	-2.78358	0.825783	62.1656	3.15756e-15	6.69814e-12
4	77344499	100190900	slco1f3	-	12467	9490	8.48508	-0.096243	61.4584	4.52199e-15	9.45187e-12
7	73662448	767681	btr12	+	7689	15649	10.9905	-0.465813	61.4481	4.5457e-15	9.45187e-12
2	42533837	101883455	slco5a1b	-	117907	16775	7.07818	0.302821	59.7814	1.06e-14	2.18244e-11
7	13069925	100334336	syt7b	+	-29286	286103	3.27327	1.15382	58.9885	1.58595e-14	3.23363e-11
2	50427207	393746	viml	+	-35876	18433	4.53492	0.164258	58.4456	2.08993e-14	4.22024e-11
12	48960697	394082	slc18a3b	-	236	1640	-2.09692	0.876763	58.0022	2.61825e-14	5.23672e-11
7	39822689	559037	grpel1	-	71160	7286	6.09158	1.20183	57.7911	2.91491e-14	5.77506e-11
22	6051303	503734	si:dkey-19a16.2	-	-31142	8819	8.64095	0.532808	57.6056	3.20316e-14	6.28685e-11
20	30996022	335799	sod2	+	-56844	8370	-2.19058	1.01286	56.9815	4.3993e-14	8.49431e-11
13	31436758	323706	rtn1a	-	1621	10552	7.47092	0.3217	56.9773	4.40876e-14	8.49431e-11
3	6657678	246090	cygb1	+	-17890	28389	-2.93298	0.766553	56.5069	5.60027e-14	1.06919e-10
5	65765609	794892	notch1b	-	-17176	103190	4.64036	-0.0331234	55.3896	9.88601e-14	1.87041e-10
21	37199881	100000160	fgfr4	-	5518	10452	-9.9978	1.13083	55.1605	1.11081e-13	2.08286e-10
22	30739213	797780	ssuh2.3	-	-260222	24750	-8.33443	-0.181312	54.7938	1.3386e-13	2.48777e-10
14	52579604	450017	atp6v0e1	+	-8470	4901	-10.3453	-0.178377	54.7361	1.37852e-13	2.53949e-10
6	52304576	386850	eif6	-	-44053	8993	-8.44818	0.0297549	54.4582	1.58789e-13	2.89975e-10
13	1837570	394026	bmp5	+	35199	33967	-8.14961	0.518544	54.0721	1.93266e-13	3.49894e-10
14	50179060	503769	abhd18	-	150635	31474	-9.17893	0.909044	53.8371	2.1782e-13	3.90976e-10
2	41622976	565889	d2hgdh	-	60136	16570	8.7649	0.0496078	52.9095	3.49279e-13	6.21625e-10
2	43068344	432388	lrrc6	-	-55605	25710	7.79082	0.428544	52.8256	3.64524e-13	6.43306e-10
1	31622688	65089	fgf8b	+	15586	5229	-3.37844	0.480312	52.6246	4.03807e-13	7.06692e-10
2	50427279	393746	viml	+	-35948	18433	3.01339	0.907887	52.3455	4.65456e-13	8.07851e-10
7	41432702	100000576	abcf2b	-	12583	15777	8.63389	0.78833	52.2461	4.89637e-13	8.42854e-10
1	31622690	65089	fgf8b	+	15584	5229	-3.62922	0.479528	52.2234	4.95316e-13	8.45697e-10
24	3003880	436918	eci2	+	-42835	10996	9.59897	1.32813	51.5964	6.81661e-13	1.15447e-09
13	31450662	323706	rtn1a	-	9636	16441	7.35632	2.64321	51.0945	8.8024e-13	1.47887e-09
15	47899846	353179	otx5	+	4048	5388	-2.88513	0.696621	50.8504	9.96808e-13	1.66142e-09
3	41655095	503589	gna12a	+	-7458	58602	-1.52656	3.83888	50.5692	1.15035e-12	1.90224e-09
2	50783981	541315	adcyap1r1a	+	37859	70098	2.49672	0.250256	49.8397	1.6683e-12	2.73717e-09
13	1857524	394026	bmp5	+	15245	33967	-9.89585	0.739666	49.6353	1.85154e-12	3.01426e-09
13	31436707	323706	rtn1a	-	1570	10552	6.81763	0.358726	48.9289	2.65417e-12	4.28769e-09
15	16116718	555832	si:ch211-259g3.4	-	-40085	3482	-7.70455	1.06468	48.8302	2.79111e-12	4.47448e-09
2	50427268	393746	viml	+	-35937	18433	2.76135	0.906132	48.6147	3.11529e-12	4.95635e-09
13	742853	555686	nrxn1b	+	-9826	78250	-8.89566	1.1702	48.1702	3.90783e-12	6.17052e-09
14	43735245	393950	gar1	-	118673	11516	7.66334	0.61291	47.6372	5.12858e-12	8.03767e-09
2	50427310	393746	viml	+	-35979	18433	2.9615	0.904086	47.5119	5.46706e-12	8.50468e-09
22	7977006	100142642	sc:d217	-	-29271	110204	-3.05463	0.4072	47.4293	5.70228e-12	8.80537e-09
16	52653920	334627	ubr5	-	7131	104756	2.28811	0.776371	47.4069	5.7678e-12	8.84154e-09
16	14311356	393201	polr3c	+	-61810	31053	-3.28322	-0.446009	47.2798	6.15442e-12	9.36583e-09
17	41440222	323882	insm1b	+	23720	2198	4.11253	1.44987	47.1649	6.52581e-12	9.85956e-09
2	50427218	393746	viml	+	-35887	18433	3.82948	0.166651	47.0617	6.87871e-12	1.03185e-08
14	44533633	559137	si:dkey-109l4.3	-	-240220	3009	8.10527	0.570854	46.0362	1.16085e-11	1.729e-08
15	46933401	767698	zgc:153039	+	-79896	34120	3.09292	0.971222	46.0026	1.18097e-11	1.74657e-08
19	15114309	569550	edn2	-	-167671	5268	3.78915	2.34805	45.1347	1.83935e-11	2.70125e-08
8	32469805	553174	ncs1b	+	46355	83696	-3.15844	0.0219124	44.5862	2.43405e-11	3.54981e-08
22	4638364	571786	fbn2b	-	-6120	120118	8.3457	1.94216	44.5375	2.49536e-11	3.61412e-08
6	52304565	386850	eif6	-	-44064	8993	-6.95692	0.0303632	44.2971	2.82139e-11	4.05833e-08
9	24473974	100004613	tmeff2a	-	61430	163060	-3.19464	1.27092	44.1837	2.98954e-11	4.27096e-08
2	24246503	100033749	mir736	-	-14793	80	-2.02012	1.52175	44.1403	3.05662e-11	4.33728e-08
22	2323378	100170822	zgc:173693	+	-16958	33982	10.3695	0.759768	44.0548	3.19307e-11	4.50049e-08
11	17747716	768127	tafa4b	-	33729	117009	2.79796	0.989967	43.9383	3.38894e-11	4.74472e-08
14	33240310	405893	pdzd11	+	24411	3768	-9.92676	1.5059	43.8058	3.62638e-11	5.04352e-08
22	4005486	796419	mhc1ula	+	-91168	14758	8.61933	1.62491	43.4695	4.3063e-11	5.94974e-08
3	3775187	555597	art4	+	-94071	5375	3.34715	-0.494223	42.8321	5.96468e-11	8.18717e-08
8	19657060	796762	fam78bb	-	7443	7417	-2.27097	2.39906	42.6301	6.61345e-11	9.01873e-08
13	921450	100004460	pcsk2	+	-9327	65530	-10.739	0.389466	42.4793	7.14337e-11	9.67852e-08
19	8118874	100006223	si:dkey-266f7.9	-	21890	10494	3.51701	1.84179	42.4546	7.23434e-11	9.73895e-08
2	42112180	404618	adhfe1	-	2605	14088	4.92733	0.600513	42.4068	7.4132e-11	9.91617e-08
13	561142	406805	nvl	-	27925	16960	-9.39875	1.26944	42.2729	7.93854e-11	1.05517e-07
3	15653398	327500	zgc:66474	-	-14267	21474	-7.26483	2.08357	41.8485	9.86266e-11	1.30267e-07
22	6240876	100101462	rnasel4	+	13318	4546	-7.74366	0.236211	41.8301	9.95592e-11	1.30677e-07
16	19581872	324931	sp8b	+	-45258	2159	-2.89272	0.193622	41.7511	1.03665e-10	1.35221e-07
9	24473949	100004613	tmeff2a	-	61405	163060	-2.88206	1.27399	41.4445	1.21264e-10	1.572e-07
16	6269902	30265	ctnnb1	-	64112	23291	-2.39915	0.268742	41.1794	1.38877e-10	1.78354e-07
14	33778044	798375	apln	+	-55094	34765	-7.75183	0.0703468	41.1738	1.3928e-10	1.78354e-07
19	41178178	550321	asb4	+	-8182	12256	2.50466	0.444115	40.9443	1.5663e-10	1.99356e-07
22	2323375	100170822	zgc:173693	+	-16955	33982	9.03397	0.759101	40.7268	1.7507e-10	2.21484e-07
5	69206877	791612	mat2ab	-	-5307	15218	-8.15986	-0.0263665	40.5835	1.88387e-10	2.36904e-07
22	31242101	798071	sec13	+	-182126	23514	3.15205	1.31337	40.5223	1.94386e-10	2.42992e-07
4	36621477	564402	si:dkey-151g22.1	+	-5359	24947	1.89383	1.40337	39.9689	2.58044e-10	3.2066e-07
8	33604291	100004330	mvb12bb	-	35327	148288	7.09692	0.676867	39.8314	2.76855e-10	3.42012e-07
13	32454368	450010	rdh14a	+	-66	2541	3.49399	1.38871	39.6239	3.07886e-10	3.78121e-07
2	38143337	100007940	cbln12	-	17683	4240	-7.90245	-0.161502	39.5869	3.13783e-10	3.83123e-07
19	48092225	767797	utp18	-	-14294	7233	10.4998	1.38035	39.1517	3.92127e-10	4.76013e-07
14	51394445	799734	unc5a	-	-224943	455335	-7.46965	0.343261	39.0616	4.10639e-10	4.9562e-07
2	40797730	553288	uggt1	-	-92274	57036	-9.49145	1.15175	38.7328	4.8598e-10	5.83201e-07
20	3425158	100037368	mfsd4b	+	-85910	6278	-8.6868	0.592656	38.5774	5.26236e-10	6.27922e-07
7	72437256	768305	mrpl21	+	140642	7214	-2.86362	0.546706	38.5369	5.37272e-10	6.37468e-07
3	55734921	58080	axin2	-	84196	19598	3.35554	2.79868	38.4057	5.74635e-10	6.77969e-07
2	30323966	556485	jph1b	-	-331	33572	-5.25059	0.341223	38.2653	6.17509e-10	7.24483e-07
20	4159602	799070	zgc:194224	-	2464	7616	-11.0712	1.49927	37.912	7.40099e-10	8.63485e-07
2	40709354	553288	uggt1	-	-180650	57036	-8.275	2.19736	37.5369	8.96993e-10	1.04075e-06
7	5715279	100004011	hist1h2a11	+	188742	578	9.76193	0.169724	37.4769	9.25007e-10	1.06736e-06
2	38880779	798285	rem2	+	44196	52324	-3.93481	-0.165626	37.2124	1.05936e-09	1.20968e-06
13	32454394	450010	rdh14a	+	-92	2541	6.05951	1.38936	37.2115	1.05987e-09	1.20968e-06
13	32454391	450010	rdh14a	+	-89	2541	4.10736	1.38931	37.0664	1.14175e-09	1.29609e-06
2	38880801	798285	rem2	+	44174	52324	-4.43467	-0.165947	37.032	1.16206e-09	1.31206e-06
2	41653312	553590	zgc:110158	-	-69853	146244	-8.27509	0.48872	36.9649	1.20272e-09	1.35071e-06
2	47904015	560494	ftr23	+	2168	4869	-5.28886	1.88439	36.8617	1.26811e-09	1.41657e-06
21	17488783	553186	barhl1b	-	6361	3729	-7.66656	0.712592	36.6743	1.39608e-09	1.54447e-06
3	15913707	100318355	mapk8ip3	+	-6277	80859	6.63755	1.03761	36.6726	1.39732e-09	1.54447e-06
23	46096081	406561	ddah1	-	55470	25296	-8.28639	1.24006	36.2701	1.71776e-09	1.88872e-06
20	3816929	100003037	cnksr3	-	-94617	83312	-8.6468	1.11604	35.8928	2.08482e-09	2.28037e-06
22	6050445	503734	si:dkey-19a16.2	-	-32000	8819	-6.28911	-0.186957	35.5395	2.49935e-09	2.71962e-06
2	41653292	553590	zgc:110158	-	-69873	146244	-8.38021	0.489915	35.3604	2.74005e-09	2.96616e-06
7	41609762	100000303	plxdc2	-	-18185	110772	9.52873	1.1857	35.0604	3.19633e-09	3.43751e-06
17	31293817	797157	prlh2r	+	-55951	1121	-7.80104	0.123642	35.0532	3.20821e-09	3.43751e-06
22	4280573	556504	kdm4b	-	-127298	92616	6.72608	0.768834	35.0227	3.25891e-09	3.47412e-06
20	4379069	767791	ipcef1	+	-157091	26808	8.32528	0.141632	34.633	3.98092e-09	4.21103e-06
17	4379291	405867	crls1	+	-10406	17200	-2.61666	0.667596	34.6285	3.99028e-09	4.21103e-06
20	38516587	563420	si:ch211-245h14.1	-	-8760	6651	11.4672	2.91372	34.4646	4.34078e-09	4.55801e-06
17	29903034	405890	esrrga	-	25698	79121	8.58566	0.876549	34.4199	4.44153e-09	4.6406e-06
15	46933463	767698	zgc:153039	+	-79958	34120	2.33592	0.973319	34.2589	4.82461e-09	5.0159e-06
22	4005804	796419	mhc1ula	+	-91486	14758	6.6497	0.732026	34.0452	5.38463e-09	5.54803e-06
22	3633397	796419	mhc1ula	+	280921	14758	6.45222	0.663264	34.0435	5.38928e-09	5.54803e-06
17	29903044	405890	esrrga	-	25708	79121	7.43814	0.887744	34.0094	5.48473e-09	5.61875e-06
3	41655105	503589	gna12a	+	-7468	58602	-2.28268	3.77483	33.944	5.67225e-09	5.78263e-06
7	5408869	245949	vangl2	-	33746	47389	9.30109	1.551	33.7909	6.13665e-09	6.22585e-06
2	38880792	798285	rem2	+	44183	52324	-3.79549	-0.167043	33.6191	6.70309e-09	6.76783e-06
3	55734923	58080	axin2	-	84198	19598	2.87623	2.7982	33.5977	6.77735e-09	6.81007e-06
9	1993256	30407	hoxd13a	-	2945	2942	5.02196	-0.236318	33.3858	7.55737e-09	7.5577e-06
2	30653477	558069	ctnnd2b	-	-40265	139496	6.65881	1.1966	33.0657	8.90945e-09	8.86761e-06
17	42319211	564359	pax1a	+	-44373	3512	-5.33047	0.352261	32.8264	1.00769e-08	9.98224e-06
2	9865646	554118	anxa13l	+	-43860	20061	-9.01346	0.605108	32.7637	1.0407e-08	1.02608e-05
20	33498009	30475	erh	-	865	3215	-3.28055	0.423892	32.7027	1.07388e-08	1.05385e-05
13	32557868	565375	kcns3a	-	-19518	1610	-5.52289	1.90015	32.4192	1.24255e-08	1.2137e-05
17	29893080	405890	esrrga	-	15744	79121	-8.97973	0.97992	32.3989	1.25558e-08	1.22075e-05
5	12826683	387297	p2rx2	-	2807	14522	-7.20244	0.99667	32.3123	1.31282e-08	1.27053e-05
17	31332411	368775	ivd	-	-28503	14355	-9.71208	0.919856	32.2922	1.32643e-08	1.27781e-05
23	471189	259190	hm13	-	-22171	12928	9.91775	0.795663	32.1331	1.43962e-08	1.38051e-05
12	158569	266676	dnah9	-	13426	75263	1.54178	1.31106	32.0539	1.4995e-08	1.4314e-05
22	18713948	323713	midn	-	-32560	19711	-7.83682	1.45008	31.9795	1.55808e-08	1.48059e-05
22	31242136	798071	sec13	+	-182161	23514	2.50004	1.30055	31.9672	1.56794e-08	1.48325e-05
22	4478080	541380	timm44	+	-30638	16037	6.37402	0.586088	31.937	1.59258e-08	1.49981e-05
20	18781734	436586	ccm2	-	-13314	19379	-3.42839	-0.302197	31.8374	1.6763e-08	1.56574e-05
17	29903049	405890	esrrga	-	25713	79121	6.42678	0.887766	31.836	1.6775e-08	1.56574e-05
20	3445970	100037368	mfsd4b	+	-106722	6278	5.42739	1.29486	31.8199	1.69149e-08	1.5718e-05
13	742811	555686	nrxn1b	+	-9784	78250	1.84623	1.51104	31.7325	1.76941e-08	1.63697e-05
13	4112141	566060	tjap1	-	-22246	154426	2.34644	2.22872	31.6129	1.88172e-08	1.73323e-05
5	12891469	793735	gal3st1a	+	-2653	14118	-7.7714	-0.0381618	31.3842	2.11695e-08	1.94139e-05
5	70355273	101448000	pappaa	+	-9755	173587	-8.1069	1.53025	31.3192	2.18909e-08	1.99849e-05
10	7347297	796461	nrg1	-	-39178	102355	6.94123	0.755563	31.3111	2.19824e-08	1.99849e-05
14	50900093	767686	rnf44	+	18676	53739	6.7857	-0.538629	31.1279	2.41572e-08	2.18674e-05
22	3539671	102216340	tbxa2r	-	195071	7878	-3.88064	1.02746	31.0338	2.53578e-08	2.28556e-05
15	47899841	353179	otx5	+	4053	5388	-2.39271	0.696474	31.021	2.55258e-08	2.29088e-05
2	50427240	393746	viml	+	-35909	18433	3.13293	0.169928	30.8999	2.71693e-08	2.428e-05
15	2670385	81580	cldna	-	12877	1851	9.07158	0.831225	30.8574	2.77704e-08	2.4712e-05
10	7347294	796461	nrg1	-	-39181	102355	6.63448	0.756526	30.7481	2.93786e-08	2.60328e-05
17	29903036	405890	esrrga	-	25700	79121	7.16911	0.87703	30.7156	2.9876e-08	2.63623e-05
2	30324005	556485	jph1b	-	-292	33572	-4.1791	0.350325	30.6973	3.01588e-08	2.65005e-05
12	43921083	503764	zgc:112964	-	235285	16506	-1.49666	2.03256	30.5246	3.29665e-08	2.88469e-05
2	46094297	393995	gpc1b	+	-61619	151916	6.24675	1.36441	30.4762	3.37992e-08	2.94528e-05
14	1668410	735303	hrh2a	+	18947	1356	2.21901	2.05075	30.321	3.66146e-08	3.1686e-05
17	29903032	405890	esrrga	-	25696	79121	7.40853	0.875968	30.3184	3.66637e-08	3.1686e-05
19	48391362	799904	si:ch73-359m17.2	-	-45	8445	6.25877	0.962085	30.2263	3.84454e-08	3.30897e-05
11	39900566	415163	vamp3	+	28257	25795	-2.35768	1.10295	30.1549	3.9887e-08	3.41903e-05
22	1993576	553993	zgc:112977	+	64034	350405	-5.56486	0.629189	30.136	4.02781e-08	3.43852e-05
2	50427246	393746	viml	+	-35915	18433	2.9058	0.167689	29.9501	4.43299e-08	3.7691e-05
17	31332477	368775	ivd	-	-28437	14355	-8.68365	0.91659	29.9171	4.50907e-08	3.81833e-05
14	1668453	735303	hrh2a	+	18904	1356	2.8777	2.0509	29.8924	4.56706e-08	3.8519e-05
17	29684809	405890	esrrga	-	-192527	79121	-8.19844	1.62513	29.8016	4.78599e-08	4.02041e-05
22	31242098	798071	sec13	+	-182123	23514	2.61332	1.31425	29.6549	5.16228e-08	4.31922e-05
2	30074502	30444	shhb	-	19121	4835	7.75996	0.57463	29.5228	5.52637e-08	4.60551e-05
14	29941375	562008	cyp4v7	+	33985	15398	-4.36046	1.24826	29.4768	5.65894e-08	4.69735e-05
1	17229471	406172	fat1a	+	147451	145792	-5.76122	0.0403948	29.4562	5.71949e-08	4.72892e-05
2	43097516	432388	lrrc6	-	-26433	25710	-6.45639	0.103644	29.3668	5.98945e-08	4.9327e-05
1	59238736	406500	akap8l	-	1569	19101	-8.89734	1.23419	29.3497	6.04252e-08	4.95697e-05
2	30525694	100002072	march6	+	-35830	37461	-4.56588	1.36661	29.341	6.0699e-08	4.96005e-05
19	48210624	393394	btr30	+	-70869	5559	-5.88275	1.42981	29.3163	6.14773e-08	5.00418e-05
2	50427315	393746	viml	+	-35984	18433	2.23781	0.901365	29.3078	6.17469e-08	5.00672e-05
13	32454404	450010	rdh14a	+	-102	2541	3.28698	1.38869	29.2132	6.48374e-08	5.23709e-05
14	99426	100033617	mir93	+	1076	74	-6.79086	0.150477	29.197	6.5381e-08	5.26077e-05
3	55734942	58080	axin2	-	84217	19598	2.62331	2.7982	29.1026	6.86456e-08	5.50236e-05
21	13711163	30333	pou5f3	-	20469	4770	-8.74468	0.495439	29.0627	7.0074e-08	5.5955e-05
2	30324011	556485	jph1b	-	-286	33572	-4.8776	0.349758	29.0397	7.09085e-08	5.64069e-05
6	46087423	325052	tardbp	-	138331	11316	3.33485	0.405804	29.0091	7.20383e-08	5.70894e-05
13	31450648	323706	rtn1a	-	9622	16441	-5.33085	2.99131	28.9902	7.27455e-08	5.74331e-05
13	677448	450025	cutc	+	-4166	5531	8.17027	1.23284	28.9703	7.34972e-08	5.78092e-05
1	59321516	791461	parn	+	-6841	9866	-7.83919	0.360263	28.908	7.58972e-08	5.94742e-05
21	38090423	562805	klf8	+	-57032	77563	8.26452	0.82131	28.823	7.93056e-08	6.19141e-05
13	32454385	450010	rdh14a	+	-83	2541	3.77373	1.38762	28.7277	8.33023e-08	6.47934e-05
25	25813640	393926	idh3a	+	-47539	63009	2.90668	0.0127111	28.7116	8.3998e-08	6.50935e-05
6	54479662	100033538	mirlet7a-6	-	-26924	129	0.836272	1.94822	28.6561	8.64421e-08	6.67412e-05
22	22741216	30749	nr5a2	-	21776	85434	2.4544	1.41558	28.5307	9.22254e-08	7.09457e-05
20	4379059	767791	ipcef1	+	-157081	26808	7.69927	0.141632	28.5148	9.2986e-08	7.12697e-05
14	29262812	566735	insb	-	696574	3133	-6.6418	0.672685	28.4718	9.50738e-08	7.2605e-05
2	50761747	541315	adcyap1r1a	+	60093	70098	0.864622	1.74678	28.4552	9.58916e-08	7.29642e-05
24	2954043	550458	tubb6	-	6639	6515	-5.96952	0.698803	28.4254	9.73769e-08	7.38268e-05
17	30188546	799739	spata17	+	16712	69061	-9.14866	1.50639	28.4053	9.83949e-08	7.43303e-05
22	13775525	436825	s100b	-	-75768	4158	-3.50673	1.9145	28.3183	1.02919e-07	7.74693e-05
14	31816669	793819	cd40lg	+	-27936	9236	6.96568	2.54697	28.2757	1.05209e-07	7.89102e-05
19	5611438	415255	wipf2b	+	-7197	17066	9.44503	0.543978	28.2669	1.05685e-07	7.89854e-05
14	1400109	553526	zgc:152774	-	-32845	30397	10.9747	0.429768	27.9382	1.25255e-07	9.32794e-05
18	46793234	100332110	dner	-	30064	63440	9.22483	1.06671	27.7873	1.3541e-07	0.0001004
5	69206952	791612	mat2ab	-	-5232	15218	-5.77473	-0.0345688	27.7821	1.35773e-07	0.0001004
14	38279103	798787	rnasel3	+	375202	1742	-6.91686	0.308754	27.705	1.413e-07	0.000104121
13	46821292	563580	slc29a1a	-	-60808	47150	6.17468	0.792805	27.615	1.48024e-07	0.000108694
14	31092544	378450	hs6st2	-	4745	5938	5.40477	0.465749	27.6083	1.48543e-07	0.000108694
2	50284406	564982	mcm6l	-	58893	25776	-1.37099	0.566528	27.5155	1.55844e-07	0.000113641
2	30323993	556485	jph1b	-	-304	33572	-4.07534	0.348442	27.4908	1.57848e-07	0.000114704
24	31942423	449878	trdmt1	-	-231315	22109	-4.7035	0.685751	27.3843	1.66782e-07	0.000120778
17	42993803	445049	zgc:92137	-	5531	4290	-5.94146	1.15117	27.2703	1.7691e-07	0.000127673
1	59238744	406500	akap8l	-	1577	19101	-4.5746	1.22741	27.1668	1.86639e-07	0.000133984
11	45480397	556286	sos1	+	-43726	28598	-9.19833	1.48261	27.1637	1.86932e-07	0.000133984
22	4638349	571786	fbn2b	-	-6135	120118	-3.16748	1.93509	27.1346	1.89766e-07	0.000135553
25	36854723	100537332	mafb	+	-179984	2243	1.62816	0.458023	27.1015	1.93047e-07	0.000137429
19	48092265	767797	utp18	-	-14254	7233	-4.77476	1.23599	27.0819	1.95014e-07	0.000138144
3	61998020	793274	srebf1	-	-89326	26086	7.77007	1.61268	27.0784	1.95366e-07	0.000138144
2	38908992	798285	rem2	+	15983	52324	-6.90523	1.06353	27.0372	1.99582e-07	0.000140651
11	24785857	336553	cyb5r1	+	561	13258	2.31341	1.01144	26.9844	2.05103e-07	0.000144058
17	29903100	405890	esrrga	-	25764	79121	5.45438	0.885256	26.8929	2.15045e-07	0.000150538
10	7347303	796461	nrg1	-	-39172	102355	5.93495	0.757234	26.8452	2.20424e-07	0.000153791
23	46202283	555962	tgm1l4	-	145	10270	6.5763	0.673526	26.748	2.31792e-07	0.000161186
14	31816602	793819	cd40lg	+	-27869	9236	5.79764	2.54239	26.738	2.32991e-07	0.000161486
19	48050046	393544	psmd3	+	-799	10088	-3.34639	0.142322	26.693	2.38482e-07	0.000164748
2	40388962	64270	epha4b	+	-94649	219839	-6.96353	0.782872	26.6054	2.49548e-07	0.000171828
1	59269470	406544	olfm2b	-	17596	7715	-7.4705	0.540722	26.515	2.61501e-07	0.000179469
21	38090470	562805	klf8	+	-57079	77563	7.52946	0.819473	26.4762	2.66802e-07	0.000182511
19	47656691	30733	rrm2	-	86024	5778	-6.15126	0.45103	26.4559	2.69617e-07	0.000183838
2	9023888	100003595	ak5	-	-35819	213249	8.86898	1.80264	26.4472	2.70834e-07	0.00018407
20	1538748	555433	themis	-	99492	16065	-4.34925	0.0703699	26.4085	2.76317e-07	0.000187191
17	29903001	405890	esrrga	-	25665	79121	5.66625	-0.0146266	26.4012	2.77373e-07	0.000187302
11	39900588	415163	vamp3	+	28235	25795	-2.49633	1.10281	26.309	2.9093e-07	0.000195827
25	26433663	503591	fbxl22	-	-302294	8853	-1.31628	1.40101	26.1482	3.16187e-07	0.000212148
7	74000539	335628	cldnd1a	+	133228	2165	-5.74061	1.49901	26.1027	3.23732e-07	0.000216518
15	2434771	561607	hephl1a	+	-13036	49185	7.22297	2.20533	26.0162	3.3857e-07	0.000225723
21	28810248	445149	zgc:100829	+	-62978	46809	-2.01261	3.57771	26.0058	3.40401e-07	0.000226226
13	47040842	795653	vip	-	49267	3625	5.38742	1.95012	25.9887	3.43429e-07	0.000227518
5	69444481	573999	isca1	-	7196	8017	-6.80766	0.707665	25.9497	3.50438e-07	0.000231431
21	16509479	566274	unc5da	-	-123728	360086	-6.59543	0.521071	25.8362	3.71659e-07	0.000244676
16	18162385	30486	rxrbb	+	373303	33243	-2.03901	0.822847	25.8252	3.73768e-07	0.000245296
7	72239975	336876	tollip	+	36532	14100	-2.34496	0.374265	25.7282	3.93051e-07	0.000256973
22	21354159	562011	shc2	+	-36562	33873	4.94578	0.428071	25.7235	3.94009e-07	0.000256973
6	46087387	325052	tardbp	-	138295	11316	2.13109	0.401842	25.704	3.98008e-07	0.000258778
22	13775501	436825	s100b	-	-75792	4158	-3.11159	1.91595	25.6895	4.00996e-07	0.000259916
7	6647810	791647	pnp5a	+	5157	15458	8.87451	0.425286	25.6139	4.17028e-07	0.000269476
2	30323978	556485	jph1b	-	-319	33572	-3.74666	0.345033	25.5702	4.26583e-07	0.000274805
2	30324029	556485	jph1b	-	-268	33572	-3.63092	0.345463	25.3972	4.66584e-07	0.000299654
14	2475319	359829	fgf18a	+	12353	44405	1.87416	1.44167	25.1706	5.24764e-07	0.000335861
23	2704191	569174	zgc:114123	+	24035	17760	3.39193	0.605821	25.1655	5.2616e-07	0.000335861
5	69474176	327512	psat1	-	-25439	13275	-7.14152	1.35621	24.9868	5.77257e-07	0.000367361
7	40746376	557300	lmbr1	+	-88373	50138	-5.24549	0.418563	24.9657	5.83593e-07	0.000370271
2	40797551	553288	uggt1	-	-92453	57036	-6.30806	2.2992	24.9598	5.85377e-07	0.000370284
9	50911120	565759	ifih1	+	236644	69631	-2.09509	1.32426	24.8913	6.06565e-07	0.000382113
15	25356524	562666	cluha	-	-10712	45456	5.42425	1.73518	24.8876	6.07715e-07	0.000382113
1	58984538	402955	thumpd1	+	-2553	3901	-5.36574	0.565748	24.7972	6.3691e-07	0.000399274
14	1400106	553526	zgc:152774	-	-32848	30397	10.9886	0.438535	24.7895	6.39459e-07	0.000399679
18	48770433	798703	gemin7	+	-11517	1551	-8.33358	0.286036	24.7769	6.43628e-07	0.000401091
17	29903005	405890	esrrga	-	25669	79121	4.90781	-0.0135532	24.6946	6.71725e-07	0.000417362
15	27718892	30463	lhx1a	-	8539	6943	8.40041	-0.310969	24.6613	6.83428e-07	0.00042338
20	15745721	735295	faslg	+	-145296	4589	-0.803193	2.57535	24.6495	6.8761e-07	0.000424719
9	31467054	560605	tmtc4	-	-58021	27175	7.9303	0.577643	24.6234	6.96987e-07	0.000428495
15	27718884	30463	lhx1a	-	8531	6943	8.68824	-0.310969	24.6212	6.97806e-07	0.000428495
19	8663265	566205	snx27a	+	-50426	34730	8.37693	0.749208	24.5369	7.29019e-07	0.000446357
25	37125156	334390	nfat5a	-	3819	26862	7.2836	1.03179	24.4941	7.45393e-07	0.000454272
2	30635565	558069	ctnnd2b	-	-58177	139496	-3.45986	1.43888	24.4918	7.46272e-07	0.000454272
2	50284426	564982	mcm6l	-	58913	25776	-1.40035	0.566466	24.4811	7.50434e-07	0.000455485
22	18552450	678563	cirbpb	-	6124	4322	-4.03843	0.202105	24.4717	7.54109e-07	0.000456397
5	8890575	567414	agpat9l	+	29173	36774	4.33894	1.42249	24.4422	7.65743e-07	0.000462106
22	30289542	30485	mxi1	+	41021	27969	-1.49363	1.95923	24.2492	8.46417e-07	0.000509327
13	43439869	337795	dact2	+	-39469	6800	-1.81832	1.19433	24.189	8.73279e-07	0.00052399
19	48050048	393544	psmd3	+	-801	10088	-2.35196	0.143323	24.0725	9.27753e-07	0.00055509
14	36186	574426	tmem128	+	2958	3082	-5.84523	0.7467	24.0473	9.39998e-07	0.000560818
15	46933484	767698	zgc:153039	+	-79979	34120	2.36212	0.970795	24.0397	9.43676e-07	0.000561418
13	677354	450025	cutc	+	-4072	5531	7.60405	0.533174	23.941	9.93343e-07	0.000589296
2	42957736	568941	oc90	-	-2616	17800	2.8052	-0.0127751	23.8999	1.01479e-06	0.000599527
2	33499944	541359	zgc:113531	+	-42634	9061	7.18979	1.41394	23.897	1.0163e-06	0.000599527
22	19399363	556598	si:dkey-21e2.16	+	-87952	2328	4.97046	1.34121	23.8408	1.04638e-06	0.000614103
2	38826887	100537031	carmil3	+	-84549	148340	5.15621	1.29607	23.84	1.04685e-06	0.000614103
10	14411735	791130	galt	-	-76776	224825	-8.81638	1.94032	23.8321	1.05116e-06	0.00061491
17	43273391	368390	plk4	-	-155006	17647	-5.3194	0.200683	23.7727	1.08408e-06	0.000632406
17	31834621	503749	eef1akmt2	+	-14080	3126	-6.5113	1.61695	23.767	1.08731e-06	0.000632536
23	44979813	494476	tfr2	-	14231	24883	9.90764	0.102604	23.6442	1.15894e-06	0.000672344
1	12831653	259186	pcdh10a	+	-68192	30000	-3.95401	0.415683	23.6304	1.16727e-06	0.000674254
6	48088637	394177	phc2b	+	66317	44323	6.54267	0.774459	23.6257	1.17012e-06	0.000674254
21	4586336	799960	dolk	-	46482	5696	3.0977	-0.621922	23.6222	1.17228e-06	0.000674254
13	50803922	544653	dntt	+	-25740	243736	5.74402	1.46775	23.6176	1.17508e-06	0.000674254
23	46202288	555962	tgm1l4	-	150	10270	6.07272	0.673722	23.5982	1.18701e-06	0.000679185
2	35537009	30234	tnn	-	-30007	57599	-3.99141	1.84038	23.5931	1.19014e-06	0.000679185
14	1027734	445175	acsl1b	-	56884	28571	10.6313	1.31301	23.5413	1.22262e-06	0.000695832
15	23022159	792470	ccdc153	-	-184403	6346	-0.840396	2.37944	23.5202	1.2361e-06	0.0007016
7	38186363	449801	zgc:103601	+	6968	1631	-4.74249	0.0404824	23.3186	1.37268e-06	0.000777024
6	52076284	323055	ywhaba	+	136290	10381	-7.58455	0.839828	23.2946	1.38991e-06	0.000784658
7	38242146	550572	cnep1r1	+	18320	3915	2.80222	0.523672	23.2887	1.39415e-06	0.000784943
17	4379335	405867	crls1	+	-10450	17200	-1.61311	0.667944	23.2764	1.40308e-06	0.000787859
2	47904085	560494	ftr23	+	2098	4869	-4.0189	1.8881	23.2209	1.44419e-06	0.000808782
14	1377995	553526	zgc:152774	-	-54959	30397	9.07317	1.1849	23.2038	1.45707e-06	0.000813823
5	8890680	567414	agpat9l	+	29068	36774	4.62716	1.48922	23.1686	1.48397e-06	0.000826652
14	44541626	559137	si:dkey-109l4.3	-	-232227	3009	7.48	-0.250362	23.16	1.49062e-06	0.00082816
13	47123500	795653	vip	-	131925	3625	-5.12625	0.98037	23.0641	1.56693e-06	0.000868257
20	40063985	110438188	nkain2	-	-55887	313502	8.50434	0.765134	22.9765	1.63997e-06	0.000904378
8	32987050	503514	angptl2b	+	48659	15645	-1.32055	0.527018	22.9756	1.64073e-06	0.000904378
23	44237394	791141	zgc:158659	-	3984	26530	8.78877	0.197229	22.7871	1.80976e-06	0.000994938
2	30323960	556485	jph1b	-	-337	33572	-3.80718	-0.124838	22.7759	1.82038e-06	0.000998165
6	52076272	323055	ywhaba	+	136302	10381	-7.11258	0.840814	22.7057	1.88809e-06	0.00103151
8	32077674	100001828	htr1aa	+	-136024	1786	-4.4502	0.522348	22.7027	1.89102e-06	0.00103151
1	12177217	100000104	stra6l	+	47	13680	4.77435	1.28438	22.6721	1.92134e-06	0.00104533
17	4379297	405867	crls1	+	-10412	17200	-2.2865	0.667596	22.6131	1.98129e-06	0.00107516
18	48770465	798703	gemin7	+	-11549	1551	-6.97021	1.20043	22.574	2.02201e-06	0.00109443
21	39465211	556663	mntb	+	-2691	46931	7.3246	0.590358	22.5181	2.08175e-06	0.00112387
6	53940543	541376	cacna2d2a	-	53210	384061	-3.95848	-0.316772	22.3466	2.2761e-06	0.00122564
5	69526508	100003849	si:ch211-157p22.10	-	2692	18908	-6.8404	1.3125	22.3377	2.28677e-06	0.00122824
7	6147871	100307102	si:dkey-273g18.1	-	111452	5312	3.99435	0.730229	22.2755	2.36203e-06	0.00126543
22	21084901	321750	ssbp4	-	38207	92236	2.65324	1.3302	22.2702	2.36853e-06	0.00126568
20	3816912	100003037	cnksr3	-	-94634	83312	-2.21175	1.11699	22.2464	2.3981e-06	0.00127619
22	19399381	556598	si:dkey-21e2.16	+	-87970	2328	4.66244	1.3409	22.2435	2.4017e-06	0.00127619
12	65506	797129	si:ch1073-357b18.4	-	11131	1908	5.37884	0.5344	22.2397	2.40644e-06	0.00127619
6	54479715	100033538	mirlet7a-6	-	-26871	129	0.764891	1.94665	22.2063	2.44874e-06	0.00129536
13	742791	555686	nrxn1b	+	-9764	78250	1.74377	1.50993	22.1545	2.5157e-06	0.00132743
8	52181155	30556	tcf7l1b	-	-48960	122365	8.7538	1.23098	22.1187	2.56295e-06	0.00134898
13	32454322	450010	rdh14a	+	-20	2541	2.73919	1.38632	22.0584	2.6448e-06	0.00138858
17	44409971	559010	exoc5	-	-30768	26970	-3.4974	1.4627	22.052	2.65362e-06	0.00138938
11	44254425	100004879	filip1l	+	25635	133078	-7.62312	1.01105	22.0463	2.66153e-06	0.00138938
2	30324033	556485	jph1b	-	-264	33572	-3.87713	0.347511	22.043	2.66617e-06	0.00138938
17	29903010	405890	esrrga	-	25674	79121	4.57231	-0.0129353	22.0329	2.68012e-06	0.00139319
19	32646163	557625	tmem54b	+	-42536	15616	1.558	1.40734	21.987	2.745e-06	0.00142339
22	32853867	286829	dag1	+	281386	57831	-6.88279	0.313005	21.963	2.77951e-06	0.00143774
21	30269655	100002393	zgc:175066	-	-14974	24487	-5.03266	1.19188	21.9365	2.81816e-06	0.00145415
14	51519019	799734	unc5a	-	-100369	455335	1.72671	0.845316	21.8902	2.88708e-06	0.00148606
22	32832115	286829	dag1	+	303138	57831	-7.79068	0.60478	21.8294	2.97995e-06	0.00153011
1	58680878	792547	zgc:174890	+	-59875	4608	-5.71679	1.62383	21.824	2.98836e-06	0.00153069
17	5155500	394059	cdc5l	+	-94365	44791	-8.56528	0.418016	21.7951	3.03368e-06	0.00155012
22	18898065	557352	fstl3	+	-13193	8519	-6.99854	2.49174	21.7019	3.18474e-06	0.00162336
19	6922498	561345	flot1a	+	15858	16945	-6.52471	1.21398	21.6792	3.22266e-06	0.00163871
8	9516857	567422	plxna3	-	-53520	347435	-0.655455	2.64256	21.6307	3.30514e-06	0.00167659
2	34215371	445401	cenpl	-	77244	9392	7.16165	1.02779	21.5733	3.40555e-06	0.00172336
7	6143063	100307102	si:dkey-273g18.1	-	106644	5312	2.86182	2.30694	21.4974	3.54318e-06	0.00178824
8	52277661	100001914	ube2d4	+	6472	13661	8.59288	0.510875	21.4917	3.55355e-06	0.00178824
10	16126873	474330	prrc1	+	38660	21159	3.5029	0.84373	21.4886	3.5593e-06	0.00178824
14	36188	574426	tmem128	+	2956	3082	-5.44006	0.746874	21.383	3.76094e-06	0.00188504
12	649395	338214	sult2st1	-	3423	15678	5.90831	1.67433	21.324	3.87846e-06	0.00193931
21	28858210	794574	ppp3ca	+	100262	117346	-4.0553	1.49879	21.2989	3.92955e-06	0.00196019
14	796432	266754	adra2da	+	-6266	2794	-5.53868	0.080999	21.239	4.05435e-06	0.00201766
17	6532617	796312	slc5a6b	+	3578	19949	3.79843	1.86345	21.2069	4.12278e-06	0.00204686
13	43439820	337795	dact2	+	-39420	6800	-1.68998	1.19102	21.1978	4.1425e-06	0.0020518
5	8591432	767733	zgc:153352	-	-90943	20962	3.92173	1.97196	21.1632	4.2179e-06	0.00208423
23	43702156	406324	abce1	-	-15905	22468	8.38924	1.99864	21.1282	4.2955e-06	0.00211759
18	27154154	571486	plekha7a	+	-52652	203992	1.09192	1.75126	21.1081	4.34094e-06	0.00213498
17	29684811	405890	esrrga	-	-192525	79121	-1.36684	1.62581	21.0978	4.36427e-06	0.00214144
22	18898017	557352	fstl3	+	-13145	8519	-6.82075	2.49527	21.0229	4.53829e-06	0.00221531
3	62023222	793274	srebf1	-	-64124	26086	8.82762	2.10665	21.0208	4.54319e-06	0.00221531
17	52042460	369195	tgfb3	-	-48850	32828	-2.59964	-0.484301	21.0194	4.54647e-06	0.00221531
16	48789337	569354	brd2b	+	-75259	11309	-5.03063	1.08975	20.9615	4.68609e-06	0.00227806
21	14701896	570029	arrdc1b	-	-61127	66361	-6.5343	0.807998	20.8715	4.91137e-06	0.00238206
21	37157249	100000160	fgfr4	-	-37114	10452	7.08445	0.427087	20.8503	4.96624e-06	0.00240312
14	36059652	402939	zgc:77938	+	-158386	10717	3.73197	0.449416	20.8178	5.05124e-06	0.00243864
8	37817904	791730	got1l1	+	-62805	17052	1.60307	1.24249	20.7663	5.18877e-06	0.00249929
19	48096658	767797	utp18	-	-9861	7233	-4.81488	0.456282	20.6608	5.48257e-06	0.00263476
7	5535858	565268	arhgef11	-	48851	103491	7.54013	1.53384	20.5754	5.73275e-06	0.0027487
2	35861378	568043	dhx9	+	-7136	19349	2.24978	1.56618	20.5458	5.82225e-06	0.00278525
17	29902999	405890	esrrga	-	25663	79121	5.2226	-0.0143529	20.5299	5.87075e-06	0.00280207
21	18779086	793688	si:dkey-65l23.2	+	98044	13763	-1.0232	1.43623	20.4815	6.02114e-06	0.00286733
17	52087163	369195	tgfb3	-	-4147	32828	3.02723	0.852459	20.4736	6.04587e-06	0.0028726
25	26777499	569679	usp3	-	24359	14691	1.55698	0.40688	20.3794	6.35108e-06	0.0030108
22	32843177	286829	dag1	+	292076	57831	-7.67698	0.586845	20.3573	6.42485e-06	0.00303891
10	7347331	796461	nrg1	-	-39144	102355	4.88392	0.751521	20.3146	6.56988e-06	0.00310053
12	6229169	100499491	rltgr	-	69746	1199	-3.57486	0.0483156	20.2983	6.62582e-06	0.00311991
2	41130307	553162	hs6st1a	-	6294	222328	-1.47421	1.00712	20.2771	6.69989e-06	0.00314704
25	6607054	100001421	snx33	+	-156018	30154	8.45407	1.28273	20.2732	6.71339e-06	0.00314704
14	36128	574426	tmem128	+	3016	3082	-5.00612	0.744482	20.263	6.74916e-06	0.00315676
21	43683013	613144	dkc1	+	19003	14674	4.81616	0.0928639	20.2515	6.78997e-06	0.00316879
3	58382880	100142644	zgc:171489	+	72548	13408	5.78102	0.966382	20.1855	7.02851e-06	0.00327075
16	48789360	569354	brd2b	+	-75282	11309	-4.71208	1.08914	20.1824	7.0396e-06	0.00327075
10	13577494	556326	LOC556326	-	180801	91071	-6.75696	0.973568	20.1747	7.06798e-06	0.00327669
12	649451	338214	sult2st1	-	3479	15678	6.33429	1.67369	20.1557	7.13861e-06	0.00330214
7	6319828	767782	zgc:154164	-	-138394	463	6.87241	0.844504	20.1261	7.24997e-06	0.00334082
19	2235849	30175	twist1a	-	4661	2014	1.15181	2.28503	20.125	7.25404e-06	0.00334082
25	16127264	100038765	dkk3b	-	-19581	14271	-1.96943	1.22702	20.0747	7.44742e-06	0.00342238
25	4538779	777617	pgghg	+	96576	24718	-1.41873	1.94244	20.0102	7.70293e-06	0.00353206
15	41387417	569700	usp16	-	76122	20348	-2.7636	1.77054	19.9776	7.83533e-06	0.00358495
17	49893491	554103	cox7a2a	-	-101875	12210	3.96704	0.882112	19.9434	7.97697e-06	0.00364182
21	17763830	555578	rxraa	+	116684	64295	-7.7982	-0.173173	19.9182	8.0829e-06	0.00368217
15	41763466	492515	ftr72	-	6959	4172	4.13733	2.0656	19.9087	8.12289e-06	0.00369238
1	53632437	393555	cct4	-	-82406	13043	3.70263	0.751167	19.8747	8.26872e-06	0.00375055
12	65545	797129	si:ch1073-357b18.4	-	11170	1908	3.36815	0.503875	19.8666	8.30396e-06	0.00375842
19	8678240	566141	si:ch211-39a7.1	-	-53797	51454	-10.175	0.25441	19.8595	8.3348e-06	0.00376426
7	1127378	407638	dctn1a	-	18443	45964	6.1581	1.24607	19.8489	8.38113e-06	0.00377676
21	3794435	321769	nsa2	-	-2045	6641	-3.44249	0.692248	19.845	8.39843e-06	0.00377676
21	15235950	394143	sfswap	-	-46502	156956	-7.31412	0.117072	19.7983	8.60596e-06	0.00386182
17	27533141	492757	pacrg	+	12073	161533	1.40144	2.90506	19.7703	8.73276e-06	0.00391036
5	47333219	336118	cox7c	-	-394574	1597	-2.59305	1.56049	19.759	8.78492e-06	0.00392535
23	444728	445054	slc25a55b	+	-35150	9864	-1.31231	1.2023	19.6926	9.09514e-06	0.00405533
16	5448944	431729	zgc:91890	+	148679	7718	-3.16929	0.0353706	19.6871	9.12161e-06	0.00405852
15	46633301	100004931	zgc:162872	-	-85458	33327	1.81093	0.887559	19.4935	1.00943e-05	0.0044818
12	17465462	80939	papss2b	-	-13616	20128	-7.6416	1.10283	19.4834	1.01477e-05	0.00449603
18	48446779	30619	fli1a	+	-18022	59112	-4.64327	0.451778	19.4581	1.02833e-05	0.00454648
13	46964620	445392	fbxo5	+	-22690	13226	6.58365	0.784505	19.4534	1.03084e-05	0.00454802
22	19399319	556598	si:dkey-21e2.16	+	-87908	2328	4.83318	1.3412	19.4379	1.03925e-05	0.00456245
22	34965397	561685	slit1b	-	27933	94185	-1.78793	1.56888	19.4318	1.04256e-05	0.00456245
13	742821	555686	nrxn1b	+	-9794	78250	1.35124	1.51048	19.4315	1.04274e-05	0.00456245
20	1763465	100049705	lama2	+	35551	236105	4.25492	1.82814	19.4314	1.0428e-05	0.00456245
17	24093557	793362	b3gnt2b	+	-29543	16908	-2.65561	0.898568	19.385	1.06841e-05	0.00466476
8	22542746	336679	csde1	-	201	20816	1.89818	1.13877	19.3671	1.07849e-05	0.004699
1	24439348	553811	sh3d19	-	-23343	68519	-2.43002	1.62455	19.3382	1.09494e-05	0.0047608
4	53757264	100008037	si:ch211-227e10.6	+	729412	2394	-4.05661	0.530234	19.3222	1.10417e-05	0.00479102
2	30324025	556485	jph1b	-	-272	33572	-3.24905	0.348207	19.3032	1.1152e-05	0.0048289
7	5924322	100004011	hist1h2a11	+	-20301	578	6.83437	1.03769	19.2777	1.1302e-05	0.00488378
25	23085924	393854	dusp8a	-	33428	72748	1.86319	1.82834	19.2552	1.14359e-05	0.00492272
2	33360038	494490	slc6a9	+	22716	32298	6.31221	-0.460484	19.2547	1.1439e-05	0.00492272
8	52258084	100001914	ube2d4	+	26049	13661	4.99789	0.114212	19.23	1.15878e-05	0.00497656
5	65765582	794892	notch1b	-	-17203	103190	-3.37858	-0.0331234	19.2061	1.17339e-05	0.00502684
14	36126	574426	tmem128	+	3018	3082	-5.67504	0.743897	19.203	1.17527e-05	0.00502684
21	4218790	447928	uck1	-	-25684	16711	-2.38117	2.24307	19.182	1.18827e-05	0.0050721
15	48024790	83917	psma6l	-	95449	8713	1.77692	1.68045	19.1567	1.20415e-05	0.00512946
18	46635875	541377	pid1	-	-48474	49979	-5.80914	0.616137	19.1456	1.21113e-05	0.00514876
22	25233531	793798	zgc:172218	+	3170	1137	2.80772	0.288051	19.1347	1.21811e-05	0.00516794
15	47899781	353179	otx5	+	4113	5388	-1.82085	0.695656	19.101	1.23981e-05	0.00524454
19	43841273	406764	eloa	+	-18302	11022	-4.76005	1.03734	19.0989	1.24115e-05	0.00524454
21	38025711	492764	rbm41	-	-5368	20300	5.94069	0.673184	19.0179	1.29497e-05	0.00546096
10	1477051	79379	gdnfa	+	-80126	16813	-4.47041	1.01568	18.995	1.31061e-05	0.00551582
8	19927897	566028	trabd2b	-	23942	101490	-3.31006	1.53195	18.9741	1.32508e-05	0.00556557
15	10059627	30156	tenm4	-	-395786	453071	-6.19809	1.62084	18.9526	1.34009e-05	0.0056165
10	6609724	563236	chd1	-	20931	67418	-6.81545	-0.641916	18.9491	1.34255e-05	0.0056165
22	4398570	556504	kdm4b	-	-9301	92616	-3.15535	1.08389	18.9143	1.36721e-05	0.0057083
6	20008376	30227	ntn1a	-	81591	122738	1.85781	1.43443	18.8938	1.38201e-05	0.00575864
21	15686532	393757	chchd10	+	18123	3972	6.64622	1.1878	18.8751	1.39563e-05	0.00580385
22	19399321	556598	si:dkey-21e2.16	+	-87910	2328	4.35618	1.34069	18.8531	1.41185e-05	0.00585969
25	16127175	100038765	dkk3b	-	-19670	14271	-2.38939	1.23204	18.8421	1.42002e-05	0.00588198
10	13577514	556326	LOC556326	-	180821	91071	-1.45522	0.973584	18.77	1.47468e-05	0.00609639
22	30289540	30485	mxi1	+	41023	27969	-1.4364	1.959	18.7395	1.49847e-05	0.00618256
6	47641178	100033605	mir29b-1	+	-173268	83	6.65488	1.39401	18.7266	1.50867e-05	0.00619894
12	736132	777793	sult2st2	-	79731	8028	-4.74705	0.548727	18.7247	1.51012e-05	0.00619894
12	65532	797129	si:ch1073-357b18.4	-	11157	1908	3.10149	0.50345	18.7216	1.5126e-05	0.00619894
10	3194080	359828	hic2	+	-48373	10253	1.83257	1.25455	18.7195	1.51425e-05	0.00619894
23	6212387	393530	mybpha	+	-134884	48501	-4.84464	0.655627	18.6889	1.53877e-05	0.00628709
14	837033	266754	adra2da	+	-46867	2794	-7.23056	1.2816	18.6755	1.5496e-05	0.00631901
7	5029221	100329657	ltb4r	-	-257	10436	7.58793	1.33993	18.6717	1.55266e-05	0.00631926
1	51450018	170455	meis1a	+	29133	45934	-6.21853	0.989038	18.641	1.57794e-05	0.00640969
10	15912897	449831	pip5k1ba	-	-6942	38531	4.09987	1.30736	18.6194	1.59588e-05	0.00647006
1	49296847	100307104	caly	+	-29961	28178	3.69606	0.537367	18.6118	1.60225e-05	0.00648336
17	29902251	405890	esrrga	-	24915	79121	3.19301	1.27715	18.5897	1.62091e-05	0.00654624
9	50911158	565759	ifih1	+	236606	69631	-1.87215	1.3255	18.5651	1.64197e-05	0.00661857
21	18003970	555705	dnai1.2	+	-47114	25989	-7.26624	0.318942	18.5536	1.65189e-05	0.0066458
1	10109976	556575	lratb.2	+	8479	5443	4.17242	0.112107	18.5477	1.65706e-05	0.00665385
21	37101149	560756	znf346	+	-10354	17706	6.29165	1.41729	18.5412	1.6627e-05	0.0066638
22	19298491	556598	si:dkey-21e2.16	+	12920	2328	-6.06614	1.03277	18.4467	1.74722e-05	0.00698151
10	13813245	368438	cntfr	-	40398	312718	4.23591	1.02377	18.4452	1.74863e-05	0.00698151
22	21099904	406646	tmem59l	-	-50634	22429	-4.00494	1.57559	18.4222	1.76987e-05	0.00705293
13	50256060	436666	gpatch11	-	8419	11383	-3.57132	0.280788	18.3795	1.80995e-05	0.00719898
20	34937524	30712	snap25a	+	-24455	42975	-1.28129	0.289635	18.3649	1.82392e-05	0.00724081
14	31320203	387365	gpc3	-	-146011	289264	3.6242	1.77824	18.3332	1.85443e-05	0.00734805
2	40685421	553288	uggt1	-	-204583	57036	-6.18109	0.789679	18.3177	1.86961e-05	0.00739424
19	48050060	393544	psmd3	+	-813	10088	-2.45581	0.143194	18.3012	1.88592e-05	0.00742365
15	41387380	569700	usp16	-	76085	20348	-2.67021	1.77305	18.3003	1.88673e-05	0.00742365
15	4036819	436944	clrn1	-	79913	9214	2.2128	2.14231	18.2989	1.88812e-05	0.00742365
21	1551146	402898	wdr91	+	35257	24598	-2.07935	0.255394	18.2959	1.89118e-05	0.00742365
5	8937557	567414	agpat9l	+	-17809	36774	2.98612	1.43246	18.291	1.89603e-05	0.0074288
7	6319582	767782	zgc:154164	-	-138640	463	0.835114	2.25035	18.2836	1.90344e-05	0.00744393
14	36166	574426	tmem128	+	2978	3082	-5.45529	0.747394	18.2732	1.91378e-05	0.00747046
3	43458902	393489	zfand2a	+	-84326	18678	2.77531	2.35062	18.2564	1.93073e-05	0.00752266
23	43998384	406683	zgc:56304	+	80622	28272	7.4471	1.01296	18.2399	1.94758e-05	0.00757425
13	37838358	100004663	si:dkey-188i13.11	-	184518	3171	-2.09873	0.782948	18.2329	1.95469e-05	0.00758786
20	1763452	100049705	lama2	+	35564	236105	3.71124	1.83013	18.196	1.993e-05	0.00772228
4	16000183	30242	mest	-	-1032	4982	3.07646	0.803567	18.1832	2.00644e-05	0.00776005
21	44413153	449685	zgc:136410	-	-99738	7272	-4.39982	0.174382	18.1568	2.03443e-05	0.00785384
2	29298266	767768	cdh18a	+	-48680	9647	-2.89503	0.351488	18.1417	2.05059e-05	0.00790171
20	1538805	555433	themis	-	99549	16065	-2.2378	0.904433	18.0745	2.12422e-05	0.00817044
21	39831031	559127	tmigd1	-	-100254	5303	3.72882	-0.0477742	18.0269	2.17808e-05	0.00836228
7	1392429	402956	emc4	+	64950	11143	6.3584	0.856109	17.9436	2.2755e-05	0.00872036
16	18159263	30486	rxrbb	+	376425	33243	-1.90578	0.958843	17.9388	2.28118e-05	0.0087262
14	1119225	100884148	slc16a2	-	20618	28580	4.78598	1.37927	17.9264	2.29616e-05	0.00876435
14	20153376	259191	fmr1	+	3208	32696	8.22078	2.12199	17.9236	2.2995e-05	0.00876435
11	37530513	558102	hp1bp3	+	81799	16982	6.85427	-0.471485	17.8957	2.33347e-05	0.00887771
19	9790967	100034580	cacng6a	+	-161	7443	6.99507	0.673874	17.8908	2.33949e-05	0.00888451
2	30324014	556485	jph1b	-	-283	33572	-2.9514	0.348913	17.8861	2.34522e-05	0.00889021
19	48096684	767797	utp18	-	-9835	7233	-4.3761	0.447346	17.8506	2.3894e-05	0.00904135
25	37105566	334390	nfat5a	-	-15771	26862	-7.10941	-0.00185899	17.8088	2.44253e-05	0.00922579
19	5031484	558344	chd4a	-	-27424	58024	-5.66768	1.67731	17.7963	2.45862e-05	0.00926988
20	41194715	566474	tbc1d32	+	-425450	71601	6.77943	0.405656	17.7778	2.48264e-05	0.00934368
4	68556919	100033751	mir738	-	-7239	98	-2.43096	0.817283	17.7536	2.51438e-05	0.00944619
7	51253318	140425	gc2	-	-41003	24511	-3.90901	1.18584	17.7277	2.54888e-05	0.00954273
10	11574626	394078	cwc27	+	-176423	103221	4.95443	0.369443	17.7275	2.54916e-05	0.00954273
10	18777596	327263	ppp2r2ab	+	99757	29886	-6.6546	1.00122	17.5924	2.73684e-05	0.0102271
8	51250935	572452	bmp1a	-	-42366	127322	6.43987	0.691052	17.5776	2.75822e-05	0.0102886
23	10066890	562552	zgc:171775	+	79652	16330	-2.02578	1.48334	17.5722	2.76606e-05	0.0102996
19	7738392	100005886	tuft1b	+	-3235	13697	4.63431	1.07585	17.5218	2.84025e-05	0.0105525
15	46390124	100004469	igsf11	+	-3863	212604	2.54609	0.907624	17.5193	2.84403e-05	0.0105525
19	2235876	30175	twist1a	-	4688	2014	1.31977	2.28385	17.516	2.84905e-05	0.0105525
5	9060760	567653	si:ch211-155m12.1	+	-23110	7244	3.44197	0.335297	17.4683	2.92142e-05	0.0108015
9	31381738	58077	zic2a	+	-99508	4781	6.72839	0.322488	17.4053	3.01976e-05	0.0111455
12	1686156	692275	usp22	+	-217066	55103	-4.04243	0.51659	17.3629	3.08793e-05	0.0113678
22	19399317	556598	si:dkey-21e2.16	+	-87906	2328	4.23075	1.34135	17.3611	3.09083e-05	0.0113678
9	35342091	114441	ncam2	-	-215217	386974	-5.65924	0.295873	17.3377	3.1292e-05	0.0114888
2	30324020	556485	jph1b	-	-277	33572	-2.66284	0.348923	17.3292	3.14313e-05	0.0115198
17	27533115	492757	pacrg	+	12099	161533	1.3076	2.90623	17.3158	3.16543e-05	0.0115813
7	2168583	100137122	zgc:172065	+	67734	6673	-6.87001	1.47741	17.308	3.17851e-05	0.011609
19	18397964	570186	si:dkey-208k4.2	-	84661	2914	-1.66798	0.44984	17.3026	3.18744e-05	0.0116214
11	39900599	415163	vamp3	+	28224	25795	-1.9145	1.1022	17.2733	3.23705e-05	0.0117818
2	42957803	568941	oc90	-	-2549	17800	-3.99466	0.295938	17.2682	3.24569e-05	0.0117928
14	69820	322893	otop1	+	-20300	8930	-4.75075	0.694333	17.2424	3.29011e-05	0.0119335
1	58950776	553667	eri2	+	26496	2183	-5.5932	0.732608	17.2246	3.32104e-05	0.0120242
1	19845257	402985	grhprb	-	-282	9731	-5.03759	0.871038	17.2215	3.32655e-05	0.0120242
7	49730374	30478	ascl1b	+	-14605	1428	-3.61131	0.121958	17.1616	3.43309e-05	0.012388
21	28810214	445149	zgc:100829	+	-62944	46809	-1.62773	3.57582	17.1542	3.4464e-05	0.0124147
22	18742199	323713	midn	-	-4309	19711	-5.86585	0.596066	17.1173	3.51415e-05	0.012637
5	67891799	568517	abhd10a	-	-3857	8900	-2.59225	0.865394	17.1071	3.53308e-05	0.0126834
14	312892	406492	tmem107	-	61803	3635	-2.14484	1.92551	17.0919	3.56144e-05	0.0127634
7	4227620	100149559	cbln11	-	-69080	4988	-6.38408	1.32494	17.0738	3.59556e-05	0.0128637
19	48039228	100190920	csf3b	-	-278	1623	2.42222	0.834695	17.0377	3.66459e-05	0.0130884
19	14087641	100136863	zgc:175136	+	21741	3585	4.86179	1.67274	17.0318	3.67597e-05	0.0131067
24	31942459	449878	trdmt1	-	-231279	22109	-2.85868	0.688829	17.0256	3.68795e-05	0.0131272
13	11626547	445138	desi2	+	-76093	20115	7.26077	0.416726	17.0201	3.69858e-05	0.0131427
16	15348287	260350	has2	-	-39172	16041	-1.17817	1.90604	16.9897	3.7583e-05	0.0133324
5	69306356	352913	selenom	+	-28267	9479	-1.68372	1.83228	16.9627	3.81208e-05	0.0135003
14	1400089	553526	zgc:152774	-	-32865	30397	6.53594	0.444217	16.9568	3.82408e-05	0.0135201
15	43924226	393247	naalad2	+	-18183	36026	8.11138	0.808913	16.937	3.86403e-05	0.0136384
22	3097451	30196	lmnb2	-	-54906	31272	-3.39216	0.419891	16.9302	3.87804e-05	0.0136648
3	45756638	565271	gper1	+	-33	13485	2.05604	1.15526	16.9097	3.92016e-05	0.0137901
17	29686995	405890	esrrga	-	-190341	79121	-5.51488	1.69366	16.8915	3.9579e-05	0.0138996
1	511956	492460	trmt10c	-	-1830	4766	4.776	0.745777	16.8709	4.00099e-05	0.0140081
8	51142853	572452	bmp1a	-	-150448	127322	4.51202	0.600917	16.8704	4.00213e-05	0.0140081
10	7347352	796461	nrg1	-	-39123	102355	4.80078	0.746945	16.8357	4.07596e-05	0.0142427
3	12247294	449670	srl	-	60385	55205	1.26758	3.89699	16.8073	4.13734e-05	0.0144332
22	19399339	556598	si:dkey-21e2.16	+	-87928	2328	3.20285	1.3421	16.7964	4.1612e-05	0.0144924
12	65557	797129	si:ch1073-357b18.4	-	11182	1908	2.87546	0.502604	16.7664	4.22742e-05	0.0146986
2	37983159	560271	si:rp71-1g18.13	+	-8133	15480	2.77586	1.9143	16.7615	4.23853e-05	0.0147085
1	43035152	436850	suclg1	-	-649400	32073	1.0482	1.16211	16.7584	4.24546e-05	0.0147085
5	67891808	568517	abhd10a	-	-3848	8900	-2.53694	0.865653	16.754	4.25532e-05	0.0147085
22	372219	393701	ssu72	-	4650	8297	-3.376	1.75096	16.7526	4.25828e-05	0.0147085
6	36131324	100001603	brinp3a.2	-	-47314	47922	-1.15244	1.2277	16.7442	4.27736e-05	0.0147501
8	52258068	100001914	ube2d4	+	26065	13661	5.17506	0.117131	16.739	4.28893e-05	0.0147658
2	54844621	100009648	rnf126	+	462	134308	-3.77054	0.762028	16.7329	4.30283e-05	0.0147894
5	67093024	561959	rps6ka4	-	-22848	36333	-3.57057	1.10916	16.722	4.32755e-05	0.0148501
10	830013	557316	unc5c	+	53503	224279	5.56496	0.742834	16.7186	4.33543e-05	0.0148529
12	65500	797129	si:ch1073-357b18.4	-	11125	1908	4.76089	0.534381	16.6978	4.38307e-05	0.0149916
4	26986720	393495	creld2	-	-112504	17248	3.56449	0.909643	16.6871	4.40789e-05	0.0150295
2	53544104	497366	im:7138239	-	18208	24149	6.00357	0.735179	16.6869	4.40848e-05	0.0150295
7	50752211	100002928	iqgap1	-	-12296	120084	3.33931	0.431057	16.6702	4.44743e-05	0.0151378
5	64812476	558010	lix1	-	-18716	16998	-5.10369	0.443233	16.6407	4.51712e-05	0.0153501
23	9691804	321243	lama5	-	-76896	201367	-6.55177	1.55473	16.6206	4.56517e-05	0.0154883
14	4681573	550520	gabra4	-	-541	71689	4.10983	1.65663	16.6152	4.57817e-05	0.0155074
10	35408104	570876	gabrr3a	-	-2414	42797	-4.6949	-0.812466	16.6083	4.59493e-05	0.0155391
18	585440	565964	sdr42e1	-	79342	4983	3.71844	0.430748	16.5893	4.64127e-05	0.0156705
14	296837	406492	tmem107	-	45748	3635	-3.60806	0.914147	16.5489	4.74113e-05	0.0159076
5	14130176	570189	npffr1l2	-	-108693	73303	-0.765027	2.3313	16.5463	4.74767e-05	0.0159076
14	837028	266754	adra2da	+	-46862	2794	-6.76664	1.27831	16.5461	4.74822e-05	0.0159076
4	72245655	323052	zgc:165515	+	-39787	12210	-0.86213	1.82092	16.5424	4.75739e-05	0.0159076
25	6408611	563090	sin3aa	-	18898	39818	-4.58203	1.63384	16.5415	4.75969e-05	0.0159076
13	1989231	571388	hmgcll1	+	-60870	53367	1.37533	0.357033	16.5398	4.76387e-05	0.0159076
12	2191972	60641	sox9a	-	240739	3641	8.75451	0.146669	16.5396	4.76451e-05	0.0159076
25	6637643	100001421	snx33	+	-186607	30154	6.55172	-0.452186	16.5248	4.80183e-05	0.0160063
22	19399353	556598	si:dkey-21e2.16	+	-87942	2328	4.19208	1.34194	16.5218	4.80929e-05	0.0160063
25	6408655	563090	sin3aa	-	18942	39818	-4.61195	1.63182	16.4603	4.96804e-05	0.0164999
15	3209240	571219	stoml3a	-	-43487	6406	-2.22773	0.55524	16.4583	4.97332e-05	0.0164999
23	45973804	393514	zgc:65873	-	-60834	3670	1.67307	0.514066	16.4432	5.01297e-05	0.0166052
19	2235857	30175	twist1a	-	4669	2014	1.12176	2.28467	16.4344	5.03632e-05	0.0166161
18	31533433	569072	dhx36	+	77311	227017	3.42771	0.180701	16.4315	5.04388e-05	0.0166161
8	52257939	100001914	ube2d4	+	26194	13661	4.05839	1.15826	16.4302	5.04751e-05	0.0166161
17	33732820	797512	fut8a	+	-13436	187105	-7.14898	0.043655	16.43	5.04793e-05	0.0166161
3	12247266	449670	srl	-	60357	55205	-1.12199	3.90325	16.4121	5.09602e-05	0.0167482
14	36310158	403045	egf	-	-15892	48847	3.08132	0.241797	16.3513	5.26209e-05	0.0172426
11	15964767	619245	draxin	+	-33579	75770	2.89077	1.34131	16.351	5.26286e-05	0.0172426
14	50555861	393944	sncb	+	214676	33500	-3.77957	1.20675	16.3248	5.33606e-05	0.0174552
20	1763413	100049705	lama2	+	35603	236105	4.26969	1.83019	16.2903	5.43427e-05	0.0177488
1	19988358	404603	mettl14	-	-79779	4635	-6.41356	1.09944	16.2797	5.46473e-05	0.0178205
5	8857395	751792	fgf10b	-	39937	47598	3.10509	-0.0472614	16.2751	5.47801e-05	0.0178361
14	50555864	393944	sncb	+	214673	33500	-3.52925	1.20605	16.2516	5.54633e-05	0.0180306
9	31423906	560605	tmtc4	-	-101169	27175	5.37363	1.51381	16.2334	5.59973e-05	0.0181761
21	23142505	393110	zw10	-	95943	10269	-11.3514	0.435932	16.2022	5.69282e-05	0.0184497
12	27046501	798901	chmp2a	-	15470	3718	-3.42494	1.74337	16.1921	5.72336e-05	0.0185201
18	46243865	504083	kcnk6	-	60403	13169	6.64211	0.940474	16.1665	5.80097e-05	0.0187424
8	51684146	30713	npy8br	-	48216	1128	-2.44441	2.8599	16.1631	5.81165e-05	0.0187481
10	8969073	566538	fstb	+	-849	8596	-3.31785	0.382944	16.1408	5.88038e-05	0.0189221
25	26688559	503591	fbxl22	-	-47398	8853	1.28723	1.3337	16.1385	5.88735e-05	0.0189221
15	41387388	569700	usp16	-	76093	20348	-2.41661	1.77175	16.1369	5.89263e-05	0.0189221
21	1551106	402898	wdr91	+	35297	24598	-2.13122	0.250505	16.1307	5.91177e-05	0.0189546
14	366449	406492	tmem107	-	115360	3635	4.12423	0.702093	16.1257	5.92727e-05	0.0189753
23	45581198	795099	egr4	+	-1694	2123	-3.66649	1.71366	16.0749	6.08853e-05	0.0194452
21	23142500	393110	zw10	-	95938	10269	-10.0859	0.435932	16.0737	6.09258e-05	0.0194452
5	47333206	336118	cox7c	-	-394587	1597	-2.4501	1.55959	16.0535	6.15764e-05	0.0196231
21	14701844	570029	arrdc1b	-	-61179	66361	6.12675	0.731771	16.0426	6.19336e-05	0.019707
11	15964777	619245	draxin	+	-33589	75770	2.87851	1.34048	15.9765	6.41346e-05	0.0203765
22	3097487	30196	lmnb2	-	-54870	31272	-3.22974	0.421131	15.965	6.45257e-05	0.0204697
15	4036824	436944	clrn1	-	79918	9214	2.14748	2.14258	15.9604	6.46802e-05	0.0204878
10	10848670	353224	nrarpa	-	-15266	3178	3.1041	1.2904	15.9252	6.58954e-05	0.0208413
6	20008406	30227	ntn1a	-	81621	122738	1.48582	1.4347	15.873	6.77376e-05	0.0213917
12	14196059	751682	avl9	-	-15234	45256	-3.58453	1.29102	15.8648	6.80327e-05	0.0214527
17	7111969	565385	zgc:172341	+	-154927	11554	3.39027	1.44501	15.8445	6.87677e-05	0.0216342
14	51519050	799734	unc5a	-	-100338	455335	1.34945	0.849308	15.8432	6.88145e-05	0.0216342
13	32460279	450010	rdh14a	+	-5977	2541	-1.66049	1.61824	15.8351	6.91091e-05	0.0216944
11	15964754	619245	draxin	+	-33566	75770	2.83409	1.34098	15.8251	6.94743e-05	0.0217765
19	15996615	322089	ctps1a	+	19422	11057	8.19041	0.353328	15.8149	6.98518e-05	0.0218622
6	58431351	503602	arfrp1	+	91387	6094	-4.09809	1.29929	15.7684	7.15867e-05	0.0223718
13	49941983	553716	b3galnt2	-	122868	44316	-4.12551	1.00164	15.7231	7.33216e-05	0.0228799
18	48446772	30619	fli1a	+	-18015	59112	-3.64937	0.452018	15.6673	7.55178e-05	0.0235303
1	12089465	393443	xpa	+	-20665	29008	-4.59439	0.386412	15.6342	7.68517e-05	0.0239105
8	39106510	559556	pcsk5b	-	264190	192335	-1.4906	1.05459	15.5988	7.83059e-05	0.0243242
11	15964750	619245	draxin	+	-33562	75770	2.92081	1.34142	15.5962	7.84133e-05	0.0243242
18	32593689	100149870	olfcg7	+	186653	4556	-2.26471	1.59069	15.5867	7.88077e-05	0.0244105
6	26379854	553313	dzip1l	+	-65390	38716	-1.64133	1.70439	15.5788	7.91354e-05	0.0244759
14	32211793	492758	fgf13a	-	-46966	74389	7.18417	0.927177	15.5457	8.05337e-05	0.0248718
14	323099	406492	tmem107	-	72010	3635	-2.87106	1.29456	15.5333	8.1066e-05	0.0249994
6	48105796	394177	phc2b	+	49158	44323	5.24762	0.512692	15.511	8.20261e-05	0.0252584
14	40740817	30396	elf1	-	-56300	51284	0.54996	2.12065	15.5061	8.2238e-05	0.0252866
15	15072737	393317	diabloa	+	-217842	3295	3.93065	1.42678	15.4666	8.39762e-05	0.0257833
21	18003964	555705	dnai1.2	+	-47108	25989	4.42004	0.318942	15.4108	8.64925e-05	0.0265171
13	11527795	550502	adss2	-	-9097	46937	-6.55807	0.899084	15.4067	8.66814e-05	0.0265363
18	47169360	334784	rbm7	+	131805	5683	-4.75452	1.27	15.3937	8.72801e-05	0.0266806
4	18933597	321107	rap1b	-	-5741	85877	2.87266	-0.694008	15.3885	8.75187e-05	0.0267147
4	7888208	100144566	camk1da	+	56	94753	-4.31755	1.69535	15.3653	8.86008e-05	0.0269873
19	14882976	30509	oprd1a	+	37992	30789	-8.2072	1.90069	15.3638	8.86688e-05	0.0269873
14	36310252	403045	egf	-	-15798	48847	3.26898	0.248176	15.3212	9.06942e-05	0.02752
10	10719148	100333759	swi5	+	9829	8287	3.1548	0.870983	15.3207	9.07167e-05	0.02752
13	2334561	768168	eloal	-	-2023	21477	-3.53089	0.319531	15.3187	9.08121e-05	0.02752
11	38886179	550431	cldn19	-	-158416	30818	-2.44201	1.99767	15.3134	9.10662e-05	0.0275572
1	59539148	402928	sp6	+	-393	1142	-5.94728	0.208287	15.2913	9.2141e-05	0.0278424
4	74055374	796738	si:cabz01069013.3	+	-53198	6981	-6.25007	0.997711	15.2788	9.27537e-05	0.0279872
20	46058306	100034600	taar12e	-	-3344	1016	-0.913033	3.72255	15.2611	9.36239e-05	0.0282093
12	20416208	447907	lcmt1	-	6458	31375	3.35663	0.253149	15.2564	9.38565e-05	0.0282389
12	10323	796884	shisa6	-	-1247	2512	3.6465	1.12194	15.241	9.46287e-05	0.0284304
10	2088689	30304	tdgf1	-	126759	6457	1.12337	1.58549	15.235	9.49269e-05	0.0284793
25	33646025	564951	roraa	+	203687	113501	5.4496	0.536888	15.2293	9.52146e-05	0.0285249
21	14701839	570029	arrdc1b	-	-61184	66361	5.86058	0.731534	15.2132	9.60276e-05	0.0287274
2	47224317	30532	pax3a	-	-206887	51939	4.02844	0.877838	15.1981	9.68029e-05	0.0289182
3	62523352	60642	sox9b	-	-4315	5126	-3.98619	1.14891	15.1952	9.69496e-05	0.0289209
13	2569831	402917	lhb	+	-46765	2968	3.00628	1.36906	15.1811	9.76787e-05	0.0290607
20	3560652	100037368	mfsd4b	+	-221404	6278	5.51242	1.12187	15.1807	9.7695e-05	0.0290607
21	16244992	100307097	si:ch73-110p20.1	+	16108	7549	4.25507	0.453583	15.1652	9.85013e-05	0.0292074
14	34118462	100002872	cyfip2	-	74093	59672	-2.32518	2.8234	15.165	9.85141e-05	0.0292074
1	2249736	569455	kpnb3	+	10711	38186	3.66669	0.837534	15.1632	9.86056e-05	0.0292074
20	12755869	751751	zgc:153383	+	-52913	19394	-1.03417	1.5333	15.1605	9.87452e-05	0.0292076
2	34986863	100037391	cop1	+	129764	20591	4.86357	0.992365	15.1504	9.92754e-05	0.0293231
21	39599809	767675	pigs	-	-4740	21094	5.90082	0.582971	15.1354	0.000100067	0.0295153
19	7169950	64815	hsd17b8	+	3921	5821	4.97109	1.44629	15.1198	0.000100898	0.0297188
14	45036235	791180	shisa3	-	-170764	6722	6.50899	1.6575	15.1009	0.000101915	0.0299764
10	21096288	567678	avd	-	-265783	2969	6.0581	1.06287	15.0959	0.000102187	0.0300141
14	36207	574426	tmem128	+	2937	3082	-4.49621	0.743955	15.0648	0.000103881	0.0304692
17	817931	100538339	dio3a	-	-25310	1140	2.5908	-0.221655	15.0239	0.000106158	0.0310936
1	397423	768180	pros1	-	43309	10823	3.48406	0.0856959	14.9986	0.00010759	0.0314691
12	10314	796884	shisa6	-	-1256	2512	3.41414	0.404351	14.9957	0.000107758	0.0314746
1	59349865	553969	cyp3a65	-	1760	9932	2.69526	0.825668	14.948	0.000110516	0.0322352
5	17814617	564271	chfr	+	-34142	32825	-4.44242	0.639166	14.9423	0.000110848	0.0322871
15	14754039	100000097	or129-1	-	-26563	948	-2.37276	0.475705	14.9132	0.000112573	0.0327442
19	22616810	561049	eif3eb	-	-47318	39859	3.62609	1.0051	14.9104	0.00011274	0.0327475
6	5618113	447816	rtn4a	-	-630746	17478	6.04122	0.749675	14.8981	0.000113475	0.032881
14	37157756	567278	lect2l	+	-272232	1540	-6.51692	1.00327	14.8975	0.000113513	0.032881
25	37276095	570705	ldlrad3	-	-55261	6303	5.55181	1.59396	14.8767	0.000114774	0.0331741
3	7725883	394086	hook2	+	37173	56754	1.79475	1.47649	14.8756	0.000114841	0.0331741
15	43541145	368704	ctsc	-	-84404	21519	-4.44111	0.169729	14.8544	0.000116139	0.0334849
14	48674466	560386	cnot6b	-	-90796	24732	2.41449	1.43369	14.8528	0.000116235	0.0334849
22	4478135	541380	timm44	+	-30693	16037	-2.58611	0.656117	14.8408	0.000116979	0.0336531
7	70543250	553722	gba3	+	-204980	6180	6.49299	0.00562584	14.8187	0.000118355	0.0340023
3	60568244	100003714	si:ch73-366l1.5	-	-2974	45237	3.40136	1.35998	14.8033	0.000119327	0.0342335
3	5215548	402938	txn2	-	-61448	11896	-2.8699	1.61209	14.8008	0.000119486	0.0342335
22	3097490	30196	lmnb2	-	-54867	31272	-2.83341	0.421459	14.7963	0.00011977	0.034268
21	24909295	569217	jam3b	+	75670	58939	2.23252	0.608094	14.777	0.000121004	0.0345741
20	3446038	100037368	mfsd4b	+	-106790	6278	-2.71597	1.43588	14.7589	0.000122169	0.0348596
3	16292997	406489	rpl19	+	-63054	2497	4.20698	2.00649	14.7537	0.000122505	0.034908
15	47886637	353179	otx5	+	17257	5388	2.74964	0.995233	14.744	0.000123138	0.0350327
14	312933	406492	tmem107	-	61844	3635	-1.36311	1.92752	14.7419	0.000123277	0.0350327
15	32048158	566758	brca2	+	-136172	16534	0.888651	2.33266	14.7259	0.000124326	0.0352833
22	21099867	406646	tmem59l	-	-50671	22429	2.6262	1.57697	14.719	0.000124783	0.0353651
7	49782634	30478	ascl1b	+	-66865	1428	-3.22414	-0.0321109	14.7148	0.000125061	0.035396
23	9691793	321243	lama5	-	-76907	201367	-7.0729	1.55575	14.6973	0.000126224	0.0356773
20	15745689	735295	faslg	+	-145264	4589	-0.579572	2.57683	14.6651	0.000128399	0.0362433
7	7758219	100007575	intu	-	-6102	53351	-1.33809	1.78457	14.6567	0.000128974	0.0363566
25	26571691	503591	fbxl22	-	-164266	8853	1.75015	0.0931613	14.6528	0.000129241	0.0363832
19	2235805	30175	twist1a	-	4617	2014	1.32342	2.2815	14.6439	0.000129854	0.0365067
11	42651534	171474	il17rd	+	-10065	77891	-2.05242	1.8716	14.6347	0.000130488	0.0366358
22	19399359	556598	si:dkey-21e2.16	+	-87948	2328	3.36632	1.34122	14.6075	0.00013239	0.0371202
14	43922280	393950	gar1	-	305708	11516	1.14622	0.625843	14.5839	0.000134054	0.0375368
22	30289535	30485	mxi1	+	41028	27969	-1.35302	1.95856	14.5583	0.000135892	0.0380008
19	15989375	322089	ctps1a	+	26662	11057	8.28569	1.06369	14.5485	0.0001366	0.0381478
11	45357010	321886	srsf11	+	31186	11949	-2.17655	0.677195	14.5332	0.000137714	0.0384078
14	631097	790941	dele1	+	-44233	8612	4.53207	1.10349	14.5168	0.000138917	0.0386921
2	53826485	550371	capsla	-	-69815	6296	4.67246	0.828023	14.5046	0.00013982	0.0388921
25	37443980	406519	slc10a3	+	-786	2257	-6.7985	0.940641	14.4982	0.00014029	0.0389712
5	47333295	336118	cox7c	-	-394498	1597	-2.07866	1.5534	14.4828	0.000141447	0.0392406
12	77837	797129	si:ch1073-357b18.4	-	23462	1908	-3.45583	1.49578	14.4515	0.000143815	0.0398449
15	41387378	569700	usp16	-	76083	20348	-2.19521	1.77288	14.4487	0.000144027	0.0398512
21	28616008	415106	puraa	+	112224	1010	-8.98519	0.459259	14.445	0.000144314	0.0398719
25	37436090	393535	chmp1a	+	-755	6791	2.96917	0.611393	14.4428	0.000144482	0.0398719
15	4036793	436944	clrn1	-	79887	9214	1.70567	2.14374	14.4224	0.000146056	0.0402533
17	32541121	559280	gcfc2	+	-9187	19326	-6.17888	0.960418	14.3736	0.000149889	0.0412557
8	52181212	30556	tcf7l1b	-	-48903	122365	4.18348	1.22894	14.3625	0.000150774	0.041445
5	22133273	286739	msna	+	102	40663	-4.18352	1.16675	14.3495	0.000151819	0.0416775
13	43439809	337795	dact2	+	-39409	6800	-1.68421	1.1899	14.3429	0.000152352	0.0417694
23	37830197	100270764	cd40	-	-5597	12637	-4.79015	0.746571	14.3185	0.000154342	0.0422266
14	28835	100009630	zbtb49	-	-1579	4367	-4.44155	0.419963	14.3175	0.000154422	0.0422266
5	70464672	101448000	pappaa	+	-119154	173587	-6.57593	-0.0288604	14.3095	0.00015508	0.0423515
17	6758981	561162	vsnl1b	-	-25	42783	2.62864	1.71324	14.2976	0.000156062	0.0425643
21	16243710	100307097	si:ch73-110p20.1	+	17390	7549	4.73417	0.663983	14.2914	0.000156579	0.0426498
21	23226264	323269	zbtb16a	-	-81504	143773	-7.80174	0.788883	14.2695	0.000158412	0.0430932
2	54018448	550371	capsla	-	122148	6296	5.16945	-0.441084	14.2531	0.000159799	0.0434143
7	51253255	140425	gc2	-	-41066	24511	2.99528	1.18998	14.2233	0.000162348	0.0440497
15	2560023	565734	dnajc30b	-	-36098	5741	-1.68958	1.41842	14.215	0.000163069	0.0441883
25	37436029	393535	chmp1a	+	-694	6791	4.31411	0.436289	14.2086	0.000163621	0.0442356
21	1551095	402898	wdr91	+	35308	24598	-2.03309	0.245751	14.2081	0.000163665	0.0442356
1	51459940	170455	meis1a	+	19211	45934	-5.00539	2.08909	14.1967	0.000164662	0.044448
17	44252040	30501	otx2b	-	2502	4823	-4.22995	1.11062	14.1908	0.000165177	0.0445298
11	42981177	100007362	pcdh20	-	62237	4169	-4.88726	-0.694004	14.1734	0.000166714	0.0448865
18	3257900	373103	pak1	+	-87989	114278	1.79228	1.41183	14.1659	0.000167374	0.0450065
16	50449026	550472	zgc:110372	+	-14709	390145	-1.09262	0.724207	14.1566	0.000168205	0.0451588
1	14681645	100885856	mir2185-3	+	-7868	95	2.73869	1.06034	14.1548	0.000168371	0.0451588
14	43735249	393950	gar1	-	118677	11516	1.54822	0.612474	14.1454	0.000169207	0.0453253
22	25522024	562920	si:ch211-12h2.6	+	-68688	1120	-1.87786	0.507155	14.1259	0.000170973	0.04574
6	52484401	570133	fam83c	-	-165	16788	4.35743	1.10935	14.1037	0.000172999	0.0462232
25	37276046	570705	ldlrad3	-	-55310	6303	6.1748	1.59498	14.1003	0.000173316	0.0462489
4	74055406	796738	si:cabz01069013.3	+	-53230	6981	-6.40583	1.0022	14.0894	0.000174321	0.0464582
19	21106455	369196	tshz1	+	302254	4852	5.25753	-0.0550143	14.0734	0.00017581	0.0467737
14	18456556	751718	rab33a	-	857136	3424	5.83103	0.462291	14.0711	0.00017603	0.0467737
10	5953996	394060	hmgcs1	+	59077	21338	1.38756	0.626907	14.0695	0.000176173	0.0467737
7	66493362	323453	eif4g2a	+	140871	19801	-1.43626	0.519591	14.0646	0.000176634	0.0468368
25	37224701	570474	urahb	-	32772	3978	4.94044	0.124783	14.0514	0.000177878	0.0471072
22	21099840	406646	tmem59l	-	-50698	22429	2.40068	1.57554	14.0423	0.000178745	0.0472771
20	24592127	562195	epha7	-	-370911	142068	7.6534	1.05006	14.0188	0.000180989	0.0478106
13	38121439	557116	zgc:171579	+	92255	9015	6.64376	1.18649	14.0117	0.000181675	0.0479314
15	26436753	327491	rpa1	-	-102236	40651	5.71109	0.584143	14.0064	0.000182191	0.0480073
2	44182006	692273	cadm3	-	-1312	134234	2.33186	1.73548	13.9997	0.000182838	0.0481174
19	22616753	561049	eif3eb	-	-47375	39859	3.49724	1.00318	13.9944	0.000183353	0.0481556
7	9719416	751785	aldh1a3	-	-83692	81407	5.26793	-0.270916	13.9915	0.000183642	0.0481556
10	10912855	353224	nrarpa	-	48919	3178	1.45514	0.40209	13.9912	0.000183671	0.0481556
15	10157458	30156	tenm4	-	-297955	453071	3.232	1.03745	13.9627	0.000186472	0.048829
13	40545221	562504	cnnm1	-	45925	36931	6.23672	0.0897855	13.9477	0.000187964	0.0491584
15	46633263	100004931	zgc:162872	-	-85496	33327	1.64921	0.889094	13.9425	0.000188492	0.0492351
6	23912469	431763	gadd45ab	+	22576	4110	4.89152	0.756053	13.9205	0.000190711	0.0497528

## Sheet: S4_MCMB vs. MCFB
Chr	Locus	EntrezID	Symbol	Strand	Distance	Width	logFC	logCPM	LR	PValue	FDR
25	26607204	503591	fbxl22	-	-128753	8853	-8.9961	1.36867	567.539	1.92557e-125	4.04387e-120
13	31450642	323706	rtn1a	-	9616	16441	4.80629	2.99164	519.365	5.81586e-115	6.10692e-110
16	18405050	30486	rxrbb	+	130638	33243	7.52539	1.80165	485.816	1.15962e-107	8.11768e-103
16	16892713	100526806	kcnj14	+	-66209	12992	7.44968	1.05737	459.099	7.54955e-102	3.96368e-97
20	33794833	557997	olfml2ba	+	-2677	14353	6.4884	1.54415	451.93	2.74286e-100	1.15205e-95
25	26571612	503591	fbxl22	-	-164345	8853	-7.49028	1.12795	444.915	9.22135e-99	3.22761e-94
16	16892715	100526806	kcnj14	+	-66211	12992	8.96051	1.05712	440.163	9.97877e-98	2.99376e-93
20	33794812	557997	olfml2ba	+	-2656	14353	6.08218	1.54747	434.164	2.01638e-96	5.29323e-92
21	39006696	404035	traf4b	-	-18043	18831	-11.888	0.569882	426.048	1.17793e-94	2.74862e-90
20	33794754	557997	olfml2ba	+	-2598	14353	6.19015	1.54482	421.783	9.98758e-94	2.09748e-89
8	31026471	449859	odf2b	+	-10288	15352	-6.47381	1.08674	421.19	1.34408e-93	2.56608e-89
20	33794752	557997	olfml2ba	+	-2596	14353	7.32807	1.5447	417.275	9.56237e-93	1.67349e-88
8	33712722	100004330	mvb12bb	-	143758	148288	-6.4618	1.31098	411.021	2.19728e-91	3.5496e-87
20	34746996	566703	znf395b	-	-7621	16877	-5.51532	1.5527	406.058	2.64349e-90	3.9654e-86
5	2750718	378848	hspa5	-	29032	7909	-6.07451	1.21638	403.309	1.0484e-89	1.46782e-85
20	33794775	557997	olfml2ba	+	-2619	14353	6.46441	1.54565	396.644	2.96093e-88	3.88639e-84
8	33492281	100004330	mvb12bb	-	-76683	148288	10.705	1.17048	395.428	5.44719e-88	6.72917e-84
8	33712716	100004330	mvb12bb	-	143752	148288	-6.42937	1.31136	376.308	7.92154e-84	9.24219e-80
16	13921154	335650	rcvrn2	-	-261	9724	-5.8703	1.41704	371.635	8.24672e-83	9.11518e-79
20	36204058	564097	ptchd4	-	96832	39105	-5.75211	1.08746	369.694	2.1823e-82	2.29151e-78
8	33712696	100004330	mvb12bb	-	143732	148288	-6.02998	1.31233	361.943	1.06303e-80	1.06307e-76
8	33712683	100004330	mvb12bb	-	143719	148288	-5.29622	1.31208	358.348	6.44646e-80	6.1537e-76
8	33712713	100004330	mvb12bb	-	143749	148288	-5.72065	1.31115	342.218	2.09847e-76	1.91608e-72
16	18551057	30486	rxrbb	+	-15369	33243	-5.59719	1.2313	319.213	2.14927e-71	1.8807e-67
25	25985396	393926	idh3a	+	-219295	63009	6.18612	1.41286	289.157	7.58996e-65	6.37584e-61
6	48352827	327029	capza1a	-	5329	24349	-5.38385	0.926483	283.225	1.4887e-63	1.20247e-59
16	13921070	335650	rcvrn2	-	-345	9724	-5.14632	1.41653	278.995	1.24343e-62	9.67156e-59
20	36465625	368360	lbr	-	48735	20623	-6.18386	1.18086	273.483	1.97592e-61	1.482e-57
5	2751510	393263	ddrgk1	-	-29313	469	-5.81188	0.450228	261.368	8.63607e-59	6.25397e-55
17	49550923	550264	fcf1	-	69251	24517	-10.1241	0.969106	256.638	9.27599e-58	6.49347e-54
25	26978635	569768	grm8b	+	-55442	313623	5.15474	0.880289	255.37	1.75293e-57	1.18752e-53
2	50489808	393746	viml	+	-98477	18433	-7.00125	0.945745	247.466	9.2646e-56	6.08015e-52
20	34122021	559020	ptgs2b	-	-5376	5575	-5.34861	0.880738	246.051	1.88521e-55	1.19973e-51
25	26498632	503591	fbxl22	-	-237325	8853	-8.17877	0.116559	241.121	2.2401e-54	1.38365e-50
17	50291169	799740	si:ch73-50f9.4	-	-19803	22282	-7.86803	0.524169	237.691	1.25343e-53	7.52092e-50
16	17810426	791152	them4	+	-46578	34564	-5.15241	1.1024	233.666	9.45821e-53	5.51752e-49
17	49575399	796475	zgc:171599	-	-61624	5180	4.82249	0.71266	222.968	2.03664e-50	1.15598e-46
25	26572064	503591	fbxl22	-	-163893	8853	-7.84039	0.633808	221.064	5.30035e-50	2.92926e-46
16	19491735	324931	sp8b	+	44879	2159	-5.14758	0.98664	213.102	2.89098e-48	1.55675e-44
6	27391878	559537	scly	+	-116162	13274	4.30201	1.45652	211.972	5.10046e-48	2.67786e-44
2	50284406	564982	mcm6l	-	58893	25776	-4.37033	0.566528	209.252	1.9997e-47	1.02428e-43
12	33905	324141	foxk2	-	-8309	9846	9.29717	0.137716	207.695	4.37291e-47	2.18655e-43
2	6690300	768164	rgs18	-	141462	12974	-4.97296	2.25314	202.219	6.84782e-46	3.34443e-42
6	27391932	559537	scly	+	-116216	13274	4.05051	1.45817	201.811	8.40547e-46	4.01188e-42
15	46256661	570991	si:ch1073-340i21.3	+	73278	6449	-6.16512	0.511302	201.754	8.65178e-46	4.03767e-42
25	27032100	569768	grm8b	+	-108907	313623	4.96405	1.05816	190.428	2.56355e-43	1.17037e-39
10	3937669	393894	pitpnb	+	108707	40643	6.05838	2.8724	188.697	6.12148e-43	2.73525e-39
25	26792742	569679	usp3	-	39602	14691	6.18884	1.19646	184.44	5.20007e-42	2.27513e-38
16	6269957	30265	ctnnb1	-	64167	23291	-5.38205	0.459849	180.454	3.85705e-41	1.65309e-37
20	30996022	335799	sod2	+	-56844	8370	-4.98685	1.01286	178.636	9.62009e-41	4.04061e-37
15	47109463	791201	cep57	+	-29524	9430	-9.31307	0.312464	178.242	1.173e-40	4.83021e-37
15	46933463	767698	zgc:153039	+	-79958	34120	5.53958	0.973319	174.968	6.08467e-40	2.45738e-36
10	3937639	393894	pitpnb	+	108737	40643	5.7659	2.87499	174.909	6.2686e-40	2.48389e-36
14	8499311	324373	dnajc4	+	-24251	21610	-4.59336	2.57985	167.965	2.05928e-38	8.00864e-35
2	42983520	568941	oc90	-	23168	17800	11.6762	0.416609	166.651	3.98702e-38	1.52238e-34
2	50284426	564982	mcm6l	-	58913	25776	-3.76612	0.566466	165.062	8.86744e-38	3.32543e-34
10	3949261	393894	pitpnb	+	97115	40643	-6.61437	-0.20712	164.347	1.27074e-37	4.68186e-34
20	32740843	393590	lratd1	+	15920	2187	-4.19003	1.59294	158.712	2.16307e-36	7.83213e-33
10	3949328	393894	pitpnb	+	97048	40643	-5.46508	0.831587	158.066	2.99422e-36	1.06578e-32
17	49550952	550264	fcf1	-	69280	24517	5.83274	0.836226	156.846	5.5311e-36	1.93597e-32
12	48960697	394082	slc18a3b	-	236	1640	-4.56065	0.876763	153.254	3.37181e-35	1.16084e-31
16	19474211	324931	sp8b	+	62403	2159	-4.23452	2.30031	151.62	7.67239e-35	2.59882e-31
2	41138620	553162	hs6st1a	-	14607	222328	10.0612	0.488722	149.929	1.79679e-34	5.98957e-31
16	52653942	334627	ubr5	-	7153	104756	3.77443	0.775654	147.779	5.3028e-34	1.74005e-30
5	3848118	100535945	LOC100535945	-	-37598	66527	-6.10146	1.43575	147.502	6.09628e-34	1.96965e-30
14	37735086	567278	lect2l	+	-849562	1540	8.68696	-0.0181394	146.801	8.6731e-34	2.75974e-30
11	38886147	550431	cldn19	-	-158448	30818	-7.21725	1.99838	143.047	5.74186e-33	1.79976e-29
16	52653920	334627	ubr5	-	7131	104756	4.63198	0.776371	140.974	1.63028e-32	5.0349e-29
16	52653927	334627	ubr5	-	7138	104756	3.93259	0.776021	140.08	2.55659e-32	7.78126e-29
5	69672318	436837	gtf2h3	+	-22170	10760	-5.42899	1.53272	139.269	3.84625e-32	1.15393e-28
8	33605371	100004330	mvb12bb	-	36407	148288	6.62564	-0.104591	138.31	6.23376e-32	1.84387e-28
5	3848142	100535945	LOC100535945	-	-37574	66527	-5.48192	1.36327	137.902	7.65679e-32	2.21385e-28
25	25963446	393926	idh3a	+	-197345	63009	5.25281	0.17419	137.892	7.69543e-32	2.21385e-28
14	49967197	503769	abhd18	-	-61228	31474	-4.75022	1.27253	136.839	1.30796e-31	3.71192e-28
20	36236609	564097	ptchd4	-	129383	39105	-4.59583	0.783206	135.64	2.39161e-31	6.6968e-28
15	46933401	767698	zgc:153039	+	-79896	34120	5.60461	0.971222	131.966	1.52221e-30	4.20627e-27
16	19581872	324931	sp8b	+	-45258	2159	-5.21636	0.193622	130.281	3.55622e-30	9.6992e-27
15	47899846	353179	otx5	+	4048	5388	-6.34348	0.696621	130.088	3.91998e-30	1.05543e-26
15	46353995	570991	si:ch1073-340i21.3	+	-24056	6449	-6.91486	-0.0661386	129.468	5.35722e-30	1.42413e-26
5	3848097	100535945	LOC100535945	-	-37619	66527	-5.21893	1.42399	129.174	6.21197e-30	1.63071e-26
19	15114309	569550	edn2	-	-167671	5268	7.10962	2.34805	128.644	8.11295e-30	2.10345e-26
5	3848112	100535945	LOC100535945	-	-37604	66527	-5.31285	1.43417	128.346	9.42633e-30	2.41416e-26
16	19758856	550518	twist1b	+	-26313	1606	-3.88949	2.15101	123.78	9.41009e-29	2.38097e-25
2	38880801	798285	rem2	+	44174	52324	-8.37878	-0.165947	123.099	1.32672e-28	3.31695e-25
2	38880792	798285	rem2	+	44183	52324	-7.77739	-0.167043	120.969	3.88091e-28	9.58854e-25
1	31622688	65089	fgf8b	+	15586	5229	-5.47515	0.480312	120.159	5.83739e-28	1.42547e-24
2	38880779	798285	rem2	+	44196	52324	-7.69777	-0.165626	119.406	8.53561e-28	2.06041e-24
19	41243316	561007	pdk4	-	29598	23461	6.99594	0.325078	118.803	1.15642e-27	2.75977e-24
22	13775525	436825	s100b	-	-75768	4158	-7.97406	1.9145	116.941	2.95733e-27	6.97827e-24
12	14196117	751682	avl9	-	-15176	45256	-6.6502	1.2912	115.028	7.76056e-27	1.81087e-23
15	46933448	767698	zgc:153039	+	-79943	34120	5.33309	0.972718	113.369	1.79127e-26	4.13388e-23
4	36621477	564402	si:dkey-151g22.1	+	-5359	24947	3.64244	1.40337	112.945	2.21833e-26	5.0638e-23
14	43572196	492486	adra1bb	+	-17706	18275	12.1663	1.18145	112.883	2.28908e-26	5.16912e-23
22	29755540	321061	pdcd4b	-	66047	30511	5.12141	0.193127	110.794	6.5638e-26	1.46644e-22
19	40799969	100033722	mir489	-	18698	104	5.68965	0.452792	110.624	7.15241e-26	1.58113e-22
16	14311360	393201	polr3c	+	-61814	31053	8.27504	-0.446009	109.929	1.01585e-25	2.22227e-22
15	46933484	767698	zgc:153039	+	-79979	34120	5.3612	0.970795	109.737	1.11913e-25	2.42295e-22
7	39822689	559037	grpel1	-	71160	7286	10.9613	1.20183	108.535	2.05172e-25	4.39673e-22
11	38886159	550431	cldn19	-	-158436	30818	-7.11001	1.9976	106.834	4.84069e-25	1.02686e-21
2	42533837	101883455	slco5a1b	-	117907	16775	10.2049	0.302821	105.872	7.86712e-25	1.65217e-21
12	14196067	751682	avl9	-	-15226	45256	-5.91774	1.29185	103.957	2.06798e-24	4.29994e-21
19	41243304	561007	pdk4	-	29586	23461	5.1843	0.324805	103.735	2.31298e-24	4.76222e-21
19	41243293	561007	pdk4	-	29575	23461	5.51076	0.322137	102.672	3.95515e-24	8.06425e-21
5	3848138	100535945	LOC100535945	-	-37578	66527	-5.15292	1.43721	100.941	9.47714e-24	1.91373e-20
5	3848106	100535945	LOC100535945	-	-37610	66527	-5.47024	1.43442	100.125	1.43052e-23	2.86116e-20
11	38886139	550431	cldn19	-	-158456	30818	-7.02985	1.9979	99.281	2.19103e-23	4.3409e-20
25	36956466	393887	wwox	-	-114273	343777	5.18737	0.277931	97.5321	5.29915e-23	1.04007e-19
5	3848123	100535945	LOC100535945	-	-37593	66527	-5.76533	1.4364	97.3412	5.83538e-23	1.13471e-19
11	5857979	796865	gamt	-	-7559	9592	4.78783	1.1024	96.0454	1.12277e-22	2.16323e-19
16	14311356	393201	polr3c	+	-61810	31053	-5.68691	-0.446009	94.5213	2.42474e-22	4.62925e-19
24	3086209	30072	inhbaa	+	-36371	12129	7.64035	0.693585	94.3148	2.69129e-22	5.09185e-19
2	50783981	541315	adcyap1r1a	+	37859	70098	4.44164	0.250256	94.2446	2.7885e-22	5.22865e-19
2	50427290	393746	viml	+	-35959	18433	4.66516	0.908628	94.112	2.98167e-22	5.54139e-19
19	41178178	550321	asb4	+	-8182	12256	4.58016	0.444115	94.0058	3.14608e-22	5.79565e-19
12	14196053	751682	avl9	-	-15240	45256	-5.45317	1.29097	93.0135	5.19391e-22	9.48493e-19
1	31622690	65089	fgf8b	+	15584	5229	-4.80028	0.479528	92.2053	7.81346e-22	1.41457e-18
12	14196091	751682	avl9	-	-15202	45256	-5.67052	1.29131	91.2498	1.26636e-21	2.27305e-18
12	14196100	751682	avl9	-	-15193	45256	-5.00514	1.29238	90.0358	2.33886e-21	4.16256e-18
12	14196047	751682	avl9	-	-15246	45256	-5.28994	1.29058	89.6101	2.9004e-21	5.11857e-18
11	38886153	550431	cldn19	-	-158442	30818	-7.23053	1.99793	88.952	4.04512e-21	7.07927e-18
22	13775501	436825	s100b	-	-75792	4158	-6.23266	1.91595	88.7451	4.49105e-21	7.79472e-18
11	38886179	550431	cldn19	-	-158416	30818	-6.65513	1.99767	88.6774	4.64747e-21	8.00009e-18
14	52184509	100000948	cox18	+	172412	10040	-10.7447	0.0101045	88.3334	5.53023e-21	9.44226e-18
16	18405592	30486	rxrbb	+	130096	33243	-3.70682	-0.0330658	87.8937	6.90693e-21	1.16977e-17
25	36854723	100537332	mafb	+	-179984	2243	3.76341	0.458023	87.6487	7.81771e-21	1.31343e-17
3	11499254	641478	mmd	+	49268	27818	5.53413	1.42569	87.5303	8.29966e-21	1.38334e-17
12	14196073	751682	avl9	-	-15220	45256	-5.62438	1.29166	87.1834	9.89081e-21	1.63556e-17
20	35408690	415157	sf3b6	+	24502	4745	-4.37575	-0.1691	86.4549	1.42958e-20	2.3455e-17
15	47899841	353179	otx5	+	4053	5388	-4.62408	0.696474	84.9806	3.0131e-20	4.90526e-17
5	3848174	100535945	LOC100535945	-	-37542	66527	-5.61164	1.33427	84.673	3.52024e-20	5.68678e-17
11	38886114	550431	cldn19	-	-158481	30818	-6.02544	1.9973	83.5396	6.24517e-20	1.00118e-16
5	3848125	100535945	LOC100535945	-	-37591	66527	-5.91969	1.43683	81.6728	1.60587e-19	2.5549e-16
12	14196128	751682	avl9	-	-15165	45256	-5.16043	1.2898	81.6272	1.64333e-19	2.59485e-16
11	39639789	415163	vamp3	+	289034	25795	-4.02892	2.61836	81.1976	2.0424e-19	3.20092e-16
2	50427310	393746	viml	+	-35979	18433	4.53981	0.904086	80.8706	2.4099e-19	3.74889e-16
15	47899781	353179	otx5	+	4113	5388	-4.40113	0.695656	80.5811	2.79018e-19	4.30855e-16
5	3848149	100535945	LOC100535945	-	-37567	66527	-5.72533	1.36204	80.301	3.21502e-19	4.92834e-16
23	2704223	569174	zgc:114123	+	24003	17760	6.08168	0.612727	79.1264	5.82607e-19	8.86614e-16
10	21762921	108191476	pcdh1g22	+	13990	43150	7.17974	1.4952	79.0376	6.09387e-19	9.20697e-16
2	50427268	393746	viml	+	-35937	18433	3.95962	0.906132	77.6343	1.24001e-18	1.8601e-15
2	50783995	541315	adcyap1r1a	+	37845	70098	4.1896	0.334209	77.3415	1.43809e-18	2.14193e-15
2	11953088	393319	cdc73	+	-6544	56621	4.18382	1.08984	76.5454	2.15203e-18	3.18272e-15
2	40868987	553288	uggt1	-	-21017	57036	8.62648	0.604265	76.1107	2.68194e-18	3.93868e-15
5	3847917	100535945	LOC100535945	-	-37799	66527	-4.00862	2.44087	76.0937	2.70516e-18	3.9452e-15
2	24246503	100033749	mir736	-	-14793	80	-3.12305	1.52175	74.9145	4.91556e-18	7.1194e-15
5	3848184	100535945	LOC100535945	-	-37532	66527	-5.88986	1.33369	74.1173	7.36102e-18	1.05882e-14
16	19489114	324931	sp8b	+	47500	2159	-3.70591	0.825783	73.2786	1.12581e-17	1.60836e-14
5	3848201	100535945	LOC100535945	-	-37515	66527	-5.38233	1.31854	72.9832	1.30761e-17	1.85511e-14
7	41432702	100000576	abcf2b	-	12583	15777	11.1232	0.78833	72.9576	1.32467e-17	1.85511e-14
2	50427218	393746	viml	+	-35887	18433	5.34118	0.166651	72.957	1.32502e-17	1.85511e-14
21	5889648	100333064	uqcr10	+	-7271	2718	4.22516	0.881341	72.6748	1.52876e-17	2.12618e-14
1	27932030	492489	sugt1	+	45331	41865	-5.39297	1.16374	71.0741	3.44065e-17	4.75373e-14
12	14196059	751682	avl9	-	-15234	45256	-5.97894	1.29102	71.018	3.53988e-17	4.85887e-14
5	3847892	100535945	LOC100535945	-	-37824	66527	-4.30265	2.44087	70.6051	4.36381e-17	5.95091e-14
11	24785857	336553	cyb5r1	+	561	13258	4.66072	1.01144	70.5541	4.47827e-17	6.06759e-14
15	25356524	562666	cluha	-	-10712	45456	8.68173	1.73518	70.1344	5.53993e-17	7.45792e-14
5	3848121	100535945	LOC100535945	-	-37595	66527	-5.11189	1.436	69.6067	7.23904e-17	9.68321e-14
3	41655095	503589	gna12a	+	-7458	58602	-1.87415	3.83888	69.2002	8.89575e-17	1.1824e-13
3	41655105	503589	gna12a	+	-7468	58602	-3.39631	3.77483	69.1855	8.96253e-17	1.18378e-13
4	42173030	100006451	wu:fa10h04	-	81785	287	-5.23696	2.28076	68.7783	1.10176e-16	1.44612e-13
22	11263138	402921	bcor	+	-118985	56086	-4.76777	2.51743	68.6291	1.18836e-16	1.5501e-13
7	38242146	550572	cnep1r1	+	18320	3915	4.9931	0.523672	68.5579	1.23209e-16	1.59722e-13
22	30681338	796658	si:dkey-169i5.4	+	-234351	10750	9.78964	0.776678	68.349	1.36972e-16	1.76474e-13
21	24909295	569217	jam3b	+	75670	58939	5.08985	0.608094	68.3353	1.37931e-16	1.76626e-13
2	14686663	550484	leprot	-	29993	1539	-3.12378	2.02796	68.1708	1.49931e-16	1.9083e-13
21	39048912	447920	aldh3a2b	-	-9578	28778	5.24874	2.09479	67.9824	1.6496e-16	2.08693e-13
5	3847889	100535945	LOC100535945	-	-37827	66527	-4.67964	2.44047	67.9585	1.66972e-16	2.09974e-13
5	3848166	100535945	LOC100535945	-	-37550	66527	-4.91348	1.3345	67.6646	1.93808e-16	2.4227e-13
22	11263174	402921	bcor	+	-119021	56086	-4.84708	2.52189	67.549	2.05512e-16	2.55381e-13
7	72239975	336876	tollip	+	36532	14100	-4.28924	0.374265	66.6401	3.25886e-16	4.02582e-13
2	50427279	393746	viml	+	-35948	18433	3.79512	0.907887	66.5651	3.38532e-16	4.15759e-13
22	13775445	436825	s100b	-	-75848	4158	-4.52597	1.91616	66.2447	3.98276e-16	4.86288e-13
2	43068344	432388	lrrc6	-	-55605	25710	10.9122	0.428544	66.1081	4.26857e-16	5.18173e-13
3	11499238	641478	mmd	+	49284	27818	5.15636	1.4258	65.6812	5.30088e-16	6.39789e-13
20	26966021	565968	ahsa1a	+	1201	6959	5.54611	0.508326	65.3288	6.33888e-16	7.60699e-13
3	15653398	327500	zgc:66474	-	-14267	21474	-9.20895	2.08357	65.2547	6.58162e-16	7.85341e-13
2	50427296	393746	viml	+	-35965	18433	3.98732	0.907708	64.8186	8.21215e-16	9.74365e-13
20	18781734	436586	ccm2	-	-13314	19379	-5.07618	-0.302197	64.5809	9.26499e-16	1.09311e-12
5	3848131	100535945	LOC100535945	-	-37585	66527	-4.70863	1.43665	64.1484	1.15392e-15	1.35381e-12
14	32615289	30529	sox3	-	-129175	1764	-4.2111	0.790493	63.645	1.48986e-15	1.73824e-12
22	30681417	796658	si:dkey-169i5.4	+	-234430	10750	9.62989	0.781198	63.2856	1.7881e-15	2.07468e-12
14	33240310	405893	pdzd11	+	24411	3768	-11.1359	1.5059	62.8718	2.20612e-15	2.54563e-12
9	8452509	791752	zgc:153499	+	-44455	4019	4.90291	0.283651	62.689	2.42059e-15	2.77785e-12
20	17201455	436862	psma6b	-	294858	18027	4.20267	1.52316	61.8414	3.72272e-15	4.24894e-12
4	77344499	100190900	slco1f3	-	12467	9490	8.35053	-0.096243	61.5192	4.38453e-15	4.97724e-12
6	46087423	325052	tardbp	-	138331	11316	5.58282	0.405804	61.2278	5.08377e-15	5.73999e-12
5	3848085	100535945	LOC100535945	-	-37631	66527	-5.62894	0.677395	61.143	5.3077e-15	5.96078e-12
13	742853	555686	nrxn1b	+	-9826	78250	-10.2298	1.1702	60.9687	5.79886e-15	6.47772e-12
11	17747716	768127	tafa4b	-	33729	117009	4.60213	0.989967	60.9375	5.89145e-15	6.54633e-12
10	21762979	108191476	pcdh1g22	+	13932	43150	7.57688	0.931031	60.5813	7.06003e-15	7.80352e-12
22	11263158	402921	bcor	+	-119005	56086	-4.72345	2.52106	60.5379	7.21749e-15	7.9358e-12
23	2704191	569174	zgc:114123	+	24035	17760	6.12893	0.605821	60.4832	7.4209e-15	8.11696e-12
23	46192954	555962	tgm1l4	-	-9184	10270	8.6163	1.18269	60.4116	7.69597e-15	8.37421e-12
7	39049162	30277	mdka	+	117298	11161	8.53037	2.01572	60.2348	8.41924e-15	9.11401e-12
13	1857524	394026	bmp5	+	15245	33967	-11.1938	0.739666	59.9626	9.66778e-15	1.04119e-11
5	3848095	100535945	LOC100535945	-	-37621	66527	-5.23747	0.678528	59.877	1.00974e-14	1.08192e-11
3	3775187	555597	art4	+	-94071	5375	3.82361	-0.494223	59.7035	1.1028e-14	1.17562e-11
5	3847905	100535945	LOC100535945	-	-37811	66527	-4.91071	2.44107	59.2938	1.35802e-14	1.44039e-11
10	21762904	108191476	pcdh1g22	+	14007	43150	6.95785	1.49388	59.279	1.36827e-14	1.44397e-11
15	15208487	100170786	camkk1b	+	107839	11881	-9.42463	-0.0537591	58.5602	1.97161e-14	2.07028e-11
21	17488783	553186	barhl1b	-	6361	3729	-7.95788	0.712592	58.3949	2.14444e-14	2.24055e-11
22	28948278	570143	gtpbp2b	-	76316	17296	-3.56884	2.03795	58.2106	2.35506e-14	2.44843e-11
3	28565305	797939	fbxl16	-	-99986	30811	4.89911	0.929774	57.8125	2.8833e-14	2.98285e-11
2	43097516	432388	lrrc6	-	-26433	25710	-9.81279	0.103644	57.7298	3.00712e-14	3.0957e-11
6	52304581	386850	eif6	-	-44048	8993	-8.22212	0.0272983	57.6869	3.0734e-14	3.1485e-11
15	26436753	327491	rpa1	-	-102236	40651	11.0651	0.584143	57.6381	3.15064e-14	3.21196e-11
12	14196062	751682	avl9	-	-15231	45256	-5.07589	1.29199	57.5924	3.22476e-14	3.27163e-11
7	73662448	767681	btr12	+	7689	15649	9.07268	-0.465813	57.3974	3.5607e-14	3.59509e-11
13	31450662	323706	rtn1a	-	9636	16441	8.50851	2.64321	57.3479	3.65149e-14	3.66912e-11
21	24909299	569217	jam3b	+	75666	58939	5.36781	0.607749	57.3239	3.69631e-14	3.69646e-11
2	47904085	560494	ftr23	+	2098	4869	-6.74002	1.8881	57.2832	3.7737e-14	3.75598e-11
5	53074163	798688	hint2	+	-65044	58816	4.73039	1.44924	57.1998	3.93714e-14	3.90016e-11
21	4218790	447928	uck1	-	-25684	16711	-4.73334	2.24307	57.1095	4.1222e-14	4.06431e-11
4	74540683	100149130	ptprb	-	172771	96848	7.04137	0.275871	56.9447	4.48242e-14	4.39883e-11
2	50427207	393746	viml	+	-35876	18433	4.47266	0.164258	56.8917	4.60495e-14	4.49805e-11
5	26110187	554107	ela3l	-	-8595	7184	5.47933	0.760763	56.728	5.00456e-14	4.86575e-11
2	43253634	403050	pard3ab	+	-48613	124678	9.47256	2.52141	56.5877	5.37464e-14	5.20149e-11
16	46164141	445163	bola1	+	41992	3723	-3.9706	0.865932	56.5216	5.55852e-14	5.35477e-11
21	37199881	100000160	fgfr4	-	5518	10452	-10.5448	1.13083	56.4698	5.70689e-14	5.47259e-11
15	46495927	100004469	igsf11	+	-109666	212604	-5.47249	1.15925	56.2154	6.49519e-14	6.20022e-11
2	42957736	568941	oc90	-	-2616	17800	4.67121	-0.0127751	56.0455	7.08135e-14	6.72917e-11
24	41789187	492794	arhgap28	-	-88705	91619	3.66009	1.10169	55.9729	7.34782e-14	6.92286e-11
19	8118874	100006223	si:dkey-266f7.9	-	21890	10494	4.16038	1.84179	55.972	7.3511e-14	6.92286e-11
20	31866498	556789	stxbp5a	-	-39177	156231	-3.96528	0.904064	55.4112	9.7779e-14	9.16717e-11
2	50427315	393746	viml	+	-35984	18433	3.51736	0.901365	55.2297	1.07234e-13	1.0009e-10
5	3847881	100535945	LOC100535945	-	-37835	66527	-4.88001	2.44059	55.1199	1.134e-13	1.05376e-10
5	3847887	100535945	LOC100535945	-	-37829	66527	-4.38334	2.44083	55.0893	1.15176e-13	1.06555e-10
25	36956631	393887	wwox	-	-114108	343777	3.5209	1.54755	55.0545	1.17233e-13	1.07983e-10
15	27649912	30463	lhx1a	-	-60441	6943	-6.55029	0.451819	54.9113	1.26094e-13	1.15637e-10
21	4586336	799960	dolk	-	46482	5696	5.19291	-0.621922	54.5043	1.55112e-13	1.4163e-10
22	7977006	100142642	sc:d217	-	-29271	110204	-3.12961	0.4072	54.4258	1.61432e-13	1.46763e-10
2	31774742	566702	and2	-	7090	4451	8.22827	0.508951	54.3552	1.67331e-13	1.5147e-10
6	52304565	386850	eif6	-	-44064	8993	-7.94786	0.0303632	54.3225	1.7014e-13	1.53352e-10
10	21762967	108191476	pcdh1g22	+	13944	43150	6.94701	0.933864	54.1713	1.83753e-13	1.64913e-10
14	2475319	359829	fgf18a	+	12353	44405	3.52957	1.44167	53.2261	2.97279e-13	2.65665e-10
2	50761747	541315	adcyap1r1a	+	60093	70098	1.06121	1.74678	53.2166	2.98722e-13	2.65823e-10
15	48024790	83917	psma6l	-	95449	8713	3.20894	1.68045	52.9201	3.47403e-13	3.07839e-10
4	74540700	100149130	ptprb	-	172788	96848	7.06291	0.276741	52.6217	4.04389e-13	3.56829e-10
20	33498009	30475	erh	-	865	3215	-4.48139	0.423892	52.5219	4.25481e-13	3.7387e-10
9	24473974	100004613	tmeff2a	-	61430	163060	-3.98058	1.27092	52.3019	4.75913e-13	4.16442e-10
6	52304576	386850	eif6	-	-44053	8993	-8.05982	0.0297549	52.1194	5.2227e-13	4.5511e-10
14	34118462	100002872	cyfip2	-	74093	59672	-4.26673	2.8234	51.8675	5.93736e-13	5.15248e-10
5	12826683	387297	p2rx2	-	2807	14522	-9.39301	0.99667	51.8562	5.97181e-13	5.16104e-10
4	74540724	100149130	ptprb	-	172812	96848	6.19347	0.273583	51.2786	8.01454e-13	6.89805e-10
2	43253638	403050	pard3ab	+	-48617	124678	8.46623	2.52135	51.1343	8.62584e-13	7.39389e-10
5	69206877	791612	mat2ab	-	-5307	15218	-8.66453	-0.0263665	50.7454	1.05159e-12	8.97733e-10
3	11499216	641478	mmd	+	49306	27818	5.8499	1.42519	50.7243	1.06297e-12	9.03776e-10
5	69206952	791612	mat2ab	-	-5232	15218	-8.25462	-0.0345688	50.6922	1.08051e-12	9.14983e-10
22	30739213	797780	ssuh2.3	-	-260222	24750	-7.81256	-0.181312	50.6516	1.10309e-12	9.30353e-10
25	36330520	606720	hist1h2a4	+	-1996	482	-4.7275	-0.17522	50.5472	1.16335e-12	9.75872e-10
2	40709354	553288	uggt1	-	-180650	57036	-8.82081	2.19736	50.5421	1.16635e-12	9.75872e-10
24	41789132	492794	arhgap28	-	-88760	91619	3.40641	1.10002	50.3476	1.28788e-12	1.07328e-09
14	44533633	559137	si:dkey-109l4.3	-	-240220	3009	8.06319	0.570854	50.195	1.39199e-12	1.15545e-09
21	21364428	564875	ppm1nb	-	-8814	4668	-6.04971	1.2527	50.1274	1.44079e-12	1.19125e-09
15	27718892	30463	lhx1a	-	8539	6943	10.4361	-0.310969	50.0434	1.5038e-12	1.23848e-09
14	30387673	393284	pdgfrl	-	21454	7089	-5.66991	0.445154	49.8617	1.64972e-12	1.35269e-09
14	50179060	503769	abhd18	-	150635	31474	-9.01202	0.909044	49.855	1.65537e-12	1.35269e-09
3	55734923	58080	axin2	-	84198	19598	3.77377	2.7982	49.7156	1.77723e-12	1.44664e-09
20	31866495	556789	stxbp5a	-	-39180	156231	-3.75467	0.973611	49.7058	1.78617e-12	1.44831e-09
14	5278358	64276	lbx2	+	107498	3069	5.13954	0.648333	49.4402	2.04513e-12	1.65191e-09
6	59090132	100144628	shmt2	+	86338	54349	-8.32679	0.475702	49.0788	2.45887e-12	1.97849e-09
20	50170333	569213	tmem121ab	-	-69073	954	-4.98901	2.41687	48.9362	2.64427e-12	2.11955e-09
21	24909246	569217	jam3b	+	75719	58939	6.259	0.379341	48.876	2.72666e-12	2.17727e-09
24	37192313	768247	cog7	-	-31244	29215	3.97166	1.39304	48.7628	2.88867e-12	2.2979e-09
21	24909237	569217	jam3b	+	75728	58939	6.26143	0.378129	48.6268	3.09615e-12	2.45366e-09
10	21762893	108191476	pcdh1g22	+	14018	43150	6.36561	1.49474	48.2949	3.66708e-12	2.89518e-09
18	4486290	393527	pdcd10a	-	-625159	23828	4.43354	-0.347194	48.2032	3.84256e-12	3.02237e-09
16	6269902	30265	ctnnb1	-	64112	23291	-3.22962	0.268742	48.1813	3.88572e-12	3.04491e-09
24	3003880	436918	eci2	+	-42835	10996	9.12384	1.32813	48.1536	3.94106e-12	3.0768e-09
2	30635565	558069	ctnnd2b	-	-58177	139496	-5.51469	1.43888	48.1063	4.03732e-12	3.14027e-09
22	11263198	402921	bcor	+	-119045	56086	-5.38554	2.52376	48.0426	4.17061e-12	3.23198e-09
14	26802543	559349	klhl4	+	-548	28850	-6.00818	0.217572	48.0221	4.21448e-12	3.25397e-09
16	46164144	445163	bola1	+	41989	3723	-3.89938	0.865932	47.9183	4.44366e-12	3.41834e-09
7	13069925	100334336	syt7b	+	-29286	286103	4.25677	1.15382	47.7004	4.96588e-12	3.80613e-09
5	65765609	794892	notch1b	-	-17176	103190	4.06232	-0.0331234	47.5744	5.29549e-12	4.044e-09
6	6093606	447816	rtn4a	-	-155253	17478	-4.98553	1.49728	47.5581	5.33978e-12	4.06305e-09
15	16116718	555832	si:ch211-259g3.4	-	-40085	3482	-7.44689	1.06468	47.5385	5.39338e-12	4.08902e-09
14	26802483	559349	klhl4	+	-488	28850	-5.38727	0.666277	47.1248	6.66079e-12	5.03174e-09
7	72437256	768305	mrpl21	+	140642	7214	-3.60032	0.546706	47.0515	6.91444e-12	5.20464e-09
5	47333241	336118	cox7c	-	-394552	1597	-4.56301	1.55942	46.9409	7.3161e-12	5.48731e-09
3	15913707	100318355	mapk8ip3	+	-6277	80859	6.9705	1.03761	46.8137	7.80659e-12	5.83436e-09
3	28565279	797939	fbxl16	-	-100012	30811	4.25457	0.93034	46.33	9.99241e-12	7.44148e-09
13	33253736	567446	nusap1	-	-2945	4961	3.01532	0.26103	46.2492	1.04129e-11	7.72723e-09
7	72239983	336876	tollip	+	36524	14100	-3.77256	0.3724	45.9332	1.22352e-11	9.04752e-09
1	7300413	494154	lancl1	+	217050	22254	5.37789	1.77653	45.8615	1.26916e-11	9.35211e-09
2	40797730	553288	uggt1	-	-92274	57036	-9.20977	1.15175	45.8097	1.30316e-11	9.56908e-09
1	19845261	402985	grhprb	-	-278	9731	-7.88261	0.869931	45.7142	1.36828e-11	1.00122e-08
6	5643861	447816	rtn4a	-	-604998	17478	-3.60319	1.0865	45.6326	1.4265e-11	1.0402e-08
10	21762891	108191476	pcdh1g22	+	14020	43150	7.52544	1.49466	45.6138	1.44027e-11	1.04661e-08
20	12755869	751751	zgc:153383	+	-52913	19394	-2.13936	1.5333	45.5682	1.47417e-11	1.06754e-08
22	13775421	436825	s100b	-	-75872	4158	-4.79515	1.90814	45.5439	1.49252e-11	1.07713e-08
2	41622976	565889	d2hgdh	-	60136	16570	8.27997	0.0496078	45.3893	1.61511e-11	1.1616e-08
25	26433663	503591	fbxl22	-	-302294	8853	-1.5649	1.40101	45.2427	1.74067e-11	1.24763e-08
16	12295715	563797	si:dkey-26c10.5	+	-9567	8321	3.90415	1.5212	45.2324	1.74988e-11	1.24996e-08
3	55734942	58080	axin2	-	84217	19598	3.56259	2.7982	45.1895	1.78859e-11	1.27329e-08
25	26688559	503591	fbxl22	-	-47398	8853	2.7287	1.3337	45.0154	1.95489e-11	1.38697e-08
25	26571691	503591	fbxl22	-	-164266	8853	3.74855	0.0931613	44.8582	2.11832e-11	1.49787e-08
13	31436707	323706	rtn1a	-	1570	10552	7.52515	0.358726	44.7742	2.21122e-11	1.55831e-08
12	17465462	80939	papss2b	-	-13616	20128	-8.57626	1.10283	44.7225	2.27038e-11	1.59465e-08
2	57781382	394018	sf3a2	-	-56466	12418	-5.49238	0.429113	44.5891	2.4304e-11	1.70135e-08
9	18075789	445082	dnajc15	+	140160	62630	3.69108	2.93399	44.4245	2.64353e-11	1.8444e-08
5	22441965	195819	rpl36a	+	68667	4557	2.27676	3.37708	44.2727	2.85675e-11	1.98656e-08
3	61861338	793274	srebf1	-	-226008	26086	-5.51899	0.988327	44.252	2.88704e-11	2.001e-08
6	59825865	30116	ddx3xb	+	6935	17604	-10.6033	0.25302	44.2301	2.91957e-11	2.01689e-08
21	13711163	30333	pou5f3	-	20469	4770	-10.6726	0.495439	44.0481	3.20398e-11	2.20611e-08
14	26802520	559349	klhl4	+	-525	28850	-5.62688	0.220478	44.0417	3.21448e-11	2.20611e-08
5	47333295	336118	cox7c	-	-394498	1597	-4.20497	1.5534	43.7718	3.68989e-11	2.52413e-08
5	3847948	100535945	LOC100535945	-	-37768	66527	-3.62481	2.37444	43.6879	3.85151e-11	2.62614e-08
2	3358707	751727	snap47	-	-44190	15033	4.36041	1.19701	43.6157	3.99613e-11	2.71593e-08
2	31774734	566702	and2	-	7082	4451	6.70202	0.510393	43.476	4.29182e-11	2.90748e-08
7	67343333	327330	psmd7	-	26551	6824	-7.29843	1.00564	43.2043	4.93122e-11	3.3299e-08
4	74762102	322969	nup50	+	181038	18713	8.92944	1.49429	43.1768	5.00097e-11	3.36618e-08
12	43921083	503764	zgc:112964	-	235285	16506	-2.29968	2.03256	42.9589	5.59016e-11	3.75075e-08
1	11808192	798421	ttyh3b	-	-41926	64474	4.41962	2.85119	42.9275	5.68075e-11	3.79939e-08
9	15789523	795031	znfl1b	+	47875	4600	-4.67869	1.86416	42.8761	5.83184e-11	3.88806e-08
20	1763452	100049705	lama2	+	35564	236105	6.05058	1.83013	42.8346	5.957e-11	3.95893e-08
13	7860923	558711	macroh2a2	-	93329	14546	3.25878	0.842057	42.797	6.07266e-11	4.02307e-08
8	32469805	553174	ncs1b	+	46355	83696	-4.28119	0.0219124	42.733	6.27463e-11	4.1438e-08
14	36310252	403045	egf	-	-15798	48847	8.03792	0.248176	42.6742	6.4659e-11	4.25673e-08
9	24473949	100004613	tmeff2a	-	61405	163060	-3.19889	1.27399	42.6224	6.63937e-11	4.35728e-08
6	5643869	447816	rtn4a	-	-604990	17478	-3.83935	1.19347	42.2651	7.97035e-11	5.20771e-08
22	4005486	796419	mhc1ula	+	-91168	14758	9.52745	1.62491	42.2615	7.98481e-11	5.20771e-08
14	1668453	735303	hrh2a	+	18904	1356	3.9226	2.0509	42.1309	8.53631e-11	5.55016e-08
2	3360396	751727	snap47	-	-42501	15033	1.19249	3.65174	41.9938	9.15652e-11	5.92848e-08
5	3847840	100535945	LOC100535945	-	-37876	66527	-3.88304	2.43808	41.9899	9.17463e-11	5.92848e-08
14	34118406	100002872	cyfip2	-	74037	59672	-4.423	2.82173	41.9673	9.28122e-11	5.97896e-08
18	48446772	30619	fli1a	+	-18015	59112	-7.64097	0.452018	41.8339	9.93631e-11	6.38139e-08
14	26802457	559349	klhl4	+	-462	28850	-4.99663	0.666304	41.82	1.00072e-10	6.40734e-08
1	7300437	494154	lancl1	+	217026	22254	4.39104	1.77718	41.7505	1.03697e-10	6.61926e-08
6	5643867	447816	rtn4a	-	-604992	17478	-4.02967	1.19091	41.6662	1.08264e-10	6.88982e-08
7	40746376	557300	lmbr1	+	-88373	50138	-7.01221	0.418563	41.6208	1.1081e-10	7.03056e-08
14	26802502	559349	klhl4	+	-507	28850	-5.12123	0.634052	41.5842	1.12904e-10	7.14181e-08
2	50427240	393746	viml	+	-35909	18433	3.87067	0.169928	41.572	1.13609e-10	7.16485e-08
14	52579604	450017	atp6v0e1	+	-8470	4901	-9.47882	-0.178377	41.5252	1.1636e-10	7.31635e-08
2	8006009	30313	ephb3a	-	-11576	93622	-5.55292	0.182658	41.4688	1.1977e-10	7.50831e-08
21	24909233	569217	jam3b	+	75732	58939	6.41013	0.37777	41.4453	1.21215e-10	7.57628e-08
15	25176176	492817	vps53	-	22824	52627	-8.12028	1.32263	41.2004	1.37397e-10	8.56218e-08
3	7922872	561579	trim35-21	-	10211	8272	-4.18044	1.63919	41.1566	1.40511e-10	8.73034e-08
8	26015308	541386	xpc	+	-7318	22961	3.27197	0.313934	41.0007	1.52178e-10	9.42735e-08
12	25640908	566454	six2b	-	28901	1784	4.34947	0.949801	40.9661	1.54896e-10	9.56754e-08
7	38186363	449801	zgc:103601	+	6968	1631	-6.80939	0.0404824	40.9308	1.57716e-10	9.71315e-08
15	19798298	445286	picalmb	-	25983	44323	-5.20757	1.87883	40.7883	1.69645e-10	1.04172e-07
24	37192324	768247	cog7	-	-31233	29215	3.78964	0.955214	40.772	1.71068e-10	1.0474e-07
13	31436758	323706	rtn1a	-	1621	10552	6.26459	0.3217	40.7575	1.72343e-10	1.05214e-07
16	46164136	445163	bola1	+	41997	3723	-3.96645	0.86561	40.6089	1.85954e-10	1.13194e-07
10	21762969	108191476	pcdh1g22	+	13942	43150	7.00229	0.933268	40.4967	1.96949e-10	1.19541e-07
1	19845257	402985	grhprb	-	-282	9731	-7.88529	0.871038	40.3835	2.08697e-10	1.26306e-07
2	41653292	553590	zgc:110158	-	-69873	146244	-8.52439	0.489915	40.2911	2.18809e-10	1.32011e-07
16	1257757	260351	sim1a	-	-245266	32606	-5.26438	0.406027	40.286	2.1938e-10	1.32011e-07
4	68556919	100033751	mir738	-	-7239	98	-4.02065	0.817283	40.0444	2.48258e-10	1.48961e-07
5	69474176	327512	psat1	-	-25439	13275	-9.09952	1.35621	40.0325	2.49771e-10	1.49442e-07
24	2954043	550458	tubb6	-	6639	6515	-7.25964	0.698803	39.9988	2.54118e-10	1.51611e-07
14	26802490	559349	klhl4	+	-495	28850	-5.24216	0.665684	39.9796	2.56623e-10	1.52672e-07
21	37145248	100000160	fgfr4	-	-49115	10452	7.09544	0.668148	39.9684	2.58108e-10	1.53122e-07
2	16014186	559145	vav3b	-	-145017	165196	-3.7849	0.162266	39.6847	2.98462e-10	1.76072e-07
8	9516857	567422	plxna3	-	-53520	347435	-0.842252	2.64256	39.6846	2.98471e-10	1.76072e-07
14	21337635	565058	smim19	+	-98963	3574	-3.90642	0.923302	39.6587	3.02448e-10	1.77863e-07
6	46087387	325052	tardbp	-	138295	11316	2.7219	0.401842	39.6539	3.03202e-10	1.77863e-07
22	11263246	402921	bcor	+	-119093	56086	-3.69579	2.42133	39.6456	3.04493e-10	1.78123e-07
13	1837570	394026	bmp5	+	35199	33967	-6.48308	0.518544	39.6322	3.06586e-10	1.7885e-07
2	29298266	767768	cdh18a	+	-48680	9647	-4.85969	0.351488	39.5482	3.20067e-10	1.86196e-07
1	19845192	402985	grhprb	-	-347	9731	-7.20227	0.872779	39.415	3.42663e-10	1.98791e-07
3	55734921	58080	axin2	-	84196	19598	3.51058	2.79868	39.4025	3.44856e-10	1.99046e-07
12	16762326	100537591	zgc:174154	-	-2425	5778	-3.88482	0.334934	39.4007	3.45172e-10	1.99046e-07
2	3620524	751664	pter	-	6519	10294	5.08345	1.14411	39.3963	3.45946e-10	1.99046e-07
14	31320203	387365	gpc3	-	-146011	289264	5.08691	1.77824	39.371	3.50465e-10	2.01095e-07
2	47904015	560494	ftr23	+	2168	4869	-4.75152	1.88439	39.3511	3.54051e-10	2.02399e-07
14	26802500	559349	klhl4	+	-505	28850	-5.42993	0.66265	39.3477	3.54664e-10	2.02399e-07
2	3352354	751727	snap47	-	-50543	15033	5.61084	0.995697	39.272	3.68684e-10	2.09829e-07
13	4112141	566060	tjap1	-	-22246	154426	2.97833	2.22872	39.2388	3.75004e-10	2.12849e-07
6	59430724	619270	fam210b	-	73743	6525	-8.36214	0.934809	39.176	3.8727e-10	2.19219e-07
15	25999052	550559	dph1	-	-89998	178550	-7.02922	0.521228	39.1341	3.95677e-10	2.23376e-07
6	59856206	569207	kdm6al	+	-1982	40857	-3.44254	0.513944	39.1189	3.98764e-10	2.24515e-07
3	16292997	406489	rpl19	+	-63054	2497	6.22474	2.00649	39.0154	4.20469e-10	2.36102e-07
2	8005988	30313	ephb3a	-	-11597	93622	-5.19946	0.181921	39.006	4.22514e-10	2.36618e-07
15	24521357	324754	gemin4	-	-67292	4968	9.88535	0.766046	38.9983	4.24175e-10	2.36916e-07
4	76548747	550363	ms4a17a.11	+	26838	12753	2.87237	1.68016	38.6051	5.18821e-10	2.89011e-07
2	8005984	30313	ephb3a	-	-11601	93622	-5.25864	0.182967	38.5527	5.32948e-10	2.96095e-07
22	13775405	436825	s100b	-	-75888	4158	-4.2296	-0.118988	38.5456	5.34888e-10	2.96389e-07
16	5448903	431729	zgc:91890	+	148720	7718	-5.91495	0.033441	38.4262	5.68652e-10	3.14269e-07
8	19657060	796762	fam78bb	-	7443	7417	-2.08529	2.39906	38.3628	5.8741e-10	3.23783e-07
25	25813640	393926	idh3a	+	-47539	63009	4.12134	0.0127111	38.2687	6.16423e-10	3.38886e-07
5	69526508	100003849	si:ch211-157p22.10	-	2692	18908	-9.05529	1.3125	38.2143	6.33861e-10	3.47563e-07
15	25176112	492817	vps53	-	22760	52627	7.63287	1.33032	38.1214	6.64761e-10	3.63557e-07
8	22866953	559964	cacna1fb	+	-15481	75753	4.75431	1.23008	38.1154	6.66809e-10	3.6373e-07
10	32562053	450063	mogat2	-	3136	24104	5.55084	-0.122956	38.0686	6.83009e-10	3.71601e-07
8	32077674	100001828	htr1aa	+	-136024	1786	-5.94074	0.522348	38.0633	6.84852e-10	3.71641e-07
17	42034950	567100	kiz	+	-42770	53074	-4.10073	0.632356	38.0317	6.96048e-10	3.76743e-07
3	6657678	246090	cygb1	+	-17890	28389	-2.57751	0.766553	38.0075	7.04734e-10	3.80464e-07
12	20416208	447907	lcmt1	-	6458	31375	5.36489	0.253149	37.7932	7.86561e-10	4.23551e-07
14	17046531	100884152	dicp2.2	-	-1735	7788	-4.55056	0.600033	37.505	9.11773e-10	4.8972e-07
5	47333206	336118	cox7c	-	-394587	1597	-4.1871	1.55959	37.3594	9.82473e-10	5.26347e-07
11	7830595	565243	ttll7	-	-295630	141469	4.27642	0.796425	37.3113	1.00701e-09	5.38122e-07
14	48674466	560386	cnot6b	-	-90796	24732	4.1361	1.43369	37.3024	1.01161e-09	5.39204e-07
5	47333219	336118	cox7c	-	-394574	1597	-3.81214	1.56049	37.2522	1.03799e-09	5.51867e-07
16	46164147	445163	bola1	+	41986	3723	-4.1082	0.865932	37.2323	1.0486e-09	5.56102e-07
21	21364387	564875	ppm1nb	-	-8855	4668	-5.30175	1.25372	37.2232	1.05354e-09	5.57314e-07
2	41653312	553590	zgc:110158	-	-69853	146244	-7.61904	0.48872	37.2172	1.05677e-09	5.57618e-07
6	5643901	447816	rtn4a	-	-604958	17478	-3.69571	1.19433	37.156	1.09047e-09	5.73956e-07
6	4570285	58057	pou4f1	+	-30332	3053	4.75934	1.19817	37.06	1.14552e-09	6.01426e-07
14	18764698	751718	rab33a	-	1165278	3424	-3.74058	1.71952	37.0276	1.16467e-09	6.09952e-07
16	17806947	791152	them4	+	-43099	34564	-3.53848	0.624257	37.0147	1.17243e-09	6.12489e-07
16	46164166	445163	bola1	+	41967	3723	-4.27242	0.865728	36.9582	1.20688e-09	6.27497e-07
17	4137758	30631	bmp2a	-	-93630	4115	4.66923	2.12457	36.9578	1.20713e-09	6.27497e-07
14	43735245	393950	gar1	-	118673	11516	6.83158	0.61291	36.9422	1.21685e-09	6.30986e-07
13	46099439	406407	marcksl1a	+	78067	3005	-3.82073	1.20407	36.9288	1.22525e-09	6.33775e-07
15	25108288	641427	exo5	-	14571	8897	-7.21333	1.14021	36.9128	1.23532e-09	6.37417e-07
6	23565665	393677	aanat1	-	-53748	2523	-3.24965	0.857468	36.8857	1.2526e-09	6.44751e-07
2	40388962	64270	epha4b	+	-94649	219839	-8.14783	0.782872	36.8742	1.26003e-09	6.46987e-07
8	22866962	559964	cacna1fb	+	-15490	75753	5.5303	1.23004	36.8307	1.28847e-09	6.59976e-07
1	19845242	402985	grhprb	-	-297	9731	-7.50204	0.8729	36.8087	1.30305e-09	6.65819e-07
22	6051303	503734	si:dkey-19a16.2	-	-31142	8819	6.62949	0.532808	36.7709	1.3286e-09	6.77229e-07
4	72758839	553605	rab3ip	+	-35122	61191	7.88537	1.41566	36.5543	1.48469e-09	7.54962e-07
18	1145104	403006	nptnb	-	-83866	68413	-4.38592	0.836709	36.3938	1.61214e-09	8.17787e-07
21	28675641	415106	puraa	+	52591	1010	-8.53136	0.548828	36.3354	1.66119e-09	8.40639e-07
6	7899195	790940	palm3	+	78416	97902	9.99056	1.64704	36.3291	1.66654e-09	8.41318e-07
21	16244992	100307097	si:ch73-110p20.1	+	16108	7549	6.51388	0.453583	36.2836	1.7059e-09	8.59125e-07
16	15793032	321085	sb:cb92	-	-87995	5611	-3.90442	1.99369	36.213	1.76886e-09	8.88698e-07
15	14249950	323315	zgc:162193	-	39631	4489	2.3379	1.22991	36.1092	1.86568e-09	9.35106e-07
12	10709	796884	shisa6	-	-861	2512	7.19831	0.402535	36.0899	1.88421e-09	9.42147e-07
11	7830633	565243	ttll7	-	-295592	141469	4.10315	0.796216	35.9318	2.04349e-09	1.01936e-06
15	27718884	30463	lhx1a	-	8531	6943	7.67854	-0.310969	35.8568	2.1237e-09	1.05489e-06
6	59222029	100144628	shmt2	+	-45559	54349	6.8081	0.317221	35.8558	2.12476e-09	1.05489e-06
6	59430715	619270	fam210b	-	73734	6525	-7.60419	0.935654	35.8231	2.16072e-09	1.07022e-06
2	47904091	560494	ftr23	+	2092	4869	-5.95956	1.88993	35.7876	2.20043e-09	1.08732e-06
22	38630503	570244	nppc	-	9065	6552	10.913	1.39999	35.7715	2.21864e-09	1.09374e-06
4	72430849	100005838	si:ch211-161m3.6	-	-22138	14306	6.67912	0.54349	35.7435	2.2508e-09	1.107e-06
4	74573336	100149130	ptprb	-	205424	96848	-9.38125	0.611413	35.7077	2.29251e-09	1.12488e-06
7	11193271	791222	mesd	-	-191008	7957	-2.64137	1.39974	35.6192	2.3991e-09	1.17444e-06
14	29709824	562008	cyp4v7	+	265536	15398	-5.09859	0.634015	35.5442	2.49323e-09	1.21767e-06
1	19845248	402985	grhprb	-	-291	9731	-7.86412	0.872343	35.5376	2.50178e-09	1.21902e-06
14	26802447	559349	klhl4	+	-452	28850	-5.3032	0.663085	35.4583	2.60565e-09	1.26669e-06
14	31816602	793819	cd40lg	+	-27869	9236	5.83748	2.54239	35.4326	2.64031e-09	1.28058e-06
4	59280611	569852	znf1068	+	468325	8104	2.67806	0.855077	35.3932	2.69423e-09	1.30371e-06
11	39639785	415163	vamp3	+	289038	25795	-3.91424	2.61837	35.222	2.94177e-09	1.42023e-06
11	7830602	565243	ttll7	-	-295623	141469	3.75134	0.797524	35.21	2.95997e-09	1.42573e-06
2	38143337	100007940	cbln12	-	17683	4240	-6.94064	-0.161502	35.165	3.02924e-09	1.45576e-06
17	4137748	30631	bmp2a	-	-93640	4115	3.71379	2.12565	35.1573	3.04118e-09	1.45592e-06
6	4570261	58057	pou4f1	+	-30308	3053	4.1235	1.19771	35.1559	3.04343e-09	1.45592e-06
11	7830599	565243	ttll7	-	-295626	141469	3.99528	0.796818	35.0806	3.16329e-09	1.50982e-06
21	11694333	100005716	pcsk1	+	-9324	37266	-3.55571	2.28947	35.0172	3.26809e-09	1.5563e-06
14	26802449	559349	klhl4	+	-454	28850	-4.81194	0.663741	34.841	3.57753e-09	1.69981e-06
2	9023888	100003595	ak5	-	-35819	213249	10.2179	1.80264	34.7769	3.69734e-09	1.75276e-06
2	46094297	393995	gpc1b	+	-61619	151916	6.66875	1.36441	34.7141	3.81849e-09	1.80612e-06
2	3580963	403002	c1ql3b	+	14370	2641	5.39481	-0.118023	34.658	3.93022e-09	1.85479e-06
2	50427246	393746	viml	+	-35915	18433	3.17109	0.167689	34.6223	4.00291e-09	1.88486e-06
11	7830622	565243	ttll7	-	-295603	141469	3.7108	0.795055	34.4834	4.29897e-09	2.01974e-06
13	921450	100004460	pcsk2	+	-9327	65530	-9.93257	0.389466	34.4605	4.34982e-09	2.03906e-06
14	28637802	566735	insb	-	71564	3133	-3.69353	1.41249	34.4115	4.46074e-09	2.08243e-06
4	72758773	553605	rab3ip	+	-35056	61191	8.05981	1.41496	34.4109	4.46215e-09	2.08243e-06
14	17046485	100884152	dicp2.2	-	-1781	7788	-4.58086	-0.144537	34.4052	4.47527e-09	2.08392e-06
3	22318733	407639	gh1	+	9008	5173	-4.70132	0.801278	34.3305	4.65046e-09	2.16071e-06
11	7830591	565243	ttll7	-	-295634	141469	4.05209	0.793957	34.2385	4.8755e-09	2.26026e-06
2	34822086	100037391	cop1	+	294541	20591	-5.07903	0.547772	34.2281	4.90151e-09	2.26732e-06
4	74461515	100149130	ptprb	-	93603	96848	-7.82168	0.425616	34.1326	5.1481e-09	2.37615e-06
21	18003964	555705	dnai1.2	+	-47108	25989	6.44994	0.318942	34.0333	5.41765e-09	2.49508e-06
3	14397191	449652	tlcd4b	+	-9181	64316	3.14064	0.855673	33.9965	5.5212e-09	2.53191e-06
6	59915861	405874	aamp	+	-1735	7962	-7.69953	0.443933	33.9963	5.52173e-09	2.53191e-06
13	43439869	337795	dact2	+	-39469	6800	-2.24545	1.19433	33.9031	5.79268e-09	2.65036e-06
15	41763471	492515	ftr72	-	6964	4172	3.51233	2.06985	33.8978	5.80829e-09	2.65172e-06
4	54348039	100008037	si:ch211-227e10.6	+	138637	2394	2.22563	1.55653	33.8757	5.87493e-09	2.67633e-06
14	36059600	402939	zgc:77938	+	-158334	10717	5.46421	0.81341	33.8493	5.95504e-09	2.70695e-06
23	43702156	406324	abce1	-	-15905	22468	9.60516	1.99864	33.8353	5.99794e-09	2.72056e-06
1	19845250	402985	grhprb	-	-289	9731	-7.44108	0.87266	33.6956	6.44453e-09	2.91683e-06
14	20039993	259191	fmr1	+	116591	32696	-3.79253	0.235351	33.6565	6.57549e-09	2.96971e-06
15	19798287	445286	picalmb	-	25972	44323	-4.4286	1.87965	33.6266	6.67729e-09	3.00921e-06
1	19845225	402985	grhprb	-	-314	9731	-7.13947	0.873512	33.5175	7.06257e-09	3.1741e-06
23	43704851	406324	abce1	-	-13210	22468	-8.22357	1.49641	33.5145	7.0734e-09	3.1741e-06
1	14681645	100885856	mir2185-3	+	-7868	95	4.28355	1.06034	33.4689	7.24121e-09	3.24247e-06
14	1612907	735303	hrh2a	+	74450	1356	5.76627	0.263748	33.3614	7.65272e-09	3.41945e-06
14	29473244	562008	cyp4v7	+	502116	15398	-4.16432	0.730144	33.343	7.72553e-09	3.43949e-06
22	6240876	100101462	rnasel4	+	13318	4546	-6.13438	0.236211	33.3418	7.73032e-09	3.43949e-06
15	24669018	399690	smtnl	+	-25002	27120	-7.79288	-0.0310356	33.3312	7.77236e-09	3.45088e-06
25	34041253	325557	anxa2a	+	-27922	14049	-4.19216	0.462036	33.3204	7.81581e-09	3.46285e-06
23	38422828	100537540	znf217	+	-177218	17652	-4.49791	1.24532	33.2251	8.20823e-09	3.62906e-06
2	53866297	550371	capsla	-	-30003	6296	6.84241	1.05532	33.217	8.24267e-09	3.63663e-06
14	38619850	798787	rnasel3	+	34455	1742	5.8146	1.53675	33.2078	8.28194e-09	3.64629e-06
15	14249965	323315	zgc:162193	-	39646	4489	2.36741	1.22971	33.1698	8.44534e-09	3.71046e-06
6	5643927	447816	rtn4a	-	-604932	17478	-3.15499	1.19071	33.1441	8.55773e-09	3.75198e-06
1	58984538	402955	thumpd1	+	-2553	3901	-6.50187	0.565748	33.0824	8.83357e-09	3.86485e-06
20	1763465	100049705	lama2	+	35551	236105	5.44412	1.82814	33.0347	9.05269e-09	3.95249e-06
14	17046527	100884152	dicp2.2	-	-1739	7788	-5.11018	0.599747	33.0273	9.0873e-09	3.95793e-06
22	32843177	286829	dag1	+	292076	57831	-10.1419	0.586845	33.0227	9.10874e-09	3.95793e-06
4	72439362	100005838	si:ch211-161m3.6	-	-13625	14306	8.28279	1.10062	33.02	9.12169e-09	3.95793e-06
3	30813296	569041	kmt5c	-	-75119	15332	-4.46974	1.0479	32.9999	9.21632e-09	3.99074e-06
22	31242101	798071	sec13	+	-182126	23514	3.29856	1.31337	32.9798	9.31217e-09	4.02395e-06
18	4486309	393527	pdcd10a	-	-625140	23828	5.05146	-0.347413	32.8562	9.92319e-09	4.27918e-06
15	5285509	100147865	or122-1	+	2537	924	-2.7626	1.4668	32.8285	1.00656e-08	4.3317e-06
5	12891469	793735	gal3st1a	+	-2653	14118	-7.69192	-0.0381618	32.8017	1.02058e-08	4.38305e-06
9	18076301	445082	dnajc15	+	139648	62630	2.60685	2.28302	32.7023	1.07408e-08	4.60338e-06
2	30525694	100002072	march6	+	-35830	37461	-4.99645	1.36661	32.6477	1.10469e-08	4.72494e-06
14	37466565	567278	lect2l	+	-581041	1540	4.9898	1.19828	32.6227	1.11898e-08	4.77632e-06
2	2697652	335821	aqp1a.1	+	39915	11653	-6.16792	-0.457565	32.5733	1.14783e-08	4.88955e-06
12	16762286	100537591	zgc:174154	-	-2465	5778	-3.47369	0.336772	32.5448	1.16475e-08	4.95158e-06
6	4570244	58057	pou4f1	+	-30291	3053	4.77236	1.20253	32.4264	1.23792e-08	5.25201e-06
12	10344	796884	shisa6	-	-1226	2512	5.70459	1.13381	32.3267	1.30308e-08	5.5173e-06
15	24760804	322060	ywhae1	+	-14364	8669	-7.26654	0.773346	32.3072	1.31628e-08	5.56198e-06
18	48446764	30619	fli1a	+	-18007	59112	-6.47099	0.450355	32.2953	1.32433e-08	5.58475e-06
24	38444897	768188	zgc:154125	+	89986	10256	5.32957	0.263352	32.2628	1.34666e-08	5.66756e-06
15	19798260	445286	picalmb	-	25945	44323	-3.86679	1.87942	32.2135	1.38131e-08	5.80174e-06
14	38279103	798787	rnasel3	+	375202	1742	-7.07693	0.308754	32.1965	1.39344e-08	5.84103e-06
22	4638364	571786	fbn2b	-	-6120	120118	7.10314	1.94216	32.1793	1.40583e-08	5.88122e-06
23	15044274	445482	phf20b	-	7515	43960	4.798	-0.260213	32.168	1.41398e-08	5.90356e-06
6	50691669	560131	mtss1	-	6501	103184	-3.25064	0.54428	32.1228	1.44731e-08	6.03071e-06
14	18908248	259191	fmr1	+	1248336	32696	-3.98396	1.34429	31.9752	1.56151e-08	6.49368e-06
23	17662666	559796	bhlhe23	-	5318	1559	5.10372	0.160959	31.9551	1.57776e-08	6.54829e-06
2	53866267	550371	capsla	-	-30033	6296	7.52996	1.05687	31.9048	1.6192e-08	6.70705e-06
14	2040234	324865	pcdh2g12	-	3752	146804	-3.99473	1.33244	31.8922	1.62967e-08	6.73626e-06
21	14701896	570029	arrdc1b	-	-61127	66361	-8.13151	0.807998	31.8887	1.63267e-08	6.73626e-06
2	33360038	494490	slc6a9	+	22716	32298	8.39321	-0.460484	31.7974	1.71119e-08	7.0464e-06
21	17014950	100000326	gpn3	+	1259	6451	-3.54579	1.3684	31.7655	1.73953e-08	7.14906e-06
21	23558239	30447	ncam1a	-	-188689	408870	4.41485	0.333248	31.6595	1.83715e-08	7.53549e-06
24	41746303	569971	lama1	+	-55758	93627	-6.90475	0.846743	31.6429	1.85289e-08	7.58524e-06
8	40897045	558437	gpat2	+	138185	138140	-3.28328	0.547646	31.6391	1.85657e-08	7.58554e-06
23	17662700	559796	bhlhe23	-	5352	1559	5.03229	0.160725	31.6252	1.86989e-08	7.6251e-06
16	33836763	436625	rspo1	-	30517	32570	6.44738	0.44721	31.5993	1.89499e-08	7.71252e-06
1	28748157	100136866	zgc:172295	-	-83622	107739	-3.14244	1.39471	31.5924	1.90177e-08	7.72511e-06
1	20368126	553508	ugt8	-	-225652	37712	-4.13259	1.45914	31.5766	1.91727e-08	7.77307e-06
1	59238736	406500	akap8l	-	1569	19101	-9.29198	1.23419	31.5706	1.9232e-08	7.78208e-06
21	38025711	492764	rbm41	-	-5368	20300	7.90645	0.673184	31.5257	1.96815e-08	7.94865e-06
21	17763830	555578	rxraa	+	116684	64295	-8.57926	-0.173173	31.4731	2.02225e-08	8.15146e-06
2	3795139	553330	npc1	+	28674	43159	4.7559	1.15638	31.454	2.04226e-08	8.21635e-06
9	18076319	445082	dnajc15	+	139630	62630	2.25555	2.28468	31.4375	2.05959e-08	8.27023e-06
4	72697040	553605	rab3ip	+	26677	61191	3.83108	-0.295811	31.4322	2.06529e-08	8.27728e-06
8	22867018	559964	cacna1fb	+	-15546	75753	4.8581	1.2242	31.3831	2.11813e-08	8.46784e-06
14	21046242	402838	rnf20	-	-52130	31278	-4.70226	0.710976	31.3806	2.1209e-08	8.46784e-06
2	3795163	553330	npc1	+	28650	43159	5.05406	1.15702	31.3678	2.13493e-08	8.50766e-06
2	3795197	553330	npc1	+	28616	43159	-6.7397	1.15547	31.3574	2.1464e-08	8.53719e-06
14	29262812	566735	insb	-	696574	3133	-6.27254	0.672685	31.3269	2.18036e-08	8.65587e-06
6	59856234	569207	kdm6al	+	-2010	40857	-4.01439	0.513082	31.2641	2.25206e-08	8.92364e-06
23	17662676	559796	bhlhe23	-	5328	1559	5.35579	0.161667	31.2263	2.29628e-08	9.08174e-06
4	72437661	100005838	si:ch211-161m3.6	-	-15326	14306	7.89971	1.82701	31.1865	2.34388e-08	9.25254e-06
7	67951626	393850	dhx38	+	-202375	45128	-8.15414	1.85744	31.1618	2.37392e-08	9.35357e-06
4	54348128	100008037	si:ch211-227e10.6	+	138548	2394	2.14297	1.56095	31.1468	2.39237e-08	9.40859e-06
21	23226264	323269	zbtb16a	-	-81504	143773	-9.34617	0.788883	31.1348	2.40722e-08	9.44931e-06
13	561142	406805	nvl	-	27925	16960	-7.44549	1.26944	31.1095	2.43875e-08	9.55522e-06
24	12623809	393925	pdcd6	-	-65736	59896	3.27322	1.1934	31.0753	2.48214e-08	9.70712e-06
16	5448909	431729	zgc:91890	+	148714	7718	-4.3486	0.0353706	31.0648	2.49555e-08	9.74141e-06
14	20307586	259191	fmr1	+	-151002	32696	7.73841	0.637703	31.0572	2.50541e-08	9.76176e-06
12	15003252	100049158	pkmyt1	-	701	36964	-3.37447	2.27957	31.0194	2.55462e-08	9.93507e-06
22	31242136	798071	sec13	+	-182161	23514	2.85672	1.30055	31.0155	2.55976e-08	9.93666e-06
23	44979813	494476	tfr2	-	14231	24883	10.3727	0.102604	30.9943	2.58781e-08	1.0027e-05
14	36059652	402939	zgc:77938	+	-158386	10717	4.91725	0.449416	30.9667	2.62491e-08	1.0152e-05
21	18003970	555705	dnai1.2	+	-47114	25989	-8.2297	0.318942	30.9365	2.6661e-08	1.02924e-05
20	20278708	373881	ppp2r5ea	-	8535	38535	-4.3544	1.15362	30.926	2.68057e-08	1.03293e-05
5	69444481	573999	isca1	-	7196	8017	-7.1544	0.707665	30.8456	2.79401e-08	1.07467e-05
21	16509479	566274	unc5da	-	-123728	360086	-7.06794	0.521071	30.82	2.83105e-08	1.08531e-05
21	38090470	562805	klf8	+	-57079	77563	8.35192	0.819473	30.8193	2.83201e-08	1.08531e-05
7	70543250	553722	gba3	+	-204980	6180	8.6361	0.00562584	30.7478	2.93835e-08	1.12401e-05
21	17014938	100000326	gpn3	+	1271	6451	-2.791	1.36956	30.7313	2.96339e-08	1.13153e-05
20	20899345	541414	xrcc3	-	-1984	4639	6.89821	1.43937	30.7277	2.96892e-08	1.13158e-05
14	21010828	321250	zgc:66433	+	-80964	70721	-5.14195	1.57076	30.6969	3.01651e-08	1.14763e-05
12	10740	796884	shisa6	-	-830	2512	7.60087	0.0686426	30.6263	3.12828e-08	1.18801e-05
1	7470099	494154	lancl1	+	47364	22254	3.47352	1.56047	30.6013	3.16882e-08	1.20123e-05
9	17026476	378451	fbxl3a	-	148894	13933	4.26226	0.844374	30.5901	3.18719e-08	1.20602e-05
2	33499944	541359	zgc:113531	+	-42634	9061	7.48973	1.41394	30.5694	3.22132e-08	1.21674e-05
1	27935290	492489	sugt1	+	42071	41865	-4.78265	0.12059	30.5155	3.31203e-08	1.24876e-05
23	44237394	791141	zgc:158659	-	3984	26530	9.56087	0.197229	30.4936	3.34972e-08	1.2607e-05
4	53757264	100008037	si:ch211-227e10.6	+	729412	2394	-4.72408	0.530234	30.4892	3.35733e-08	1.2613e-05
7	67224054	393645	swap70a	-	9074	32595	4.73744	0.121469	30.4433	3.43763e-08	1.28917e-05
21	39599809	767675	pigs	-	-4740	21094	9.25108	0.582971	30.4311	3.45934e-08	1.29499e-05
16	8190417	497644	pomgnt2	+	-50902	22866	-4.71159	1.60204	30.4057	3.50505e-08	1.30977e-05
12	10335	796884	shisa6	-	-1235	2512	5.71336	1.1317	30.3789	3.55373e-08	1.32561e-05
15	26839228	550140	ccdc9	-	-92326	27428	-6.72854	-0.0447205	30.3614	3.58593e-08	1.33079e-05
2	47224317	30532	pax3a	-	-206887	51939	6.27667	0.877838	30.3614	3.58595e-08	1.33079e-05
3	38026911	407669	asic2	+	-202643	801677	-4.20025	1.96594	30.3576	3.59289e-08	1.33079e-05
12	27046501	798901	chmp2a	-	15470	3718	-4.53865	1.74337	30.3576	3.59298e-08	1.33079e-05
14	30182092	450068	asah1a	+	90803	5075	-4.83554	0.592307	30.2963	3.70836e-08	1.37111e-05
14	31816669	793819	cd40lg	+	-27936	9236	6.09361	2.54697	30.2517	3.79458e-08	1.40052e-05
19	17628865	30607	thrb	-	-29308	140113	1.84264	2.1935	30.2318	3.83369e-08	1.41247e-05
12	10311	796884	shisa6	-	-1259	2512	5.45986	0.407522	30.2179	3.86138e-08	1.42018e-05
7	69937068	553407	sec24d	+	-31249	44535	7.35103	1.20879	30.2076	3.88187e-08	1.42522e-05
21	25275130	567709	nfrkb	-	2827	25321	5.57833	-0.332756	30.1821	3.93329e-08	1.44158e-05
22	3097490	30196	lmnb2	-	-54867	31272	-4.89551	0.421459	30.164	3.97006e-08	1.45252e-05
2	3742086	378478	egfra	+	-46048	124105	-5.78201	0.648037	30.132	4.03625e-08	1.47417e-05
14	19991403	259191	fmr1	+	165181	32696	-4.50273	0.507139	30.111	4.0801e-08	1.4876e-05
6	32857981	100000492	mafaa	-	154463	4152	2.71893	1.24835	30.0572	4.1948e-08	1.52677e-05
14	20153376	259191	fmr1	+	3208	32696	7.59083	2.12199	30.0514	4.20739e-08	1.5287e-05
12	10728	796884	shisa6	-	-842	2512	7.62129	0.0666148	30.0229	4.2698e-08	1.5487e-05
2	2676424	335821	aqp1a.1	+	61143	11653	-5.58961	0.919469	29.9955	4.33055e-08	1.56735e-05
1	19604850	563863	fbxo10	+	-2461	29765	-6.33401	0.887522	29.993	4.33615e-08	1.56735e-05
14	36310158	403045	egf	-	-15892	48847	4.9654	0.241797	29.9875	4.34833e-08	1.56905e-05
18	48446779	30619	fli1a	+	-18022	59112	-6.70524	0.451778	29.9663	4.39613e-08	1.58358e-05
20	1538748	555433	themis	-	99492	16065	-5.52754	0.0703699	29.896	4.55861e-08	1.6393e-05
9	18075780	445082	dnajc15	+	140169	62630	2.4111	2.93326	29.87	4.62017e-08	1.6574e-05
14	21337669	565058	smim19	+	-98997	3574	-4.74011	0.926067	29.8649	4.63225e-08	1.6574e-05
15	26066332	550559	dph1	-	-22718	178550	-6.31315	-0.0423551	29.8647	4.63264e-08	1.6574e-05
1	52784527	100009659	patl1	-	-6197	26034	7.35263	0.342956	29.8253	4.72774e-08	1.68855e-05
6	58431351	503602	arfrp1	+	91387	6094	-5.59153	1.29929	29.7586	4.89324e-08	1.7447e-05
12	10754	796884	shisa6	-	-816	2512	7.63085	0.0711926	29.7163	5.0013e-08	1.77987e-05
12	10688	796884	shisa6	-	-882	2512	6.51162	0.415263	29.7134	5.00885e-08	1.77987e-05
12	25640930	566454	six2b	-	28923	1784	3.55571	0.948766	29.6579	5.15416e-08	1.82841e-05
21	28810248	445149	zgc:100829	+	-62978	46809	-2.25857	3.57771	29.5665	5.403e-08	1.91346e-05
19	9790967	100034580	cacng6a	+	-161	7443	8.6207	0.673874	29.502	5.58602e-08	1.97494e-05
1	48653339	795785	cxcl18b	-	-572420	3191	4.53455	1.5862	29.4732	5.6696e-08	2.00112e-05
15	15072737	393317	diabloa	+	-217842	3295	5.56739	1.42678	29.4276	5.80458e-08	2.04532e-05
12	38512770	436759	rpl38	+	43721	4806	3.42485	0.484914	29.4218	5.82179e-08	2.04795e-05
23	17662662	559796	bhlhe23	-	5314	1559	5.03528	0.160428	29.4148	5.84301e-08	2.05198e-05
12	16762263	100537591	zgc:174154	-	-2488	5778	-3.34385	0.336772	29.4037	5.87657e-08	2.06032e-05
8	22866972	559964	cacna1fb	+	-15500	75753	4.81656	1.23008	29.3978	5.89449e-08	2.06316e-05
22	3097487	30196	lmnb2	-	-54870	31272	-5.25868	0.421131	29.3246	6.12122e-08	2.13895e-05
6	59955373	334271	nufip1	+	-10869	7123	-8.01305	0.0542752	29.3087	6.17185e-08	2.15306e-05
8	13999754	561637	si:dkeyp-110g5.4	-	461	7997	3.38943	-0.367155	29.2879	6.23844e-08	2.17268e-05
14	36112303	30164	pitx2	+	113943	3551	3.48182	1.36871	29.2836	6.25218e-08	2.17386e-05
16	25967855	322453	prss59.1	+	44714	1283	-4.85499	1.42851	29.2358	6.40837e-08	2.22449e-05
17	4137688	30631	bmp2a	-	-93700	4115	4.46654	2.02602	29.2319	6.42118e-08	2.22526e-05
16	7652867	415108	popdc3	+	1038	4800	2.2228	1.08454	29.2084	6.49972e-08	2.24876e-05
20	24592127	562195	epha7	-	-370911	142068	9.24294	1.05006	29.0663	6.99446e-08	2.41595e-05
6	32857996	100000492	mafaa	-	154478	4152	2.71881	1.25177	29.0236	7.15005e-08	2.46564e-05
12	406100	100008592	hs3st3l	-	-25049	15346	-5.45891	0.852345	28.9499	7.42743e-08	2.55709e-05
1	27931965	492489	sugt1	+	45396	41865	-4.04074	1.16598	28.913	7.57043e-08	2.60206e-05
3	22318755	407639	gh1	+	8986	5173	-3.63336	0.800986	28.909	7.5858e-08	2.60308e-05
20	31118810	557476	otofa	+	-42272	131937	-2.05969	1.03276	28.8951	7.64069e-08	2.61764e-05
12	316476	792903	rcvrnb	+	-238	3155	-5.26224	1.6188	28.8588	7.78513e-08	2.66278e-05
12	16762272	100537591	zgc:174154	-	-2479	5778	-3.4118	0.33633	28.8543	7.80312e-08	2.66459e-05
4	72604135	794317	zgc:175107	-	59330	10017	7.91083	0.868803	28.8508	7.81718e-08	2.66506e-05
7	38242130	550572	cnep1r1	+	18336	3915	4.2672	0.523318	28.7534	8.22075e-08	2.79811e-05
4	74055374	796738	si:cabz01069013.3	+	-53198	6981	-8.74075	0.997711	28.7484	8.24183e-08	2.80074e-05
14	1377995	553526	zgc:152774	-	-54959	30397	9.07307	1.1849	28.7415	8.27141e-08	2.80625e-05
12	10697	796884	shisa6	-	-873	2512	7.32182	0.402299	28.6854	8.51411e-08	2.88393e-05
15	19798322	445286	picalmb	-	26007	44323	-3.40372	1.87905	28.6804	8.53617e-08	2.88675e-05
10	21762972	108191476	pcdh1g22	+	13939	43150	5.687	0.93184	28.6751	8.55985e-08	2.89011e-05
7	69421555	790921	elp5	+	15742	10654	8.29119	0.319771	28.6364	8.73251e-08	2.94367e-05
25	37436090	393535	chmp1a	+	-755	6791	5.06594	0.611393	28.6109	8.84822e-08	2.97789e-05
10	7347294	796461	nrg1	-	-39181	102355	7.15324	0.756526	28.5801	8.99002e-08	3.01688e-05
22	4280573	556504	kdm4b	-	-127298	92616	6.50848	0.768834	28.5795	8.99279e-08	3.01688e-05
1	15910638	553582	tusc3	+	163249	146349	-4.31363	1.15832	28.5536	9.11415e-08	3.04947e-05
14	2487505	359829	fgf18a	+	167	44405	-4.5135	0.159204	28.5525	9.11897e-08	3.04947e-05
17	32408462	324942	grhl1	-	-17951	35319	2.80002	1.01818	28.5139	9.30267e-08	3.10595e-05
4	28877029	563440	znf1059	+	-62179	7542	-2.57708	2.18625	28.504	9.35045e-08	3.11695e-05
7	74000539	335628	cldnd1a	+	133228	2165	-5.98064	1.49901	28.356	1.00932e-07	3.3592e-05
6	4322647	58057	pou4f1	+	217306	3053	-3.78168	1.37303	28.3418	1.01679e-07	3.37872e-05
1	59321516	791461	parn	+	-6841	9866	-8.23195	0.360263	28.3289	1.02355e-07	3.3958e-05
12	10822	796884	shisa6	-	-748	2512	6.93707	0.907089	28.2824	1.04843e-07	3.47288e-05
9	18075801	445082	dnajc15	+	140148	62630	2.57041	2.93366	28.2503	1.066e-07	3.5255e-05
9	18076413	445082	dnajc15	+	139536	62630	2.16697	2.27835	28.205	1.09121e-07	3.60322e-05
20	24820885	562195	epha7	-	-142153	142068	-4.20787	1.62315	28.191	1.09914e-07	3.62369e-05
14	296837	406492	tmem107	-	45748	3635	-4.82336	0.914147	28.1621	1.1157e-07	3.67253e-05
7	23419624	100000981	htr2cl1	+	38179	36496	2.48163	1.24953	28.1582	1.11796e-07	3.6742e-05
12	10516	796884	shisa6	-	-1054	2512	5.99295	1.29685	28.128	1.13554e-07	3.72614e-05
12	10314	796884	shisa6	-	-1256	2512	5.01085	0.404351	28.1133	1.14417e-07	3.7486e-05
21	28810214	445149	zgc:100829	+	-62944	46809	-2.21302	3.57582	28.1057	1.14865e-07	3.75237e-05
13	31450648	323706	rtn1a	-	9622	16441	-5.25193	2.99131	28.1053	1.14889e-07	3.75237e-05
7	49405177	553656	hrasb	-	-246025	12586	-2.24649	1.66442	28.0627	1.17448e-07	3.83e-05
13	677448	450025	cutc	+	-4166	5531	7.75474	1.23284	28.0433	1.18631e-07	3.86257e-05
13	40140314	641500	zgc:123010	-	-142456	35392	7.06145	0.805067	28.0338	1.19217e-07	3.87111e-05
4	54348095	100008037	si:ch211-227e10.6	+	138581	2394	2.15551	1.56224	28.033	1.19262e-07	3.87111e-05
8	22866988	559964	cacna1fb	+	-15516	75753	4.79597	1.22881	28.0153	1.20357e-07	3.90058e-05
19	48092225	767797	utp18	-	-14294	7233	9.52473	1.38035	28.0124	1.20541e-07	3.90058e-05
23	15114547	445482	phf20b	-	77788	43960	-3.74837	0.906149	27.9851	1.22252e-07	3.94984e-05
24	3791817	558075	wdr37	+	-312855	48336	3.58307	1.91397	27.9592	1.23903e-07	3.99704e-05
12	25640901	566454	six2b	-	28894	1784	3.79472	0.950134	27.9331	1.25583e-07	4.04502e-05
22	3633397	796419	mhc1ula	+	280921	14758	5.98538	0.663264	27.9276	1.25938e-07	4.05026e-05
5	8591432	767733	zgc:153352	-	-90943	20962	4.51564	1.97196	27.9064	1.2733e-07	4.08875e-05
21	39831031	559127	tmigd1	-	-100254	5303	5.39144	-0.0477742	27.875	1.29409e-07	4.1394e-05
14	17046512	100884152	dicp2.2	-	-1754	7788	-4.82202	0.601779	27.8747	1.29431e-07	4.1394e-05
15	19798242	445286	picalmb	-	25927	44323	-3.55416	1.87785	27.8737	1.29499e-07	4.1394e-05
22	32853867	286829	dag1	+	281386	57831	-7.40975	0.313005	27.8614	1.30326e-07	4.1595e-05
14	21337688	565058	smim19	+	-99016	3574	-5.21183	0.921437	27.8302	1.32445e-07	4.22072e-05
3	32585158	556934	tspan4b	-	-11236	9385	5.83289	1.14039	27.8005	1.34489e-07	4.27907e-05
6	4597093	58057	pou4f1	+	-57140	3053	9.71442	0.78057	27.7977	1.34683e-07	4.27907e-05
5	70355273	101448000	pappaa	+	-9755	173587	-7.15881	1.53025	27.7807	1.35873e-07	4.31037e-05
8	21881226	373130	dffb	+	395989	5748	4.48512	1.70329	27.7593	1.37389e-07	4.35189e-05
21	23520081	323269	zbtb16a	-	212313	143773	5.98965	1.3634	27.7007	1.41608e-07	4.47877e-05
8	24112875	768137	dclre1b	-	-617	5034	4.04773	1.29403	27.6409	1.46056e-07	4.61249e-05
6	4597087	58057	pou4f1	+	-57134	3053	9.70436	0.782205	27.6357	1.46454e-07	4.61811e-05
12	10543	796884	shisa6	-	-1027	2512	4.96737	1.29588	27.6161	1.47939e-07	4.65795e-05
17	6508778	393371	dnajc5gb	-	419	16734	4.76504	1.00103	27.5936	1.49673e-07	4.70023e-05
22	32832115	286829	dag1	+	303138	57831	-8.78191	0.60478	27.591	1.49872e-07	4.70023e-05
16	5448944	431729	zgc:91890	+	148679	7718	-3.64114	0.0353706	27.59	1.49953e-07	4.70023e-05
12	10559	796884	shisa6	-	-1011	2512	5.04333	1.29495	27.5856	1.50296e-07	4.70396e-05
14	44541626	559137	si:dkey-109l4.3	-	-232227	3009	7.28314	-0.250362	27.5445	1.53522e-07	4.79776e-05
2	14686671	550484	leprot	-	30001	1539	-2.34289	2.02731	27.5406	1.53835e-07	4.8004e-05
20	8875267	561225	mysm1	-	-247779	26852	-2.47686	2.06225	27.5334	1.54404e-07	4.811e-05
10	7347303	796461	nrg1	-	-39172	102355	6.76297	0.757234	27.5095	1.56326e-07	4.86368e-05
15	2610370	565734	dnajc30b	-	14249	5741	5.57137	1.02184	27.4531	1.60948e-07	5.00007e-05
14	19991534	259191	fmr1	+	165050	32696	-4.1969	1.63877	27.2768	1.76312e-07	5.46928e-05
6	4570265	58057	pou4f1	+	-30312	3053	3.87586	1.1982	27.2423	1.79485e-07	5.55951e-05
4	74336216	100149130	ptprb	-	-31696	96848	4.03237	1.13103	27.2226	1.81323e-07	5.60816e-05
21	3794435	321769	nsa2	-	-2045	6641	-4.62443	0.692248	27.2186	1.81704e-07	5.61167e-05
14	1668410	735303	hrh2a	+	18947	1356	2.19583	2.05075	27.2128	1.82248e-07	5.62022e-05
6	52612572	767788	uqcc1	-	45998	45109	-3.91717	0.23648	27.2009	1.83375e-07	5.6467e-05
20	15745721	735295	faslg	+	-145296	4589	-1.0043	2.57535	27.1472	1.88537e-07	5.79713e-05
14	603857	790941	dele1	+	-16993	8612	-4.28735	1.73169	27.1369	1.8954e-07	5.81947e-05
12	10355	796884	shisa6	-	-1215	2512	5.19033	1.13429	27.087	1.94505e-07	5.96318e-05
5	3848295	100535945	LOC100535945	-	-37421	66527	-4.60924	-0.396747	27.0684	1.96379e-07	6.01185e-05
11	41634900	449674	park7	+	-175063	14324	4.01787	1.4588	27.0325	2.00063e-07	6.11573e-05
2	35537009	30234	tnn	-	-30007	57599	-4.10327	1.84038	27.0032	2.03117e-07	6.20006e-05
16	24310386	393723	rps19	-	115801	4553	-3.83173	2.34175	26.9784	2.05744e-07	6.26955e-05
14	31092544	378450	hs6st2	-	4745	5938	4.9193	0.465749	26.9761	2.05991e-07	6.26955e-05
18	4486332	393527	pdcd10a	-	-625117	23828	4.58728	-0.346989	26.923	2.11721e-07	6.43464e-05
12	10382	796884	shisa6	-	-1188	2512	5.93368	1.13359	26.9166	2.1243e-07	6.44684e-05
23	46096081	406561	ddah1	-	55470	25296	-6.09599	1.24006	26.9114	2.12999e-07	6.45478e-05
23	702187	405815	irf10	+	-60183	11330	8.09415	0.383172	26.8974	2.14551e-07	6.49245e-05
14	36059548	402939	zgc:77938	+	-158282	10717	4.781	0.804657	26.889	2.15482e-07	6.51124e-05
19	17109352	678630	stmn1a	-	-101356	2590	3.17757	0.973706	26.8249	2.22748e-07	6.72113e-05
23	38381217	100537540	znf217	+	-135607	17652	-4.13063	2.45493	26.8216	2.23127e-07	6.72291e-05
19	17109340	678630	stmn1a	-	-101368	2590	3.11223	0.970013	26.7799	2.28002e-07	6.85996e-05
13	19531364	30537	emx2	+	-208678	4586	-3.87973	1.39998	26.7594	2.30431e-07	6.92311e-05
21	26003565	336879	sdf2	-	-24646	6786	-8.93058	0.447281	26.7314	2.33792e-07	7.01405e-05
15	19798251	445286	picalmb	-	25936	44323	-3.40909	1.87922	26.6018	2.50007e-07	7.48984e-05
14	20688975	559959	ids	-	-202771	22106	-3.74316	1.46981	26.544	2.57598e-07	7.70626e-05
14	36188	574426	tmem128	+	2956	3082	-5.82421	0.746874	26.5116	2.61963e-07	7.8257e-05
15	509292	767638	ftr86	+	-2839	10300	-8.49732	1.2964	26.4824	2.65956e-07	7.93369e-05
21	24590963	569473	anapc13	+	-54723	822	7.07525	0.432911	26.4593	2.69151e-07	8.01761e-05
2	14718104	550484	leprot	-	61434	1539	-3.73575	0.210552	26.444	2.71288e-07	8.06363e-05
6	10491152	559447	scn1lab	-	185181	57640	-5.50296	0.0649517	26.4428	2.71464e-07	8.06363e-05
22	4478080	541380	timm44	+	-30638	16037	6.22423	0.586088	26.4244	2.7405e-07	8.12894e-05
23	18274932	450078	hsd17b10	-	-106428	9313	3.84122	2.9458	26.4074	2.76486e-07	8.18964e-05
5	9060760	567653	si:ch211-155m12.1	+	-23110	7244	5.08094	0.335297	26.3857	2.79608e-07	8.27044e-05
4	54348050	100008037	si:ch211-227e10.6	+	138626	2394	2.45408	1.55815	26.3797	2.80479e-07	8.28454e-05
12	65506	797129	si:ch1073-357b18.4	-	11131	1908	5.51965	0.5344	26.3497	2.84869e-07	8.40241e-05
1	53735254	566689	pus10	+	-20323	15606	-5.28435	0.653409	26.3262	2.88343e-07	8.49294e-05
12	10745	796884	shisa6	-	-825	2512	7.50509	0.0681032	26.2225	3.04262e-07	8.94926e-05
3	29989069	445127	hsd17b14	-	11614	8311	-4.06943	1.95656	26.1925	3.09016e-07	9.0764e-05
21	38090423	562805	klf8	+	-57032	77563	7.77128	0.82131	26.1812	3.10828e-07	9.11685e-05
15	41183147	100333736	smco4	-	-62862	7762	-2.51637	-0.172521	26.1714	3.12421e-07	9.15079e-05
13	677354	450025	cutc	+	-4072	5531	7.54024	0.533174	26.1541	3.15219e-07	9.2199e-05
3	39878663	751760	llgl1	-	-175952	79367	-4.996	1.082	26.1479	3.16247e-07	9.23709e-05
12	10619	796884	shisa6	-	-951	2512	5.84175	1.33153	26.113	3.22008e-07	9.3923e-05
3	22318801	407639	gh1	+	8940	5173	-2.364	0.787853	26.0938	3.25224e-07	9.47296e-05
19	6922498	561345	flot1a	+	15858	16945	-7.74957	1.21398	26.0486	3.32934e-07	9.6841e-05
20	26966053	565968	ahsa1a	+	1169	6959	3.25782	0.513271	26.0397	3.34475e-07	9.71177e-05
3	35491506	571871	tnrc6a	+	39571	435	8.83181	-0.00823531	26.0377	3.34811e-07	9.71177e-05
15	19798313	445286	picalmb	-	25998	44323	-3.91777	1.87895	25.9765	3.45594e-07	0.000100107
14	21477426	568927	reep2	-	-140579	21290	-4.0801	1.0395	25.9564	3.49213e-07	0.000101016
20	20278745	373881	ppp2r5ea	-	8572	38535	-4.70764	1.164	25.9224	3.55423e-07	0.000102671
15	2610344	565734	dnajc30b	-	14223	5741	5.49156	1.01872	25.7935	3.79969e-07	0.000109611
12	10695	796884	shisa6	-	-875	2512	6.52567	0.403438	25.7616	3.86305e-07	0.000111286
14	21972690	550612	zgc:113229	+	-38359	8063	-4.17921	1.37401	25.7314	3.92398e-07	0.000112887
8	30122322	100033592	mir24-3	-	-40311	142	-1.35885	2.35764	25.7252	3.93653e-07	0.000113093
21	18213735	327372	brd3a	-	-61602	10324	4.22627	0.854694	25.7179	3.95146e-07	0.000113366
8	22650709	333999	porcnl	-	92145	14275	4.423	1.3107	25.707	3.9739e-07	0.000113855
18	32343349	553200	olfcw1	-	203455	4525	-4.2863	1.52693	25.7013	3.98548e-07	0.000114031
3	43458902	393489	zfand2a	+	-84326	18678	3.78504	2.35062	25.6872	4.01473e-07	0.000114711
13	32557868	565375	kcns3a	-	-19518	1610	-4.97295	1.90015	25.664	4.0634e-07	0.000115944
4	74055406	796738	si:cabz01069013.3	+	-53230	6981	-8.82412	1.0022	25.6576	4.07697e-07	0.000116174
20	25135462	570584	moxd1	+	89816	44604	7.35936	-0.20661	25.642	4.10998e-07	0.000116956
2	40797551	553288	uggt1	-	-92453	57036	-6.54593	2.2992	25.6271	4.14177e-07	0.000117701
5	66550570	562138	hip1rb	-	121213	62493	9.06138	1.64739	25.6215	4.15385e-07	0.000117885
2	38908992	798285	rem2	+	15983	52324	-6.90511	1.06353	25.5597	4.28901e-07	0.000121556
23	44167327	571588	tec	+	-56606	36952	-5.47576	1.0076	25.5458	4.32011e-07	0.000122272
15	5529014	553266	arrb1	-	61537	76744	-2.3547	0.642518	25.5145	4.39078e-07	0.000124105
22	4005804	796419	mhc1ula	+	-91486	14758	5.7378	0.732026	25.5088	4.40378e-07	0.000124306
14	51394445	799734	unc5a	-	-224943	455335	-6.82795	0.343261	25.4457	4.55016e-07	0.000128265
1	59269470	406544	olfm2b	-	17596	7715	-7.27247	0.540722	25.3888	4.68636e-07	0.000131817
22	508413	402922	dstyk	-	1846	33304	4.86982	0.278019	25.3878	4.68871e-07	0.000131817
12	10643	796884	shisa6	-	-927	2512	5.52989	1.3309	25.3308	4.82926e-07	0.00013541
16	24366406	492787	cadm4	-	-151633	304457	-2.95068	1.11795	25.3308	4.82941e-07	0.00013541
21	1551146	402898	wdr91	+	35257	24598	-2.7234	0.255394	25.311	4.87928e-07	0.000136626
13	51039347	544653	dntt	+	-261165	243736	4.02457	-0.165195	25.2699	4.98424e-07	0.000139379
14	32211793	492758	fgf13a	-	-46966	74389	7.12625	0.927177	25.2622	5.00432e-07	0.000139754
15	37809890	447843	ctrl	-	-19271	8295	-3.29049	0.770119	25.2189	5.11793e-07	0.000142737
20	50170367	569213	tmem121ab	-	-69039	954	-3.65836	2.41693	25.1735	5.23963e-07	0.000145938
15	509273	767638	ftr86	+	-2820	10300	-6.46307	0.79348	25.1677	5.2554e-07	0.000146183
9	50911158	565759	ifih1	+	236606	69631	-2.34639	1.3255	25.1562	5.28705e-07	0.000146869
1	1876086	245703	atp1a1a.5	+	-37922	11932	8.92878	1.21295	25.1382	5.33658e-07	0.000148049
14	36186	574426	tmem128	+	2958	3082	-5.48865	0.7467	25.1315	5.35501e-07	0.000148364
1	59169853	100537823	si:ch1073-110a20.3	-	30242	3660	2.63292	1.54672	25.1243	5.37525e-07	0.000148729
12	10631	796884	shisa6	-	-939	2512	4.89263	1.33094	25.0992	5.44559e-07	0.000150351
25	26777499	569679	usp3	-	24359	14691	2.23076	0.40688	25.0975	5.45037e-07	0.000150351
21	23013091	777733	rb1	-	-4184	56537	-8.6146	1.21231	25.0953	5.45651e-07	0.000150351
12	10511	796884	shisa6	-	-1059	2512	4.79016	1.29662	25.0932	5.46251e-07	0.000150351
22	4398570	556504	kdm4b	-	-9301	92616	-3.95814	1.08389	25.0767	5.50957e-07	0.000151448
12	16762278	100537591	zgc:174154	-	-2473	5778	-3.33305	0.336772	25.0614	5.55334e-07	0.000152451
12	47079359	378847	mtr	+	2336	34380	0.966403	1.99598	25.0511	5.58299e-07	0.000153065
21	27880471	107992390	pcnx3	-	259084	48012	6.10182	0.352612	25.0359	5.62719e-07	0.000154076
14	99436	100033617	mir93	+	1066	74	-4.04701	0.148293	24.9873	5.7708e-07	0.000157802
19	43841273	406764	eloa	+	-18302	11022	-6.29351	1.03734	24.9426	5.9063e-07	0.000161297
4	54348060	100008037	si:ch211-227e10.6	+	138616	2394	2.54097	1.55944	24.9002	6.03747e-07	0.000164665
6	46087407	325052	tardbp	-	138315	11316	-3.18552	0.266753	24.8969	6.04795e-07	0.000164737
15	14249910	323315	zgc:162193	-	39591	4489	1.81952	1.08321	24.8741	6.11993e-07	0.000166482
8	30122312	100033592	mir24-3	-	-40321	142	-1.3827	2.3523	24.8672	6.14172e-07	0.000166858
2	2490782	393488	myl13	+	-20005	11033	-5.38185	0.719369	24.8497	6.19787e-07	0.000168166
6	48105796	394177	phc2b	+	49158	44323	6.0646	0.512692	24.7874	6.40136e-07	0.000173464
3	7927595	561579	trim35-21	-	14934	8272	-4.33005	0.392896	24.7805	6.42445e-07	0.000173865
11	15437508	791105	ghrh	-	2013	89838	2.77017	1.78141	24.7459	6.54077e-07	0.000176785
20	51635073	619201	disp1	-	75663	70216	-2.04394	0.983429	24.7169	6.64003e-07	0.000179237
20	23380199	369189	zar1	-	-46141	2527	7.52217	0.566296	24.7136	6.65122e-07	0.000179309
12	77810	797129	si:ch1073-357b18.4	-	23435	1908	-4.88607	1.48688	24.6955	6.71398e-07	0.000180769
2	30074502	30444	shhb	-	19121	4835	7.05801	0.57463	24.6694	6.80553e-07	0.000182999
16	29058489	555692	gpatch4	+	-33213	5394	-3.67222	0.47812	24.6637	6.82584e-07	0.00018331
12	10700	796884	shisa6	-	-870	2512	6.45924	0.403359	24.6521	6.86709e-07	0.000184042
12	10331	796884	shisa6	-	-1239	2512	5.24647	1.12937	24.6511	6.87059e-07	0.000184042
20	8875261	561225	mysm1	-	-247785	26852	-2.45643	2.06184	24.5777	7.13724e-07	0.000190941
11	14358419	334310	si:ch211-262i1.6	+	-14981	2675	-4.36025	1.28839	24.5217	7.34782e-07	0.000196324
16	26411589	559351	trim35-28	+	28004	4715	-3.9928	1.00012	24.5003	7.42987e-07	0.000198264
11	38635258	447862	nucks1a	-	81488	13633	-9.67622	0.650477	24.4503	7.62511e-07	0.000203216
7	67494715	378961	rpl13	+	-25704	7459	4.10214	1.18792	24.4307	7.7031e-07	0.000205034
4	36621460	564402	si:dkey-151g22.1	+	-5342	24947	-1.26769	1.68329	24.4113	7.78127e-07	0.000206853
12	10613	796884	shisa6	-	-957	2512	4.73353	1.33044	24.3811	7.90395e-07	0.000209848
1	17374051	406172	fat1a	+	2871	145792	-5.19612	1.47015	24.3767	7.92231e-07	0.000210012
2	47904053	560494	ftr23	+	2130	4869	-4.57344	1.88985	24.3748	7.9301e-07	0.000210012
21	14701839	570029	arrdc1b	-	-61184	66361	7.28794	0.731534	24.3708	7.9462e-07	0.000210173
14	33240308	405893	pdzd11	+	24413	3768	-4.5519	1.50736	24.3513	8.02727e-07	0.00021205
14	31816757	793819	cd40lg	+	-28024	9236	-4.4893	0.265412	24.3459	8.04994e-07	0.000212382
19	37879304	437006	nxph1	+	-21364	69552	3.29661	0.091197	24.2926	8.27555e-07	0.00021806
7	2772	560420	nrxn2b	+	424731	196656	-1.19405	4.19882	24.2882	8.29446e-07	0.000218285
23	8669563	100170801	rgs19	+	9659	20456	6.26007	1.45908	24.2846	8.3101e-07	0.000218423
2	34215371	445401	cenpl	-	77244	9392	7.04084	1.02779	24.2642	8.39852e-07	0.00022047
18	32593689	100149870	olfcg7	+	186653	4556	-2.93677	1.59069	24.2524	8.45019e-07	0.00022155
21	39465211	556663	mntb	+	-2691	46931	8.09632	0.590358	24.2418	8.49692e-07	0.00022207
9	24339105	100004613	tmeff2a	-	-73439	163060	-4.13267	0.410176	24.241	8.50034e-07	0.00022207
9	50911120	565759	ifih1	+	236644	69631	-2.25945	1.32426	24.2407	8.50175e-07	0.00022207
22	2323378	100170822	zgc:173693	+	-16958	33982	8.08401	0.759768	24.2356	8.52422e-07	0.00022238
14	2487516	359829	fgf18a	+	156	44405	-4.31967	0.179933	24.2311	8.54432e-07	0.000222628
21	16964652	568049	aqp3b	+	15489	8626	5.61583	0.627196	24.1641	8.84647e-07	0.000230216
12	10680	796884	shisa6	-	-890	2512	5.40382	0.413482	24.1111	9.09362e-07	0.000236354
5	8937557	567414	agpat9l	+	-17809	36774	3.60099	1.43246	24.1064	9.11563e-07	0.000236632
3	45756638	565271	gper1	+	-33	13485	2.47033	1.15526	24.104	9.12686e-07	0.000236632
10	30173356	678534	ntm	+	-209789	626348	3.88504	1.17353	24.0926	9.18102e-07	0.000237743
11	44501991	767700	ero1b	+	1814	18586	3.86037	1.58199	24.0777	9.25262e-07	0.000239302
21	28235301	558326	nrxn2a	-	-105676	704690	6.39599	0.583346	24.0087	9.59033e-07	0.000247731
14	20309731	259191	fmr1	+	-153147	32696	5.4562	0.893696	24.0038	9.61437e-07	0.000248047
1	7894744	562363	radil	-	489	46490	-6.91116	0.872981	23.995	9.65883e-07	0.000248888
25	1750913	30240	fbln1	+	-18075	75243	-5.66571	0.175502	23.9413	9.93175e-07	0.000255607
16	28325749	777708	mindy3	+	-55637	101219	-3.13964	0.944541	23.9258	1.00122e-06	0.000257362
21	18003923	555705	dnai1.2	+	-47067	25989	4.78892	0.315609	23.9192	1.00466e-06	0.00025793
21	23142500	393110	zw10	-	95938	10269	-9.04188	0.435932	23.9134	1.00766e-06	0.000258357
20	1538805	555433	themis	-	99549	16065	-3.26141	0.904433	23.9113	1.00878e-06	0.000258357
1	19906767	402985	grhprb	-	61228	9731	-9.18077	0.375274	23.8604	1.03579e-06	0.000264854
8	32987050	503514	angptl2b	+	48659	15645	-1.26683	0.527018	23.8588	1.03667e-06	0.000264854
18	41597732	571727	baz1b	+	-37025	33078	-4.06699	0.922018	23.8416	1.04599e-06	0.00026691
2	34986863	100037391	cop1	+	129764	20591	6.03665	0.992365	23.8286	1.05304e-06	0.000268382
24	41740797	569971	lama1	+	-50252	93627	-4.00932	0.555466	23.7989	1.06944e-06	0.000272234
1	58680878	792547	zgc:174890	+	-59875	4608	-6.04301	1.62383	23.7799	1.08007e-06	0.000274606
12	3261040	572154	tmem101	+	1524	10509	-3.93705	1.25661	23.7506	1.09664e-06	0.000278481
16	48461880	497279	ext1a	+	-1007	112258	3.24309	1.26571	23.7256	1.11094e-06	0.000281773
6	53940504	541376	cacna2d2a	-	53171	384061	4.07747	-0.316772	23.6919	1.1306e-06	0.000286412
17	53250680	394079	atxn3	+	33319	6385	3.30723	0.580044	23.6837	1.13538e-06	0.000287277
16	1257710	260351	sim1a	-	-245313	32606	-4.12647	0.406945	23.6808	1.1371e-06	0.000287367
14	36170	574426	tmem128	+	2974	3082	-5.88532	0.747036	23.6716	1.14256e-06	0.000288399
14	44762704	559137	si:dkey-109l4.3	-	-11149	3009	-5.83389	0.515548	23.6327	1.16592e-06	0.000293941
22	22741216	30749	nr5a2	-	21776	85434	2.22403	1.41558	23.6117	1.17867e-06	0.000296801
21	24909314	569217	jam3b	+	75651	58939	3.21379	0.606268	23.5971	1.18766e-06	0.000298707
13	7860911	558711	macroh2a2	-	93317	14546	-4.07289	0.841113	23.5719	1.20331e-06	0.00030228
11	9078824	553608	tbl1xr1a	+	-512996	108643	-5.08572	1.54391	23.5495	1.2174e-06	0.000305453
24	2979165	436918	eci2	+	-18120	10996	3.57162	0.68452	23.5451	1.22018e-06	0.000305785
21	44413197	449685	zgc:136410	-	-99694	7272	3.35814	0.1755	23.5334	1.22767e-06	0.000307297
14	12265155	393653	rhogd	+	-92284	3499	2.76548	0.988055	23.5093	1.24313e-06	0.000310796
12	48960666	394082	slc18a3b	-	205	1640	-3.15603	0.962052	23.5029	1.24725e-06	0.000311455
2	30653477	558069	ctnnd2b	-	-40265	139496	5.04492	1.1966	23.4652	1.27192e-06	0.000317239
12	6229169	100499491	rltgr	-	69746	1199	-4.57502	0.0483156	23.4006	1.31539e-06	0.000327691
19	27274928	334839	gtf2h4	-	-59402	17864	-2.45142	1.06116	23.3636	1.34089e-06	0.000333649
14	1400106	553526	zgc:152774	-	-32848	30397	9.38068	0.438535	23.3462	1.35308e-06	0.000336283
6	52779090	497348	matn4	+	10959	56093	-5.17741	0.683516	23.3384	1.35858e-06	0.000337251
21	14701844	570029	arrdc1b	-	-61179	66361	7.08302	0.731771	23.3218	1.37036e-06	0.000339773
1	50093192	563273	npnta	+	-7752	102144	-4.16214	1.08741	23.2518	1.4212e-06	0.000351963
21	37157249	100000160	fgfr4	-	-37114	10452	7.48718	0.427087	23.2459	1.42558e-06	0.00035243
20	23746830	556523	sh3rf1	+	-4253	93607	-4.8871	1.76423	23.2447	1.42644e-06	0.00035243
15	5529024	553266	arrb1	-	61547	76744	-3.132	0.64263	23.2275	1.43925e-06	0.000355176
24	26251212	794315	and1	-	-32147	3857	-2.39584	2.38784	23.1884	1.46882e-06	0.000362048
3	17365156	613239	hcrt	+	172196	4082	8.36251	0.820223	23.1675	1.48482e-06	0.000365564
22	3097458	30196	lmnb2	-	-54899	31272	-4.6687	0.421112	23.1589	1.49154e-06	0.000366561
1	59349809	553969	cyp3a65	-	1704	9932	4.55214	0.822369	23.1578	1.49236e-06	0.000366561
4	34310387	503712	zgc:113135	+	-848591	350972	-3.08574	1.42627	23.1473	1.50052e-06	0.000368133
23	13702855	100310765	mir1388	+	-98637	103	-5.73458	0.372387	23.1435	1.50352e-06	0.00036844
12	10763	796884	shisa6	-	-807	2512	6.87135	0.899418	23.1071	1.53227e-06	0.000375046
4	28871598	563440	znf1059	+	-56748	7542	-1.0808	4.46423	23.0858	1.5493e-06	0.000378775
18	25519892	565760	pex11a	+	25989	5925	5.56492	-0.245669	23.0699	1.56215e-06	0.000381471
15	36217736	100333936	ostn	-	-30406	19249	-7.29815	1.09632	23.0554	1.57399e-06	0.000383918
1	7882803	562363	radil	-	-11452	46490	3.80751	1.19192	23.0495	1.57885e-06	0.000384654
3	2247050	100073338	zgc:165583	+	-304831	1416	3.33362	0.690699	23.0304	1.59459e-06	0.00038804
12	10622	796884	shisa6	-	-948	2512	5.69107	1.33132	23.0199	1.60329e-06	0.000389706
13	38121439	557116	zgc:171579	+	92255	9015	7.98967	1.18649	23.0023	1.61808e-06	0.000392845
14	2000399	554064	pcdh2g17	-	-987	111708	6.06213	1.52166	22.9932	1.6258e-06	0.000394263
1	6462524	553670	klf7a	-	-31860	90827	-4.57604	1.0517	22.9315	1.67877e-06	0.000406639
23	43998384	406683	zgc:56304	+	80622	28272	7.62967	1.01296	22.9255	1.684e-06	0.000407436
22	4638349	571786	fbn2b	-	-6135	120118	-3.33232	1.93509	22.8896	1.71577e-06	0.000414647
3	4148437	100003994	zc3h7ba	-	-352589	42637	-3.16576	3.02775	22.8871	1.718e-06	0.000414707
12	10504	796884	shisa6	-	-1066	2512	4.6566	1.29535	22.861	1.74151e-06	0.000419899
12	10675	796884	shisa6	-	-895	2512	5.9646	0.411455	22.8411	1.75966e-06	0.000423789
14	758669	334253	trim35-27	-	-5075	6309	-3.84194	0.723984	22.8299	1.76987e-06	0.00042576
3	7927600	561579	trim35-21	-	14939	8272	-3.81739	0.392391	22.8168	1.782e-06	0.000428128
14	837028	266754	adra2da	+	-46862	2794	-7.48732	1.27831	22.8149	1.78379e-06	0.000428128
6	1623325	641489	zgc:123305	-	32332	23050	2.59199	1.77623	22.8093	1.78893e-06	0.000428446
14	21046240	402838	rnf20	-	-52132	31278	-4.56191	0.710352	22.8091	1.78919e-06	0.000428446
10	7347352	796461	nrg1	-	-39123	102355	5.98265	0.746945	22.7902	1.80688e-06	0.000431711
3	61998020	793274	srebf1	-	-89326	26086	5.33672	1.61268	22.7901	1.80694e-06	0.000431711
24	38382180	445104	zgc:91999	-	93285	18422	-7.47208	-0.343651	22.7848	1.81193e-06	0.00043241
14	28576906	566735	insb	-	10668	3133	-3.66432	0.396571	22.7499	1.84518e-06	0.000439845
1	28481585	30442	ednrba	-	-147886	5289	-2.9755	1.50673	22.7439	1.85088e-06	0.000440705
23	11311028	566148	chl1a	+	63140	74575	-6.40055	1.57772	22.7139	1.88006e-06	0.000447145
15	41763466	492515	ftr72	-	6959	4172	4.25236	2.0656	22.7096	1.88423e-06	0.000447573
11	9078830	553608	tbl1xr1a	+	-513002	108643	-4.3717	1.54375	22.7077	1.88612e-06	0.000447573
23	11310984	566148	chl1a	+	63184	74575	-7.11056	1.58079	22.6893	1.90422e-06	0.000451359
1	15582435	564750	pi4k2b	+	-323708	26496	8.01625	0.6358	22.6755	1.91798e-06	0.000454108
3	32880428	555936	zgc:162613	+	-17692	5940	2.50432	1.84026	22.6716	1.92188e-06	0.000454518
1	27935224	492489	sugt1	+	42137	41865	-4.63403	0.125774	22.6441	1.94955e-06	0.000460545
4	61465289	100141492	znf1077	-	-343475	6459	2.12503	2.25393	22.6019	1.99286e-06	0.000470246
14	38279070	798787	rnasel3	+	375235	1742	5.09025	0.797504	22.5753	2.02066e-06	0.000476271
14	36207	574426	tmem128	+	2937	3082	-5.33052	0.743955	22.5627	2.03398e-06	0.000478872
14	44729311	559137	si:dkey-109l4.3	-	-44542	3009	-6.99275	0.221971	22.549	2.04849e-06	0.000481749
21	37101149	560756	znf346	+	-10354	17706	7.012	1.41729	22.5393	2.0589e-06	0.000483656
1	44496260	403307	rtn4rl2a	+	-5183	2472	4.15776	1.41922	22.488	2.11464e-06	0.000496193
2	3303379	751727	snap47	-	-99518	15033	1.48047	3.31529	22.4855	2.11738e-06	0.000496283
23	26219571	565606	ptpn22	+	-76958	38238	-3.95459	0.801218	22.4217	2.18889e-06	0.000512472
5	3848351	100535945	LOC100535945	-	-37365	66527	-4.11921	-0.400651	22.4187	2.1923e-06	0.000512698
14	36166	574426	tmem128	+	2978	3082	-5.66025	0.747394	22.4162	2.19516e-06	0.000512797
10	4205998	415222	plppr1	+	34816	23210	7.36749	1.11612	22.4057	2.20723e-06	0.000515043
12	26587688	751724	kctd2	-	-21659	15263	-5.34001	-0.205845	22.384	2.23226e-06	0.000520306
6	48089237	394177	phc2b	+	65717	44323	2.74721	0.65144	22.3793	2.23775e-06	0.000521007
14	21010922	321250	zgc:66433	+	-81058	70721	-3.92286	1.56533	22.376	2.24155e-06	0.000521314
23	44494254	553775	actl6b	-	-234	22075	3.67298	1.60098	22.3582	2.26247e-06	0.000525098
16	29076470	555692	gpatch4	+	-51194	5394	4.79146	0.923716	22.3579	2.26283e-06	0.000525098
3	18796374	553762	fahd1	+	-793	973	-3.07749	1.18176	22.3166	2.312e-06	0.000535917
11	44502036	767700	ero1b	+	1769	18586	3.45727	1.57911	22.2979	2.33465e-06	0.000540571
16	24366441	492787	cadm4	-	-151598	304457	-3.46702	1.11635	22.2863	2.34882e-06	0.000543252
19	17109327	678630	stmn1a	-	-101381	2590	2.90792	0.969118	22.2427	2.40266e-06	0.000555094
9	18076369	445082	dnajc15	+	139580	62630	1.86773	2.2926	22.2222	2.42851e-06	0.000560449
3	37553012	399477	arf2a	-	-18589	13111	7.34563	-0.736537	22.211	2.44277e-06	0.000563121
21	23142505	393110	zw10	-	95943	10269	-9.0783	0.435932	22.2039	2.45182e-06	0.000564587
22	27888022	570464	wu:fu71h07	-	-203204	12701	3.70906	0.550401	22.1801	2.48235e-06	0.000570992
8	22484551	393115	apex2	-	-30335	4080	-5.74294	1.09871	22.1752	2.48863e-06	0.000571809
23	45463624	403033	ccn1	+	-7244	6378	-2.97805	0.241418	22.1514	2.51977e-06	0.000578263
5	23182548	100004161	tbx5b	+	-30266	9434	3.59583	0.931335	22.1495	2.52222e-06	0.000578263
15	1321749	550605	schip1	+	76092	166165	-7.40588	0.975498	22.145	2.52807e-06	0.000578972
3	34954168	322248	smarce1	+	31766	9052	6.07475	1.45275	22.1429	2.53088e-06	0.000578985
22	1938061	571761	znf1156	+	-26726	8264	-1.52421	1.56189	22.1278	2.55086e-06	0.00058292
18	2902238	751761	fam168a	+	-64675	98133	-4.85552	0.378845	22.0947	2.59529e-06	0.000591754
12	10373	796884	shisa6	-	-1197	2512	5.56031	1.13327	22.093	2.59752e-06	0.000591754
23	2303661	30477	tcp1	+	118028	22196	-2.9297	1.07687	22.0927	2.59797e-06	0.000591754
14	1027734	445175	acsl1b	-	56884	28571	9.56379	1.31301	22.0905	2.60088e-06	0.000591775
14	36202	574426	tmem128	+	2942	3082	-5.37036	0.74464	22.0799	2.61533e-06	0.000594418
5	8827165	751792	fgf10b	-	9707	47598	-2.97289	1.35403	22.0749	2.62219e-06	0.000595235
16	25744426	565383	cblc	+	16675	39719	-3.3499	-0.369227	22.0731	2.62459e-06	0.000595235
20	46058299	100034600	taar12e	-	-3351	1016	2.03955	3.72106	22.0511	2.65481e-06	0.000600943
8	21527622	100006131	fhad1	+	-144269	10105	-8.00473	0.929735	22.0507	2.65548e-06	0.000600943
25	36675817	100537332	mafb	+	-1078	2243	4.15988	0.974536	22.0413	2.66841e-06	0.000603219
20	30166571	30603	sox11b	-	131279	2657	-4.23805	1.70424	22.0052	2.71914e-06	0.000614026
15	19798326	445286	picalmb	-	26011	44323	-3.47203	1.87913	22.0015	2.72441e-06	0.000614555
5	72425387	402930	wbp1	-	35128	6370	4.55097	0.136113	21.9525	2.7948e-06	0.000629756
14	323099	406492	tmem107	-	72010	3635	-3.7901	1.29456	21.9492	2.79962e-06	0.000630167
14	29379763	562008	cyp4v7	+	595597	15398	-4.48837	1.03438	21.9448	2.806e-06	0.000630242
23	18274926	450078	hsd17b10	-	-106434	9313	4.14702	2.94609	21.9436	2.80781e-06	0.000630242
11	36524122	447851	cyb561d1	+	-114665	6244	-4.6205	1.40254	21.9428	2.80896e-06	0.000630242
3	31779783	405763	kcnh6a	-	-3954	54866	-3.95332	0.411024	21.9379	2.81624e-06	0.000631201
7	47882132	30702	cpeb1b	-	-369105	10531	-2.12705	2.50083	21.9297	2.8282e-06	0.000633206
7	2681	560420	nrxn2b	+	424822	196656	-1.91637	3.99559	21.9266	2.83287e-06	0.000633575
22	25233531	793798	zgc:172218	+	3170	1137	3.1538	0.288051	21.9119	2.85455e-06	0.000637746
5	37984872	30355	apoa1a	+	-6360	3001	-2.03367	1.46605	21.8967	2.87727e-06	0.000641624
14	36128	574426	tmem128	+	3016	3082	-4.90194	0.744482	21.8962	2.87802e-06	0.000641624
24	31942423	449878	trdmt1	-	-231315	22109	-4.29161	0.685751	21.887	2.89182e-06	0.000644018
23	26219553	565606	ptpn22	+	-76940	38238	-4.3054	0.800425	21.8792	2.90371e-06	0.000645932
12	10320	796884	shisa6	-	-1250	2512	4.88709	1.11735	21.8773	2.90657e-06	0.000645932
12	10633	796884	shisa6	-	-937	2512	4.3988	1.33011	21.8591	2.93421e-06	0.000651385
4	74336206	100149130	ptprb	-	-31706	96848	1.67644	1.13458	21.8525	2.94429e-06	0.000652933
19	4464011	799704	kcnk9	+	238	66801	6.32166	0.746136	21.8484	2.95065e-06	0.000653652
14	19949099	259191	fmr1	+	207485	32696	-2.40123	1.90564	21.8459	2.95443e-06	0.000653801
3	61824551	553230	nptx2a	-	231277	26901	-4.63404	0.895132	21.8292	2.98037e-06	0.000658846
10	2112699	30304	tdgf1	-	150769	6457	6.1974	-0.658792	21.8264	2.98471e-06	0.000659113
21	35190114	436991	ubtd2	+	25716	65787	3.35464	0.0431912	21.7641	3.08311e-06	0.000680127
20	29763878	335881	kidins220b	+	-19974	39741	-3.50439	2.01142	21.7261	3.14489e-06	0.000693027
23	14239040	100073331	birc7	+	-21532	12999	-5.85398	0.722951	21.6958	3.19487e-06	0.000703303
11	104639	100006857	elmo2	-	-2014	18407	2.5519	0.758202	21.6187	3.32592e-06	0.000731385
14	837033	266754	adra2da	+	-46867	2794	-7.05031	1.2816	21.6025	3.35417e-06	0.000736825
16	30956492	436731	dgat1b	-	-44236	52278	-5.17579	0.75461	21.5921	3.37238e-06	0.000740052
3	62023222	793274	srebf1	-	-64124	26086	8.22759	2.10665	21.5868	3.38164e-06	0.000740627
25	23915984	324215	igf2b	-	-130886	7504	2.65277	1.66313	21.5866	3.38205e-06	0.000740627
4	54348062	100008037	si:ch211-227e10.6	+	138614	2394	2.55694	1.55873	21.5675	3.41586e-06	0.000747252
6	48089248	394177	phc2b	+	65706	44323	2.68564	0.651145	21.5398	3.46555e-06	0.000757332
15	2670385	81580	cldna	-	12877	1851	6.31573	0.831225	21.5362	3.47212e-06	0.000757979
1	12089465	393443	xpa	+	-20665	29008	-5.56926	0.386412	21.5318	3.48007e-06	0.000758926
21	23142512	393110	zw10	-	95950	10269	6.71794	0.433911	21.5208	3.50014e-06	0.000762512
24	26616340	556959	tnikb	-	-15856	138931	-1.83271	1.18936	21.4977	3.54255e-06	0.000770951
1	20724957	562002	spock3	+	-89767	71108	3.97223	-0.171633	21.4696	3.59485e-06	0.000781523
4	54348052	100008037	si:ch211-227e10.6	+	138624	2394	2.08296	1.55863	21.4661	3.60137e-06	0.00078213
15	2610392	565734	dnajc30b	-	14271	5741	5.12286	1.02147	21.4624	3.60828e-06	0.00078263
23	10066890	562552	zgc:171775	+	79652	16330	-2.26343	1.48334	21.4601	3.61273e-06	0.00078263
19	17109286	678630	stmn1a	-	-101422	2590	2.91489	0.967037	21.4589	3.61485e-06	0.00078263
22	2139944	110437714	LOC110437714	+	-39205	6875	-3.72239	1.55231	21.4543	3.62368e-06	0.000783734
23	14244112	100073331	birc7	+	-26604	12999	4.73342	0.675434	21.4175	3.69381e-06	0.00079808
1	1550476	100628775	mir459	+	25007	81	-5.19672	0.669306	21.3817	3.76348e-06	0.000812297
1	59349865	553969	cyp3a65	-	1760	9932	3.7042	0.825668	21.3695	3.78744e-06	0.000816628
12	9167338	386975	tubgcp2	+	16288	34630	-2.59505	3.76175	21.3483	3.82968e-06	0.000824889
23	8669518	100170801	rgs19	+	9704	20456	4.44616	1.45582	21.3456	3.83497e-06	0.000825182
21	33791341	327056	rnf145b	-	-241309	30938	3.71051	0.835294	21.291	3.94583e-06	0.000848167
12	7221727	790916	ipmkb	-	-13188	36155	3.43654	1.13116	21.2834	3.96149e-06	0.000850663
19	17109343	678630	stmn1a	-	-101365	2590	2.60062	0.969938	21.276	3.97681e-06	0.000853081
22	355220	553536	necap2	-	7808	5423	4.88238	0.578347	21.2521	4.0266e-06	0.00086288
18	31533433	569072	dhx36	+	77311	227017	4.05477	0.180701	21.2273	4.07904e-06	0.000873226
8	12952891	560225	cept1a	+	-1736	18083	2.06961	1.06158	21.2226	4.08925e-06	0.00087452
21	28235281	558326	nrxn2a	-	-105696	704690	5.99851	0.583562	21.2154	4.10447e-06	0.000876767
10	21762936	108191476	pcdh1g22	+	13975	43150	4.15565	1.49399	21.2137	4.10811e-06	0.000876767
21	11694357	100005716	pcsk1	+	-9348	37266	-2.47388	2.28999	21.1897	4.1599e-06	0.00088692
6	1122297	352924	txnrd3	-	-65452	26526	6.50497	2.32808	21.1837	4.17289e-06	0.000888788
21	24934886	569217	jam3b	+	50079	58939	5.99339	-0.848051	21.1797	4.18171e-06	0.000889764
23	8669535	100170801	rgs19	+	9687	20456	4.58719	1.45656	21.163	4.21831e-06	0.000896644
12	10788	796884	shisa6	-	-782	2512	5.73465	0.910659	21.1595	4.22605e-06	0.00089738
12	10323	796884	shisa6	-	-1247	2512	4.52139	1.12194	21.1516	4.2435e-06	0.000900176
12	26587769	751724	kctd2	-	-21578	15263	-4.52198	-0.26461	21.1308	4.28984e-06	0.000909087
13	41338879	368476	pcdh15a	-	-207900	376088	8.05996	0.917586	21.1155	4.32424e-06	0.000915453
10	10811018	394093	ambp	+	-9454	21888	1.82546	1.24262	21.0839	4.3961e-06	0.000929729
3	24167659	334431	adsl	+	39584	11385	-3.19281	1.59972	21.0709	4.42589e-06	0.000935087
13	18775460	570926	lzts2a	-	-59818	34185	-2.37757	1.85799	21.0614	4.44807e-06	0.000938828
14	1400109	553526	zgc:152774	-	-32845	30397	7.90225	0.429768	21.0583	4.4553e-06	0.00093929
21	15686532	393757	chchd10	+	18123	3972	6.33106	1.1878	21.0566	4.4592e-06	0.00093929
2	38826887	100537031	carmil3	+	-84549	148340	4.99076	1.29607	21.0545	4.46412e-06	0.000939384
16	30956488	436731	dgat1b	-	-44240	52278	-5.59631	0.755533	21.0298	4.52198e-06	0.000950608
16	29058495	555692	gpatch4	+	-33219	5394	-3.93374	0.478902	21.0277	4.52686e-06	0.000950682
6	23565699	393677	aanat1	-	-53714	2523	-2.87601	0.854903	21.0239	4.53593e-06	0.000951635
6	32858030	100000492	mafaa	-	154512	4152	2.12064	1.25605	20.9962	4.60189e-06	0.00096407
24	16353198	561295	sema5a	+	193808	159934	-1.88034	1.43885	20.9952	4.60439e-06	0.00096407
1	38141	550239	hikeshi	+	-1407	2458	3.31465	0.94549	20.984	4.63147e-06	0.000968775
3	4148445	100003994	zc3h7ba	-	-352581	42637	-2.97613	3.02734	20.9724	4.65959e-06	0.000973687
23	22965354	58013	noc2l	-	-214063	53288	-3.9034	-0.27195	20.9396	4.73998e-06	0.000989079
2	7808985	393581	tbl1xr1b	-	8267	32487	-4.93436	1.20042	20.937	4.74628e-06	0.000989079
14	20263448	259191	fmr1	+	-106864	32696	5.20241	0.420406	20.9366	4.74738e-06	0.000989079
1	51520298	558278	etaa1	+	16952	8668	-6.71619	2.70328	20.9302	4.76317e-06	0.000991386
1	19604809	563863	fbxo10	+	-2420	29765	-4.92101	0.883869	20.8927	4.8574e-06	0.00101
8	52181155	30556	tcf7l1b	-	-48960	122365	8.38226	1.23098	20.8902	4.86383e-06	0.00101033
2	5726623	79186	sst2	-	-2221	2492	-5.49027	0.8432	20.8714	4.91183e-06	0.0010193
15	6404620	449818	bace2	+	55227	33770	4.32469	0.811858	20.8579	4.94657e-06	0.00102549
16	24232858	393723	rps19	-	38273	4553	-4.06954	0.812343	20.8527	4.95987e-06	0.00102724
6	2414593	404615	med8	-	-39529	31538	6.05552	0.784402	20.85	4.96695e-06	0.00102769
14	18456556	751718	rab33a	-	857136	3424	5.52389	0.462291	20.8453	4.97916e-06	0.0010292
6	2351439	570960	pbx1b	+	-80007	123377	5.87229	1.21853	20.8402	4.99232e-06	0.00103091
23	26780393	406477	galnt6	-	-4216	21009	6.49243	0.932868	20.8368	5.0012e-06	0.00103173
20	41194715	566474	tbc1d32	+	-425450	71601	7.6859	0.405656	20.8085	5.0756e-06	0.00104605
18	48770465	798703	gemin7	+	-11549	1551	-6.65536	1.20043	20.7625	5.19901e-06	0.00107043
18	9683178	565658	sema3e	+	-189458	83059	-4.13011	1.9416	20.7499	5.23345e-06	0.00107647
12	10738	796884	shisa6	-	-832	2512	5.08393	0.0694933	20.716	5.32682e-06	0.0010946
4	72697048	553605	rab3ip	+	26669	61191	4.78239	-0.391048	20.7073	5.35102e-06	0.0010985
16	30956507	436731	dgat1b	-	-44221	52278	-6.01934	0.751307	20.6997	5.37231e-06	0.00110179
12	27392670	436723	meox1	+	69547	6522	4.97828	-0.0535716	20.695	5.38555e-06	0.00110312
5	67074169	561959	rps6ka4	-	-41703	36333	6.06261	-0.283185	20.6937	5.38928e-06	0.00110312
12	10653	796884	shisa6	-	-917	2512	5.0393	1.32805	20.6768	5.4371e-06	0.00111166
6	23565688	393677	aanat1	-	-53725	2523	-2.80042	0.856574	20.6752	5.44161e-06	0.00111166
3	41655070	503589	gna12a	+	-7433	58602	-0.94757	3.83928	20.673	5.4478e-06	0.00111184
19	17109338	678630	stmn1a	-	-101370	2590	2.7666	0.969938	20.6458	5.52569e-06	0.00112664
21	44413153	449685	zgc:136410	-	-99738	7272	-4.53855	0.174382	20.5839	5.70745e-06	0.00116258
16	35794357	641492	sh3d21	+	110674	33125	-3.07939	1.13663	20.5781	5.72466e-06	0.00116495
23	10596125	564127	foxp1a	-	-126575	84281	3.83954	0.339419	20.5698	5.74968e-06	0.00116891
21	30650375	562262	tnfsf10l3	-	-64180	12654	-3.47512	0.0676203	20.5675	5.7565e-06	0.00116917
13	42241006	561815	opn3	+	4215	20365	-3.78076	2.33984	20.5654	5.76273e-06	0.0011693
6	54479715	100033538	mirlet7a-6	-	-26871	129	0.880468	1.94665	20.5501	5.80899e-06	0.00117754
5	66377550	100141497	emb	+	-22397	6182	8.58494	0.684414	20.5483	5.81456e-06	0.00117754
15	1163016	561840	gfm1	+	4103	27632	-6.62191	-0.395837	20.5195	5.90278e-06	0.00119426
7	39204802	30277	mdka	+	-38342	11161	-3.56848	0.36107	20.4597	6.08989e-06	0.00123093
5	53810787	436827	sat2b	+	14153	38455	3.76506	1.32408	20.4531	6.111e-06	0.00123401
3	39449949	554458	zgc:100868	-	-38533	14345	7.93725	0.516857	20.4361	6.16564e-06	0.00124384
19	17109313	678630	stmn1a	-	-101395	2590	2.74131	0.968804	20.3936	6.30411e-06	0.00127056
17	22787763	317640	ttc27	+	-27552	186787	4.06701	-0.435642	20.3903	6.31499e-06	0.00127153
7	67022341	556502	adma	-	145382	2197	7.84507	0.355075	20.3574	6.42425e-06	0.00129162
5	8890680	567414	agpat9l	+	29068	36774	4.38638	1.48922	20.3566	6.42709e-06	0.00129162
10	4039651	393894	pitpnb	+	6725	40643	7.38442	0.851503	20.3377	6.49075e-06	0.00130317
2	8078857	334273	pls1	-	-23312	41395	-3.61606	1.37884	20.3287	6.52135e-06	0.00130806
22	37877709	569558	ahsg1	+	-3080	7090	6.60008	0.012574	20.3148	6.56909e-06	0.00131534
6	5549026	447816	rtn4a	-	-699833	17478	7.71359	0.852881	20.3136	6.57327e-06	0.00131534
19	47656691	30733	rrm2	-	86024	5778	-5.8506	0.45103	20.3127	6.5764e-06	0.00131534
7	41609762	100000303	plxdc2	-	-18185	110772	7.66217	1.1857	20.2793	6.69218e-06	0.00133722
15	2610389	565734	dnajc30b	-	14268	5741	4.3669	1.02256	20.2561	6.77363e-06	0.00135221
12	110554	266676	dnah9	-	-34589	75263	-4.42462	0.222606	20.2439	6.8171e-06	0.00135959
23	22965337	58013	noc2l	-	-214080	53288	-4.05566	-0.27195	20.24	6.83091e-06	0.00136106
19	48092265	767797	utp18	-	-14254	7233	-4.36295	1.23599	20.2308	6.864e-06	0.00136635
12	10647	796884	shisa6	-	-923	2512	4.5727	1.33108	20.2238	6.88912e-06	0.00137006
5	13369409	100192211	ccl19a.2	+	4184	2831	-2.4197	1.21806	20.2209	6.89963e-06	0.00137085
1	53735258	566689	pus10	+	-20327	15606	-4.28624	0.66694	20.2106	6.93693e-06	0.00137695
16	30956505	436731	dgat1b	-	-44223	52278	-6.55231	0.751626	20.1978	6.98328e-06	0.00138485
16	33738192	436625	rspo1	-	-68054	32570	-5.77317	0.481688	20.1759	7.06356e-06	0.00139945
3	24167661	334431	adsl	+	39582	11385	-3.08985	1.5998	20.158	7.13023e-06	0.00141132
24	31942459	449878	trdmt1	-	-231279	22109	-3.54098	0.688829	20.1438	7.18331e-06	0.00142049
12	48959561	394082	slc18a3b	-	-900	1640	2.75942	1.09391	20.1332	7.22322e-06	0.00142704
17	53383655	795135	slc9a1b	+	34790	6421	-0.970448	1.52849	20.1158	7.28914e-06	0.00143871
18	48770433	798703	gemin7	+	-11517	1551	-7.31914	0.286036	20.1043	7.33331e-06	0.00144607
11	33343977	554019	lims1	-	-274593	18218	-3.92465	0.232386	20.0844	7.40992e-06	0.0014598
19	15114302	569550	edn2	-	-167678	5268	-4.58555	2.34849	20.0603	7.5038e-06	0.00147691
6	23565710	393677	aanat1	-	-53703	2523	-2.58444	0.852452	20.0556	7.52226e-06	0.00147916
21	1551106	402898	wdr91	+	35297	24598	-2.50935	0.250505	20.0504	7.54296e-06	0.00148184
15	45355941	105667211	cd80/86	-	37156	2837	-8.19811	1.127	20.0414	7.57841e-06	0.00148742
13	35486028	550388	srd5a2b	-	-11558	13358	1.43254	1.99413	20.0091	7.70743e-06	0.00151132
14	18838962	751718	rab33a	-	1239542	3424	-3.46134	0.859503	19.985	7.80501e-06	0.00152903
17	4137716	30631	bmp2a	-	-93672	4115	2.7107	2.32727	19.9672	7.87828e-06	0.00154195
1	14681757	100885856	mir2185-3	+	-7980	95	3.44476	0.610786	19.9651	7.88688e-06	0.00154219
23	8669513	100170801	rgs19	+	9709	20456	3.98417	1.44801	19.9392	7.99463e-06	0.00156054
21	23020558	777733	rb1	-	3283	56537	5.37457	0.607033	19.9389	7.99554e-06	0.00156054
15	2434771	561607	hephl1a	+	-13036	49185	5.57689	2.20533	19.9335	8.01809e-06	0.00156348
16	24888446	100033542	mirlet7d-1	+	-7324	97	-4.12467	1.72437	19.9201	8.07467e-06	0.00157305
16	21052240	569469	snx10b	-	14225	4382	-3.05927	0.776979	19.9144	8.099e-06	0.00157633
1	19858230	402985	grhprb	-	12691	9731	4.05119	2.08045	19.8952	8.18043e-06	0.00159071
16	25422061	692276	zgc:136493	-	21927	5369	-3.04366	1.64076	19.8525	8.36537e-06	0.00162517
6	53940543	541376	cacna2d2a	-	53210	384061	-3.71956	-0.316772	19.8353	8.44072e-06	0.00163829
15	41763464	492515	ftr72	-	6957	4172	4.09425	1.87045	19.8236	8.49294e-06	0.001646
23	26932000	553414	rnd1b	+	47171	26892	-3.60331	0.449599	19.8226	8.49727e-06	0.001646
8	2398932	406529	vdac3	-	-35305	21654	3.20629	0.506769	19.8211	8.50399e-06	0.001646
10	4206008	415222	plppr1	+	34806	23210	7.34732	1.11807	19.7893	8.64639e-06	0.00167203
19	17109354	678630	stmn1a	-	-101354	2590	3.05202	0.973056	19.7776	8.69964e-06	0.00168078
20	29022815	561969	gpr176	+	-62475	13970	-3.63132	0.472616	19.7694	8.73699e-06	0.00168644
16	21052187	569469	snx10b	-	14172	4382	-3.05127	0.780784	19.7525	8.81453e-06	0.00169985
9	4459264	553689	rprma	+	150482	1031	3.84605	0.740665	19.7409	8.86848e-06	0.00170868
12	10781	796884	shisa6	-	-789	2512	5.8658	0.90933	19.7308	8.91528e-06	0.00171612
8	13999773	561637	si:dkeyp-110g5.4	-	480	7997	2.44811	0.909205	19.7289	8.92394e-06	0.00171622
5	29958654	100033622	mir100-2	+	31493	75	-4.11802	1.36656	19.7212	8.96021e-06	0.00172015
7	37938749	393863	heatr3	-	19358	20771	-2.44187	0.841225	19.7202	8.96501e-06	0.00172015
18	32343379	553200	olfcw1	-	203485	4525	-3.84143	1.52923	19.7193	8.96898e-06	0.00172015
25	27297972	566847	pot1	+	112380	81390	1.46544	1.07415	19.7043	9.03957e-06	0.00173211
14	4792605	100332265	ap1ar	+	4161	11439	3.48837	0.282382	19.6939	9.08923e-06	0.00173871
19	48210624	393394	btr30	+	-70869	5559	-5.11414	1.42981	19.6936	9.09057e-06	0.00173871
10	14744685	30639	smad2	-	-184974	58524	-4.66767	0.18532	19.6652	9.22665e-06	0.00176217
23	16398620	325004	sdcbp2	-	-283566	33566	-6.85633	1.00216	19.6645	9.23004e-06	0.00176217
6	48089218	394177	phc2b	+	65736	44323	2.61964	0.651966	19.6611	9.2463e-06	0.00176367
23	18293177	450078	hsd17b10	-	-88183	9313	-7.57454	0.822783	19.633	9.38355e-06	0.00178823
7	2739	560420	nrxn2b	+	424764	196656	-1.79746	4.20377	19.6227	9.43413e-06	0.00179624
15	902086	100005727	zgc:162936	-	-29732	5286	-7.22118	0.768501	19.6197	9.44885e-06	0.00179741
14	2311282	493597	pcdh2aa3	-	-7308	195467	-3.46108	0.80733	19.6153	9.47086e-06	0.00179997
10	7347297	796461	nrg1	-	-39178	102355	5.4879	0.755563	19.597	9.56172e-06	0.00181559
15	2610406	565734	dnajc30b	-	14285	5741	4.60728	1.02108	19.5728	9.68404e-06	0.00183611
1	19133154	450057	exosc9	+	-49653	8655	3.56972	0.543344	19.5721	9.68723e-06	0.00183611
13	41637691	368476	pcdh15a	-	90912	376088	-3.4998	1.4579	19.561	9.74372e-06	0.00184515
19	11958821	432372	cpsf1	-	8387	52804	-3.19081	2.14469	19.5405	9.84878e-06	0.00186336
12	10604	796884	shisa6	-	-966	2512	4.89432	1.33124	19.538	9.86205e-06	0.00186419
6	1623328	641489	zgc:123305	-	32335	23050	2.95679	1.77513	19.5274	9.91694e-06	0.00187288
19	15114282	569550	edn2	-	-167698	5268	-4.30849	2.37544	19.4856	1.01359e-05	0.00191252
12	27493969	436723	meox1	+	-31752	6522	4.93161	0.952642	19.4812	1.01594e-05	0.00191522
14	36126	574426	tmem128	+	3018	3082	-5.30911	0.743897	19.479	1.01712e-05	0.00191573
15	6404603	449818	bace2	+	55244	33770	4.52332	0.813213	19.4625	1.02596e-05	0.00193065
23	38147099	553736	zgc:112994	+	12616	23043	-4.54009	0.815164	19.4552	1.02987e-05	0.00193628
15	48024740	83917	psma6l	-	95399	8713	2.52466	1.6777	19.4232	1.04727e-05	0.00196723
15	11355783	437023	rab30	-	14177	33141	-1.47889	4.20966	19.4142	1.05222e-05	0.00197476
1	51459940	170455	meis1a	+	19211	45934	-5.61948	2.08909	19.3906	1.06531e-05	0.00199754
16	24470147	492787	cadm4	-	-47892	304457	6.29335	1.23528	19.3139	1.10897e-05	0.00207755
22	31242098	798071	sec13	+	-182123	23514	2.35012	1.31425	19.2858	1.12539e-05	0.00210643
22	3097451	30196	lmnb2	-	-54906	31272	-4.05184	0.419891	19.2774	1.13036e-05	0.00211386
1	17229471	406172	fat1a	+	147451	145792	-4.00197	0.0403948	19.2555	1.14341e-05	0.00213636
2	14718102	550484	leprot	-	61432	1539	-3.89359	0.209802	19.2529	1.14496e-05	0.00213735
19	17109324	678630	stmn1a	-	-101384	2590	2.75535	0.96929	19.2402	1.15261e-05	0.00214972
16	30956478	436731	dgat1b	-	-44250	52278	-5.79183	0.756941	19.2059	1.17347e-05	0.00218669
2	32805	559700	zgc:153913	-	-33841	3360	2.60559	0.326021	19.1972	1.17889e-05	0.00219483
15	41387333	569700	usp16	-	76038	20348	-2.42141	1.77285	19.1746	1.19288e-05	0.00221892
3	37100328	415214	psmc3ip	+	12386	22853	7.4662	0.263287	19.167	1.19763e-05	0.00222566
1	52188710	567288	rab3da	-	-12569	22364	-4.1068	1.93086	19.1655	1.19863e-05	0.00222566
16	8196672	497644	pomgnt2	+	-57157	22866	3.04893	0.930596	19.1434	1.21257e-05	0.00224956
19	5031484	558344	chd4a	-	-27424	58024	-5.8534	1.67731	19.1237	1.22515e-05	0.00227089
12	10685	796884	shisa6	-	-885	2512	5.32036	0.412923	19.1211	1.22679e-05	0.00227194
17	53383666	795135	slc9a1b	+	34779	6421	-0.901686	1.68472	19.1186	1.22845e-05	0.00227275
10	10811059	394093	ambp	+	-9495	21888	1.66843	1.24271	19.1171	1.2294e-05	0.00227275
16	7997383	566425	ano10a	+	-11497	55463	5.68661	0.483289	19.1053	1.23699e-05	0.00228477
17	4137675	30631	bmp2a	-	-93713	4115	3.60415	2.02552	19.1019	1.2392e-05	0.00228685
14	36163	574426	tmem128	+	2981	3082	-5.37276	0.747757	19.0533	1.27119e-05	0.00234145
9	30680742	100126139	klf12b	+	39306	63845	-3.50459	1.03444	19.0531	1.27129e-05	0.00234145
6	47641178	100033605	mir29b-1	+	-173268	83	6.7224	1.39401	19.0503	1.27318e-05	0.00234145
5	3848300	100535945	LOC100535945	-	-37416	66527	-3.36781	-0.397623	19.0502	1.27325e-05	0.00234145
10	31636733	799432	esama	+	9297	80241	5.25138	1.37091	19.0421	1.27866e-05	0.00234934
11	35622665	562445	arl8bb	-	-133841	11588	2.50612	1.22056	19.0333	1.28455e-05	0.00235811
23	19139491	436600	ebp	-	-13781	5213	-3.03078	1.81158	19.0203	1.29336e-05	0.00237221
7	2751	560420	nrxn2b	+	424752	196656	-0.926423	3.78976	19.0061	1.30301e-05	0.00238781
16	21052225	569469	snx10b	-	14210	4382	-3.18128	0.779852	19.0011	1.30643e-05	0.00239199
18	47425051	334784	rbm7	+	-123886	5683	-4.9379	0.641267	18.9937	1.31148e-05	0.00239916
21	1551095	402898	wdr91	+	35308	24598	-2.43567	0.245751	18.9878	1.31557e-05	0.00240453
9	1993256	30407	hoxd13a	-	2945	2942	3.82701	-0.236318	18.9637	1.33227e-05	0.00243171
12	65500	797129	si:ch1073-357b18.4	-	11125	1908	4.83305	0.534381	18.963	1.33275e-05	0.00243171
11	9078816	553608	tbl1xr1a	+	-512988	108643	-3.66208	1.54429	18.9589	1.33567e-05	0.00243294
1	59539164	402928	sp6	+	-409	1142	4.26761	0.126194	18.9588	1.33574e-05	0.00243294
16	30956514	436731	dgat1b	-	-44214	52278	-5.66236	0.749505	18.9534	1.33953e-05	0.00243772
12	10743	796884	shisa6	-	-827	2512	5.49106	0.067885	18.947	1.34397e-05	0.00244336
14	47304958	566192	fstl5	-	-9382	310189	7.79445	0.648751	18.9457	1.34495e-05	0.00244336
20	25044688	562195	epha7	-	81650	142068	5.54233	1.1031	18.9332	1.35373e-05	0.00245718
16	51896185	394036	rpl28	-	6451	4355	-4.79011	0.769201	18.9286	1.35702e-05	0.00246102
14	252693	406492	tmem107	-	1604	3635	-2.92884	0.685142	18.9059	1.37326e-05	0.00248832
15	34155427	563876	etv1	-	-58471	36710	7.59179	1.35476	18.8786	1.39305e-05	0.00252201
7	2716	560420	nrxn2b	+	424787	196656	-1.7178	4.20354	18.8707	1.39881e-05	0.00253026
15	41387410	569700	usp16	-	76115	20348	-2.26061	1.7707	18.8279	1.43057e-05	0.00258549
21	16243710	100307097	si:ch73-110p20.1	+	17390	7549	5.22901	0.663983	18.8241	1.43342e-05	0.0025884
12	562203	405767	bsk146	-	4002	11923	-4.10823	0.301292	18.7856	1.46267e-05	0.00263847
13	41338845	368476	pcdh15a	-	-207934	376088	-5.37692	0.912748	18.7843	1.46366e-05	0.00263847
13	42388731	561952	march5	-	-11916	39048	4.32853	0.383585	18.7743	1.47139e-05	0.00265012
11	33875972	797297	nxph2b	-	18063	11286	6.14664	0.950456	18.7641	1.47929e-05	0.00266208
1	49296847	100307104	caly	+	-29961	28178	4.09288	0.537367	18.7525	1.48829e-05	0.00267598
23	14239009	100073331	birc7	+	-21501	12999	-5.26075	0.724116	18.7335	1.50321e-05	0.0027005
24	38090068	100141336	zgc:172225	-	4193	3775	3.52066	1.80795	18.7192	1.51451e-05	0.00271847
12	10756	796884	shisa6	-	-814	2512	6.14098	0.0693974	18.7151	1.51776e-05	0.00272198
12	155810	266676	dnah9	-	10667	75263	5.08616	0.67496	18.7082	1.5233e-05	0.00272958
16	30956456	436731	dgat1b	-	-44272	52278	-5.55288	0.758591	18.7058	1.52521e-05	0.00273066
22	24679955	794757	LOC794757	+	34298	4517	2.85939	1.82947	18.6971	1.53217e-05	0.00274079
3	41655103	503589	gna12a	+	-7466	58602	0.734428	3.82639	18.6952	1.53372e-05	0.00274123
3	59506550	405872	nptx1l	-	34445	17163	-4.58644	1.52501	18.6764	1.54889e-05	0.00276599
13	25970597	678650	bcl11aa	+	-117390	72018	-2.60553	0.968345	18.6716	1.55281e-05	0.00277063
4	77561447	100000781	si:dkey-61p9.11	-	-41238	12299	-2.4341	7.10551	18.665	1.55817e-05	0.00277783
8	37817904	791730	got1l1	+	-62805	17052	1.8019	1.24249	18.6483	1.57191e-05	0.00279997
2	35537013	30234	tnn	-	-30003	57599	-3.63354	1.84168	18.627	1.58954e-05	0.00282896
21	43527021	554140	atg4a	+	-41497	20083	3.48743	1.54801	18.6007	1.61163e-05	0.00286585
15	2610357	565734	dnajc30b	-	14236	5741	4.75799	1.02028	18.5681	1.63943e-05	0.00291282
10	7347331	796461	nrg1	-	-39144	102355	4.79442	0.751521	18.5317	1.67098e-05	0.00296637
9	30680774	100126139	klf12b	+	39274	63845	-3.21636	1.06082	18.524	1.67777e-05	0.00297474
3	36314868	561766	slc16a6b	+	-1676	15484	7.05528	1.7744	18.5231	1.67853e-05	0.00297474
2	20013648	405829	dpydb	-	-106525	294875	-4.52118	0.884318	18.4986	1.70027e-05	0.00301072
20	46058278	100034600	taar12e	-	-3372	1016	-1.63406	3.72415	18.4833	1.71399e-05	0.00303245
20	1763413	100049705	lama2	+	35603	236105	4.59336	1.83019	18.4752	1.72127e-05	0.00304278
16	24525116	492787	cadm4	-	7077	304457	3.54996	0.962961	18.4636	1.7318e-05	0.00305882
16	25919467	100033386	irge4	-	89693	7320	-3.73426	0.623868	18.4463	1.74759e-05	0.0030816
6	58645903	405789	sp7	+	-23072	51330	-5.62253	0.846412	18.4463	1.74763e-05	0.0030816
8	19927897	566028	trabd2b	-	23942	101490	-3.13677	1.53195	18.4299	1.7627e-05	0.00310461
15	11355789	437023	rab30	-	14183	33141	-1.40558	4.20947	18.4277	1.76473e-05	0.00310461
15	36175196	326018	sst1.1	+	-18202	1858	3.52119	1.85812	18.4272	1.76522e-05	0.00310461
2	37983159	560271	si:rp71-1g18.13	+	-8133	15480	2.86294	1.9143	18.4257	1.7666e-05	0.00310461
14	7939855	541492	zgc:110843	+	-37481	14018	5.56318	1.17333	18.4184	1.77335e-05	0.00311388
1	10259731	557270	eif3f	+	37296	7016	-2.17286	1.16576	18.4015	1.78921e-05	0.00313909
6	59767567	100148073	caskb	+	-18976	75611	3.79154	0.968113	18.366	1.82285e-05	0.00319545
13	46821292	563580	slc29a1a	-	-60808	47150	4.75232	0.792805	18.3506	1.83764e-05	0.00321869
3	29976464	445127	hsd17b14	-	-991	8311	-3.99209	0.833809	18.3255	1.86196e-05	0.00325857
14	45036235	791180	shisa3	-	-170764	6722	5.74626	1.6575	18.3017	1.8854e-05	0.00329685
16	21052191	569469	snx10b	-	14176	4382	-3.30226	0.780389	18.2896	1.89736e-05	0.003315
10	21762914	108191476	pcdh1g22	+	13997	43150	4.46897	1.4945	18.2783	1.90866e-05	0.00333198
3	22318771	407639	gh1	+	8970	5173	-2.69842	0.799461	18.2739	1.91307e-05	0.0033369
1	27685827	692285	pspc1	+	123089	52233	-3.25968	0.915108	18.2704	1.9166e-05	0.00334027
20	50170382	569213	tmem121ab	-	-69024	954	-3.39092	2.41677	18.2517	1.93551e-05	0.00337043
11	9078835	553608	tbl1xr1a	+	-513007	108643	-3.73113	1.54375	18.2456	1.94173e-05	0.00337847
3	4231761	100003994	zc3h7ba	-	-269265	42637	2.76175	0.540334	18.2325	1.95518e-05	0.00339905
11	33934246	797297	nxph2b	-	76337	11286	-3.8703	2.22584	18.225	1.9629e-05	0.00340965
18	32343352	553200	olfcw1	-	203458	4525	-3.56426	1.5267	18.2126	1.97573e-05	0.00342909
16	21052213	569469	snx10b	-	14198	4382	-3.22404	0.780532	18.1954	1.99357e-05	0.00345721
1	56499277	100126110	zgc:171452	+	-35783	5110	4.51795	-0.346325	18.1769	2.01308e-05	0.00348816
3	12382748	569563	coro7	-	1476	20567	-7.78113	-0.232082	18.1665	2.02406e-05	0.00350429
23	13395840	100003064	si:ch211-163b2.4	-	99917	6841	-6.664	0.826617	18.1634	2.02736e-05	0.00350712
23	9691804	321243	lama5	-	-76896	201367	-6.50464	1.55473	18.1509	2.04069e-05	0.00352727
3	38149455	407669	asic2	+	-325187	801677	-4.34022	0.564011	18.1292	2.06407e-05	0.00356474
20	28635442	562667	rgs6	-	-3403	126905	2.67252	1.52483	18.1269	2.06666e-05	0.00356628
18	32343385	553200	olfcw1	-	203491	4525	-4.05651	1.53216	18.0909	2.10603e-05	0.00363124
17	49893491	554103	cox7a2a	-	-101875	12210	3.60787	0.882112	18.0837	2.11401e-05	0.00364201
16	20311096	445077	fkbp14	+	-16063	9756	2.65054	1.58142	18.0769	2.1216e-05	0.00365209
25	17679222	100170813	galnt18a	+	10526	135312	-3.4041	1.48263	18.0587	2.14196e-05	0.00368411
23	8669554	100170801	rgs19	+	9668	20456	4.59156	1.45969	18.0479	2.1542e-05	0.00370214
3	18069932	386899	mettl26	+	-19265	11117	5.0716	0.247393	18.0367	2.16687e-05	0.00372086
9	3742083	353154	sp5a	-	70149	5541	2.22197	1.73857	18.0204	2.18553e-05	0.00374985
17	52042460	369195	tgfb3	-	-48850	32828	-3.53522	-0.484301	18.0154	2.19128e-05	0.00375664
19	17109349	678630	stmn1a	-	-101359	2590	2.59373	0.972916	18.0117	2.1955e-05	0.00376081
7	37938760	393863	heatr3	-	19369	20771	-2.38007	0.84341	18.0029	2.20569e-05	0.00377518
17	4137682	30631	bmp2a	-	-93706	4115	3.49473	2.02624	17.9646	2.25052e-05	0.00384877
11	38581155	447862	nucks1a	-	27385	13633	6.07343	0.697356	17.9531	2.2641e-05	0.00386596
22	1968551	571761	znf1156	+	-57216	8264	6.27469	0.338425	17.953	2.26425e-05	0.00386596
9	44293578	30169	neurod1	-	-1314	3172	4.22343	1.70034	17.9513	2.26634e-05	0.00386639
18	47169360	334784	rbm7	+	131805	5683	-6.12331	1.27	17.9144	2.3107e-05	0.00393886
15	16935294	445504	gdpd1	+	-48911	8492	-2.90094	1.09856	17.9092	2.31704e-05	0.00394647
16	33400802	30398	pou3f1	+	192314	2870	-5.93044	1.28794	17.9035	2.32396e-05	0.00395505
6	54479662	100033538	mirlet7a-6	-	-26924	129	0.796909	1.94822	17.9007	2.32732e-05	0.00395647
13	39481170	497317	marveld1	+	50880	1316	3.10818	0.326665	17.8997	2.32856e-05	0.00395647
22	1993649	553993	zgc:112977	+	63961	350405	5.40721	0.629502	17.8921	2.33791e-05	0.00396914
21	15235950	394143	sfswap	-	-46502	156956	-6.25638	0.117072	17.8889	2.34179e-05	0.00397251
15	6404628	449818	bace2	+	55219	33770	4.44113	0.812819	17.8814	2.35111e-05	0.0039851
16	38147395	393542	selenbp1	+	-9124	19029	2.85693	1.00302	17.874	2.36025e-05	0.00399736
3	46180734	566015	shisa9b	-	65503	72635	0.804431	2.70044	17.8335	2.411e-05	0.00408003
15	6404612	449818	bace2	+	55235	33770	4.29507	0.81224	17.8199	2.42836e-05	0.0041061
15	44512335	619247	aasdhppt	-	46662	25538	-1.46765	1.90182	17.7954	2.45976e-05	0.00415584
18	32343355	553200	olfcw1	-	203461	4525	-3.65241	1.52663	17.7857	2.4723e-05	0.00417367
3	24167725	334431	adsl	+	39518	11385	-3.07762	1.60287	17.7781	2.48218e-05	0.004187
23	16205258	393709	mrgbp	-	288972	16594	-6.51454	0.697759	17.7724	2.48969e-05	0.00419629
19	17109332	678630	stmn1a	-	-101376	2590	2.92878	0.969309	17.7539	2.51398e-05	0.00423383
14	19841026	259191	fmr1	+	315558	32696	-3.99458	0.180564	17.7368	2.53673e-05	0.00426872
15	700642	101882695	zgc:174574	-	-3777	4453	-7.12721	-0.387295	17.712	2.56999e-05	0.00432122
16	43467833	799528	sqlea	+	-66828	12293	-1.8871	0.600901	17.7096	2.57324e-05	0.00432322
11	37995238	555330	etnk2	-	114758	31776	3.4199	1.90563	17.7078	2.57562e-05	0.00432377
22	508418	402922	dstyk	-	1851	33304	4.9947	0.278678	17.7019	2.58364e-05	0.00433378
5	65765582	794892	notch1b	-	-17203	103190	-3.1645	-0.0331234	17.6844	2.60755e-05	0.00437038
23	13067065	386658	ndnl2	-	153934	12716	-5.81934	1.17779	17.6816	2.61135e-05	0.00437327
6	2608417	393305	hyi	-	-19071	7598	5.93919	1.326	17.6556	2.64729e-05	0.00442991
16	32242956	100009653	klhl32	+	-4936	38011	-6.17423	0.646813	17.6214	2.69534e-05	0.00450674
22	16260114	565969	cdc14ab	-	-9957	76289	2.54198	1.77091	17.6037	2.72053e-05	0.00454478
14	69820	322893	otop1	+	-20300	8930	-4.80331	0.694333	17.6024	2.72242e-05	0.00454478
9	18075831	445082	dnajc15	+	140118	62630	2.22302	2.93153	17.5716	2.76686e-05	0.00461529
2	53170051	415161	sirt6	-	-31789	136802	2.67117	-0.0749415	17.5665	2.77429e-05	0.00462402
14	21336624	565058	smim19	+	-97952	3574	-3.55046	1.2029	17.5573	2.78777e-05	0.00464279
8	43641688	561503	ncor2	-	66753	195500	-2.61755	0.760079	17.5477	2.80183e-05	0.00466252
19	14087641	100136863	zgc:175136	+	21741	3585	4.78515	1.67274	17.5047	2.86596e-05	0.00476546
3	24167694	334431	adsl	+	39549	11385	-2.95121	1.60092	17.5027	2.86904e-05	0.00476678
22	16260153	565969	cdc14ab	-	-9918	76289	2.67969	1.7695	17.5012	2.87129e-05	0.00476678
2	34822069	100037391	cop1	+	294558	20591	-3.00078	0.546299	17.4895	2.88892e-05	0.00479225
15	18552696	114442	ncam1b	-	-22020	205908	-2.28008	1.87096	17.4816	2.90099e-05	0.00480847
1	2144275	560384	mbnl2	+	-42734	114845	4.69819	0.178807	17.4703	2.91837e-05	0.00483347
18	10534536	114482594	mir129-3	+	136121	90	7.3322	0.52168	17.4592	2.93536e-05	0.00485777
3	33988936	325832	gtf2f1	-	47619	19248	3.74742	0.849945	17.4408	2.96388e-05	0.00490112
20	23380210	369189	zar1	-	-46130	2527	5.037	0.56589	17.4333	2.97571e-05	0.00491295
24	40646	792928	tgfbr1b	+	79034	30768	-4.32361	1.01012	17.4333	2.97572e-05	0.00491295
24	150517	556310	lancl2	+	16375	22054	6.63844	0.547782	17.4312	2.97895e-05	0.00491443
20	13407634	562399	enpp1	+	-4349	117726	-4.60976	0.261524	17.3892	3.04553e-05	0.00501926
5	67891808	568517	abhd10a	-	-3848	8900	-2.45352	0.865653	17.3881	3.04728e-05	0.00501926
15	6404607	449818	bace2	+	55240	33770	4.11	0.811381	17.3781	3.06333e-05	0.00504175
7	30268165	560936	zgc:162945	-	-4708	2463	3.01703	0.578648	17.3683	3.07926e-05	0.005064
16	17849084	791152	them4	+	-85236	34564	-3.30025	1.45857	17.3618	3.08971e-05	0.0050772
19	17109319	678630	stmn1a	-	-101389	2590	2.70914	0.968174	17.3527	3.10463e-05	0.00509774
16	33765267	436625	rspo1	-	-40979	32570	-5.7521	0.697799	17.3414	3.12316e-05	0.00512416
3	46354979	550385	snrnp25	-	-24921	2595	2.63762	0.886416	17.3315	3.13933e-05	0.00514666
11	33247752	554019	lims1	-	-370818	18218	-4.2038	0.80723	17.3123	3.17121e-05	0.00519486
4	18336418	562208	uhrf1bp1l	-	55515	71580	5.51038	0.57504	17.2887	3.21099e-05	0.0052549
2	46100352	393995	gpc1b	+	-67674	151916	10.4147	-0.163901	17.2875	3.21286e-05	0.0052549
16	43467824	799528	sqlea	+	-66819	12293	-2.089	0.59992	17.2747	3.23458e-05	0.00528631
14	1400089	553526	zgc:152774	-	-32865	30397	6.04348	0.444217	17.2721	3.23914e-05	0.00528965
10	17222332	780839	rab36	-	-10040	8687	4.5929	0.209537	17.241	3.29253e-05	0.00537266
16	43467861	799528	sqlea	+	-66856	12293	-1.83758	0.606657	17.2377	3.29821e-05	0.00537774
3	58382880	100142644	zgc:171489	+	72548	13408	4.8738	0.966382	17.1967	3.37015e-05	0.00549077
17	36422075	492459	colec11	-	-106941	12314	3.04891	0.475023	17.1894	3.38312e-05	0.00550765
15	6404641	449818	bace2	+	55206	33770	4.46613	0.197976	17.1737	3.41119e-05	0.00554903
14	2311337	493597	pcdh2aa3	-	-7253	195467	-4.16353	0.815264	17.1633	3.42997e-05	0.00557527
16	43467872	799528	sqlea	+	-66867	12293	-1.78521	0.606507	17.1558	3.44359e-05	0.00559307
14	796432	266754	adra2da	+	-6266	2794	-4.46093	0.080999	17.1487	3.45647e-05	0.00560966
25	27112587	569768	grm8b	+	-189394	313623	2.15772	1.3026	17.1453	3.46273e-05	0.00561548
5	67891799	568517	abhd10a	-	-3857	8900	-2.46679	0.865394	17.143	3.46688e-05	0.00561787
23	13702849	100310765	mir1388	+	-98631	103	-6.01491	0.372069	17.1345	3.48238e-05	0.00563864
15	11355757	437023	rab30	-	14151	33141	-1.48163	4.2084	17.1274	3.49545e-05	0.00565545
3	61842929	793274	srebf1	-	-244417	26086	-3.72564	0.487371	17.108	3.53139e-05	0.00570919
7	37938800	393863	heatr3	-	19409	20771	-2.31234	0.842762	17.0987	3.54865e-05	0.00572833
5	8890575	567414	agpat9l	+	29173	36774	3.58342	1.42249	17.0987	3.54868e-05	0.00572833
16	21052236	569469	snx10b	-	14221	4382	-2.98663	0.779583	17.092	3.56116e-05	0.00574406
1	51174972	563691	btbd3a	+	16079	6551	-5.17696	1.16983	17.0881	3.56846e-05	0.0057514
20	7708819	606665	bloc1s2	+	-124608	8892	1.97164	0.144362	17.0845	3.57531e-05	0.00575803
16	48457844	497279	ext1a	+	3029	112258	-3.54899	1.41146	17.0824	3.5792e-05	0.00575987
23	36291171	100535473	si:dkey-81p22.11	-	14152	165882	2.26032	1.53394	17.0622	3.61748e-05	0.00581703
7	9859647	405798	asb7	-	-13987	28934	3.16751	0.819843	17.0171	3.70445e-05	0.00595231
1	14680005	100885856	mir2185-3	+	-6228	95	2.6673	1.21579	16.9854	3.76691e-05	0.00604805
16	43467835	799528	sqlea	+	-66830	12293	-2.0932	0.600901	16.9747	3.78822e-05	0.00607434
23	36291124	100535473	si:dkey-81p22.11	-	14105	165882	2.27885	1.53063	16.973	3.79144e-05	0.00607434
7	41000915	30243	en2a	-	7459	4547	4.99476	2.17616	16.9718	3.79392e-05	0.00607434
10	7807223	323329	mat2aa	-	-14464	12669	-3.63655	0.768812	16.9708	3.79601e-05	0.00607434
15	6404656	449818	bace2	+	55191	33770	4.26219	0.197128	16.9699	3.79774e-05	0.00607434
6	58645875	405789	sp7	+	-23044	51330	-5.64292	0.846415	16.9645	3.80851e-05	0.00608678
1	2228337	100003903	rap2ab	+	-5971	17754	3.44045	0.881914	16.9631	3.81132e-05	0.00608678
23	8669511	100170801	rgs19	+	9711	20456	3.76115	1.44846	16.9584	3.82078e-05	0.00609725
23	14777809	394064	exosc10	+	-5830	31962	-6.79846	0.0470744	16.9565	3.82468e-05	0.00609884
12	27847021	30700	etv4	+	-310794	32468	3.8334	1.02329	16.955	3.82758e-05	0.00609884
24	40139643	555401	aoc1	-	130224	8129	2.51123	0.820425	16.9337	3.87091e-05	0.0061632
22	3539671	102216340	tbxa2r	-	195071	7878	-3.00817	1.02746	16.9152	3.9088e-05	0.00621882
15	11355741	437023	rab30	-	14135	33141	-1.61859	4.20655	16.8903	3.96043e-05	0.00629618
4	18664149	100033535	mirlet7a-3	-	9888	107	5.78411	0.495609	16.8872	3.96674e-05	0.00630144
3	4148425	100003994	zc3h7ba	-	-352601	42637	-2.42361	3.02852	16.8841	3.97329e-05	0.00630708
3	6136008	678620	zgc:136767	+	189887	24850	4.52927	0.402751	16.8792	3.98361e-05	0.00631868
7	7767975	100007575	intu	-	3654	53351	2.98981	0.806543	16.8652	4.01306e-05	0.0063606
9	53708303	791772	cnmd	+	16825	19121	3.71697	0.55611	16.8522	4.04068e-05	0.00639953
9	38411903	394157	bcs1l	+	-11991	7265	-5.53554	-0.913251	16.8484	4.04882e-05	0.00640372
13	46679754	100037311	ate1	-	-33507	192484	6.58662	0.905657	16.8476	4.05037e-05	0.00640372
15	6404614	449818	bace2	+	55233	33770	4.3737	0.81274	16.8467	4.05247e-05	0.00640372
11	14655018	336867	sgta	-	-158000	41113	1.91449	1.76009	16.8415	4.06358e-05	0.00641646
5	15851691	791580	hspb8	+	-31986	19685	2.92938	1.17162	16.8395	4.06781e-05	0.00641831
10	22133725	60635	cldn7b	-	-16573	5530	4.16224	1.17902	16.8273	4.09399e-05	0.00645476
1	51836717	791454	dand5	+	-9671	2233	-4.40151	0.176409	16.8048	4.14275e-05	0.00652675
18	7819591	100034496	trim35-30	-	188290	9262	-3.7326	0.353064	16.7922	4.17038e-05	0.00656534
13	37694029	100004663	si:dkey-188i13.11	-	40189	3171	-3.82435	0.142579	16.7848	4.18666e-05	0.00658604
6	56578340	494033	tfap2c	+	-430493	31861	3.60886	2.01032	16.7821	4.19278e-05	0.00659074
6	1808159	406493	myl9b	+	-20879	12051	-4.36172	1.26287	16.7766	4.20482e-05	0.00660471
6	23565650	393677	aanat1	-	-53763	2523	-2.4216	0.857468	16.7315	4.30602e-05	0.00675862
5	8857395	751792	fgf10b	-	39937	47598	3.46127	-0.0472614	16.694	4.39192e-05	0.00688829
9	54274534	30534	pou4f3	+	16362	1267	-2.85959	0.474058	16.6683	4.45187e-05	0.00697712
3	21500546	445380	itga2b	-	118147	31885	-2.806	1.45492	16.6616	4.46773e-05	0.00699675
15	17966494	553749	zgc:113279	+	-117904	8289	2.30015	0.974009	16.6536	4.48645e-05	0.00701659
2	54045178	550371	capsla	-	148878	6296	-2.98766	1.36793	16.6534	4.48708e-05	0.00701659
15	41387378	569700	usp16	-	76083	20348	-2.40756	1.77288	16.6393	4.52041e-05	0.00706344
2	9865646	554118	anxa13l	+	-43860	20061	-6.59877	0.605108	16.6309	4.54042e-05	0.00708944
20	3148300	555703	map3k5	-	61785	79988	2.41054	0.935282	16.6048	4.60338e-05	0.0071824
16	26434260	559351	trim35-28	+	5333	4715	-3.7848	0.617475	16.595	4.62739e-05	0.00721451
16	43467837	799528	sqlea	+	-66832	12293	-1.91035	0.600829	16.577	4.67153e-05	0.00727791
16	43467821	799528	sqlea	+	-66816	12293	-1.87627	0.59937	16.5671	4.69593e-05	0.00731051
20	7708833	606665	bloc1s2	+	-124622	8892	2.52544	0.144362	16.5574	4.72006e-05	0.00734263
18	32742883	100149870	olfcg7	+	37459	4556	3.06979	0.648331	16.5518	4.73378e-05	0.00735852
3	6585922	107988036	si:ch73-59f11.3	-	-22420	8049	-3.66045	0.316909	16.5206	4.81254e-05	0.00747542
23	14747629	450084	gss	-	-21833	26376	-7.48209	3.12349	16.5142	4.82869e-05	0.00749497
12	27019345	798901	chmp2a	-	-11686	3718	4.71092	0.423626	16.5026	4.85823e-05	0.00753525
3	28565284	797939	fbxl16	-	-100007	30811	2.61107	0.929143	16.4659	4.95343e-05	0.00767723
9	31219578	641475	clybl	+	-51867	91437	3.56435	0.715984	16.4615	4.96493e-05	0.00768938
23	11339583	566148	chl1a	+	34585	74575	-6.98906	1.05087	16.4528	4.98768e-05	0.00771838
7	47092955	565811	tshz3b	-	311653	51884	2.66047	2.04276	16.4515	4.99101e-05	0.00771838
2	3358713	751727	snap47	-	-44184	15033	2.90322	1.19755	16.4462	5.00495e-05	0.00773425
24	23473042	557104	hnf4g	-	-198343	23600	-3.08483	1.4875	16.4403	5.0206e-05	0.00775274
20	38516587	563420	si:ch211-245h14.1	-	-8760	6651	8.26638	2.91372	16.4262	5.05824e-05	0.00780511
19	26736874	30428	csnk2b	-	535	6042	-4.62681	0.109446	16.4171	5.08234e-05	0.00783654
5	9056709	567653	si:ch211-155m12.1	+	-19059	7244	3.23391	0.555655	16.415	5.08799e-05	0.0078395
3	62523352	60642	sox9b	-	-4315	5126	-3.92629	1.14891	16.4016	5.12424e-05	0.00788956
15	41387330	569700	usp16	-	76035	20348	-2.45377	1.7722	16.3741	5.19903e-05	0.00799885
3	4231734	100003994	zc3h7ba	-	-269292	42637	2.36827	0.537971	16.3535	5.25581e-05	0.00808029
20	7708826	606665	bloc1s2	+	-124615	8892	2.41838	0.140113	16.3513	5.26204e-05	0.00808394
6	5769630	447816	rtn4a	-	-479229	17478	5.83211	0.856324	16.3407	5.29152e-05	0.0081233
8	28610519	30159	tcf15	+	-16770	1747	3.03029	-0.157269	16.3348	5.30814e-05	0.00814286
23	166568	436821	taf11	+	142568	4434	2.28254	0.974263	16.3222	5.34336e-05	0.0081909
8	22650611	333999	porcnl	-	92047	14275	6.80022	1.13814	16.2827	5.45605e-05	0.00835755
15	44512369	619247	aasdhppt	-	46696	25538	-5.35018	2.08919	16.2769	5.47275e-05	0.00837702
17	52042478	369195	tgfb3	-	-48832	32828	2.54485	-0.102966	16.2751	5.47778e-05	0.00837861
8	22484568	393115	apex2	-	-30318	4080	-3.79184	1.09562	16.2494	5.55266e-05	0.00848697
6	56998382	378844	ddx27	-	-478083	40152	1.48246	2.61296	16.2452	5.56491e-05	0.00849951
1	1535069	100628775	mir459	+	40414	81	5.77258	0.857387	16.2334	5.59979e-05	0.00854656
8	40981323	558437	gpat2	+	53907	138140	-3.43217	0.528527	16.2316	5.60504e-05	0.00854835
24	26616302	556959	tnikb	-	-15894	138931	-2.27388	1.18906	16.2034	5.68909e-05	0.00866548
5	13200343	553757	ppm1f	-	-6465	26124	-4.40526	0.937093	16.2031	5.69009e-05	0.00866548
1	19988358	404603	mettl14	-	-79779	4635	-5.38218	1.09944	16.1984	5.70436e-05	0.00868092
6	59440732	352930	gli1	-	-64857	79440	3.24506	0.395501	16.179	5.76307e-05	0.00876391
14	50900093	767686	rnf44	+	18676	53739	5.17453	-0.538629	16.1637	5.80969e-05	0.00882266
7	60943098	58068	pcxb	-	112016	373945	-1.74609	0.960189	16.1636	5.8101e-05	0.00882266
7	67224070	393645	swap70a	-	9090	32595	-5.26416	0.118519	16.154	5.83937e-05	0.0088607
12	22741318	100151622	cdca9	+	-67231	4465	-4.58134	2.07553	16.1516	5.84705e-05	0.00886594
8	23240029	338304	ppdpfa	+	-26700	2706	3.52548	1.69339	16.1429	5.87391e-05	0.00890024
14	17934864	751718	rab33a	-	335444	3424	-2.90824	0.439282	16.1414	5.8786e-05	0.00890092
6	56424668	494033	tfap2c	+	-276821	31861	2.66214	2.23355	16.1285	5.91871e-05	0.00895133
18	32343388	553200	olfcw1	-	203494	4525	-3.56875	1.53272	16.1279	5.92041e-05	0.00895133
19	47380266	436882	psmb2	+	25646	17717	-3.02541	1.29001	16.1181	5.95129e-05	0.00899155
16	8196682	497644	pomgnt2	+	-57167	22866	2.77095	0.929329	16.1025	6.00039e-05	0.0090592
22	4478135	541380	timm44	+	-30693	16037	-3.27867	0.656117	16.1	6.00848e-05	0.0090649
10	10811009	394093	ambp	+	-9445	21888	1.76744	1.24282	16.094	6.02752e-05	0.0090871
8	2398910	406529	vdac3	-	-35327	21654	2.97313	0.501808	16.0826	6.06392e-05	0.00913543
8	28145886	327415	kcnd3	+	-79812	166731	4.82283	0.476073	16.0761	6.08468e-05	0.00916013
18	45581784	568416	wt1b	-	-35362	23881	-5.36287	1.56383	16.0528	6.16013e-05	0.00926707
22	2323375	100170822	zgc:173693	+	-16955	33982	5.62574	0.759101	16.047	6.1788e-05	0.00928473
17	817951	100538339	dio3a	-	-25290	1140	3.10463	-0.221082	16.0465	6.18071e-05	0.00928473
3	4148409	100003994	zc3h7ba	-	-352617	42637	-2.58516	3.02876	16.0262	6.24712e-05	0.00936894
20	42455181	556856	vgll2a	-	15285	8351	-1.05484	1.8561	16.0261	6.24754e-05	0.00936894
6	23852547	336473	glulb	+	-43367	5230	-2.8804	0.782934	16.0253	6.25015e-05	0.00936894
5	15851623	791580	hspb8	+	-31918	19685	3.25207	1.17227	16.0197	6.26877e-05	0.00939015
15	42391104	493608	farsb	-	107305	18905	-3.53138	0.419206	16.0144	6.28637e-05	0.00940979
13	607136	556123	slit1a	-	-31349	83166	3.24023	1.26418	16.012	6.29418e-05	0.00941477
21	8658533	723994	crb2a	-	145341	34419	-4.20383	0.318558	16.0033	6.32328e-05	0.00945157
5	4676563	569092	angptl2a	+	130307	21571	-4.57033	0.0895148	15.997	6.34413e-05	0.00947068
13	46964620	445392	fbxo5	+	-22690	13226	5.70853	0.784505	15.9968	6.34508e-05	0.00947068
19	5611438	415255	wipf2b	+	-7197	17066	6.9635	0.543978	15.9817	6.39586e-05	0.00953444
10	4572261	100033783	mir430a-1	+	-78984	82	5.03579	1.55712	15.9814	6.39688e-05	0.00953444
3	4745067	767662	slc25a38a	-	81465	19574	-1.22673	0.519259	15.9724	6.42713e-05	0.00957273
8	44758509	63999	star	+	-54653	4080	4.40721	0.562756	15.9648	6.45308e-05	0.00960457
19	17109306	678630	stmn1a	-	-101402	2590	2.89025	0.967356	15.9596	6.47103e-05	0.00962447
8	38971263	559556	pcsk5b	-	128943	192335	-4.54518	1.15132	15.9579	6.47656e-05	0.00962587
13	59282	100334703	ston1	-	14859	3916	-2.9872	0.125758	15.9526	6.49492e-05	0.00964633
24	41544751	386769	ptprma	-	-112100	140513	-5.39133	1.35346	15.9343	6.55812e-05	0.00973331
6	20008376	30227	ntn1a	-	81591	122738	2.20786	1.43443	15.9327	6.56366e-05	0.00973466
13	44324550	563496	zfand3	-	-414001	36274	-4.46522	1.61094	15.9233	6.59602e-05	0.00977575
3	36124369	58024	coil	-	-2870	7522	5.76132	0.373876	15.91	6.64285e-05	0.00983517
8	32987085	503514	angptl2b	+	48624	15645	2.53832	0.527844	15.9092	6.64548e-05	0.00983517
6	2537851	404615	med8	-	83729	31538	1.99789	0.844195	15.8999	6.67821e-05	0.00987565
5	66418353	562138	hip1rb	-	-11004	62493	6.34519	0.0634048	15.8988	6.68224e-05	0.00987565
16	15650431	100033531	mir461	+	-87750	79	-2.65278	1.04944	15.8882	6.71979e-05	0.00992416
13	20685305	555816	si:ch1073-126c3.2	-	144515	5632	-1.92261	1.35186	15.8864	6.72594e-05	0.00992627
15	41387385	569700	usp16	-	76090	20348	-2.37739	1.77222	15.8782	6.75528e-05	0.00996257
24	145739	556310	lancl2	+	21153	22054	7.23221	0.964741	15.8752	6.76592e-05	0.00997126
12	10668	796884	shisa6	-	-902	2512	4.70028	0.412754	15.8633	6.80867e-05	0.0100272
6	1316216	558065	plxna1b	-	-115984	146369	-2.21666	2.85896	15.8602	6.81981e-05	0.0100342
1	27300429	559327	bnc2	+	-187982	97253	-2.04712	1.33823	15.8593	6.82299e-05	0.0100342
16	27681585	449805	glipr2l	+	-66548	7146	5.15254	0.598518	15.8486	6.86178e-05	0.0100842
22	16260128	565969	cdc14ab	-	-9943	76289	2.59886	1.77214	15.8438	6.87903e-05	0.0100995
2	16137102	559145	vav3b	-	-22101	165196	2.89952	1.41679	15.8428	6.88271e-05	0.0100995
13	42546546	100317168	si:dkey-221j11.3	+	-2537	6429	5.59144	2.29071	15.8412	6.88845e-05	0.0100995
13	47123500	795653	vip	-	131925	3625	-4.35941	0.98037	15.8404	6.89138e-05	0.0100995
24	31942442	449878	trdmt1	-	-231296	22109	-3.77021	0.683254	15.8317	6.92333e-05	0.0101392
19	17109295	678630	stmn1a	-	-101413	2590	2.52361	0.964911	15.8294	6.93154e-05	0.0101442
19	7169950	64815	hsd17b8	+	3921	5821	5.42538	1.44629	15.828	6.93701e-05	0.0101451
8	43641690	561503	ncor2	-	66755	195500	-2.60873	0.761523	15.823	6.95502e-05	0.0101644
9	31381738	58077	zic2a	+	-99508	4781	6.32108	0.322488	15.808	7.01063e-05	0.0102385
24	12088336	322226	lztfl1	+	45573	119424	-2.97954	0.956324	15.7994	7.04257e-05	0.010278
15	44512442	619247	aasdhppt	-	46769	25538	-5.3418	2.08901	15.797	7.05133e-05	0.0102836
8	23239872	338304	ppdpfa	+	-26543	2706	3.55401	0.771821	15.7661	7.1675e-05	0.0104458
18	30638338	436895	irf8	+	-70348	5853	-2.90817	1.04962	15.7475	7.2384e-05	0.0105404
5	53187471	798688	hint2	+	-178352	58816	3.28901	2.81344	15.7464	7.24248e-05	0.0105404
18	32343415	553200	olfcw1	-	203521	4525	-2.99794	1.52985	15.7243	7.32755e-05	0.0106569
18	5454422	449778	dtwd1	+	-168	2855	-4.5751	0.612462	15.7144	7.36607e-05	0.0107055
1	59238744	406500	akap8l	-	1577	19101	-3.13384	1.22741	15.6971	7.43373e-05	0.0107963
7	66306246	405885	pth1b	-	169179	655	-3.15562	0.603086	15.6893	7.4645e-05	0.0108335
24	26616346	556959	tnikb	-	-15850	138931	-1.43473	1.18884	15.6837	7.48676e-05	0.0108583
18	9268467	30250	sema3d	+	-96689	66898	-3.91769	0.319182	15.6794	7.50353e-05	0.0108692
22	38711565	541539	alpi.1	+	51251	15217	7.665	2.06342	15.6792	7.50459e-05	0.0108692
7	11193306	791222	mesd	-	-190973	7957	-2.57418	1.401	15.668	7.54902e-05	0.010926
15	11355717	437023	rab30	-	14111	33141	-1.67828	4.20332	15.6628	7.56973e-05	0.0109484
8	23239880	338304	ppdpfa	+	-26551	2706	4.35653	0.785078	15.6592	7.58429e-05	0.0109619
9	30680757	100126139	klf12b	+	39291	63845	-2.71604	1.06301	15.6399	7.6622e-05	0.0110669
15	45448327	751749	fgf12b	-	-61955	95637	3.51376	1.46644	15.6378	7.67058e-05	0.0110714
6	56998400	378844	ddx27	-	-478065	40152	1.43253	2.61274	15.6331	7.6896e-05	0.0110912
15	11355746	437023	rab30	-	14140	33141	-1.49467	4.20742	15.6263	7.71719e-05	0.0111234
15	44512355	619247	aasdhppt	-	46682	25538	-4.94047	2.08773	15.6195	7.74532e-05	0.0111563
18	32343435	553200	olfcw1	-	203541	4525	-2.74415	1.52665	15.6177	7.75262e-05	0.0111592
2	1151414	436588	polr2d	+	-26922	5226	-2.11671	0.469343	15.6141	7.7673e-05	0.0111706
15	989545	724056	alox5b.2	+	-26226	13035	4.14802	1.79454	15.6132	7.77119e-05	0.0111706
22	38310670	563808	rcor3	+	-34581	18154	-5.24398	1.14421	15.5963	7.84063e-05	0.0112627
21	16246115	100307097	si:ch73-110p20.1	+	14985	7549	3.71586	0.417644	15.59	7.86703e-05	0.0112929
11	36434703	447851	cyb561d1	+	-25246	6244	6.21825	0.406588	15.5883	7.87405e-05	0.0112952
11	44254425	100004879	filip1l	+	25635	133078	-6.05953	1.01105	15.587	7.87956e-05	0.0112954
13	43439820	337795	dact2	+	-39420	6800	-1.45584	1.19102	15.5845	7.88979e-05	0.0113024
10	14739088	30639	smad2	-	-190571	58524	-4.49506	1.62157	15.5818	7.90124e-05	0.0113111
4	75235394	446213	large1	-	188202	33886	-3.02504	0.129842	15.5724	7.94045e-05	0.0113594
15	16493814	393612	flot2b	+	-106680	20850	-3.94187	0.721773	15.5703	7.94948e-05	0.0113646
12	65484	797129	si:ch1073-357b18.4	-	11109	1908	3.9232	0.529847	15.5605	7.99061e-05	0.0114081
1	51075417	550398	srd5a2a	+	-8634	6327	-4.66745	0.216639	15.5605	7.99077e-05	0.0114081
23	12715365	403060	smc1al	+	124735	57477	-3.44777	1.20198	15.5578	8.0022e-05	0.0114167
23	16466485	325004	sdcbp2	-	-215701	33566	5.28819	1.2032	15.5462	8.0513e-05	0.0114641
9	3742053	353154	sp5a	-	70119	5541	1.70316	1.73646	15.5462	8.05132e-05	0.0114641
4	3587079	792371	grm8a	+	-104767	262784	-3.08203	0.416916	15.5461	8.05185e-05	0.0114641
12	65412	797129	si:ch1073-357b18.4	-	11037	1908	4.68284	0.0649685	15.5319	8.11258e-05	0.0115428
14	5726545	170781	tlx2	-	48135	21732	-2.5374	0.551953	15.5281	8.12865e-05	0.0115578
19	17109309	678630	stmn1a	-	-101399	2590	2.70462	0.966385	15.5212	8.15863e-05	0.0115926
15	41387417	569700	usp16	-	76122	20348	-2.42715	1.77054	15.5134	8.19217e-05	0.0116324
5	10269607	100150220	si:ch73-42k18.1	-	30528	6892	-2.99616	0.864867	15.5	8.25067e-05	0.0117075
16	10003342	664761	id4	-	22982	2503	-3.63659	0.291746	15.4936	8.2786e-05	0.0117392
11	35778594	324413	bhlhe40	-	15337	3606	7.30664	1.43024	15.4921	8.28521e-05	0.0117407
22	10032371	100034531	si:ch211-222k6.1	-	-18485	1954	2.3141	0.173816	15.4866	8.30931e-05	0.0117669
6	35557807	573765	rgs5a	-	156525	13918	2.02387	1.84182	15.485	8.3161e-05	0.0117686
15	40561678	569256	fat3a	+	103725	323291	-6.21742	1.4471	15.4822	8.32878e-05	0.0117738
8	23239858	338304	ppdpfa	+	-26529	2706	3.87767	0.780025	15.4817	8.33098e-05	0.0117738
6	2316351	570960	pbx1b	+	-44919	123377	5.12926	-0.0318381	15.4784	8.34514e-05	0.0117858
4	25759254	556763	tmcc3	-	-37574	40718	4.4699	1.27627	15.4679	8.39187e-05	0.0118439
7	9859705	405798	asb7	-	-13929	28934	3.06857	0.811632	15.443	8.50309e-05	0.0119847
22	10032377	100034531	si:ch211-222k6.1	-	-18479	1954	2.22829	0.173906	15.443	8.50309e-05	0.0119847
6	3448078	394119	rad54l	+	25579	17701	6.88827	1.75913	15.4403	8.51513e-05	0.0119937
8	32120966	100001828	htr1aa	+	-179316	1786	-1.22182	-0.0542465	15.4316	8.55458e-05	0.0120411
16	24933191	403130	has1	-	-12146	4961	-3.68842	1.28291	15.4064	8.66941e-05	0.0121868
8	23240017	338304	ppdpfa	+	-26688	2706	3.77789	1.69382	15.4063	8.66968e-05	0.0121868
5	14130176	570189	npffr1l2	-	-108693	73303	-0.692172	2.3313	15.3957	8.71863e-05	0.0122474
1	2249736	569455	kpnb3	+	10711	38186	3.87501	0.837534	15.3929	8.73142e-05	0.0122572
8	22922653	559698	sypa	+	8810	15795	3.19805	-0.203085	15.3794	8.79403e-05	0.0123368
23	14308375	100073331	birc7	+	-90867	12999	-5.13243	-0.176566	15.3728	8.82496e-05	0.012369
13	44280686	563496	zfand3	-	-457865	36274	-4.56103	0.424794	15.372	8.82872e-05	0.012369
18	34922857	325276	cfap45	+	251002	22115	-1.71842	2.97508	15.3658	8.85759e-05	0.0124012
3	4148402	100003994	zc3h7ba	-	-352624	42637	-2.33117	3.02954	15.3455	8.95348e-05	0.0125271
15	1007913	326903	si:dkey-77f5.3	-	-30291	4961	-6.00288	0.670605	15.3407	8.97595e-05	0.0125488
15	2933392	373099	guca1c	-	29766	15208	3.22432	1.00313	15.3395	8.98185e-05	0.0125488
22	1993576	553993	zgc:112977	+	64034	350405	-4.38813	0.629189	15.3384	8.98697e-05	0.0125488
4	43874157	100141335	znf1051	-	1324960	1834591	-2.58564	1.75091	15.3369	8.99437e-05	0.0125508
18	32358604	553200	olfcw1	-	218710	4525	2.30697	0.921407	15.3252	9.04988e-05	0.0126199
3	59234250	431746	prpsap1	-	151092	12928	-2.95541	-0.014643	15.318	9.08481e-05	0.0126602
19	18397964	570186	si:dkey-208k4.2	-	84661	2914	-2.03126	0.44984	15.3158	9.09531e-05	0.0126664
8	28610456	30159	tcf15	+	-16707	1747	3.2075	0.186903	15.3143	9.10261e-05	0.0126682
16	15793055	321085	sb:cb92	-	-87972	5611	-2.33786	1.99354	15.3125	9.11114e-05	0.0126717
16	27681635	449805	glipr2l	+	-66598	7146	4.91209	0.596896	15.3093	9.12666e-05	0.0126848
7	7767959	100007575	intu	-	3638	53351	2.90238	0.804846	15.2965	9.18873e-05	0.0127627
3	4148422	100003994	zc3h7ba	-	-352604	42637	-2.10227	3.02839	15.2862	9.23873e-05	0.0128236
24	37192329	768247	cog7	-	-31228	29215	3.1291	0.954573	15.2825	9.25689e-05	0.0128404
6	58645840	405789	sp7	+	-23009	51330	-5.81041	0.846936	15.2765	9.28662e-05	0.0128731
20	19894458	245950	ptk2bb	-	35525	31555	-2.18975	2.43176	15.2619	9.35848e-05	0.0129641
23	9691793	321243	lama5	-	-76907	201367	-6.87288	1.55575	15.2507	9.41404e-05	0.0130325
7	16273935	100151764	btr06	-	59046	9279	-4.48789	0.813873	15.2437	9.44916e-05	0.0130725
21	30269655	100002393	zgc:175066	-	-14974	24487	-4.03785	1.19188	15.239	9.47256e-05	0.0130963
1	20123635	404603	mettl14	-	55498	4635	-3.54925	0.484155	15.2276	9.53013e-05	0.0131624
9	45227235	677660	retsatl	+	-232982	4470	-4.59552	1.58121	15.2262	9.53724e-05	0.0131624
14	22245972	336252	gabrb2a	+	-73872	101746	3.78544	0.173598	15.2258	9.53917e-05	0.0131624
19	3098245	555593	si:ch211-80h18.1	-	-25718	37113	-2.17848	3.66132	15.2139	9.59934e-05	0.0132367
23	16078251	393709	mrgbp	-	161965	16594	-1.68229	0.688214	15.2076	9.63151e-05	0.0132723
1	44083918	565042	si:ch73-109d9.2	-	35106	8602	4.45187	1.45837	15.1653	9.84995e-05	0.0135644
22	3380232	102216340	tbxa2r	-	35632	7878	-3.24578	1.61742	15.1548	9.90458e-05	0.0136307
24	26616298	556959	tnikb	-	-15898	138931	-2.11271	1.18906	15.1515	9.92194e-05	0.0136457
14	35011705	445373	il12ba	+	-60503	7298	-3.63264	1.03952	15.1269	0.000100519	0.0138154
9	33727299	404730	mao	-	1327	65009	-2.51358	1.90096	15.1195	0.000100916	0.0138609
18	32343393	553200	olfcw1	-	203499	4525	-3.10711	1.53234	15.0843	0.000102813	0.0141092
1	15716667	553582	tusc3	+	357220	146349	5.92833	0.654894	15.0835	0.000102859	0.0141092
1	11853749	798421	ttyh3b	-	3631	64474	-3.30799	0.663571	15.0716	0.000103508	0.0141818
13	42241093	561815	opn3	+	4128	20365	7.33972	2.33224	15.0713	0.000103523	0.0141818
6	54263937	619246	pacsin1b	+	-76294	83893	3.1988	0.803471	15.0578	0.000104271	0.014275
21	28616008	415106	puraa	+	112224	1010	-6.57058	0.459259	15.0453	0.000104964	0.0143605
11	9078751	553608	tbl1xr1a	+	-512923	108643	-3.75694	1.54417	15.0434	0.000105067	0.0143653
8	17006933	436803	rab3c	-	-60395	12036	1.78753	1.87342	15.0382	0.000105355	0.0143952
17	34618502	266599	id2a	+	187437	2227	-1.94756	1.37896	15.0329	0.000105654	0.0144268
15	42391117	493608	farsb	-	107318	18905	-3.38591	0.422237	15.0312	0.000105748	0.0144274
5	19296087	30315	foxn4	-	-104077	14659	-3.4888	0.776004	15.0303	0.000105796	0.0144274
15	40551197	569256	fat3a	+	114206	323291	-2.04211	1.41103	15.023	0.000106207	0.014474
3	39630614	553596	grapa	-	-17407	17090	5.42836	1.00338	15.0177	0.000106505	0.0145052
20	33620142	557251	si:ch211-199m3.1	+	59358	947	-1.0099	3.27198	15.0143	0.000106699	0.0145222
15	6404636	449818	bace2	+	55211	33770	4.01515	0.198292	15.0003	0.000107492	0.0146125
6	35557796	573765	rgs5a	-	156514	13918	2.40338	1.84153	15.0002	0.000107502	0.0146125
2	14718094	550484	leprot	-	61424	1539	-4.03735	0.209438	14.9976	0.00010765	0.0146232
6	48133248	394177	phc2b	+	21706	44323	-3.56823	0.983778	14.9932	0.000107897	0.0146473
3	42150389	406727	nudt1	-	24734	4490	1.69468	1.39656	14.9869	0.000108259	0.014687
1	51450018	170455	meis1a	+	29133	45934	-5.19654	0.989038	14.9758	0.0001089	0.014764
6	1623257	641489	zgc:123305	-	32264	23050	2.03968	1.96435	14.9746	0.000108967	0.014764
8	37889772	654782	prlhr2a	+	29679	29615	-4.49601	1.01531	14.971	0.000109174	0.0147824
2	5399719	407688	sft2d3	+	6519	1647	2.53952	1.00465	14.9664	0.000109441	0.014809
16	27681610	449805	glipr2l	+	-66573	7146	4.20041	0.598518	14.9505	0.000110371	0.0149253
15	41387388	569700	usp16	-	76093	20348	-2.21203	1.77175	14.9481	0.000110511	0.0149345
22	25522024	562920	si:ch211-12h2.6	+	-68688	1120	-2.0315	0.507155	14.9439	0.000110754	0.0149577
19	20123751	30281	npy	-	9741	2265	1.23494	1.71585	14.9351	0.000111275	0.0150185
24	12150523	322226	lztfl1	+	-16614	119424	2.04244	2.11763	14.922	0.000112051	0.0151135
9	30680783	100126139	klf12b	+	39265	63845	-2.67406	1.0593	14.9149	0.00011247	0.0151603
14	4792614	100332265	ap1ar	+	4152	11439	3.37202	0.280491	14.9135	0.000112557	0.0151623
1	15139045	767684	itln1	+	77614	6895	3.43572	1.28658	14.9118	0.000112656	0.0151658
23	46202288	555962	tgm1l4	-	150	10270	4.40848	0.673722	14.8871	0.000114138	0.0153556
11	44723796	406614	irf2bp2b	+	-777	3270	4.37224	2.09487	14.8704	0.000115155	0.0154825
12	48959850	394082	slc18a3b	-	-611	1640	2.19236	0.840239	14.8652	0.000115475	0.0155155
6	20008401	30227	ntn1a	-	81616	122738	-1.97881	1.43416	14.8638	0.000115557	0.0155167
16	43467899	799528	sqlea	+	-66894	12293	-2.14432	0.603542	14.8523	0.000116263	0.0155985
20	33620122	557251	si:ch211-199m3.1	+	59378	947	-0.963541	3.27337	14.8512	0.000116332	0.0155985
9	31423906	560605	tmtc4	-	-101169	27175	5.28825	1.51381	14.8503	0.00011639	0.0155985
15	16578442	393612	flot2b	+	-191308	20850	-0.917301	1.90888	14.8487	0.000116491	0.0156021
15	41387380	569700	usp16	-	76085	20348	-2.34543	1.77305	14.8407	0.000116985	0.0156583
1	48649278	795785	cxcl18b	-	-576481	3191	-3.92023	-0.163368	14.7915	0.000120077	0.016062
12	16335209	393807	ppp1r3cb	+	-51109	4186	-6.26122	1.37625	14.7839	0.000120561	0.0161164
8	28877311	448841	grid2	+	23378	687008	4.80114	0.604383	14.7791	0.000120866	0.0161469
22	32367913	100136872	rbm15b	+	-131991	5202	-2.79203	0.30019	14.7758	0.000121078	0.016165
7	47092944	565811	tshz3b	-	311642	51884	2.81111	2.04283	14.7685	0.000121548	0.0162163
3	35563466	436770	dctn5	-	8665	3932	-3.73297	-0.172508	14.7675	0.000121617	0.0162163
9	23507030	569399	sh3bp4	-	123899	13838	-2.59328	0.807545	14.7536	0.000122515	0.0163256
23	12761211	403060	smc1al	+	78889	57477	4.081	0.0289356	14.7349	0.000123735	0.0164778
1	1978267	100004287	slc5a3a	+	46818	2016	4.99675	0.131284	14.7284	0.000124165	0.0165246
12	65494	797129	si:ch1073-357b18.4	-	11119	1908	4.23869	0.53144	14.7257	0.000124341	0.0165375
18	30112001	100150067	si:ch73-103b9.2	-	150183	3166	2.29723	0.691848	14.7216	0.000124613	0.0165632
15	11355725	437023	rab30	-	14119	33141	-1.55109	4.20431	14.7131	0.000125171	0.0166268
12	16854433	564906	MGC174155	-	-43705	2495	-2.16538	1.51083	14.7071	0.000125573	0.0166697
20	12943502	286776	ints7	-	-196768	119604	-3.05649	1.15121	14.7033	0.000125824	0.0166925
7	47093040	565811	tshz3b	-	311738	51884	2.82712	2.04303	14.7019	0.000125917	0.0166943
17	817953	100538339	dio3a	-	-25288	1140	3.44042	-0.222508	14.6906	0.000126674	0.016784
7	72868886	768305	mrpl21	+	-290988	7214	-4.77821	0.885542	14.6809	0.000127333	0.0168607
3	4745078	767662	slc25a38a	-	81476	19574	1.13961	0.518864	14.6711	0.000127994	0.0169376
25	26027122	393926	idh3a	+	-261021	63009	3.6599	0.98563	14.6401	0.000130117	0.0172076
2	42957822	568941	oc90	-	-2530	17800	2.92597	0.296416	14.6286	0.000130915	0.0173022
18	48427694	30619	fli1a	+	1063	59112	2.66165	0.0241841	14.6197	0.000131529	0.0173491
23	16398661	325004	sdcbp2	-	-283525	33566	5.85544	0.997465	14.619	0.000131581	0.0173491
5	15448959	445099	suds3	+	46411	18400	4.13794	1.76436	14.6188	0.000131595	0.0173491
20	39257944	393775	clu	-	-13899	11236	-3.88128	2.04518	14.6187	0.0001316	0.0173491
15	547728	751758	tagln	-	-3449	7434	4.25642	0.413401	14.6111	0.000132133	0.0174085
12	1686156	692275	usp22	+	-217066	55103	-3.82169	0.51659	14.6019	0.000132778	0.0174824
6	35557750	573765	rgs5a	-	156468	13918	2.32701	1.84199	14.5927	0.000133431	0.0175575
21	28810232	445149	zgc:100829	+	-62962	46809	-2.02379	3.57788	14.5907	0.000133571	0.0175649
1	53632437	393555	cct4	-	-82406	13043	3.42475	0.751167	14.5895	0.000133659	0.0175655
19	17109372	678630	stmn1a	-	-101336	2590	2.75404	0.873947	14.583	0.000134122	0.0176152
4	75152243	446213	large1	-	105051	33886	4.77568	0.415141	14.5786	0.000134433	0.017645
8	14204811	394015	def6a	-	-5040	24556	2.34923	1.70004	14.5741	0.000134757	0.0176766
21	14173830	574003	stxbp1a	+	-312181	57774	4.90792	0.759639	14.5621	0.000135616	0.0177782
18	30111937	100150067	si:ch73-103b9.2	-	150119	3166	2.40333	0.679834	14.5566	0.00013601	0.0178144
12	43921087	503764	zgc:112964	-	235289	16506	1.07386	1.09334	14.5559	0.000136062	0.0178144
18	41597738	571727	baz1b	+	-37031	33078	-3.70163	0.921662	14.5388	0.000137303	0.0179657
20	51635127	619201	disp1	-	75717	70216	-1.67437	0.987929	14.5233	0.000138435	0.0181025
19	7738411	100005886	tuft1b	+	-3254	13697	4.24072	1.07674	14.5209	0.000138616	0.0181149
22	18552450	678563	cirbpb	-	6124	4322	-3.31756	0.202105	14.5141	0.000139113	0.0181685
17	23084185	563441	rasgrp3	+	62791	54242	-1.77561	1.07034	14.5097	0.00013944	0.0181999
3	58775687	102216267	si:ch73-281f12.4	-	-22690	83478	-3.64502	1.24333	14.5073	0.000139617	0.0182118
8	52277661	100001914	ube2d4	+	6472	13661	6.43192	0.510875	14.4997	0.00014018	0.0182738
13	41289112	368476	pcdh15a	-	-257667	376088	5.46218	0.283445	14.4965	0.000140419	0.0182936
14	20548225	559959	ids	-	-343521	22106	2.87431	-0.718767	14.4889	0.000140989	0.0183565
17	52087163	369195	tgfb3	-	-4147	32828	2.59135	0.852459	14.4857	0.000141229	0.0183763
8	47403487	100334231	plch2a	+	-60901	279947	-5.84503	0.259827	14.4805	0.00014162	0.0184158
17	53383616	795135	slc9a1b	+	34829	6421	-1.23715	0.941969	14.4757	0.000141982	0.0184514
22	3303823	724013	gipc3	+	-152	24569	-3.16385	0.366295	14.4669	0.000142646	0.0185262
8	23240089	338304	ppdpfa	+	-26760	2706	3.96675	1.69084	14.4573	0.000143371	0.0186089
18	34338388	541540	kcnab1a	+	24220	172963	-2.10637	1.15689	14.4485	0.000144047	0.0186851
3	8064253	561381	trim35-22	-	90225	9423	3.21512	0.490499	14.4392	0.00014476	0.018766
18	8541541	564713	si:ch211-220f12.1	-	-38366	76538	-3.3585	1.8186	14.4098	0.000147032	0.0190488
8	23240005	338304	ppdpfa	+	-26676	2706	3.70332	1.69164	14.3992	0.000147863	0.0191447
15	44512384	619247	aasdhppt	-	46711	25538	-4.97483	2.09083	14.3928	0.000148365	0.0191977
2	54018448	550371	capsla	-	122148	6296	4.89833	-0.441084	14.3603	0.000150955	0.0195209
2	47248247	30532	pax3a	-	-182957	51939	6.90584	0.692957	14.3561	0.000151287	0.0195518
15	44512375	619247	aasdhppt	-	46702	25538	-5.47448	2.0892	14.3486	0.000151891	0.0196177
7	47092876	565811	tshz3b	-	311574	51884	2.60477	1.43387	14.3295	0.000153438	0.0198054
23	13728963	100310765	mir1388	+	-124745	103	-6.24191	0.792995	14.3264	0.000153696	0.0198265
23	13622167	100310765	mir1388	+	-17949	103	-5.98073	0.899173	14.3194	0.000154268	0.0198881
5	19296096	30315	foxn4	-	-104068	14659	-3.51715	0.775707	14.3178	0.0001544	0.0198905
16	33542554	30398	pou3f1	+	50562	2870	-4.86364	1.53465	14.3168	0.000154476	0.0198905
6	58645885	405789	sp7	+	-23054	51330	5.67965	0.847667	14.3115	0.000154917	0.0199296
9	31467054	560605	tmtc4	-	-58021	27175	5.02442	0.577643	14.3108	0.00015497	0.0199296
8	17006901	436803	rab3c	-	-60427	12036	1.84048	1.87365	14.3086	0.000155156	0.0199414
10	12398622	767706	trim23	-	558269	50051	-3.64214	-0.371399	14.3052	0.000155434	0.0199649
4	70644329	101887004	zgc:174944	+	138562	2872	-2.02779	1.40479	14.2743	0.000158007	0.0202717
22	19411406	556598	si:dkey-21e2.16	+	-99995	2328	-2.1826	1.0093	14.2742	0.000158016	0.0202717
9	44293539	30169	neurod1	-	-1353	3172	3.83295	1.69626	14.2713	0.000158255	0.02029
4	60178456	569852	znf1068	+	-429520	8104	-0.992672	2.44317	14.2685	0.000158494	0.0203082
15	45418609	751749	fgf12b	-	-91673	95637	-5.38588	0.0958744	14.2648	0.000158809	0.0203362
12	10592	796884	shisa6	-	-978	2512	3.46285	1.22642	14.254	0.000159725	0.0204383
23	36291113	100535473	si:dkey-81p22.11	-	14094	165882	2.23602	1.53	14.2524	0.000159857	0.0204383
21	35546628	337070	rars1	+	-219254	50946	6.64826	0.937565	14.2519	0.000159899	0.0204383
7	47093031	565811	tshz3b	-	311729	51884	2.72369	2.04345	14.2503	0.000160035	0.0204434
21	34303914	557181	alg13	-	42130	28287	2.95178	2.04981	14.2309	0.000161697	0.0206431
8	23240068	338304	ppdpfa	+	-26739	2706	3.73306	1.69234	14.2216	0.000162497	0.0207326
22	24680040	794757	LOC794757	+	34213	4517	2.22411	1.82957	14.198	0.000164549	0.0209817
18	45228895	446214	large2	+	-28640	59868	-4.69743	-0.169352	14.1588	0.000168013	0.0214104
7	47092951	565811	tshz3b	-	311649	51884	2.62498	2.04319	14.1568	0.000168191	0.0214201
20	46772676	565010	si:ch211-57i17.1	+	-31602	18412	-4.39851	0.584662	14.1458	0.000169171	0.0215317
20	606646	568565	kcnk2b	+	-15129	14170	-1.362	0.497281	14.1392	0.000169769	0.0215905
7	37037466	334679	zgc:195356	+	-338824	1188	-2.3058	0.545408	14.1384	0.000169838	0.0215905
12	4576283	564854	irf3	-	-17327	13239	1.48986	1.3957	14.1337	0.000170268	0.0216321
1	54255847	567524	tsc2	+	-56954	75969	2.52729	0.200815	14.1314	0.000170471	0.0216448
5	19296083	30315	foxn4	-	-104081	14659	-3.65103	0.78093	14.1252	0.000171037	0.0217035
8	29583758	30303	atoh1a	+	10220	1638	4.02436	0.835361	14.1001	0.000173338	0.0219823
23	25187554	544664	erbb3b	+	44857	55256	1.97081	1.19921	14.0858	0.000174654	0.0221358
18	797766	326962	cox5ab	+	11145	3843	-3.66362	0.0659822	14.082	0.000175009	0.0221674
20	51635163	619201	disp1	-	75753	70216	-1.65333	0.90118	14.0754	0.00017563	0.0222296
8	17006858	436803	rab3c	-	-60470	12036	1.86501	1.87306	14.0745	0.000175712	0.0222296
3	4231738	100003994	zc3h7ba	-	-269288	42637	2.39245	0.538391	14.0624	0.00017684	0.0223588
22	3303832	724013	gipc3	+	-161	24569	-4.19889	0.365143	14.0554	0.000177506	0.0224295
13	40545221	562504	cnnm1	-	45925	36931	6.02739	0.0897855	14.0443	0.00017855	0.0225479
11	15437190	791105	ghrh	-	1695	89838	-2.07915	2.4995	14.0192	0.000180956	0.0228354
24	26616321	556959	tnikb	-	-15875	138931	-2.05599	1.18897	14.0183	0.000181045	0.0228354
4	54374999	100008037	si:ch211-227e10.6	+	111677	2394	-1.1558	2.28621	14.0169	0.000181172	0.0228378
1	19280870	100073332	ptprdb	-	46980	28680	2.5246	2.35866	14.0114	0.000181704	0.022891
8	15362616	550512	spata6	-	57088	18082	-2.90145	0.710078	14.0084	0.000181996	0.0229141
19	11516585	799177	hsbp1l1	-	85307	2016	-4.27102	0.308751	14.0034	0.000182478	0.022961
17	817931	100538339	dio3a	-	-25310	1140	2.74123	-0.221655	13.9924	0.000183548	0.0230819
21	7386707	678640	egfl7	-	121488	36754	2.16257	1.59016	13.9902	0.000183769	0.0230858
16	26994588	791987	ino80c	-	138643	4968	4.90899	1.89629	13.9899	0.000183799	0.0230858
5	64812476	558010	lix1	-	-18716	16998	-4.43586	0.443233	13.9818	0.000184589	0.0231637
23	36291117	100535473	si:dkey-81p22.11	-	14098	165882	2.27374	1.53114	13.9813	0.00018464	0.0231637
16	30492695	405841	pdia7	-	58435	11776	-2.79438	0.760264	13.9783	0.000184935	0.023178
8	29587262	30303	atoh1a	+	6716	1638	-5.52898	0.504359	13.9779	0.000184975	0.023178
6	41016882	553464	hdhd3	-	-4556	2874	3.56827	0.48746	13.9694	0.000185811	0.0232689
23	10441641	553214	eif4ba	+	-44753	52569	-3.68608	1.772	13.9677	0.000185977	0.0232759
20	8988544	561225	mysm1	-	-134502	26852	-2.59903	0.894503	13.9602	0.000186717	0.0233545
14	42563107	562031	pcdh18b	+	-390606	6848	4.85599	1.50116	13.9587	0.000186875	0.0233604
2	101491	334311	angptl1b	-	-71	3871	4.57559	-0.00366801	13.9549	0.000187253	0.0233936
19	11516577	799177	hsbp1l1	-	85299	2016	-4.61143	0.310237	13.9182	0.000190938	0.0238399
11	36399189	447851	cyb561d1	+	10268	6244	-1.34825	5.07875	13.9135	0.00019142	0.0238859
9	33727345	404730	mao	-	1373	65009	-2.57971	1.90296	13.9119	0.000191579	0.0238915
6	37355557	445818	cthl	-	-47887	13762	0.963462	2.33165	13.9026	0.000192531	0.0239929
17	817967	100538339	dio3a	-	-25274	1140	2.85287	-0.220371	13.9017	0.00019262	0.0239929
15	22732983	562331	tlcd5a	+	-297523	9287	4.77526	1.31185	13.8676	0.000196149	0.024418
25	6637643	100001421	snx33	+	-186607	30154	6.10053	-0.452186	13.8654	0.000196379	0.024432
8	23239994	338304	ppdpfa	+	-26665	2706	3.75317	1.69009	13.8632	0.000196609	0.0244463
2	53977116	550371	capsla	-	80816	6296	7.91773	1.76849	13.8602	0.000196928	0.0244714
8	29583769	30303	atoh1a	+	10209	1638	4.09359	0.836349	13.8495	0.00019805	0.0245962
10	22040322	266985	npm1a	+	-5828	10625	-4.21121	0.724351	13.8456	0.000198462	0.0246329
20	51398362	404050	rnf8	-	11798	22879	-2.74223	1.15085	13.8382	0.000199241	0.024715
13	31470022	323706	rtn1a	-	-447	45884	3.1923	1.43089	13.8242	0.000200736	0.0248857
14	46791501	30577	ldb2a	-	-41324	148360	-3.6426	1.40479	13.8133	0.000201904	0.0250157
17	3951477	792311	tmx4	+	42295	24179	5.7203	0.259194	13.8041	0.00020289	0.025123
6	56998394	378844	ddx27	-	-478071	40152	1.20063	2.57247	13.7966	0.000203703	0.0252089
8	40879746	558437	gpat2	+	155484	138140	3.40201	0.687588	13.7864	0.000204818	0.0253319
20	1924420	100049705	lama2	+	-125404	236105	-4.3432	0.710866	13.7845	0.000205021	0.0253421
1	47858854	561732	cfap58	+	-27235	180637	-4.712	-0.55612	13.7584	0.000207884	0.0256795
3	4231752	100003994	zc3h7ba	-	-269274	42637	2.17654	0.539915	13.7574	0.000207995	0.0256795
14	37157756	567278	lect2l	+	-272232	1540	-6.0277	1.00327	13.7524	0.000208554	0.0257334
14	35011681	445373	il12ba	+	-60479	7298	-3.26203	1.03948	13.7408	0.000209846	0.0258652
8	51142853	572452	bmp1a	-	-150448	127322	4.14483	0.600917	13.7406	0.000209869	0.0258652
1	26322590	402961	ppa2	-	-75684	6520	-3.23269	1.75872	13.7324	0.000210784	0.0259578
7	49404127	553656	hrasb	-	-247075	12586	-1.96658	1.35197	13.7317	0.000210867	0.0259578
23	19919675	558525	atp2b3b	-	-13950	95496	5.82686	1.31465	13.7148	0.000212775	0.0261774
16	33972192	100148642	pigv	+	15700	2833	5.77823	-0.177758	13.7084	0.000213495	0.0262505
6	44001570	497613	rybpb	-	-42741	36197	2.12775	0.49158	13.6921	0.000215363	0.0264647
4	17316	393642	ptpn12	-	-3449	3560	4.29281	0.696078	13.6887	0.000215751	0.0264968
2	53544104	497366	im:7138239	-	18208	24149	5.51007	0.735179	13.6805	0.000216698	0.0265976
12	65489	797129	si:ch1073-357b18.4	-	11114	1908	4.38445	0.531327	13.6674	0.000218215	0.0267417
9	19570108	798151	pknox1.1	+	-40225	20516	-2.0857	0.883337	13.6663	0.000218339	0.0267417
8	23239987	338304	ppdpfa	+	-26658	2706	3.50826	1.68933	13.6661	0.000218365	0.0267417
23	11553565	566148	chl1a	+	-179397	74575	-1.72443	0.92105	13.6659	0.000218381	0.0267417
20	9843605	100002110	stxbp6l	+	-14638	19327	-2.49913	1.45312	13.6565	0.000219482	0.0268608
12	6166624	100499491	rltgr	-	7201	1199	-2.07848	1.30598	13.6489	0.000220373	0.0269542
13	28263861	777731	smap1	-	5	254130	-4.50638	1.41626	13.6406	0.000221343	0.0270571
23	46202283	555962	tgm1l4	-	145	10270	4.25577	0.673526	13.6372	0.000221753	0.0270914
2	5399403	407688	sft2d3	+	6835	1647	4.47249	1.17041	13.6347	0.000222043	0.0271111
16	43467875	799528	sqlea	+	-66870	12293	-1.95295	0.606992	13.633	0.000222248	0.0271203
18	27419525	556618	tp53i11b	+	20318	126799	-5.43978	0.719104	13.6291	0.000222711	0.027161
2	25552	559700	zgc:153913	-	-41094	3360	4.23601	1.33846	13.6244	0.00022327	0.0272134
15	19965522	550461	zgc:112083	+	24566	13785	1.37904	1.77299	13.6194	0.000223855	0.0272689
3	4231741	100003994	zc3h7ba	-	-269285	42637	2.77306	0.538805	13.5989	0.00022632	0.0275531
1	1952028	100004287	slc5a3a	+	73057	2016	4.57238	0.888708	13.595	0.000226787	0.027594
22	32834017	286829	dag1	+	301236	57831	1.4846	1.35428	13.5826	0.000228286	0.0277603
13	43595594	100003558	ablim1a	-	-4326	92538	-2.50409	1.29736	13.5793	0.000228698	0.0277943
21	35190163	436991	ubtd2	+	25667	65787	-3.60808	0.0431912	13.5772	0.000228947	0.0278085
8	34603496	573060	LOC573060	+	20964	1821	-1.83921	2.06133	13.573	0.000229463	0.0278551
12	33276451	550573	c1qtnf1	-	-38443	17323	-7.86837	0.653307	13.5645	0.00023051	0.027966
19	22616810	561049	eif3eb	-	-47318	39859	3.4476	1.0051	13.5627	0.000230726	0.027976
18	28299926	58027	spon1a	+	264714	315552	1.70785	1.37767	13.5577	0.000231342	0.0280346
18	25905060	572261	sema4ba	-	49797	71818	-4.17222	1.32894	13.5497	0.000232324	0.0281373
7	19851853	406839	mus81	+	-928	29339	1.89349	1.42236	13.5468	0.000232693	0.0281657
13	43439809	337795	dact2	+	-39409	6800	-1.77004	1.1899	13.5319	0.000234544	0.0283735
6	37355576	445818	cthl	-	-47868	13762	-1.76583	2.62015	13.5227	0.000235697	0.0284965
16	43467863	799528	sqlea	+	-66858	12293	-2.09591	0.607349	13.515	0.00023667	0.0285977
2	14729235	550484	leprot	-	72565	1539	-1.24242	2.57136	13.508	0.000237551	0.0286877
8	23240065	338304	ppdpfa	+	-26736	2706	3.7267	1.69173	13.5036	0.000238104	0.0287379
1	20225552	404603	mettl14	-	157415	4635	-4.08885	0.236222	13.5016	0.000238354	0.0287516
14	99426	100033617	mir93	+	1076	74	-3.8738	0.150477	13.4907	0.00023975	0.0289034
12	10577	796884	shisa6	-	-993	2512	2.78935	1.22536	13.4836	0.000240652	0.0289955
14	548982	100037370	nudt6	+	7519	8884	-1.84838	0.331629	13.4816	0.00024091	0.0290099
2	101516	334311	angptl1b	-	-46	3871	2.76431	-0.00678138	13.4743	0.000241857	0.0291073
23	2849888	386659	zhx3	-	-30303	3252	2.04144	1.65948	13.4651	0.000243038	0.0292327
14	3809441	100073340	lrp2bp	+	135431	16461	2.74471	1.51683	13.4615	0.000243505	0.029272
23	44494311	553775	actl6b	-	-177	22075	3.55284	1.59938	13.4589	0.000243852	0.029297
11	15437123	791105	ghrh	-	1628	89838	-2.61222	2.49877	13.4369	0.000246718	0.0296244
22	13028437	554265	ahr1b	-	-14555	63780	2.08451	1.0154	13.4176	0.000249272	0.029914
16	48419513	322275	rad21a	-	-10732	21180	-4.2679	0.250202	13.4155	0.000249554	0.0299306
14	29323201	562008	cyp4v7	+	652159	15398	2.08926	0.941729	13.414	0.000249754	0.0299375
3	654820	100884151	dicp1.7	+	-57554	11525	4.35835	0.291459	13.3984	0.000251843	0.0301707
20	5894598	100037385	cep128	+	91038	23780	-2.03671	1.31572	13.3945	0.000252357	0.030215
8	28864521	448841	grid2	+	36168	687008	-2.62807	2.333	13.3843	0.00025374	0.0303634
3	61861330	793274	srebf1	-	-226016	26086	-2.62246	0.989096	13.3756	0.000254913	0.0304864
17	42585667	30126	foxa2	-	17229	2441	2.24844	-0.301392	13.3635	0.000256571	0.0306606
5	34653561	323613	hexb	-	36936	10829	7.0217	1.2613	13.3623	0.000256734	0.0306606
5	67947144	325802	mtif3	+	24483	7218	2.14683	0.95578	13.3616	0.000256833	0.0306606
16	41167311	100142634	sc:d156	+	-4455	6734	-1.29999	1.83114	13.3607	0.000256954	0.0306606
14	6920831	30722	rack1	+	25850	6993	1.60495	0.528512	13.3545	0.0002578	0.0307441
8	23239932	338304	ppdpfa	+	-26603	2706	3.86383	0.78987	13.3408	0.00025969	0.030946
22	11523182	327138	slc26a11	-	2824	20639	2.69197	0.165646	13.3401	0.000259788	0.030946
12	18728555	559638	mrtfab	+	-10360	69123	4.07435	0.861727	13.3353	0.000260455	0.0310079
8	47999181	567448	mfn2	+	-101447	51171	3.39723	1.41923	13.3174	0.000262956	0.0312879
22	3380230	102216340	tbxa2r	-	35630	7878	-3.16258	1.61723	13.3111	0.000263841	0.0313754
23	32116128	436699	rprm3	-	-13441	1171	3.2102	1.02308	13.31	0.000263999	0.0313765
23	18398897	100033546	mirlet7g-1	-	16346	96	6.41835	0.611547	13.3061	0.00026455	0.0314242
1	27685208	692285	pspc1	+	123708	52233	-3.01382	-0.17935	13.3047	0.000264742	0.0314291
11	8786898	553608	tbl1xr1a	+	-221070	108643	1.43702	1.67282	13.2994	0.000265487	0.0314998
6	56698671	494033	tfap2c	+	-550824	31861	-1.50828	0.469861	13.2966	0.000265892	0.03153
8	29583792	30303	atoh1a	+	10186	1638	3.93788	0.836716	13.2859	0.000267407	0.0316919
5	22410552	195819	rpl36a	+	100080	4557	-4.38399	1.15562	13.2814	0.000268053	0.0317483
1	2144247	560384	mbnl2	+	-42706	114845	4.79608	0.177404	13.2805	0.000268186	0.0317483
19	22616753	561049	eif3eb	-	-47375	39859	3.41571	1.00318	13.2734	0.000269194	0.0318497
14	35011686	445373	il12ba	+	-60484	7298	-3.82513	1.03897	13.2647	0.000270455	0.0319809
7	11193337	791222	mesd	-	-190942	7957	-1.65616	1.40113	13.2598	0.000271152	0.0320452
18	36826380	559732	ttc9b	+	-19764	59231	6.07783	1.25	13.2582	0.000271397	0.0320561
22	36600885	286748	b3gnt7	+	55813	4758	3.99223	0.8224	13.2555	0.000271779	0.0320832
8	29583784	30303	atoh1a	+	10194	1638	3.31015	0.836451	13.2459	0.000273178	0.0322139
12	703948	777793	sult2st2	-	47547	8028	-3.93499	-0.480325	13.2458	0.000273193	0.0322139
6	23565629	393677	aanat1	-	-53784	2523	-1.58184	0.856791	13.2446	0.000273365	0.0322161
11	9078792	553608	tbl1xr1a	+	-512964	108643	-3.50859	1.54396	13.2371	0.000274466	0.0323277
12	14149122	563254	kbtbd2	+	921	12737	3.04357	1.35455	13.2291	0.000275639	0.0324477
3	28565290	797939	fbxl16	-	-100001	30811	2.09938	0.93034	13.2248	0.000276269	0.0325036
7	47092900	565811	tshz3b	-	311598	51884	2.64971	1.43166	13.2137	0.000277912	0.0326786
6	35557763	573765	rgs5a	-	156481	13918	2.11834	1.84224	13.2083	0.000278708	0.0327539
9	53708325	791772	cnmd	+	16803	19121	2.46222	0.558977	13.1997	0.00028	0.0328873
13	49505388	335866	irf2bp2a	-	60752	2564	-1.13126	1.94944	13.1825	0.00028257	0.0331706
7	74237064	334597	ppp1cbl	+	-86225	4035	-2.66644	1.27146	13.1775	0.000283337	0.033242
7	47092867	565811	tshz3b	-	311565	51884	2.66875	1.43376	13.175	0.000283716	0.0332679
12	20914993	335716	nme2a	-	118543	8208	-1.74752	2.12806	13.1677	0.000284813	0.033378
7	15338151	100009626	sv2ba	+	-72046	37751	2.32698	1.01147	13.1666	0.000284985	0.0333794
19	8663265	566205	snx27a	+	-50426	34730	6.1619	0.749208	13.1654	0.000285163	0.0333817
11	43792055	415213	ralbb	+	-51105	2755	-1.25143	1.64646	13.1627	0.000285579	0.0334118
3	61859010	793274	srebf1	-	-228336	26086	-2.21219	0.984012	13.1602	0.00028596	0.0334239
13	43707054	100004144	zfyve21	+	-67173	19661	3.13661	0.449087	13.1599	0.000286001	0.0334239
3	4231730	100003994	zc3h7ba	-	-269296	42637	2.4623	0.533493	13.1583	0.000286249	0.0334343
16	30956426	436731	dgat1b	-	-44302	52278	-4.13188	0.756865	13.1499	0.000287532	0.0335654
23	25877872	503808	pkig	+	1524	63464	3.701	-0.219412	13.1483	0.000287783	0.0335761
5	19296091	30315	foxn4	-	-104073	14659	-3.44672	0.776644	13.1401	0.000289045	0.0337046
8	45448567	406419	ywhabb	-	17766	11816	-4.24227	0.665227	13.1345	0.000289912	0.0337869
19	71677	724001	dnajc8	-	-721	3161	-3.049	0.777465	13.13	0.000290603	0.0338487
2	54045151	550371	capsla	-	148851	6296	-3.0277	1.36565	13.1263	0.000291182	0.0338973
23	36291144	100535473	si:dkey-81p22.11	-	14125	165882	2.25253	1.53452	13.1244	0.000291482	0.0339046
21	7386740	678640	egfl7	-	121521	36754	2.17863	1.58365	13.1238	0.000291567	0.0339046
10	18190701	336380	si:dkey-242g16.2	-	201916	2197	-2.5589	-0.392318	13.1202	0.000292123	0.0339505
18	35191876	325276	cfap45	+	-18017	22115	-4.22937	0.949376	13.1159	0.000292805	0.0340108
5	287156	564021	trabd2a	+	-37078	49377	-1.65391	1.63652	13.1102	0.000293685	0.0340942
17	1540402	101910198	akt1	+	-87094	79863	-1.85143	3.06064	13.1042	0.000294628	0.0341822
11	33172601	554019	lims1	-	-445969	18218	1.90434	1.71618	13.1033	0.000294768	0.0341822
12	16547041	564835	si:dkey-269i1.4	-	-11065	2504	-5.35816	0.56788	13.0913	0.000296666	0.0343833
25	37224701	570474	urahb	-	32772	3978	4.56958	0.124783	13.0778	0.000298819	0.0346137
20	7708737	606665	bloc1s2	+	-124526	8892	-1.34519	0.129375	13.0595	0.000301756	0.0349346
1	27935244	492489	sugt1	+	42117	41865	-3.48185	0.125166	13.0495	0.00030336	0.0350848
8	39419767	541389	msi1	+	187136	40283	-2.56998	1.40338	13.0494	0.000303387	0.0350848
7	47093033	565811	tshz3b	-	311731	51884	2.91326	2.04387	13.0482	0.000303582	0.0350881
23	17569675	436908	slc17a9b	+	-46726	26197	1.3453	0.585691	13.0401	0.000304895	0.0352204
1	44492449	403307	rtn4rl2a	+	-1372	2472	2.29403	0.611748	13.029	0.000306699	0.0354093
20	40063985	110438188	nkain2	-	-55887	313502	5.55182	0.765134	13.0229	0.000307698	0.0354983
20	2748798	326663	syncrip	+	-17284	11083	2.80726	1.37382	13.0223	0.000307808	0.0354983
8	23239884	338304	ppdpfa	+	-26555	2706	3.66332	0.792026	13.0176	0.000308569	0.0355666
25	2618712	768303	bbs4	+	50164	34060	2.49091	0.935239	12.9979	0.000311837	0.0359235
18	38755604	393545	onecut1	+	-581	5239	2.8954	1.95359	12.9931	0.000312648	0.0359972
13	49941983	553716	b3galnt2	-	122868	44316	-3.49198	1.00164	12.982	0.000314501	0.0361908
23	642555	405815	irf10	+	-551	11330	3.53761	1.9453	12.9594	0.000318321	0.0366103
7	47092889	565811	tshz3b	-	311587	51884	2.78827	1.4341	12.9578	0.000318583	0.0366203
7	68462404	100333211	zfhx3	-	-1178	248651	4.27556	1.68733	12.9534	0.000319345	0.0366878
22	38711712	541539	alpi.1	+	51104	15217	-4.16813	0.933176	12.9501	0.000319907	0.0367323
17	817947	100538339	dio3a	-	-25294	1140	2.83727	-0.221082	12.9463	0.000320554	0.0367864
8	47844398	568307	si:dkeyp-104h9.5	-	-58	15093	5.49603	0.736704	12.9419	0.000321313	0.0368534
8	53913202	560887	mib2	-	-2756	53484	-2.72957	1.19909	12.9404	0.000321562	0.0368619
12	912234	406245	tob1b	-	61865	3182	-4.84813	-0.215674	12.9379	0.000322004	0.0368922
20	27987951	555204	syndig1l	-	130310	35513	-3.00713	0.94236	12.9368	0.000322178	0.0368922
14	22246000	336252	gabrb2a	+	-73900	101746	3.19413	1.34492	12.9328	0.000322879	0.0369523
1	58973103	553667	eri2	+	4169	2183	2.91414	-0.383931	12.9308	0.000323224	0.0369618
16	3215611	100134935	csf3r	-	90161	22269	3.26387	0.661362	12.9303	0.000323314	0.0369618
1	19882064	402985	grhprb	-	36525	9731	-5.24438	1.14722	12.9284	0.000323641	0.0369791
4	51214471	503965	si:dkey-48g21.7	-	323252	1328	-2.01289	2.00025	12.9255	0.000324133	0.0370151
1	42780595	567500	ctnna2	+	-500879	755364	4.25245	1.65641	12.9188	0.000325307	0.037129
20	36107219	564097	ptchd4	-	-7	39105	4.21862	1.51817	12.9107	0.000326704	0.0372682
22	3380180	102216340	tbxa2r	-	35580	7878	-2.68103	1.61812	12.8945	0.000329548	0.0375723
8	23239992	338304	ppdpfa	+	-26663	2706	3.77831	1.68982	12.8925	0.000329902	0.0375922
12	48619412	100006671	zgc:165653	+	15515	21350	3.98147	0.426769	12.885	0.000331229	0.0377229
18	25268910	555379	si:dkeyp-59c12.1	+	-43386	1181	-5.74594	0.0793452	12.8838	0.000331441	0.0377266
12	16926092	563390	si:dkey-26g8.5	-	2929	3816	-5.71692	0.492492	12.8814	0.000331856	0.0377533
8	1044813	569027	smyd1b	-	-6625	35927	3.17935	0.985034	12.8605	0.000335591	0.0381441
8	28877227	448841	grid2	+	23462	687008	4.80909	0.338326	12.8602	0.000335653	0.0381441
11	27917590	393982	alpl	+	51455	42968	4.11062	1.56923	12.8493	0.000337602	0.0383448
1	12066266	402802	pla2g12a	-	1521	3450	4.43974	0.308419	12.8303	0.000341059	0.0387165
3	2452504	100073338	zgc:165583	+	-510285	1416	-2.98287	1.33394	12.8184	0.000343229	0.0389418
11	12500141	555814	zgc:174354	-	47712	1862	-1.91677	1.15098	12.8172	0.000343443	0.038945
17	27533115	492757	pacrg	+	12099	161533	1.11141	2.90623	12.8122	0.000344361	0.039028
17	27533141	492757	pacrg	+	12073	161533	1.11114	2.90506	12.8024	0.000346171	0.039212
22	6050445	503734	si:dkey-19a16.2	-	-32000	8819	-3.19633	-0.186957	12.7921	0.000348088	0.0394079
23	12761195	403060	smc1al	+	78905	57477	3.86415	0.0267401	12.7827	0.000349832	0.039584
25	25100547	30496	ldha	+	22838	8365	2.87241	0.559796	12.7709	0.000352055	0.0397999
18	49161417	492462	yif1b	+	86972	16961	6.19037	0.27171	12.7706	0.000352119	0.0397999
15	41253188	100333736	smco4	-	7179	7762	-4.07805	1.81171	12.7645	0.000353257	0.039907
8	29583764	30303	atoh1a	+	10214	1638	4.23266	0.83475	12.7621	0.000353715	0.0399302
16	50845745	567622	LOC567622	-	-226661	70450	-4.19447	0.884812	12.7614	0.000353842	0.0399302
6	59267552	619270	fam210b	-	-89429	6525	2.36244	0.621245	12.76	0.000354102	0.039938
23	8669611	100170801	rgs19	+	9611	20456	3.3375	1.42264	12.7515	0.000355728	0.0400999
20	41602488	555610	mcm9	+	199500	37654	-4.17967	0.16247	12.7369	0.000358504	0.0403911
23	10538564	553214	eif4ba	+	-141676	52569	1.76588	0.528649	12.7309	0.00035966	0.0404997
1	10109978	556575	lratb.2	+	8477	5443	2.84671	0.110942	12.7284	0.000360147	0.0405328
1	20724959	562002	spock3	+	-89769	71108	4.74486	-0.172279	12.7255	0.000360708	0.040567
6	6862829	100141331	zgc:171558	+	-11974	71436	2.5481	0.880724	12.7248	0.000360838	0.040567
7	47882184	30702	cpeb1b	-	-369053	10531	-0.99326	2.50199	12.7221	0.000361366	0.0406046
6	37355635	445818	cthl	-	-47809	13762	-1.70671	2.63958	12.7205	0.000361675	0.0406177
18	19654272	564395	smad6b	+	-6051	51229	2.7253	0.105737	12.7191	0.000361939	0.0406256
3	61861267	793274	srebf1	-	-226079	26086	-4.1188	0.991149	12.7075	0.000364197	0.0408572
4	60457582	100136867	LOC100136867	-	-444784	142084	1.81718	1.12459	12.7061	0.000364465	0.0408654
19	10518874	793537	si:dkey-211g8.1	+	17219	1890	5.45969	1.24585	12.7044	0.000364805	0.0408817
13	50947331	544653	dntt	+	-169149	243736	2.76613	0.837843	12.7009	0.000365476	0.0409247
20	15553584	335916	jun	+	-837	1857	-4.40939	0.86229	12.7004	0.000365578	0.0409247
10	20377669	798622	golga7	+	-13281	7754	-2.76493	0.534407	12.6935	0.000366929	0.041054
14	22246092	336252	gabrb2a	+	-73992	101746	3.19853	0.556817	12.6891	0.000367792	0.0411176
8	44781044	63999	star	+	-77188	4080	2.967	1.20745	12.6886	0.000367889	0.0411176
19	7738392	100005886	tuft1b	+	-3235	13697	4.15417	1.07585	12.684	0.000368801	0.0411762
2	18919437	100000775	glula	+	68973	3938	-2.37326	1.85074	12.684	0.000368806	0.0411762
22	37844773	402967	ppp1r2	-	10461	29532	5.67931	0.892501	12.6745	0.000370669	0.0413623
10	22133774	60635	cldn7b	-	-16524	5530	3.81798	1.17684	12.6663	0.000372315	0.0415239
12	27260894	323573	arl4d	+	-17835	2702	4.11985	0.88543	12.6637	0.000372815	0.0415576
16	36304542	556792	capn7	-	107842	28801	1.53545	1.22805	12.6522	0.000375114	0.0417917
1	38178	550239	hikeshi	+	-1444	2458	2.02299	0.947128	12.6478	0.000376005	0.0418687
16	48457967	497279	ext1a	+	2906	112258	-2.97964	0.611315	12.6454	0.000376493	0.0418826
13	44629766	563496	zfand3	-	-108785	36274	2.6655	1.29391	12.6452	0.000376528	0.0418826
6	2608479	393305	hyi	-	-19009	7598	4.10358	0.466623	12.6416	0.000377256	0.0419413
17	2290357	436685	zfyve19	-	163700	17756	-1.65366	1.8885	12.6296	0.000379677	0.0421881
13	37838358	100004663	si:dkey-188i13.11	-	184518	3171	-1.99063	0.782948	12.6282	0.000379966	0.0421979
15	40551230	569256	fat3a	+	114173	323291	-1.95974	1.38305	12.6231	0.000381002	0.0422906
14	51399800	799734	unc5a	-	-219588	455335	-2.73505	0.795686	12.6194	0.000381772	0.0423537
23	25877856	503808	pkig	+	1540	63464	3.76066	-0.219412	12.6163	0.000382401	0.0424011
25	20984556	323509	gnaia	-	-46488	33369	-4.12337	1.67393	12.6104	0.000383607	0.0425124
4	77558545	100000781	si:dkey-61p9.11	-	-44140	12299	-1.47881	8.75791	12.6078	0.000384147	0.0425477
16	277448	80787	slc6a3	-	13790	15420	1.63635	0.959062	12.6069	0.000384331	0.0425477
12	16303669	393807	ppp1r3cb	+	-19569	4186	-5.36512	2.01172	12.5999	0.000385774	0.0426849
15	29669853	767695	zgc:153372	+	58524	81186	3.16858	1.54163	12.5926	0.00038727	0.0428279
23	7631645	259255	plagl2	-	37004	3526	-3.8941	0.713517	12.5912	0.000387569	0.0428384
17	53321952	751755	exd1	-	-7811	5758	-2.37253	0.61756	12.5764	0.000390649	0.0431561
19	39283660	406564	sfpq	+	742385	13856	2.75333	1.31547	12.5702	0.000391943	0.0432763
9	44293537	30169	neurod1	-	-1355	3172	3.26155	1.69707	12.5665	0.000392725	0.0433399
11	40166877	777625	znf362a	-	-37608	29325	-3.25579	1.85148	12.5584	0.000394421	0.0435042
5	62873662	560100	adora2b	-	72269	19816	2.28433	0.189169	12.5561	0.000394925	0.0435369
6	6862841	100141331	zgc:171558	+	-11986	71436	2.3112	0.881297	12.5496	0.000396284	0.0436639
22	38540547	550511	klc4	-	23625	10411	-5.05163	0.8486	12.5457	0.000397124	0.0437334
8	23239934	338304	ppdpfa	+	-26605	2706	3.50821	0.784264	12.5433	0.000397636	0.0437668
6	56520980	494033	tfap2c	+	-373133	31861	-3.58808	1.04906	12.5362	0.00039914	0.0439094
4	22223182	566597	ppfia2	-	15311	245556	-1.68265	0.832075	12.529	0.000400678	0.0440555
22	21099867	406646	tmem59l	-	-50671	22429	2.40794	1.57697	12.5274	0.000401032	0.0440714
5	43105228	445236	wdr54	+	-32275	10529	-4.09604	0.170145	12.521	0.00040241	0.0441996
22	11523176	327138	slc26a11	-	2818	20639	2.35091	0.165921	12.5184	0.000402957	0.0442366
8	23239927	338304	ppdpfa	+	-26598	2706	3.3224	0.789216	12.5136	0.000404008	0.0443288
12	65414	797129	si:ch1073-357b18.4	-	11039	1908	4.02931	0.0658791	12.4986	0.000407266	0.0446629
6	35053301	767721	uhmk1	+	-461	8628	-4.21707	1.52017	12.4945	0.000408158	0.0447373
16	27618910	449805	glipr2l	+	-3873	7146	2.44258	-0.239683	12.4909	0.00040895	0.0448008
8	5420670	323563	bnip3la	-	200545	17537	-2.1299	1.14546	12.4896	0.000409229	0.0448081
1	47913758	561732	cfap58	+	-82139	180637	3.39755	0.624703	12.4831	0.000410648	0.0449381
18	36714116	799247	capn12	+	-49462	64984	2.71062	0.409729	12.4822	0.000410845	0.0449381
1	12897622	259186	pcdh10a	+	-134161	30000	-1.39109	1.5587	12.4759	0.000412241	0.0450673
19	107151	100037369	atp5if1a	-	21572	1528	-4.86437	0.706335	12.461	0.000415527	0.0454029
21	43171010	335865	hspa4a	-	-239	33753	4.12216	0.869358	12.4546	0.000416974	0.0455374
21	21533351	570425	diablob	-	5374	4896	-1.71139	1.50462	12.4471	0.000418645	0.045696
22	3380215	102216340	tbxa2r	-	35615	7878	-2.35066	1.61748	12.4429	0.000419586	0.045775
15	44454599	619247	aasdhppt	-	-11074	25538	-5.40126	1.16205	12.4418	0.000419822	0.0457769
5	544808	30747	tek	+	-64717	16693	2.63042	0.803118	12.4374	0.000420812	0.0458611
9	7746736	406205	mnx2a	+	-22584	4072	-3.53046	0.334646	12.4281	0.000422924	0.0460674
23	12546823	555580	snx21	-	93123	24979	5.14085	0.756455	12.4271	0.000423158	0.0460689
15	22596972	562331	tlcd5a	+	-161512	9287	1.79422	1.85366	12.4147	0.000425957	0.0463497
6	56998420	378844	ddx27	-	-478045	40152	-1.77069	2.61226	12.4094	0.000427183	0.0464589
20	19894509	245950	ptk2bb	-	35576	31555	-2.21792	2.42956	12.408	0.000427497	0.046469
20	37578860	562048	hivep2a	-	56291	10479	2.36974	0.387751	12.3994	0.000429477	0.0466602
6	35557740	573765	rgs5a	-	156458	13918	2.08444	1.84204	12.3976	0.000429877	0.0466794
12	27046552	798901	chmp2a	-	15521	3718	2.77693	1.76492	12.3914	0.000431305	0.0468103
22	38638332	570244	nppc	-	16894	6552	-4.36223	1.5045	12.3901	0.000431606	0.0468188
9	10286309	445242	hnmt	-	140514	7596	-1.59956	0.521383	12.385	0.000432808	0.0469249
8	4042614	393838	mtmr3	-	11493	98329	2.54995	0.923033	12.3788	0.000434236	0.0470555
16	44762253	678515	upk1a	+	6108	12380	2.18854	1.33003	12.3706	0.000436154	0.0472389
10	25693167	30553	sod1	-	-6262	5034	-3.47138	1.51988	12.3686	0.000436606	0.0472635
23	31903681	768141	mtfr2	-	-9546	11878	-4.14316	0.893898	12.3625	0.000438055	0.0473959
11	1871643	571948	nr1d4b	-	-84560	11149	4.03612	1.41291	12.3533	0.000440211	0.0476046
6	41016779	553464	hdhd3	-	-4659	2874	2.8051	0.235782	12.3502	0.000440937	0.0476586
23	36583418	100005036	spryd3	-	-8853	94805	2.24164	0.487019	12.3334	0.000444927	0.0480435
5	15884814	140614	xbp1	-	-64041	4445	3.95381	-0.21452	12.3332	0.000444963	0.0480435
8	26015296	541386	xpc	+	-7306	22961	2.01348	0.313934	12.3323	0.000445184	0.0480435
25	1079424	793551	spg11	-	-46987	37719	4.09287	1.68924	12.3254	0.00044684	0.0481974
3	57565499	321938	cyth1a	-	35176	68101	-4.40532	0.950958	12.3192	0.000448322	0.0483325
4	74120528	767727	rab21	-	10736	22219	-3.19317	0.434872	12.3178	0.00044867	0.0483452
12	20915006	335716	nme2a	-	118556	8208	-1.7472	2.12753	12.3142	0.000449522	0.0484122
23	7207636	494473	mir1-1	-	-2626	106	-3.30308	1.11811	12.312	0.000450058	0.048445
23	12761295	403060	smc1al	+	78805	57477	3.30861	0.0327686	12.3053	0.000451678	0.0485945
23	15160373	445482	phf20b	-	123614	43960	-5.3145	0.670393	12.3013	0.000452654	0.0486527
5	45910810	562820	ifngr2	-	16008	4871	-2.30051	1.2491	12.3008	0.000452775	0.0486527
5	19296118	30315	foxn4	-	-104046	14659	-3.72027	0.775321	12.3	0.000452949	0.0486527
5	71014104	100334375	brinp1	-	-446452	207689	-1.68487	0.923475	12.2992	0.000453146	0.0486527
9	550594	570890	si:dkey-11f4.16	-	80565	11363	-3.06637	-0.0679649	12.2933	0.00045459	0.0487829
11	45480397	556286	sos1	+	-43726	28598	-5.3353	1.48261	12.2883	0.000455802	0.0488752
5	57973620	378946	btg4	+	-49009	2081	-1.8611	1.10654	12.2879	0.000455916	0.0488752
21	42140281	768183	gabra1	-	39810	50110	2.58816	0.643248	12.2856	0.000456471	0.0489097
5	3632637	368243	hspb1	-	58438	6075	4.11777	0.0998917	12.2841	0.000456838	0.0489241
4	28871529	563440	znf1059	+	-56679	7542	-0.831906	4.49099	12.2825	0.000457231	0.0489412
17	33633166	445048	dnal1	-	-80589	5067	-2.92995	1.00478	12.2785	0.0004582	0.0490199
8	7566200	565206	hcfc1b	-	-1615	60989	3.21284	1.61878	12.2726	0.000459646	0.0491383
5	57973616	378946	btg4	+	-49005	2081	-1.9385	1.10654	12.2721	0.000459774	0.0491383
16	43467894	799528	sqlea	+	-66889	12293	-2.19036	0.604561	12.2649	0.00046156	0.0493041
4	77561423	100000781	si:dkey-61p9.11	-	-41262	12299	-2.07322	8.26104	12.26	0.000462767	0.0494078
7	66656102	323453	eif4g2a	+	-21869	19801	-4.44489	0.576647	12.2568	0.000463573	0.0494688
2	54844621	100009648	rnf126	+	462	134308	-3.42357	0.762028	12.2451	0.000466492	0.049755

## Sheet: S5_FTMB vs. FTFB
Chr	Locus	EntrezID	Symbol	Strand	Distance	Width	logFC	logCPM	LR	PValue	FDR
20	33794812	557997	olfml2ba	+	-2656	14353	5.07914	1.54747	477.776	6.51165e-106	1.3675e-100
20	33794754	557997	olfml2ba	+	-2598	14353	4.87865	1.54482	463.68	7.60506e-103	7.98566e-98
25	26607204	503591	fbxl22	-	-128753	8853	-6.29369	1.36867	459.251	6.99666e-102	4.89787e-97
25	26571612	503591	fbxl22	-	-164345	8853	-7.38779	1.12795	441.87	4.2408e-98	2.22651e-93
20	33794752	557997	olfml2ba	+	-2596	14353	5.38381	1.5447	415.975	1.83506e-92	7.70759e-88
21	39006696	404035	traf4b	-	-18043	18831	-10.7856	0.569882	413.091	7.78602e-92	2.72522e-87
20	33794833	557997	olfml2ba	+	-2677	14353	3.80791	1.54415	376.884	5.93362e-84	1.78016e-79
20	33794775	557997	olfml2ba	+	-2619	14353	4.95225	1.54565	372.579	5.13591e-83	1.34823e-78
13	31450642	323706	rtn1a	-	9616	16441	3.44059	2.99164	372.035	6.74625e-83	1.57419e-78
8	33492281	100004330	mvb12bb	-	-76683	148288	8.18068	1.17048	354.722	3.97173e-79	8.34099e-75
16	18405050	30486	rxrbb	+	130638	33243	7.45106	1.80165	346.527	2.418e-77	4.61639e-73
20	34746996	566703	znf395b	-	-7621	16877	-4.16943	1.5527	329.097	1.51149e-73	2.64523e-69
16	18551057	30486	rxrbb	+	-15369	33243	-4.912	1.2313	309.126	3.3859e-69	5.46976e-65
16	16892715	100526806	kcnj14	+	-66211	12992	7.82273	1.05712	304.658	3.18395e-68	4.77614e-64
20	36204058	564097	ptchd4	-	96832	39105	-5.13605	1.08746	303.698	5.15348e-68	7.21519e-64
16	16892713	100526806	kcnj14	+	-66209	12992	5.78774	1.05737	294.529	5.1259e-66	6.72803e-62
25	26572064	503591	fbxl22	-	-163893	8853	-6.66821	0.633808	279.642	8.98748e-63	1.11027e-58
17	49550923	550264	fcf1	-	69251	24517	-9.85955	0.969106	264.964	1.42041e-59	1.65721e-55
5	2750718	378848	hspa5	-	29032	7909	-4.45307	1.21638	257.303	6.64229e-58	7.34179e-54
17	50291169	799740	si:ch73-50f9.4	-	-19803	22282	-9.57038	0.524169	256.063	1.23811e-57	1.30007e-53
8	31026471	449859	odf2b	+	-10288	15352	-4.50761	1.08674	229.928	6.18161e-52	6.18187e-48
16	19474211	324931	sp8b	+	62403	2159	-2.25373	2.30031	228.368	1.35309e-51	1.29164e-47
8	33712713	100004330	mvb12bb	-	143749	148288	-4.63741	1.31115	225.113	6.93522e-51	6.33243e-47
25	25985396	393926	idh3a	+	-219295	63009	3.74288	1.41286	214.881	1.18298e-48	1.03515e-44
20	36465625	368360	lbr	-	48735	20623	-3.65604	1.18086	214.286	1.59494e-48	1.33981e-44
8	33712722	100004330	mvb12bb	-	143758	148288	-4.00156	1.31098	211.123	7.81557e-48	6.31284e-44
16	13921070	335650	rcvrn2	-	-345	9724	-4.16645	1.41653	209.923	1.42762e-47	1.11042e-43
6	48352827	327029	capza1a	-	5329	24349	-5.66467	0.926483	209.244	2.00781e-47	1.50592e-43
25	26498632	503591	fbxl22	-	-237325	8853	-8.76749	0.116559	209.144	2.11128e-47	1.52892e-43
16	13921154	335650	rcvrn2	-	-261	9724	-3.73069	1.41704	208.643	2.71621e-47	1.90143e-43
2	50489808	393746	viml	+	-98477	18433	-5.34696	0.945745	204.378	2.3149e-46	1.56822e-42
15	47109463	791201	cep57	+	-29524	9430	-8.97693	0.312464	199.795	2.31516e-45	1.51939e-41
8	33712683	100004330	mvb12bb	-	143719	148288	-3.70383	1.31208	199.67	2.46502e-45	1.56871e-41
5	2751510	393263	ddrgk1	-	-29313	469	-6.34119	0.450228	198.947	3.54577e-45	2.19013e-41
25	26978635	569768	grm8b	+	-55442	313623	4.485	0.880289	194.338	3.59414e-44	2.15658e-40
15	46353995	570991	si:ch1073-340i21.3	+	-24056	6449	-8.52524	-0.0661386	190.568	2.38987e-43	1.39415e-39
15	46256661	570991	si:ch1073-340i21.3	+	73278	6449	-5.12082	0.511302	190.079	3.05596e-43	1.73454e-39
10	3937669	393894	pitpnb	+	108707	40643	5.32773	2.8724	189.558	3.96969e-43	2.19387e-39
14	49967197	503769	abhd18	-	-61228	31474	-5.37723	1.27253	181.849	1.91292e-41	1.03008e-37
12	33905	324141	foxk2	-	-8309	9846	6.53852	0.137716	177.866	1.41707e-40	7.43996e-37
17	49575399	796475	zgc:171599	-	-61624	5180	3.79137	0.71266	176.792	2.43117e-40	1.24529e-36
19	41243304	561007	pdk4	-	29586	23461	4.8376	0.324805	176.681	2.57163e-40	1.28587e-36
25	26792742	569679	usp3	-	39602	14691	5.65085	1.19646	175.057	5.81816e-40	2.84155e-36
8	33712696	100004330	mvb12bb	-	143732	148288	-3.58851	1.31233	168.741	1.39379e-38	6.65244e-35
14	37735086	567278	lect2l	+	-849562	1540	7.3306	-0.0181394	164.276	1.31691e-37	6.14585e-34
10	3937639	393894	pitpnb	+	108737	40643	4.8521	2.87499	164.046	1.4781e-37	6.74812e-34
6	27391932	559537	scly	+	-116216	13274	3.1411	1.45817	155.671	9.98748e-36	4.46268e-32
8	33712716	100004330	mvb12bb	-	143752	148288	-3.31121	1.31136	155.471	1.10453e-35	4.83254e-32
16	6269957	30265	ctnnb1	-	64167	23291	-3.61698	0.459849	142.082	9.33094e-33	3.99586e-29
2	42983520	568941	oc90	-	23168	17800	10.4897	0.416609	142.044	9.51355e-33	3.99586e-29
25	27032100	569768	grm8b	+	-108907	313623	3.64952	1.05816	132.594	1.10912e-30	4.56715e-27
2	6690300	768164	rgs18	-	141462	12974	-3.22037	2.25314	127.725	1.28945e-29	5.20762e-26
16	17810426	791152	them4	+	-46578	34564	-3.6852	1.1024	126.195	2.78772e-29	1.10462e-25
20	34122021	559020	ptgs2b	-	-5376	5575	-2.97134	0.880738	123.008	1.38922e-28	5.40275e-25
8	33605371	100004330	mvb12bb	-	36407	148288	6.10924	-0.104591	121.125	3.58867e-28	1.37028e-24
5	69672318	436837	gtf2h3	+	-22170	10760	-3.94814	1.53272	117.717	2.0002e-27	7.50107e-24
19	41243316	561007	pdk4	-	29598	23461	3.62283	0.325078	116.99	2.8856e-27	1.06316e-23
17	49550952	550264	fcf1	-	69280	24517	4.50921	0.836226	115.718	5.47876e-27	1.98377e-23
16	19491735	324931	sp8b	+	44879	2159	-3.27609	0.98664	114.583	9.70934e-27	3.45602e-23
16	18405592	30486	rxrbb	+	130096	33243	-4.56058	-0.0330658	110.962	6.03123e-26	2.11102e-22
19	41243293	561007	pdk4	-	29575	23461	3.52369	0.322137	110.414	7.95081e-26	2.73728e-22
20	32740843	393590	lratd1	+	15920	2187	-3.27931	1.59294	109.944	1.00797e-25	3.41426e-22
6	27391878	559537	scly	+	-116162	13274	2.29953	1.45652	109.249	1.43161e-25	4.77223e-22
11	5857979	796865	gamt	-	-7559	9592	3.51623	1.1024	103.331	2.83526e-24	9.30359e-21
14	52184509	100000948	cox18	+	172412	10040	-10.4994	0.0101045	101.025	9.08394e-24	2.93494e-20
20	30996022	335799	sod2	+	-56844	8370	-3.16436	1.01286	100.931	9.52353e-24	3.03034e-20
10	3949261	393894	pitpnb	+	97115	40643	-5.17934	-0.20712	98.1316	3.91477e-23	1.22707e-19
2	41138620	553162	hs6st1a	-	14607	222328	9.13051	0.488722	97.1093	6.56041e-23	2.0261e-19
16	14311360	393201	polr3c	+	-61814	31053	6.58895	-0.446009	95.9011	1.20769e-22	3.67572e-19
2	50427218	393746	viml	+	-35887	18433	5.13321	0.166651	91.6106	1.05527e-21	3.16595e-18
20	35408690	415157	sf3b6	+	24502	4745	-3.83572	-0.1691	90.4708	1.87724e-21	5.55263e-18
25	36956466	393887	wwox	-	-114273	343777	3.94245	0.277931	88.4071	5.32793e-21	1.55405e-17
2	50783995	541315	adcyap1r1a	+	37845	70098	3.39413	0.334209	87.7998	7.2425e-21	2.08355e-17
22	29755540	321061	pdcd4b	-	66047	30511	2.95683	0.193127	86.7511	1.23073e-20	3.49276e-17
24	3086209	30072	inhbaa	+	-36371	12129	7.52259	0.693585	86.7103	1.25643e-20	3.51815e-17
10	3949328	393894	pitpnb	+	97048	40643	-3.21529	0.831587	85.7639	2.0275e-20	5.60255e-17
13	31436758	323706	rtn1a	-	1621	10552	10.143	0.3217	84.4447	3.95105e-20	1.07761e-16
19	40799969	100033722	mir489	-	18698	104	3.42391	0.452792	82.155	1.25823e-19	3.38769e-16
2	50427290	393746	viml	+	-35959	18433	3.35752	0.908628	81.4721	1.77751e-19	4.72524e-16
15	46495927	100004469	igsf11	+	-109666	212604	-6.01069	1.15925	81.0606	2.18896e-19	5.74627e-16
25	36956631	393887	wwox	-	-114108	343777	3.45287	1.54755	80.3019	3.21354e-19	8.33177e-16
13	31450662	323706	rtn1a	-	9636	16441	9.2831	2.64321	76.92	1.78026e-18	4.5594e-15
22	7977006	100142642	sc:d217	-	-29271	110204	-3.92942	0.4072	76.7186	1.97139e-18	4.98807e-15
11	17747716	768127	tafa4b	-	33729	117009	3.43771	0.989967	75.7082	3.28843e-18	8.22142e-15
2	11953088	393319	cdc73	+	-6544	56621	3.62798	1.08984	74.4502	6.21871e-18	1.53645e-14
2	50427207	393746	viml	+	-35876	18433	4.65136	0.164258	74.0055	7.78979e-18	1.90224e-14
14	50179060	503769	abhd18	-	150635	31474	-10.2646	0.909044	73.2493	1.14267e-17	2.75828e-14
2	50427296	393746	viml	+	-35965	18433	3.59164	0.907708	72.8931	1.36864e-17	3.26622e-14
16	52653920	334627	ubr5	-	7131	104756	2.62438	0.776371	72.7084	1.50293e-17	3.5464e-14
13	31436707	323706	rtn1a	-	1570	10552	8.1981	0.358726	72.5503	1.62826e-17	3.79944e-14
20	36236609	564097	ptchd4	-	129383	39105	-2.29808	0.783206	72.4327	1.72829e-17	3.98852e-14
14	43572196	492486	adra1bb	+	-17706	18275	7.67725	1.18145	71.5451	2.70993e-17	6.18597e-14
12	48960697	394082	slc18a3b	-	236	1640	-2.22253	0.876763	70.0018	5.92515e-17	1.32805e-13
15	25356524	562666	cluha	-	-10712	45456	7.7289	1.73518	69.9954	5.94433e-17	1.32805e-13
22	30681417	796658	si:dkey-169i5.4	+	-234430	10750	9.73229	0.781198	69.5241	7.54873e-17	1.66874e-13
21	39048912	447920	aldh3a2b	-	-9578	28778	4.79456	2.09479	67.8009	1.80863e-16	3.94558e-13
13	32454421	450010	rdh14a	+	-119	2541	3.40579	1.38671	67.786	1.8224e-16	3.94558e-13
14	8499311	324373	dnajc4	+	-24251	21610	-2.78377	2.57985	67.5499	2.05418e-16	4.40201e-13
7	39049162	30277	mdka	+	117298	11161	9.04967	2.01572	67.3866	2.23164e-16	4.73398e-13
15	46933401	767698	zgc:153039	+	-79896	34120	3.46602	0.971222	67.0242	2.682e-16	5.63244e-13
6	59090132	100144628	shmt2	+	86338	54349	-8.59064	0.475702	66.9643	2.76466e-16	5.67974e-13
23	46192954	555962	tgm1l4	-	-9184	10270	9.0699	1.18269	66.9635	2.76578e-16	5.67974e-13
2	50427310	393746	viml	+	-35979	18433	3.22714	0.904086	66.9494	2.78566e-16	5.67974e-13
22	30681338	796658	si:dkey-169i5.4	+	-234351	10750	8.5532	0.776678	66.4467	3.59475e-16	7.25895e-13
19	15114309	569550	edn2	-	-167671	5268	4.2313	2.34805	66.1783	4.11924e-16	8.23883e-13
24	3003880	436918	eci2	+	-42835	10996	10.5136	1.32813	66.0251	4.45225e-16	8.82087e-13
16	19489114	324931	sp8b	+	47500	2159	-2.90665	0.825783	65.4296	6.02267e-16	1.18207e-12
2	42533837	101883455	slco5a1b	-	117907	16775	8.57982	0.302821	65.3694	6.20966e-16	1.20749e-12
14	52579604	450017	atp6v0e1	+	-8470	4901	-9.89439	-0.178377	63.8977	1.31051e-15	2.52494e-12
7	41432702	100000576	abcf2b	-	12583	15777	8.99795	0.78833	62.5792	2.55936e-15	4.88626e-12
12	17465462	80939	papss2b	-	-13616	20128	-10.054	1.10283	62.0493	3.34958e-15	6.33731e-12
6	52304581	386850	eif6	-	-44048	8993	-8.96266	0.0272983	60.7786	6.38689e-15	1.19759e-11
2	43253634	403050	pard3ab	+	-48613	124678	7.98045	2.52141	60.3083	8.11064e-15	1.50735e-11
11	24785857	336553	cyb5r1	+	561	13258	3.20816	1.01144	60.1186	8.93105e-15	1.64526e-11
6	59430724	619270	fam210b	-	73743	6525	-9.83195	0.934809	59.7248	1.09094e-14	1.98607e-11
24	2954043	550458	tubb6	-	6639	6515	-9.14351	0.698803	59.7138	1.09702e-14	1.98607e-11
3	41655095	503589	gna12a	+	-7458	58602	-1.66163	3.83888	59.6584	1.12839e-14	2.0254e-11
2	50783981	541315	adcyap1r1a	+	37859	70098	2.43306	0.250256	59.4862	1.23153e-14	2.1918e-11
7	13069925	100334336	syt7b	+	-29286	286103	3.02483	1.15382	58.7576	1.7834e-14	3.14732e-11
14	44533633	559137	si:dkey-109l4.3	-	-240220	3009	8.63619	0.570854	58.4116	2.12631e-14	3.72121e-11
14	50900093	767686	rnf44	+	18676	53739	9.00614	-0.538629	57.6469	3.13652e-14	5.44378e-11
3	3775187	555597	art4	+	-94071	5375	3.70418	-0.494223	57.4515	3.46422e-14	5.96326e-11
4	77344499	100190900	slco1f3	-	12467	9490	7.68355	-0.096243	57.4064	3.54455e-14	6.05193e-11
2	40868987	553288	uggt1	-	-21017	57036	6.99666	0.604265	57.1148	4.11104e-14	6.96254e-11
2	50427240	393746	viml	+	-35909	18433	3.96186	0.169928	57.0433	4.26316e-14	7.16242e-11
5	69206952	791612	mat2ab	-	-5232	15218	-9.10371	-0.0345688	56.9669	4.43213e-14	7.34358e-11
9	24473974	100004613	tmeff2a	-	61430	163060	-3.49247	1.27092	56.963	4.44092e-14	7.34358e-11
2	50427279	393746	viml	+	-35948	18433	2.72422	0.907887	56.7275	5.00586e-14	8.21308e-11
7	39822689	559037	grpel1	-	71160	7286	5.3466	1.20183	56.287	6.26284e-14	1.01958e-10
14	43735245	393950	gar1	-	118673	11516	8.41154	0.61291	56.2602	6.34868e-14	1.0256e-10
17	4379291	405867	crls1	+	-10406	17200	-3.4529	0.667596	55.6718	8.56366e-14	1.37286e-10
14	38279103	798787	rnasel3	+	375202	1742	-9.01315	0.308754	55.5673	9.03117e-14	1.43684e-10
14	51394445	799734	unc5a	-	-224943	455335	-8.58202	0.343261	54.7598	1.36197e-13	2.15057e-10
16	14311356	393201	polr3c	+	-61810	31053	-3.15915	-0.446009	54.6071	1.47206e-13	2.30705e-10
15	15208487	100170786	camkk1b	+	107839	11881	-8.66912	-0.0537591	54.1325	1.87415e-13	2.91547e-10
2	43253638	403050	pard3ab	+	-48617	124678	7.11043	2.52135	53.8458	2.16861e-13	3.34873e-10
2	50427246	393746	viml	+	-35915	18433	3.65017	0.167689	53.4063	2.71225e-13	4.15764e-10
2	50427268	393746	viml	+	-35937	18433	2.56353	0.906132	53.3622	2.77381e-13	4.22119e-10
6	59825865	30116	ddx3xb	+	6935	17604	-11.1125	0.25302	53.0783	3.20513e-13	4.84249e-10
15	46933463	767698	zgc:153039	+	-79958	34120	2.76334	0.973319	53.0335	3.279e-13	4.91871e-10
5	69206877	791612	mat2ab	-	-5307	15218	-8.92716	-0.0263665	52.6926	3.90061e-13	5.80967e-10
7	73662448	767681	btr12	+	7689	15649	9.43488	-0.465813	52.3567	4.62815e-13	6.84473e-10
14	33240310	405893	pdzd11	+	24411	3768	-9.0674	1.5059	51.9311	5.74815e-13	8.4417e-10
21	37199881	100000160	fgfr4	-	5518	10452	-9.02509	1.13083	51.6368	6.67783e-13	9.73891e-10
2	24246503	100033749	mir736	-	-14793	80	-2.07053	1.52175	51.3164	7.86166e-13	1.13863e-09
1	31622688	65089	fgf8b	+	15586	5229	-3.27085	0.480312	50.9434	9.50669e-13	1.36746e-09
5	69526508	100003849	si:ch211-157p22.10	-	2692	18908	-11.2349	1.3125	50.924	9.60116e-13	1.37165e-09
8	32077674	100001828	htr1aa	+	-136024	1786	-7.2651	0.522348	50.7418	1.0535e-12	1.4949e-09
6	59430715	619270	fam210b	-	73734	6525	-8.53803	0.935654	50.4871	1.19951e-12	1.69066e-09
2	43068344	432388	lrrc6	-	-55605	25710	7.22135	0.428544	50.3229	1.30418e-12	1.82593e-09
8	9516857	567422	plxna3	-	-53520	347435	-0.963643	2.64256	50.0245	1.51835e-12	2.1117e-09
16	17806947	791152	them4	+	-43099	34564	-3.1048	0.624257	49.8552	1.65523e-12	2.28693e-09
2	46094297	393995	gpc1b	+	-61619	151916	7.90003	1.36441	49.2605	2.24134e-12	3.07648e-09
14	33778044	798375	apln	+	-55094	34765	-7.67783	0.0703468	48.9685	2.60103e-12	3.54701e-09
6	59915861	405874	aamp	+	-1735	7962	-8.52656	0.443933	48.2117	3.82591e-12	5.18372e-09
5	70355273	101448000	pappaa	+	-9755	173587	-9.85111	1.53025	47.9158	4.44932e-12	5.98973e-09
3	15653398	327500	zgc:66474	-	-14267	21474	-6.84044	2.08357	47.7375	4.87282e-12	6.51806e-09
2	41622976	565889	d2hgdh	-	60136	16570	7.5646	0.0496078	47.5012	5.49701e-12	7.30647e-09
7	42879809	30461	cdh11	-	-907652	26273	-7.54016	2.19912	47.3245	6.01562e-12	7.9455e-09
22	31242098	798071	sec13	+	-182123	23514	3.20159	1.31425	47.0041	7.08393e-12	9.29806e-09
15	26436753	327491	rpa1	-	-102236	40651	9.20871	0.584143	46.7528	8.05305e-12	1.0488e-08
15	48024790	83917	psma6l	-	95449	8713	2.65382	1.68045	46.7437	8.09041e-12	1.0488e-08
5	8857395	751792	fgf10b	-	39937	47598	4.82748	-0.0472614	46.6917	8.30785e-12	1.06765e-08
25	25963446	393926	idh3a	+	-197345	63009	2.41065	0.17419	46.6848	8.33749e-12	1.06765e-08
9	24473949	100004613	tmeff2a	-	61405	163060	-2.86395	1.27399	46.6534	8.47209e-12	1.07831e-08
12	10335	796884	shisa6	-	-1235	2512	6.18584	1.1317	45.3505	1.64745e-11	2.08421e-08
1	58984538	402955	thumpd1	+	-2553	3901	-7.94524	0.565748	44.9895	1.9809e-11	2.49106e-08
6	52304565	386850	eif6	-	-44064	8993	-6.46251	0.0303632	44.784	2.20016e-11	2.75031e-08
16	18162385	30486	rxrbb	+	373303	33243	-2.57595	0.822847	44.3621	2.72919e-11	3.39144e-08
5	69474176	327512	psat1	-	-25439	13275	-9.93433	1.35621	44.113	3.09962e-11	3.82911e-08
9	38411903	394157	bcs1l	+	-11991	7265	-7.65164	-0.913251	43.957	3.35674e-11	4.10402e-08
25	36854723	100537332	mafb	+	-179984	2243	2.01478	0.458023	43.9543	3.36125e-11	4.10402e-08
14	2475319	359829	fgf18a	+	12353	44405	2.14904	1.44167	43.6385	3.94987e-11	4.79442e-08
3	6657678	246090	cygb1	+	-17890	28389	-2.07116	0.766553	43.6274	3.97235e-11	4.79442e-08
13	31450648	323706	rtn1a	-	9622	16441	-6.33874	2.99131	43.5116	4.21461e-11	5.05774e-08
13	32454368	450010	rdh14a	+	-66	2541	3.11382	1.38871	43.4906	4.26012e-11	5.08331e-08
6	52304576	386850	eif6	-	-44053	8993	-6.60034	0.0297549	43.3315	4.62096e-11	5.48273e-08
19	41178178	550321	asb4	+	-8182	12256	2.42013	0.444115	43.0677	5.28784e-11	6.23874e-08
22	31242101	798071	sec13	+	-182126	23514	3.00716	1.31337	42.8453	5.92438e-11	6.95069e-08
7	42826608	406814	dnaja2a	-	910103	12961	-6.8384	0.881596	42.7466	6.23105e-11	7.26987e-08
24	4873876	30096	zic1	-	-99889	3433	8.4144	1.38242	42.6802	6.44606e-11	7.47918e-08
19	8118874	100006223	si:dkey-266f7.9	-	21890	10494	3.23774	1.84179	42.6373	6.58921e-11	7.60326e-08
5	8937557	567414	agpat9l	+	-17809	36774	4.06538	1.43246	42.2205	8.15428e-11	9.35777e-08
7	72239975	336876	tollip	+	36532	14100	-2.97579	0.374265	42.2093	8.20088e-11	9.3601e-08
7	42826600	406814	dnaja2a	-	910095	12961	-6.82238	0.881561	42.1657	8.3857e-11	9.51931e-08
6	59222029	100144628	shmt2	+	-45559	54349	6.30687	0.317221	42.1053	8.64885e-11	9.76525e-08
25	37224701	570474	urahb	-	32772	3978	9.03981	0.124783	41.9859	9.19328e-11	1.03244e-07
25	26433663	503591	fbxl22	-	-302294	8853	-1.58232	1.40101	41.4818	1.18974e-10	1.32902e-07
2	50427315	393746	viml	+	-35984	18433	2.48292	0.901365	41.329	1.28645e-10	1.42945e-07
7	3552013	557558	si:dkey-192d15.2	+	6017	17511	-10.34	0.968308	40.7888	1.69601e-10	1.87461e-07
5	69444481	573999	isca1	-	7196	8017	-8.19128	0.707665	40.6458	1.82475e-10	2.00635e-07
7	42911816	30461	cdh11	-	-875645	26273	-6.43828	1.42921	40.6111	1.85751e-10	2.03174e-07
15	27718884	30463	lhx1a	-	8531	6943	8.76278	-0.310969	40.5738	1.89328e-10	2.06013e-07
3	15913707	100318355	mapk8ip3	+	-6277	80859	6.41624	1.03761	40.2184	2.27094e-10	2.45834e-07
15	27718892	30463	lhx1a	-	8539	6943	8.60745	-0.310969	40.1225	2.38522e-10	2.56881e-07
7	42826868	406814	dnaja2a	-	910363	12961	-7.06238	1.54793	40.0919	2.42289e-10	2.59606e-07
13	47040842	795653	vip	-	49267	3625	6.32641	1.95012	40.0254	2.50684e-10	2.66517e-07
13	32557868	565375	kcns3a	-	-19518	1610	-5.89999	1.90015	40.0208	2.51277e-10	2.66517e-07
3	41655105	503589	gna12a	+	-7468	58602	-2.38634	3.77483	39.8185	2.78689e-10	2.94106e-07
16	6269902	30265	ctnnb1	-	64112	23291	-2.2192	0.268742	39.7278	2.91941e-10	3.06551e-07
13	32454391	450010	rdh14a	+	-89	2541	3.74421	1.38931	39.6324	3.0655e-10	3.2029e-07
25	37276095	570705	ldlrad3	-	-55261	6303	8.7111	1.59396	39.347	3.54791e-10	3.68858e-07
12	10320	796884	shisa6	-	-1250	2512	5.82039	1.11735	39.1013	4.02373e-10	4.16266e-07
5	65765609	794892	notch1b	-	-17176	103190	3.74005	-0.0331234	39.0045	4.22836e-10	4.35291e-07
7	4227620	100149559	cbln11	-	-69080	4988	-9.61814	1.32494	38.9705	4.30256e-10	4.40769e-07
23	2704191	569174	zgc:114123	+	24035	17760	4.04095	0.605821	38.8772	4.51317e-10	4.601e-07
12	10355	796884	shisa6	-	-1215	2512	5.11196	1.13429	38.6577	5.05042e-10	5.12384e-07
25	37276046	570705	ldlrad3	-	-55310	6303	10.053	1.59498	38.5999	5.2022e-10	5.25245e-07
3	55734921	58080	axin2	-	84196	19598	3.05505	2.79868	38.4623	5.58229e-10	5.60924e-07
12	10685	796884	shisa6	-	-885	2512	8.62267	0.412923	38.4354	5.65976e-10	5.66e-07
21	39465211	556663	mntb	+	-2691	46931	10.1374	0.590358	38.3222	5.99759e-10	5.96942e-07
13	4112141	566060	tjap1	-	-22246	154426	2.33319	2.22872	38.2963	6.07778e-10	6.0207e-07
16	52653927	334627	ubr5	-	7138	104756	1.76293	0.776021	38.2606	6.18996e-10	6.10304e-07
8	32469805	553174	ncs1b	+	46355	83696	-2.64348	0.0219124	38.2255	6.30249e-10	6.18495e-07
20	1538748	555433	themis	-	99492	16065	-5.36532	0.0703699	38.1203	6.65155e-10	6.49714e-07
21	39599809	767675	pigs	-	-4740	21094	9.06457	0.582971	37.6253	8.57253e-10	8.33476e-07
13	32454322	450010	rdh14a	+	-20	2541	3.08785	1.38632	37.2881	1.01902e-09	9.86192e-07
1	31622690	65089	fgf8b	+	15584	5229	-2.84446	0.479528	37.0989	1.12289e-09	1.08173e-06
15	16116718	555832	si:ch211-259g3.4	-	-40085	3482	-6.00368	1.06468	36.9785	1.19442e-09	1.14538e-06
6	52076284	323055	ywhaba	+	136290	10381	-8.88411	0.839828	36.9667	1.20163e-09	1.14706e-06
22	3970007	796419	mhc1ula	+	-55689	14758	2.06877	0.851154	36.6198	1.43564e-09	1.36099e-06
2	50284406	564982	mcm6l	-	58893	25776	-1.56887	0.566528	36.6157	1.4387e-09	1.36099e-06
5	9060760	567653	si:ch211-155m12.1	+	-23110	7244	4.50065	0.335297	36.2878	1.70224e-09	1.60308e-06
16	19581872	324931	sp8b	+	-45258	2159	-2.62769	0.193622	36.129	1.84679e-09	1.73144e-06
25	37125156	334390	nfat5a	-	3819	26862	8.05834	1.03179	35.7995	2.18704e-09	2.04133e-06
7	47003653	565811	tshz3b	-	222351	51884	-6.26	1.88299	35.7756	2.214e-09	2.05735e-06
24	5042649	767673	zic4	+	-64434	4202	-7.9873	1.58228	35.7356	2.26e-09	2.08935e-06
24	5491092	100141362	dipk2ab	-	-200864	38795	8.32928	-0.163159	35.7238	2.27372e-09	2.08935e-06
5	8591432	767733	zgc:153352	-	-90943	20962	4.59842	1.97196	35.7199	2.27829e-09	2.08935e-06
7	43156426	30461	cdh11	-	-631035	26273	-6.02497	0.200999	35.6885	2.31527e-09	2.11403e-06
12	158569	266676	dnah9	-	13426	75263	1.50272	1.31106	35.6798	2.32559e-09	2.11427e-06
7	46758356	565811	tshz3b	-	-22946	51884	-5.41701	0.900851	35.6121	2.40788e-09	2.17964e-06
24	5105334	767673	zic4	+	-127119	4202	-7.3947	0.570756	35.3263	2.78842e-09	2.51327e-06
2	50761747	541315	adcyap1r1a	+	60093	70098	1.00873	1.74678	35.17	3.02135e-09	2.71158e-06
15	24521357	324754	gemin4	-	-67292	4968	8.29976	0.766046	35.1271	3.08876e-09	2.76028e-06
25	37277185	570705	ldlrad3	-	-54171	6303	8.84458	1.44007	35.0988	3.13395e-09	2.7888e-06
5	12826683	387297	p2rx2	-	2807	14522	-7.73143	0.99667	35.0656	3.18782e-09	2.82477e-06
12	10323	796884	shisa6	-	-1247	2512	5.00959	1.12194	35.0542	3.20661e-09	2.82948e-06
13	46821292	563580	slc29a1a	-	-60808	47150	6.24121	0.792805	35.0151	3.27154e-09	2.8747e-06
6	59955373	334271	nufip1	+	-10869	7123	-8.29289	0.0542752	34.9714	3.34586e-09	2.92775e-06
13	32454404	450010	rdh14a	+	-102	2541	3.34926	1.38869	34.8989	3.47285e-09	3.02626e-06
3	11499216	641478	mmd	+	49306	27818	4.71192	1.42519	34.822	3.61272e-09	3.13514e-06
7	48431702	447837	lingo1b	+	28537	24679	4.51412	0.0384478	34.8005	3.65276e-09	3.15685e-06
21	38090470	562805	klf8	+	-57079	77563	8.37038	0.819473	34.7166	3.81359e-09	3.28233e-06
3	55734942	58080	axin2	-	84217	19598	2.66063	2.7982	34.6775	3.89108e-09	3.33535e-06
12	10504	796884	shisa6	-	-1066	2512	5.15789	1.29535	34.4537	4.36516e-09	3.72651e-06
17	4379335	405867	crls1	+	-10450	17200	-1.93069	0.667944	34.4082	4.46825e-09	3.79908e-06
2	42112180	404618	adhfe1	-	2605	14088	3.71336	0.600513	34.3965	4.49532e-09	3.80668e-06
5	8890680	567414	agpat9l	+	29068	36774	4.80348	1.48922	34.3144	4.68905e-09	3.95479e-06
14	29262812	566735	insb	-	696574	3133	-6.43674	0.672685	34.2521	4.8415e-09	4.06703e-06
12	10697	796884	shisa6	-	-873	2512	7.31348	0.402299	34.0769	5.29762e-09	4.43247e-06
7	3451550	557558	si:dkey-192d15.2	+	106480	17511	-7.99667	0.895766	34.0068	5.49212e-09	4.57644e-06
12	10631	796884	shisa6	-	-939	2512	5.06027	1.33094	33.9993	5.51328e-09	4.57644e-06
1	11808192	798421	ttyh3b	-	-41926	64474	3.564	2.85119	33.9503	5.65387e-09	4.67466e-06
15	25176112	492817	vps53	-	22760	52627	6.59199	1.33032	33.8505	5.95145e-09	4.9014e-06
13	32454385	450010	rdh14a	+	-83	2541	3.18288	1.38762	33.8044	6.09422e-09	4.99938e-06
18	26640781	751662	kti12	-	-140835	9872	-7.18246	-0.0646941	33.5854	6.82019e-09	5.57316e-06
12	43921083	503764	zgc:112964	-	235285	16506	-1.50676	2.03256	33.5371	6.99168e-09	5.69115e-06
22	28948278	570143	gtpbp2b	-	76316	17296	-2.05748	2.03795	33.3368	7.75009e-09	6.28412e-06
7	49183378	30710	igf2a	+	-312878	5981	-5.658	1.02663	33.2091	8.27606e-09	6.6848e-06
15	509273	767638	ftr86	+	-2820	10300	-7.59975	0.79348	33.1397	8.57689e-09	6.90125e-06
7	38186363	449801	zgc:103601	+	6968	1631	-5.67981	0.0404824	33.1085	8.71568e-09	6.98615e-06
25	37277149	570705	ldlrad3	-	-54207	6303	8.80562	1.43991	33.0721	8.88033e-09	7.09107e-06
7	43081267	30461	cdh11	-	-706194	26273	-4.83008	0.471709	33.0291	9.07909e-09	7.22231e-06
11	35778594	324413	bhlhe40	-	15337	3606	8.97527	1.43024	32.8646	9.8807e-09	7.83032e-06
20	26966021	565968	ahsa1a	+	1201	6959	2.99689	0.508326	32.8175	1.0123e-08	7.99218e-06
2	46793573	30532	pax3a	-	-637631	51939	8.56663	0.712996	32.7702	1.03721e-08	8.15817e-06
22	31838394	569098	slc6a6b	-	321096	32526	3.92601	0.846856	32.7095	1.07013e-08	8.38571e-06
17	52042478	369195	tgfb3	-	-48832	32828	3.50823	-0.102966	32.5216	1.17873e-08	9.20238e-06
3	26286651	327143	rhot1a	+	2330	30777	1.46087	1.14613	32.4162	1.24448e-08	9.67967e-06
12	10788	796884	shisa6	-	-782	2512	6.32504	0.910659	32.3491	1.28818e-08	9.98264e-06
5	8890575	567414	agpat9l	+	29173	36774	4.25893	1.42249	32.2745	1.33858e-08	1.03351e-05
6	52076272	323055	ywhaba	+	136302	10381	-7.54988	0.840814	32.2046	1.3876e-08	1.06743e-05
14	51519019	799734	unc5a	-	-100369	455335	1.9696	0.845316	32.1154	1.45284e-08	1.11354e-05
9	34744970	100294510	crlf2	-	-97441	6344	-7.21813	0.0302378	31.965	1.56976e-08	1.19878e-05
1	19858230	402985	grhprb	-	12691	9731	4.50186	2.08045	31.9468	1.58455e-08	1.20569e-05
1	32517343	561122	nlgn4xa	+	10754	163610	3.29048	0.88587	31.9142	1.61133e-08	1.22164e-05
15	25176176	492817	vps53	-	22824	52627	-6.46221	1.32263	31.8802	1.63984e-08	1.23878e-05
12	10382	796884	shisa6	-	-1188	2512	4.98997	1.13359	31.7673	1.73796e-08	1.3082e-05
12	10344	796884	shisa6	-	-1226	2512	4.42218	1.13381	31.67	1.8272e-08	1.37046e-05
4	36621477	564402	si:dkey-151g22.1	+	-5359	24947	1.66713	1.40337	31.6511	1.84507e-08	1.37894e-05
22	30739213	797780	ssuh2.3	-	-260222	24750	-5.58355	-0.181312	31.634	1.86138e-08	1.38619e-05
9	37481393	447858	slc49a4	+	-114404	86138	-7.55109	0.580559	31.608	1.88652e-08	1.39995e-05
25	37443980	406519	slc10a3	+	-786	2257	-8.86047	0.940641	31.5942	1.9e-08	1.40499e-05
2	38880792	798285	rem2	+	44183	52324	-3.52726	-0.167043	31.3268	2.18053e-08	1.60615e-05
22	32832115	286829	dag1	+	303138	57831	-9.15684	0.60478	31.3185	2.18979e-08	1.60615e-05
1	19988358	404603	mettl14	-	-79779	4635	-7.3062	1.09944	31.3139	2.19498e-08	1.60615e-05
7	5408869	245949	vangl2	-	33746	47389	9.19239	1.551	31.2845	2.22857e-08	1.62219e-05
21	38090423	562805	klf8	+	-57032	77563	7.98069	0.82131	31.2812	2.23234e-08	1.62219e-05
22	25522024	562920	si:ch211-12h2.6	+	-68688	1120	-2.78145	0.507155	31.2719	2.24297e-08	1.62429e-05
24	5105088	767673	zic4	+	-126873	4202	-6.91294	0.574466	31.2213	2.30228e-08	1.66151e-05
14	1668410	735303	hrh2a	+	18947	1356	2.11593	2.05075	31.1837	2.34723e-08	1.68815e-05
24	41746303	569971	lama1	+	-55758	93627	-6.72782	0.846743	31.1424	2.39777e-08	1.71861e-05
22	6051303	503734	si:dkey-19a16.2	-	-31142	8819	6.12257	0.532808	31.1082	2.44043e-08	1.74324e-05
12	10695	796884	shisa6	-	-875	2512	6.52018	0.403438	31.0768	2.48013e-08	1.76559e-05
12	10754	796884	shisa6	-	-816	2512	6.64365	0.0711926	31.0214	2.55197e-08	1.81059e-05
23	46202288	555962	tgm1l4	-	150	10270	6.46094	0.673722	30.9069	2.70711e-08	1.9142e-05
12	10668	796884	shisa6	-	-902	2512	6.62431	0.412754	30.8659	2.76488e-08	1.94849e-05
8	19657060	796762	fam78bb	-	7443	7417	-1.78566	2.39906	30.8375	2.80557e-08	1.97055e-05
6	20008376	30227	ntn1a	-	81591	122738	2.24344	1.43443	30.7576	2.92353e-08	2.04042e-05
9	37968907	562619	adcy5	-	-53085	149416	-7.60943	0.821908	30.757	2.92447e-08	2.04042e-05
12	10314	796884	shisa6	-	-1256	2512	4.332	0.404351	30.7324	2.96174e-08	2.05958e-05
20	15745721	735295	faslg	+	-145296	4589	-0.856028	2.57535	30.64	3.10626e-08	2.15295e-05
7	46886981	565811	tshz3b	-	105679	51884	-2.36454	1.87275	30.5613	3.2348e-08	2.23466e-05
15	2434771	561607	hephl1a	+	-13036	49185	7.39068	2.20533	30.394	3.5262e-08	2.42798e-05
1	59269470	406544	olfm2b	-	17596	7715	-7.4382	0.540722	30.0158	4.28535e-08	2.94105e-05
21	39223772	555848	cpdb	+	-26354	28916	1.52919	1.17335	29.999	4.32277e-08	2.95707e-05
9	2649931	405896	sp9	-	55537	2429	3.67431	0.725603	29.9805	4.36406e-08	2.9676e-05
12	10763	796884	shisa6	-	-807	2512	6.50578	0.899418	29.9795	4.36643e-08	2.9676e-05
6	20008406	30227	ntn1a	-	81621	122738	1.94804	1.4347	29.9451	4.44445e-08	3.01089e-05
25	37443836	406519	slc10a3	+	-642	2257	-8.49985	0.466747	29.8611	4.64128e-08	3.13412e-05
18	46051515	553770	pcyt1ab	-	28934	13411	1.31057	1.34018	29.8368	4.69998e-08	3.16358e-05
7	6587071	791647	pnp5a	+	65896	15458	3.10351	1.80538	29.7103	5.01664e-08	3.35981e-05
22	11523176	327138	slc26a11	-	2818	20639	3.54397	0.165921	29.7077	5.0235e-08	3.35981e-05
6	59968176	393546	zgc:65895	+	-182	4566	-2.35964	1.29618	29.6602	5.14822e-08	3.43229e-05
1	19906767	402985	grhprb	-	61228	9731	-8.69609	0.375274	29.6389	5.20506e-08	3.45921e-05
12	4052467	641414	zgc:123217	+	-16058	7721	8.73835	0.596264	29.4518	5.73238e-08	3.79764e-05
21	37157249	100000160	fgfr4	-	-37114	10452	7.6357	0.427087	29.3847	5.93453e-08	3.9192e-05
14	31816669	793819	cd40lg	+	-27936	9236	5.74901	2.54697	29.1931	6.55126e-08	4.30785e-05
1	19882064	402985	grhprb	-	36525	9731	-7.50127	1.14722	29.1893	6.56406e-08	4.30785e-05
11	38886179	550431	cldn19	-	-158416	30818	-3.13569	1.99767	29.1746	6.61391e-08	4.32704e-05
15	47899846	353179	otx5	+	4048	5388	-2.1263	0.696621	29.0958	6.88851e-08	4.4927e-05
22	4478080	541380	timm44	+	-30638	16037	7.88149	0.586088	28.9271	7.51539e-08	4.88638e-05
8	42624070	100000101	kazald3	-	-384	14678	2.48718	0.733695	28.8959	7.63749e-08	4.95043e-05
12	10373	796884	shisa6	-	-1197	2512	5.18811	1.13327	28.8711	7.73576e-08	4.99871e-05
11	33875972	797297	nxph2b	-	18063	11286	7.14798	0.950456	28.8447	7.84212e-08	5.05189e-05
25	37357513	335836	slc1a2b	+	9185	41060	6.68798	1.24657	28.7794	8.11104e-08	5.20915e-05
7	40746376	557300	lmbr1	+	-88373	50138	-5.28693	0.418563	28.6487	8.67702e-08	5.55565e-05
1	49296847	100307104	caly	+	-29961	28178	4.53556	0.537367	28.4978	9.38037e-08	5.98773e-05
7	5029221	100329657	ltb4r	-	-257	10436	9.09169	1.33993	28.4676	9.52801e-08	6.06354e-05
20	12755869	751751	zgc:153383	+	-52913	19394	-1.34239	1.5333	28.3487	1.01317e-07	6.42822e-05
1	2249736	569455	kpnb3	+	10711	38186	4.35831	0.837534	28.329	1.02349e-07	6.47032e-05
20	33498009	30475	erh	-	865	3215	-2.80963	0.423892	28.3207	1.02789e-07	6.47032e-05
11	36524122	447851	cyb561d1	+	-114665	6244	-4.51182	1.40254	28.3186	1.02904e-07	6.47032e-05
12	10511	796884	shisa6	-	-1059	2512	4.33361	1.29662	28.2619	1.05959e-07	6.64247e-05
22	37642053	554967	psmd1	+	-10819	85394	11.1104	0.334745	28.2299	1.07725e-07	6.73312e-05
22	13312834	30517	ahr2	-	148104	118461	5.22337	0.636749	28.1757	1.10788e-07	6.90398e-05
9	37721672	556162	pdia5	+	33173	84482	-7.72032	0.524239	28.1536	1.12056e-07	6.96238e-05
25	37105566	334390	nfat5a	-	-15771	26862	-8.36725	-0.00185899	27.9733	1.23e-07	7.61981e-05
1	32517297	561122	nlgn4xa	+	10800	163610	2.95785	0.887291	27.9442	1.24867e-07	7.7127e-05
6	46087407	325052	tardbp	-	138315	11316	-3.51389	0.266753	27.9361	1.2539e-07	7.72227e-05
22	37931515	101154640	kcnh1b	+	-28539	49538	9.61699	0.449204	27.9073	1.2727e-07	7.81515e-05
9	24473954	100004613	tmeff2a	-	61410	163060	0.969658	1.27461	27.85	1.31095e-07	8.02654e-05
12	10647	796884	shisa6	-	-923	2512	4.83652	1.33108	27.8433	1.3155e-07	8.03101e-05
7	5535858	565268	arhgef11	-	48851	103491	8.7999	1.53384	27.8139	1.3356e-07	8.13011e-05
10	7347294	796461	nrg1	-	-39181	102355	5.94965	0.756526	27.7342	1.3918e-07	8.44771e-05
15	47899841	353179	otx5	+	4053	5388	-2.20521	0.696474	27.7063	1.41199e-07	8.54558e-05
14	36310252	403045	egf	-	-15798	48847	3.87013	0.248176	27.6033	1.48927e-07	8.98736e-05
2	38880801	798285	rem2	+	44174	52324	-3.49039	-0.165947	27.5886	1.50057e-07	9.0296e-05
22	37931506	101154640	kcnh1b	+	-28530	49538	8.97933	0.448852	27.5458	1.53421e-07	9.19691e-05
22	37703325	751784	htr2b	-	16359	15469	8.29542	1.07273	27.5421	1.53713e-07	9.19691e-05
1	58950776	553667	eri2	+	26496	2183	-6.73162	0.732608	27.4272	1.6312e-07	9.73202e-05
6	47641178	100033605	mir29b-1	+	-173268	83	7.32515	1.39401	27.3842	1.66793e-07	9.92293e-05
14	31816602	793819	cd40lg	+	-27869	9236	4.76079	2.54239	27.3509	1.69684e-07	0.000100664
1	14681645	100885856	mir2185-3	+	-7868	95	3.49992	1.06034	27.3435	1.70332e-07	0.000100764
21	4218790	447928	uck1	-	-25684	16711	-2.60708	2.24307	27.3165	1.72735e-07	0.000101726
21	38025711	492764	rbm41	-	-5368	20300	6.85832	0.673184	27.3135	1.72995e-07	0.000101726
18	16988824	407712	tph2	-	-12232	11293	-6.14112	0.82723	27.3089	1.73412e-07	0.000101726
10	4039651	393894	pitpnb	+	6725	40643	8.61054	0.851503	27.235	1.80169e-07	0.000105293
12	10577	796884	shisa6	-	-993	2512	3.62474	1.22536	27.2315	1.80495e-07	0.000105293
13	32454509	450010	rdh14a	+	-207	2541	3.41428	0.697427	27.2183	1.8173e-07	0.00010572
10	7347303	796461	nrg1	-	-39172	102355	5.70063	0.757234	27.0985	1.9335e-07	0.000112169
9	50911158	565759	ifih1	+	236606	69631	-2.16531	1.3255	26.985	2.05039e-07	0.000118622
7	46697797	565811	tshz3b	-	-83505	51884	3.81123	1.09195	26.8716	2.17435e-07	0.000125449
15	2670385	81580	cldna	-	12877	1851	7.38206	0.831225	26.679	2.40222e-07	0.000138179
22	11523174	327138	slc26a11	-	2816	20639	4.46253	0.164564	26.6737	2.40872e-07	0.000138179
21	37101149	560756	znf346	+	-10354	17706	7.51544	1.41729	26.6689	2.41473e-07	0.000138179
2	41653312	553590	zgc:110158	-	-69853	146244	-5.67005	0.48872	26.6539	2.43359e-07	0.000138879
2	47904085	560494	ftr23	+	2098	4869	-4.22475	1.8881	26.5943	2.50979e-07	0.000142839
14	36310158	403045	egf	-	-15892	48847	3.4681	0.241797	26.4808	2.6617e-07	0.000151076
20	1763353	100049705	lama2	+	35663	236105	5.31685	0.393086	26.4565	2.69546e-07	0.00015258
9	1993256	30407	hoxd13a	-	2945	2942	3.89893	-0.236318	26.3156	2.89937e-07	0.000163681
25	25813640	393926	idh3a	+	-47539	63009	2.58743	0.0127111	26.3029	2.91855e-07	0.000164322
5	67074169	561959	rps6ka4	-	-41703	36333	7.80787	-0.283185	26.216	3.05279e-07	0.000171421
7	11193271	791222	mesd	-	-191008	7957	-1.96042	1.39974	26.1992	3.07945e-07	0.000172155
12	10709	796884	shisa6	-	-861	2512	4.8081	0.402535	26.1964	3.08403e-07	0.000172155
13	32454515	450010	rdh14a	+	-213	2541	5.2578	0.697246	26.1923	3.09045e-07	0.000172155
15	1332475	550605	schip1	+	65366	166165	-5.55484	2.72182	26.1746	3.11896e-07	0.000173283
2	46100352	393995	gpc1b	+	-67674	151916	9.3407	-0.163901	26.154	3.15244e-07	0.000174681
12	10633	796884	shisa6	-	-937	2512	4.21462	1.33011	26.1248	3.20043e-07	0.000176873
12	10738	796884	shisa6	-	-832	2512	5.15501	0.0694933	26.1063	3.23131e-07	0.000178111
12	10622	796884	shisa6	-	-948	2512	5.29814	1.33132	26.0811	3.27372e-07	0.000179976
14	31092544	378450	hs6st2	-	4745	5938	4.39222	0.465749	26.0099	3.39663e-07	0.000186192
7	74000539	335628	cldnd1a	+	133228	2165	-4.81764	1.49901	26.0055	3.4045e-07	0.000186192
5	12891469	793735	gal3st1a	+	-2653	14118	-6.16349	-0.0381618	26.0002	3.41385e-07	0.000186218
22	31242136	798071	sec13	+	-182161	23514	2.06167	1.30055	25.9878	3.43576e-07	0.000186928
15	5381702	100150748	or114-1	+	-30058	945	2.24846	-0.0354706	25.9791	3.45137e-07	0.000187292
18	25454081	100001586	gnrhr4	-	53039	10303	-6.4759	0.0337259	25.933	3.5348e-07	0.000191325
12	7794077	393211	ccdc6b	-	154957	29193	9.37717	0.69044	25.9022	3.59158e-07	0.000193898
9	35794024	792544	si:dkey-67c22.2	+	38270	10082	-6.24971	1.58576	25.8648	3.66187e-07	0.000197186
1	59238744	406500	akap8l	-	1577	19101	-3.96573	1.22741	25.7755	3.83524e-07	0.000205994
21	13711163	30333	pou5f3	-	20469	4770	-8.11606	0.495439	25.7637	3.85873e-07	0.000206727
7	46886957	565811	tshz3b	-	105655	51884	-2.19645	1.81421	25.7203	3.94644e-07	0.000210887
14	29941375	562008	cyp4v7	+	33985	15398	-4.37208	1.24826	25.691	4.00687e-07	0.000213574
9	33801465	436984	fundc1	-	16278	1642	7.44704	1.44597	25.6467	4.10002e-07	0.000217985
18	25268910	555379	si:dkeyp-59c12.1	+	-43386	1181	-7.21669	0.0793452	25.6252	4.14588e-07	0.000219867
4	42173030	100006451	wu:fa10h04	-	81785	287	-2.89092	2.28076	25.6089	4.18111e-07	0.000220853
21	4586336	799960	dolk	-	46482	5696	3.28572	-0.621922	25.6068	4.18552e-07	0.000220853
20	1538805	555433	themis	-	99549	16065	-2.51219	0.904433	25.5764	4.25203e-07	0.000223801
12	10653	796884	shisa6	-	-917	2512	5.06665	1.32805	25.5467	4.31811e-07	0.00022671
18	48446772	30619	fli1a	+	-18015	59112	-4.72437	0.452018	25.4987	4.42686e-07	0.000231841
22	4638364	571786	fbn2b	-	-6120	120118	6.5767	1.94216	25.4226	4.60491e-07	0.000240565
11	36434703	447851	cyb561d1	+	-25246	6244	7.78023	0.406588	25.4011	4.65644e-07	0.000242654
8	33604291	100004330	mvb12bb	-	35327	148288	4.88234	0.676867	25.2739	4.97386e-07	0.000258553
21	39223763	555848	cpdb	+	-26345	28916	1.34558	1.17313	25.1905	5.19386e-07	0.000269323
6	48088637	394177	phc2b	+	66317	44323	5.55358	0.774459	25.1715	5.24528e-07	0.000271319
7	72239983	336876	tollip	+	36524	14100	-2.56051	0.3724	25.1472	5.31172e-07	0.000274081
12	155810	266676	dnah9	-	10667	75263	5.85495	0.67496	25.1004	5.44222e-07	0.000280126
16	19758856	550518	twist1b	+	-26313	1606	-1.13091	2.15101	24.9891	5.76565e-07	0.000296048
15	1321749	550605	schip1	+	76092	166165	-7.25048	0.975498	24.9475	5.89141e-07	0.000301768
12	10745	796884	shisa6	-	-825	2512	5.86942	0.0681032	24.9075	6.01494e-07	0.000307346
12	10740	796884	shisa6	-	-830	2512	5.04139	0.0686426	24.9007	6.03605e-07	0.000307676
1	59238736	406500	akap8l	-	1569	19101	-7.69872	1.23419	24.8731	6.12294e-07	0.000311048
2	50284426	564982	mcm6l	-	58913	25776	-1.34192	0.566466	24.8703	6.13184e-07	0.000311048
10	4206008	415222	plppr1	+	34806	23210	7.60319	1.11807	24.8008	6.35723e-07	0.000321705
9	35342091	114441	ncam2	-	-215217	386974	-5.29382	0.295873	24.7876	6.40064e-07	0.000323123
12	3261040	572154	tmem101	+	1524	10509	-3.49088	1.25661	24.782	6.41933e-07	0.000323289
7	5715279	100004011	hist1h2a11	+	188742	578	7.32041	0.169724	24.7639	6.47998e-07	0.000325563
10	7347297	796461	nrg1	-	-39178	102355	5.57962	0.755563	24.7546	6.51123e-07	0.000326352
12	10781	796884	shisa6	-	-789	2512	5.73672	0.90933	24.66	6.83873e-07	0.000341951
24	41544751	386769	ptprma	-	-112100	140513	-6.67855	1.35346	24.6468	6.88585e-07	0.000343489
15	25999052	550559	dph1	-	-89998	178550	-4.78651	0.521228	24.5349	7.29748e-07	0.00036316
14	51519022	799734	unc5a	-	-100366	455335	1.59959	0.846069	24.4658	7.56418e-07	0.000375543
12	10680	796884	shisa6	-	-890	2512	4.7199	0.413482	24.4565	7.60058e-07	0.00037646
14	45036235	791180	shisa3	-	-170764	6722	7.32705	1.6575	24.4217	7.73935e-07	0.000382431
12	3597624	100141351	coa3a	+	-25854	2888	8.16705	2.011	24.412	7.77825e-07	0.000383123
14	50555864	393944	sncb	+	214673	33500	-4.00974	1.20605	24.4048	7.80735e-07	0.000383123
3	10182522	327291	cbx2	+	-30389	12622	2.72143	0.831799	24.4046	7.80808e-07	0.000383123
24	5729169	100141362	dipk2ab	-	37213	38795	3.57454	1.58215	24.399	7.83082e-07	0.000383343
2	41653292	553590	zgc:110158	-	-69873	146244	-5.53079	0.489915	24.3389	8.07911e-07	0.000394578
11	38635258	447862	nucks1a	-	81488	13633	-8.71149	0.650477	24.2725	8.36225e-07	0.000407459
18	2902238	751761	fam168a	+	-64675	98133	-5.45989	0.378845	24.2544	8.44148e-07	0.000410367
12	10643	796884	shisa6	-	-927	2512	4.76387	1.3309	24.2364	8.52058e-07	0.000413256
13	47123500	795653	vip	-	131925	3625	-4.71642	0.98037	24.2065	8.65388e-07	0.000417822
6	46087423	325052	tardbp	-	138331	11316	3.2536	0.405804	24.2064	8.65452e-07	0.000417822
21	17488783	553186	barhl1b	-	6361	3729	-6.0301	0.712592	24.1641	8.8466e-07	0.000426116
11	33934246	797297	nxph2b	-	76337	11286	-3.95405	2.22584	24.1145	9.07763e-07	0.000436244
1	58680878	792547	zgc:174890	+	-59875	4608	-6.14777	1.62383	24.1004	9.14414e-07	0.000438436
8	37817904	791730	got1l1	+	-62805	17052	1.61993	1.24249	24.0804	9.23976e-07	0.000442012
2	47248247	30532	pax3a	-	-182957	51939	7.0451	0.692957	24.0076	9.59546e-07	0.000457244
13	7860911	558711	macroh2a2	-	93317	14546	-3.70572	0.841113	24.0039	9.61414e-07	0.000457244
6	20008401	30227	ntn1a	-	81616	122738	-2.03199	1.43416	24.002	9.62348e-07	0.000457244
6	55756499	100004700	cyp24a1	-	-108188	12414	-3.05254	0.1537	23.9858	9.70511e-07	0.000460082
20	16123796	393446	ralgps2	-	-32623	209211	1.46159	0.799868	23.9741	9.7642e-07	0.00046184
12	10559	796884	shisa6	-	-1011	2512	3.75878	1.29495	23.9258	1.00122e-06	0.000472508
7	18598493	570481	dtx4a	-	-2713	42936	1.69329	1.61075	23.9198	1.00434e-06	0.000472917
17	4137688	30631	bmp2a	-	-93700	4115	3.47984	2.02602	23.8019	1.06777e-06	0.000501659
11	24785832	336553	cyb5r1	+	586	13258	3.5152	1.00658	23.7902	1.07426e-06	0.000503579
3	55734923	58080	axin2	-	84198	19598	2.19862	2.7982	23.7456	1.09944e-06	0.000514235
12	20416239	447907	lcmt1	-	6489	31375	-4.49308	0.252745	23.6699	1.1436e-06	0.000533701
23	46202283	555962	tgm1l4	-	145	10270	5.71327	0.673526	23.5912	1.1913e-06	0.000554729
15	902086	100005727	zgc:162936	-	-29732	5286	-7.0222	0.768501	23.4937	1.25321e-06	0.00058227
6	55964727	447819	eya2	-	-32623	87556	2.47074	-0.0524312	23.4366	1.29101e-06	0.000598507
20	48663864	406736	mgst3a	-	59665	15505	-1.56898	0.374294	23.2504	1.42221e-06	0.000657877
15	20985202	393726	tbcela	-	30650	6160	8.05171	1.12178	23.2026	1.45797e-06	0.000672936
1	2228337	100003903	rap2ab	+	-5971	17754	3.45522	0.881914	23.0937	1.54292e-06	0.000709322
12	77810	797129	si:ch1073-357b18.4	-	23435	1908	-4.00097	1.48688	23.093	1.54355e-06	0.000709322
12	10543	796884	shisa6	-	-1027	2512	3.72128	1.29588	23.0556	1.57387e-06	0.000721675
23	46096081	406561	ddah1	-	55470	25296	-5.99873	1.24006	22.9791	1.63775e-06	0.000749328
6	40794467	436962	gata2b	+	-399	9733	5.18437	1.6924	22.9445	1.66749e-06	0.000760969
1	17229471	406172	fat1a	+	147451	145792	-4.46395	0.0403948	22.9411	1.67044e-06	0.000760969
4	15836895	504168	si:ch211-92l17.1	-	76304	3105	2.92303	0.152538	22.8971	1.7091e-06	0.000776555
3	10182531	327291	cbx2	+	-30398	12622	2.48352	0.831785	22.8938	1.71205e-06	0.000776555
19	43841273	406764	eloa	+	-18302	11022	-5.44499	1.03734	22.8771	1.72701e-06	0.000781654
2	41130307	553162	hs6st1a	-	6294	222328	-1.44669	1.00712	22.8173	1.78154e-06	0.000804601
12	316476	792903	rcvrnb	+	-238	3155	-4.11275	1.6188	22.7953	1.80204e-06	0.000812111
14	20263448	259191	fmr1	+	-106864	32696	6.90256	0.420406	22.7721	1.82394e-06	0.000819794
2	38143337	100007940	cbln12	-	17683	4240	-4.96131	-0.161502	22.769	1.82689e-06	0.000819794
19	11364260	402965	eepd1	-	49045	44158	5.02368	1.01539	22.7187	1.87534e-06	0.000839742
1	59539148	402928	sp6	+	-393	1142	-6.56075	0.208287	22.7051	1.88861e-06	0.000843884
14	1668453	735303	hrh2a	+	18904	1356	2.339	2.0509	22.6467	1.94698e-06	0.000868119
19	71677	724001	dnajc8	-	-721	3161	-4.38442	0.777465	22.6382	1.95558e-06	0.000870103
22	32833847	286829	dag1	+	301406	57831	2.33071	0.0716432	22.5984	1.99646e-06	0.000886416
12	65500	797129	si:ch1073-357b18.4	-	11125	1908	5.1899	0.534381	22.588	2.00739e-06	0.000889388
15	20514406	393638	timm50	-	-14088	52800	-9.46179	0.883009	22.5602	2.0366e-06	0.000900432
14	50555861	393944	sncb	+	214676	33500	-4.05506	1.20675	22.55	2.04747e-06	0.000903336
11	38886153	550431	cldn19	-	-158442	30818	-2.90744	1.99793	22.5451	2.05262e-06	0.000903709
6	59440732	352930	gli1	-	-64857	79440	3.41831	0.395501	22.5355	2.063e-06	0.000906377
12	10619	796884	shisa6	-	-951	2512	4.49444	1.33153	22.5164	2.08354e-06	0.00091349
11	15964739	619245	draxin	+	-33551	75770	-3.34302	1.34142	22.5118	2.08859e-06	0.000913797
10	14411735	791130	galt	-	-76776	224825	-8.99865	1.94032	22.4594	2.14633e-06	0.000937107
19	3098196	555593	si:ch211-80h18.1	-	-25767	37113	-0.659807	3.66214	22.4546	2.15165e-06	0.000937481
7	45121880	793103	zgc:194678	-	45977	35378	3.14346	0.231553	22.4012	2.21238e-06	0.000961944
11	15964754	619245	draxin	+	-33566	75770	3.23183	1.34098	22.379	2.23804e-06	0.000971091
15	1163016	561840	gfm1	+	4103	27632	-6.02217	-0.395837	22.3488	2.2735e-06	0.000984443
9	50911120	565759	ifih1	+	236644	69631	-1.87777	1.32426	22.3356	2.28923e-06	0.000989216
22	37831153	402967	ppp1r2	-	-3159	29532	8.21539	0.152278	22.3064	2.32426e-06	0.00100229
5	67891808	568517	abhd10a	-	-3848	8900	-2.74203	0.865653	22.2958	2.33712e-06	0.00100577
10	4205998	415222	plppr1	+	34816	23210	6.30822	1.11612	22.2766	2.36062e-06	0.00101205
22	38540547	550511	klc4	-	23625	10411	-9.10176	0.8486	22.276	2.36136e-06	0.00101205
17	27533115	492757	pacrg	+	12099	161533	1.35904	2.90623	22.2708	2.36782e-06	0.00101276
12	10743	796884	shisa6	-	-827	2512	5.29266	0.067885	22.2413	2.40447e-06	0.00102634
20	48663861	406736	mgst3a	-	59662	15505	-1.58033	0.371199	22.2107	2.44305e-06	0.00104069
5	72425387	402930	wbp1	-	35128	6370	3.56385	0.136113	22.1566	2.51284e-06	0.00106826
13	32460279	450010	rdh14a	+	-5977	2541	-1.80203	1.61824	22.1351	2.54121e-06	0.00107814
18	279552	406800	lsm14ab	+	23293	22668	-8.0707	1.13571	22.1116	2.57254e-06	0.00108841
14	51519073	799734	unc5a	-	-100315	455335	1.53277	0.846676	22.1091	2.5758e-06	0.00108841
15	20985237	393726	tbcela	-	30685	6160	7.03175	1.12368	22.0669	2.63315e-06	0.00111041
22	36600925	286748	b3gnt7	+	55773	4758	2.74637	0.404057	21.9573	2.7878e-06	0.00117327
7	72986792	100033729	mir31	-	-277030	72	3.85247	0.964934	21.9261	2.83356e-06	0.00118781
20	16763323	368217	calm1b	+	-20182	32118	-2.78907	0.37575	21.9231	2.83803e-06	0.00118781
11	34402586	334166	fam43a	+	-167214	2431	-4.47685	0.564802	21.9222	2.83931e-06	0.00118781
12	10331	796884	shisa6	-	-1239	2512	4.01482	1.12937	21.8848	2.89515e-06	0.0012086
11	34456600	556190	pfkfb4a	-	-115602	14900	1.52929	1.03892	21.8813	2.90052e-06	0.0012086
7	2168583	100137122	zgc:172065	+	67734	6673	-7.86067	1.47741	21.8735	2.91222e-06	0.00121107
2	40797730	553288	uggt1	-	-92274	57036	-5.23187	1.15175	21.8518	2.94536e-06	0.00122244
7	5924322	100004011	hist1h2a11	+	-20301	578	7.28428	1.03769	21.8433	2.9585e-06	0.00122547
4	18336418	562208	uhrf1bp1l	-	55515	71580	6.95723	0.57504	21.8219	2.99167e-06	0.00123677
5	67891799	568517	abhd10a	-	-3857	8900	-2.73925	0.865394	21.7648	3.082e-06	0.00127161
14	19074749	259191	fmr1	+	1081835	32696	1.30291	1.46689	21.756	3.09626e-06	0.00127499
6	20008371	30227	ntn1a	-	81586	122738	-1.07343	1.43356	21.672	3.23484e-06	0.00132944
7	47153788	565811	tshz3b	-	372486	51884	-4.43579	-0.235787	21.6551	3.26346e-06	0.00133858
12	10700	796884	shisa6	-	-870	2512	5.21027	0.403359	21.6417	3.28637e-06	0.00134535
14	36059652	402939	zgc:77938	+	-158386	10717	3.37911	0.449416	21.606	3.34809e-06	0.00136796
8	42624108	100000101	kazald3	-	-346	14678	1.72602	0.731982	21.5483	3.45024e-06	0.00140695
14	43922280	393950	gar1	-	305708	11516	1.33589	0.625843	21.4866	3.56306e-06	0.00145014
21	35562197	337070	rars1	+	-234823	50946	7.2119	0.0425143	21.4619	3.60926e-06	0.00146611
15	46390124	100004469	igsf11	+	-3863	212604	2.69757	0.907624	21.455	3.62227e-06	0.00146855
12	10613	796884	shisa6	-	-957	2512	3.75618	1.33044	21.4051	3.71786e-06	0.0015044
21	35546628	337070	rars1	+	-219254	50946	7.83679	0.937565	21.3387	3.8489e-06	0.00155443
19	22616748	561049	eif3eb	-	-47380	39859	-4.5717	1.00302	21.3222	3.88204e-06	0.00156481
19	22616810	561049	eif3eb	-	-47318	39859	4.02045	1.0051	21.3061	3.91493e-06	0.00157504
25	37436029	393535	chmp1a	+	-694	6791	5.0057	0.436289	21.2454	4.04081e-06	0.00162258
14	51710911	799734	unc5a	-	91523	455335	1.26467	0.941251	21.2209	4.09274e-06	0.00164029
3	12382748	569563	coro7	-	1476	20567	-6.14497	-0.232082	21.1532	4.23991e-06	0.00169604
22	30681522	796658	si:dkey-169i5.4	+	-234535	10750	1.80661	0.973648	21.1483	4.25089e-06	0.0016972
2	32352910	100170829	asap1a	-	-134	85017	1.25045	1.14316	21.1311	4.28916e-06	0.00170923
22	37844773	402967	ppp1r2	-	10461	29532	7.51705	0.892501	21.0948	4.37123e-06	0.00173863
22	37877709	569558	ahsg1	+	-3080	7090	6.56976	0.012574	21.086	4.39135e-06	0.00174064
15	700642	101882695	zgc:174574	-	-3777	4453	-7.29674	-0.387295	21.0853	4.39285e-06	0.00174064
18	25461989	100001586	gnrhr4	-	60947	10303	-7.35955	1.34159	21.0696	4.42901e-06	0.00175166
22	32367913	100136872	rbm15b	+	-131991	5202	-3.1482	0.30019	21.0649	4.43983e-06	0.00175264
18	47169360	334784	rbm7	+	131805	5683	-5.96065	1.27	21.0535	4.46638e-06	0.00175981
15	25356590	562666	cluha	-	-10646	45456	3.52827	1.74273	21.0233	4.53739e-06	0.00178124
5	452779	436658	ift74	+	4856	21177	1.20151	1.06888	21.0231	4.53772e-06	0.00178124
1	17178884	406172	fat1a	+	198038	145792	-2.30962	1.03195	21.0014	4.58951e-06	0.00179614
22	38139512	445095	tm4sf4	-	2058	9987	-8.94668	0.450817	21	4.59278e-06	0.00179614
17	15568631	558919	col10a1a	-	21780	4769	8.47398	0.640806	20.9583	4.69394e-06	0.00183228
12	16303669	393807	ppp1r3cb	+	-19569	4186	-7.52339	2.01172	20.8716	4.91113e-06	0.00191351
11	41634900	449674	park7	+	-175063	14324	3.13889	1.4588	20.8574	4.94775e-06	0.00192421
1	59226937	406500	akap8l	-	-10230	19101	-5.1269	0.838484	20.8496	4.96792e-06	0.00192848
10	7807223	323329	mat2aa	-	-14464	12669	-4.18027	0.768812	20.8343	5.00775e-06	0.00194035
16	32221704	100037308	calhm5.1	-	392	4767	3.85607	1.48244	20.8244	5.0338e-06	0.00194562
17	15568582	558919	col10a1a	-	21731	4769	8.44347	0.636385	20.8221	5.03985e-06	0.00194562
13	32454528	450010	rdh14a	+	-226	2541	3.91147	0.697108	20.7957	5.10971e-06	0.00196638
11	15964750	619245	draxin	+	-33562	75770	3.18501	1.34142	20.7947	5.11236e-06	0.00196638
13	7860923	558711	macroh2a2	-	93329	14546	1.91137	0.842057	20.7749	5.16562e-06	0.00198323
18	25814748	572261	sema4ba	-	-40515	71818	-5.58373	0.736697	20.763	5.19788e-06	0.00199176
22	22741216	30749	nr5a2	-	21776	85434	1.90787	1.41558	20.7597	5.2068e-06	0.00199176
15	4036824	436944	clrn1	-	79918	9214	2.19906	2.14258	20.7358	5.27206e-06	0.00201305
18	16123066	641583	sspn	-	-272	12543	1.43866	1.10763	20.7278	5.29428e-06	0.00201787
22	30681548	796658	si:dkey-169i5.4	+	-234561	10750	1.69704	0.974236	20.7103	5.34282e-06	0.00203268
11	33247752	554019	lims1	-	-370818	18218	-4.02672	0.80723	20.6959	5.38316e-06	0.00204432
3	17365156	613239	hcrt	+	172196	4082	6.77979	0.820223	20.6602	5.48439e-06	0.00207901
7	6147871	100307102	si:dkey-273g18.1	-	111452	5312	3.64268	0.730229	20.6536	5.50339e-06	0.00208245
7	20524455	796322	slc3a2a	+	-387	6380	2.27699	0.264601	20.6497	5.51463e-06	0.00208295
18	46051501	553770	pcyt1ab	-	28920	13411	1.29609	1.34089	20.6151	5.61529e-06	0.00211717
6	59968143	393546	zgc:65895	+	-149	4566	-2.81207	1.29751	20.6075	5.63753e-06	0.00212174
2	47224317	30532	pax3a	-	-206887	51939	4.93087	0.877838	20.5622	5.77259e-06	0.00216869
13	46964620	445392	fbxo5	+	-22690	13226	5.69345	0.784505	20.5001	5.96289e-06	0.00223618
2	54018448	550371	capsla	-	122148	6296	5.62552	-0.441084	20.4951	5.9783e-06	0.00223796
22	4005486	796419	mhc1ula	+	-91168	14758	6.17672	1.62491	20.4899	5.99469e-06	0.00224011
18	27432642	556618	tp53i11b	+	7201	126799	-6.61462	-0.0184137	20.4143	6.2363e-06	0.00232625
13	1857524	394026	bmp5	+	15245	33967	-6.50689	0.739666	20.3887	6.32023e-06	0.00234701
1	12066266	402802	pla2g12a	-	1521	3450	5.74541	0.308419	20.3881	6.32217e-06	0.00234701
7	9859705	405798	asb7	-	-13929	28934	3.47265	0.811632	20.3871	6.32549e-06	0.00234701
17	15568626	558919	col10a1a	-	21775	4769	8.30027	0.641815	20.3817	6.34335e-06	0.00234949
17	4379339	405867	crls1	+	-10454	17200	-1.91501	0.667596	20.369	6.38557e-06	0.00236096
19	22616753	561049	eif3eb	-	-47375	39859	3.98196	1.00318	20.3349	6.50044e-06	0.00239921
3	21060166	323326	tlcd3ba	-	-1765	17767	2.37401	1.31801	20.3253	6.53323e-06	0.00240513
21	15235950	394143	sfswap	-	-46502	156956	-7.3294	0.117072	20.3235	6.53938e-06	0.00240513
22	38842492	30652	anos1b	+	-18459	89839	1.03536	1.43593	20.3057	6.60053e-06	0.00242337
1	51459940	170455	meis1a	+	19211	45934	-5.34426	2.08909	20.2602	6.75938e-06	0.00247737
5	452813	436658	ift74	+	4822	21177	1.1528	1.06822	20.2502	6.79473e-06	0.00248598
1	17178909	406172	fat1a	+	198013	145792	-2.29006	1.03501	20.2354	6.84732e-06	0.00250087
14	38279070	798787	rnasel3	+	375235	1742	3.88421	0.797504	20.209	6.94253e-06	0.00252415
15	25108288	641427	exo5	-	14571	8897	-4.44881	1.14021	20.2062	6.95283e-06	0.00252415
17	27533141	492757	pacrg	+	12073	161533	1.29299	2.90506	20.204	6.96064e-06	0.00252415
11	15964777	619245	draxin	+	-33589	75770	3.03122	1.34048	20.2021	6.96764e-06	0.00252415
14	1119141	100884148	slc16a2	-	20534	28580	4.22009	0.554883	20.2011	6.97116e-06	0.00252415
12	10756	796884	shisa6	-	-814	2512	5.49712	0.0693974	20.0561	7.52034e-06	0.00271831
21	668392	259193	oaz1b	+	55579	11619	-3.69453	1.68009	20.0321	7.61546e-06	0.00274797
5	26110187	554107	ela3l	-	-8595	7184	2.73002	0.760763	20.017	7.67581e-06	0.00276499
18	15998218	562798	plekhg7	-	65716	44673	3.39988	0.719746	20.0074	7.71446e-06	0.00277394
12	10688	796884	shisa6	-	-882	2512	4.24102	0.415263	20.0042	7.72708e-06	0.00277394
5	66550570	562138	hip1rb	-	121213	62493	8.79024	1.64739	19.9671	7.8787e-06	0.00282354
21	35630272	324961	sgcd	-	-222973	201062	8.09107	0.916402	19.9568	7.92128e-06	0.00283397
8	20387232	553615	zap70	+	6063	21071	1.06312	1.33373	19.9362	8.00707e-06	0.00285979
18	30638306	436895	irf8	+	-70316	5853	-6.41404	0.803676	19.8468	8.39029e-06	0.00299157
20	26966053	565968	ahsa1a	+	1169	6959	2.43841	0.513271	19.8237	8.49238e-06	0.00302284
22	13775501	436825	s100b	-	-75792	4158	-2.46531	1.91595	19.8098	8.55435e-06	0.00303975
7	72437256	768305	mrpl21	+	140642	7214	-1.96442	0.546706	19.8033	8.58326e-06	0.00304487
15	46933484	767698	zgc:153039	+	-79979	34120	1.96291	0.970795	19.7969	8.61204e-06	0.00304993
15	20889140	494031	usp2a	-	-27038	15550	-7.90168	0.308933	19.7414	8.86587e-06	0.00313102
12	10516	796884	shisa6	-	-1054	2512	4.01412	1.29685	19.7404	8.87084e-06	0.00313102
12	10604	796884	shisa6	-	-966	2512	4.29984	1.33124	19.7228	8.95276e-06	0.00315463
20	41194715	566474	tbc1d32	+	-425450	71601	7.61955	0.405656	19.6887	9.11381e-06	0.00320376
3	58032782	393799	pycr1a	+	-34786	8142	1.71864	1.37425	19.6868	9.12271e-06	0.00320376
10	41318115	445142	brf2	-	15274	23177	3.43274	1.54806	19.6509	9.29606e-06	0.00325714
12	10592	796884	shisa6	-	-978	2512	3.49494	1.22642	19.6459	9.32041e-06	0.00325714
17	4379316	405867	crls1	+	-10431	17200	-1.58197	0.667301	19.6457	9.32123e-06	0.00325714
22	11523182	327138	slc26a11	-	2824	20639	3.14732	0.165646	19.57	9.69805e-06	0.00338319
14	37466565	567278	lect2l	+	-581041	1540	3.20704	1.19828	19.5485	9.80772e-06	0.00341575
2	54946207	100009648	rnf126	+	-101124	134308	-2.87406	1.23368	19.5454	9.82393e-06	0.00341575
2	38880779	798285	rem2	+	44196	52324	-2.57969	-0.165626	19.5404	9.84959e-06	0.00341901
19	11958867	432372	cpsf1	-	8433	52804	-2.98413	2.13121	19.5274	9.9166e-06	0.00343659
17	4379297	405867	crls1	+	-10412	17200	-1.95462	0.667596	19.5173	9.96925e-06	0.00344915
19	11958812	432372	cpsf1	-	8378	52804	4.58444	2.1432	19.4852	1.01381e-05	0.00350179
12	16509480	564835	si:dkey-269i1.4	-	-48626	2504	-7.05091	-0.484588	19.4653	1.02446e-05	0.00353276
5	9056709	567653	si:ch211-155m12.1	+	-19059	7244	3.03669	0.555655	19.4529	1.03112e-05	0.0035499
22	32843177	286829	dag1	+	292076	57831	-7.80193	0.586845	19.4205	1.04874e-05	0.00360256
25	36282469	559470	faap24	-	-9849	4574	2.49115	0.815157	19.4167	1.05082e-05	0.00360256
7	73379175	793037	cbln6	+	68503	1374	1.46863	0.53577	19.4154	1.05156e-05	0.00360256
14	36059548	402939	zgc:77938	+	-158282	10717	3.48471	0.804657	19.3898	1.06576e-05	0.00364527
7	47092902	565811	tshz3b	-	311600	51884	3.31985	1.43316	19.3782	1.07226e-05	0.0036571
22	13904204	403082	sh3bp4a	+	-17312	55684	-5.00291	0.665586	19.3774	1.0727e-05	0.0036571
18	48446779	30619	fli1a	+	-18022	59112	-4.41037	0.451778	19.3714	1.07606e-05	0.00366261
1	12089465	393443	xpa	+	-20665	29008	-4.55587	0.386412	19.3407	1.09349e-05	0.0037159
22	21084901	321750	ssbp4	-	38207	92236	2.22354	1.3302	19.3062	1.11345e-05	0.00377763
6	54479662	100033538	mirlet7a-6	-	-26924	129	0.632921	1.94822	19.2926	1.12142e-05	0.00379851
14	37157756	567278	lect2l	+	-272232	1540	-7.18332	1.00327	19.2564	1.14285e-05	0.00386489
21	36061395	324961	sgcd	-	208150	201062	6.7498	0.425187	19.2501	1.14665e-05	0.00387149
11	34456685	556190	pfkfb4a	-	-115517	14900	1.57306	1.03722	19.2097	1.17114e-05	0.00394783
7	5552069	565268	arhgef11	-	65062	103491	0.540226	2.07894	19.2043	1.17447e-05	0.00395273
14	51128646	393813	pdlim7	+	-84298	96553	1.65578	0.323143	19.191	1.18267e-05	0.00397394
18	33567243	793325	olfcq10	+	-45634	4404	-6.20588	0.753843	19.1781	1.19069e-05	0.00399451
10	15912897	449831	pip5k1ba	-	-6942	38531	3.89871	1.30736	19.1654	1.19867e-05	0.00401485
18	48793962	100329171	bmp16	+	52	14694	1.75578	1.09794	19.1287	1.22191e-05	0.00407726
12	10675	796884	shisa6	-	-895	2512	4.61116	0.411455	19.1285	1.22209e-05	0.00407726
3	43458902	393489	zfand2a	+	-84326	18678	2.60045	2.35062	19.1268	1.22313e-05	0.00407726
18	28316551	58027	spon1a	+	248089	315552	6.37106	0.700447	19.1193	1.22795e-05	0.00408685
11	15964767	619245	draxin	+	-33579	75770	2.9231	1.34131	19.1132	1.23192e-05	0.00409357
25	37436035	393535	chmp1a	+	-700	6791	3.95546	0.606492	19.104	1.23786e-05	0.00410681
16	33836763	436625	rspo1	-	30517	32570	4.60964	0.44721	19.0957	1.24326e-05	0.00411823
7	355732	560420	nrxn2b	+	71771	196656	1.91628	0.535282	19.0618	1.26551e-05	0.00417698
3	14397191	449652	tlcd4b	+	-9181	64316	1.90859	0.855673	19.0596	1.26696e-05	0.00417698
21	39223788	555848	cpdb	+	-26370	28916	1.53161	1.17285	19.0596	1.26696e-05	0.00417698
12	562203	405767	bsk146	-	4002	11923	-3.31948	0.301292	19.0464	1.27576e-05	0.00419937
22	14528298	402863	gtpbp1l	+	308046	15352	-4.28623	1.27905	19.0415	1.27908e-05	0.00420372
22	3633397	796419	mhc1ula	+	280921	14758	5.02415	0.663264	19.0349	1.28348e-05	0.00420877
13	32460269	450010	rdh14a	+	-5967	2541	-1.86118	1.61972	19.0332	1.28462e-05	0.00420877
18	29691469	368857	cmc2	-	-206900	9412	-6.39487	0.234316	19.014	1.29766e-05	0.00423931
18	33684777	100003908	olfcq19	+	133800	3315	-1.41225	0.84779	19.0135	1.29798e-05	0.00423931
22	38093229	568008	wwtr1	+	-43925	65089	1.38529	0.635764	18.9388	1.34976e-05	0.00440157
25	4860778	562813	gnb5a	+	-22853	13257	1.94578	0.892203	18.9189	1.36394e-05	0.00444094
24	38382180	445104	zgc:91999	-	93285	18422	-6.73039	-0.343651	18.9051	1.37384e-05	0.00446622
1	59321516	791461	parn	+	-6841	9866	-5.82025	0.360263	18.8946	1.38144e-05	0.004484
15	9880303	561673	nars2	-	248711	29945	1.13892	3.00893	18.8694	1.39982e-05	0.00453664
18	32712931	100149870	olfcg7	+	67411	4556	7.14153	0.742555	18.8642	1.40361e-05	0.00454192
15	24669018	399690	smtnl	+	-25002	27120	-4.7337	-0.0310356	18.8003	1.45147e-05	0.00468955
15	1332509	550605	schip1	+	65332	166165	-3.70267	2.72631	18.7827	1.46487e-05	0.0047214
1	19280870	100073332	ptprdb	-	46980	28680	2.48274	2.35866	18.7815	1.46582e-05	0.0047214
18	49103342	492462	yif1b	+	145047	16961	6.04514	0.416333	18.774	1.47162e-05	0.0047296
9	56451029	406314	ubxn4	-	-8632	2875	-8.0794	1.69116	18.7724	1.47287e-05	0.0047296
3	31779783	405763	kcnh6a	-	-3954	54866	-3.47354	0.411024	18.7582	1.48385e-05	0.00475124
7	6350710	767782	zgc:154164	-	-107512	463	3.10814	1.14026	18.7574	1.48442e-05	0.00475124
18	16028816	641583	sspn	-	-94522	12543	3.08495	0.362037	18.7549	1.4864e-05	0.00475124
4	1667060	566352	arid2	-	-17287	36315	2.15256	-0.363793	18.744	1.49489e-05	0.00477115
1	59349865	553969	cyp3a65	-	1760	9932	2.73957	0.825668	18.7406	1.49759e-05	0.0047725
18	31988588	564219	olfcs1	-	18649	4593	-8.13929	1.62904	18.7123	1.51996e-05	0.00483644
19	5611438	415255	wipf2b	+	-7197	17066	7.92336	0.543978	18.6922	1.53606e-05	0.00488028
2	32352921	100170829	asap1a	-	-123	85017	1.22758	1.14345	18.6867	1.54052e-05	0.00488706
4	1667085	566352	arid2	-	-17262	36315	2.15089	-0.365521	18.6748	1.55021e-05	0.00491039
15	26066332	550559	dph1	-	-22718	178550	-4.11942	-0.0423551	18.6222	1.59351e-05	0.00503992
1	51450018	170455	meis1a	+	29133	45934	-5.48409	0.989038	18.6107	1.6032e-05	0.00506297
6	15441634	797439	st6gal2b	-	-29278	33359	-1.64399	0.805674	18.597	1.61475e-05	0.00509179
12	8485006	30190	egr2b	-	-1318	2487	2.22961	0.896756	18.5385	1.66509e-05	0.00523371
7	47093033	565811	tshz3b	-	311731	51884	3.07513	2.04387	18.5383	1.66524e-05	0.00523371
6	59793969	30116	ddx3xb	+	38831	17604	0.850476	1.4377	18.536	1.66724e-05	0.00523371
23	38381217	100537540	znf217	+	-135607	17652	-3.33006	2.45493	18.5294	1.67307e-05	0.00524418
16	49462975	797793	si:dkey-82o10.4	+	138801	16532	-2.72701	0.763334	18.5237	1.67802e-05	0.00525184
18	7724473	100034496	trim35-30	-	93172	9262	-4.45076	2.74553	18.5189	1.68232e-05	0.00525746
2	9865646	554118	anxa13l	+	-43860	20061	-7.03119	0.605108	18.5147	1.68597e-05	0.00526104
15	21881482	100037332	zgc:162608	-	3622	2312	-2.92751	0.182437	18.4661	1.72953e-05	0.00538898
10	45028877	393218	polm	-	-139	13792	-4.45689	1.4246	18.4256	1.76669e-05	0.0054966
7	7389095	493612	zgc:101810	-	-9257	18719	-7.79793	0.711625	18.4186	1.77322e-05	0.00550876
18	28915512	58027	spon1a	+	-350872	315552	-5.85043	0.147181	18.4097	1.78151e-05	0.00552635
11	34456609	556190	pfkfb4a	-	-115593	14900	1.41678	1.03988	18.4055	1.78543e-05	0.00553033
22	12243595	321464	ccnt2b	+	-81125	14213	-4.41065	1.12423	18.3914	1.79864e-05	0.00555817
12	406100	100008592	hs3st3l	-	-25049	15346	-3.7675	0.852345	18.3903	1.79971e-05	0.00555817
12	6612714	30197	dkk1b	+	-147104	1810	6.41314	0.620154	18.3726	1.81654e-05	0.00559902
2	53977116	550371	capsla	-	80816	6296	8.25885	1.76849	18.3708	1.81827e-05	0.00559902
19	5210022	58038	stx1b	-	-44358	90443	0.859528	1.56196	18.3558	1.83263e-05	0.00563168
13	46679754	100037311	ate1	-	-33507	192484	6.42117	0.905657	18.3541	1.83424e-05	0.00563168
15	1007913	326903	si:dkey-77f5.3	-	-30291	4961	-6.668	0.670605	18.3396	1.84822e-05	0.00566631
6	59968155	393546	zgc:65895	+	-161	4566	-2.007	1.29769	18.3101	1.87714e-05	0.00574658
18	29647063	114467	mafa	+	-244451	3033	-7.30116	0.368205	18.296	1.89101e-05	0.00578062
2	43097516	432388	lrrc6	-	-26433	25710	-4.18883	0.103644	18.2805	1.90648e-05	0.0058136
8	50970369	431725	rab7b	-	-10750	12130	1.70703	2.07503	18.2787	1.90825e-05	0.0058136
22	11386907	393805	mid1ip1b	-	-51593	1100	-5.64908	0.704387	18.2769	1.9101e-05	0.0058136
19	7905119	100006053	nuggc.3	+	11671	6781	-4.4755	0.936513	18.1216	2.07242e-05	0.00629851
19	40947691	336471	col1a2	+	35530	19115	2.73135	1.0659	18.1077	2.0876e-05	0.00633316
21	41372550	100333151	cpeb4b	-	3180	58820	2.06472	1.709	18.1056	2.08985e-05	0.00633316
18	31169841	445817	tcf25	+	-52514	89333	5.91393	-0.305439	18.1011	2.09481e-05	0.00633903
3	3751095	555597	art4	+	-69979	5375	1.64075	2.87168	18.0754	2.12331e-05	0.00641602
22	35472581	565147	si:ch211-276k2.1	-	43417	3057	2.2737	1.74421	18.0433	2.15937e-05	0.00651563
22	38139560	445095	tm4sf4	-	2106	9987	8.55561	0.450083	18.0341	2.16986e-05	0.00653789
22	25233531	793798	zgc:172218	+	3170	1137	2.48811	0.288051	18.0219	2.18381e-05	0.0065705
20	20278745	373881	ppp2r5ea	-	8572	38535	-3.92366	1.164	18.0086	2.1991e-05	0.00660673
7	13635177	447842	clpxa	+	4425	39107	-8.4071	0.833228	18.006	2.20215e-05	0.00660673
14	43735249	393950	gar1	-	118677	11516	1.61449	0.612474	17.9872	2.22401e-05	0.00666279
7	47092867	565811	tshz3b	-	311565	51884	2.99708	1.43376	17.9808	2.23146e-05	0.00666866
6	46087387	325052	tardbp	-	138295	11316	1.75641	0.401842	17.9801	2.23232e-05	0.00666866
6	59968152	393546	zgc:65895	+	-158	4566	-2.5271	1.29758	17.9322	2.2892e-05	0.00682888
18	544563	565964	sdr42e1	-	38465	4983	-7.65217	0.822692	17.9291	2.29284e-05	0.00683002
6	52064353	323055	ywhaba	+	148221	10381	-6.02233	0.649113	17.9128	2.31264e-05	0.00687551
19	12915668	445308	cthrc1a	+	-170	11592	2.19841	1.52377	17.9111	2.31466e-05	0.00687551
16	24525116	492787	cadm4	-	7077	304457	3.44782	0.962961	17.9043	2.3229e-05	0.00688509
18	27419525	556618	tp53i11b	+	20318	126799	-6.43043	0.719104	17.9019	2.32589e-05	0.00688509
18	28624028	58027	spon1a	+	-59388	315552	-7.28345	0.59444	17.9004	2.32772e-05	0.00688509
7	33028697	565419	kcnc1a	+	-245	55137	4.70881	1.52261	17.8444	2.39728e-05	0.00707493
2	26414899	406386	rabggtb	-	-54167	5942	-3.84477	0.23781	17.8433	2.39863e-05	0.00707493
25	26571691	503591	fbxl22	-	-164266	8853	1.75754	0.0931613	17.8019	2.45144e-05	0.00722055
22	38310670	563808	rcor3	+	-34581	18154	-7.25726	1.14421	17.7958	2.45924e-05	0.00723336
4	1667114	566352	arid2	-	-17233	36315	1.91045	0.197301	17.7929	2.46297e-05	0.00723421
5	452817	436658	ift74	+	4818	21177	1.09318	1.06808	17.7606	2.50522e-05	0.00734804
15	24760804	322060	ywhae1	+	-14364	8669	-4.42707	0.773346	17.7369	2.5366e-05	0.00742968
2	42957822	568941	oc90	-	-2530	17800	2.90154	0.296416	17.6916	2.59765e-05	0.00759792
14	48674466	560386	cnot6b	-	-90796	24732	2.42428	1.43369	17.6803	2.61324e-05	0.00763287
7	47092944	565811	tshz3b	-	311642	51884	2.74438	2.04283	17.6655	2.63354e-05	0.00768149
5	9142924	321875	rchy1	+	4576	13913	1.60298	1.90316	17.6423	2.66587e-05	0.00776501
5	65765582	794892	notch1b	-	-17203	103190	-3.21507	-0.0331234	17.6183	2.69971e-05	0.00785268
8	19273229	405808	zgc:77486	-	6904	10310	1.11675	1.34409	17.6078	2.71475e-05	0.00788551
18	48446764	30619	fli1a	+	-18007	59112	-3.85023	0.450355	17.5995	2.72665e-05	0.00790912
13	4496756	394077	pde10a	+	8476	115484	-2.23196	2.35428	17.592	2.73733e-05	0.00792917
14	32486851	359826	f9a	+	-55869	7216	-3.7836	1.55778	17.5835	2.74968e-05	0.00795396
18	30483599	554146	gins2	-	-15857	18426	-8.1098	1.36075	17.5545	2.79182e-05	0.00806475
2	14352083	447884	tctex1d1	-	80003	63922	2.53197	1.50033	17.5474	2.80228e-05	0.00808386
18	10534536	114482594	mir129-3	+	136121	90	7.65745	0.52168	17.5446	2.80644e-05	0.00808474
7	5535856	565268	arhgef11	-	48849	103491	1.42889	1.53569	17.5112	2.85626e-05	0.00820732
18	32742883	100149870	olfcg7	+	37459	4556	2.98372	0.648331	17.5108	2.85681e-05	0.00820732
23	17569787	436908	slc17a9b	+	-46838	26197	4.03174	1.32227	17.4912	2.88635e-05	0.00828087
23	41477969	100000687	scube3	-	-107779	272622	8.45051	0.871968	17.4745	2.91194e-05	0.00834289
22	11192501	402921	bcor	+	-48348	56086	1.30313	1.61102	17.4686	2.92093e-05	0.00835726
19	7589175	445481	s100s	+	8761	11351	1.47681	1.04739	17.4535	2.94424e-05	0.00841247
18	47425051	334784	rbm7	+	-123886	5683	-4.13088	0.641267	17.4412	2.9633e-05	0.00845543
6	58645885	405789	sp7	+	-23054	51330	6.16515	0.847667	17.4018	3.02546e-05	0.00862108
14	19074755	259191	fmr1	+	1081829	32696	1.09252	1.46704	17.3848	3.05254e-05	0.00867758
13	24023105	570182	pgbd5	+	-28	33199	5.01926	0.30914	17.3842	3.05355e-05	0.00867758
9	22226114	558470	crygm2d5	-	-6617	725	-3.03044	0.604298	17.3773	3.06459e-05	0.00869719
10	4572261	100033783	mir430a-1	+	-78984	82	4.27908	1.55712	17.3554	3.10009e-05	0.00878607
2	40797551	553288	uggt1	-	-92453	57036	-4.57034	2.2992	17.3361	3.13174e-05	0.00886379
2	40388962	64270	epha4b	+	-94649	219839	-4.22775	0.782872	17.3309	3.14042e-05	0.00887641
12	65557	797129	si:ch1073-357b18.4	-	11182	1908	3.29475	0.502604	17.3025	3.18772e-05	0.00898242
2	53544173	497366	im:7138239	-	18277	24149	6.69587	0.0125465	17.3023	3.18796e-05	0.00898242
7	6647810	791647	pnp5a	+	5157	15458	7.17847	0.425286	17.3007	3.19076e-05	0.00898242
6	58645875	405789	sp7	+	-23044	51330	-5.43202	0.846415	17.2935	3.20282e-05	0.00900431
19	9790967	100034580	cacng6a	+	-161	7443	7.20368	0.673874	17.286	3.21543e-05	0.00902766
7	6936662	550489	ccs	+	53848	20213	-5.43434	1.43095	17.2061	3.3535e-05	0.00940273
1	14655940	100885856	mir2185-3	-	16264	95	-4.26262	0.104073	17.1842	3.39247e-05	0.00949932
2	47904015	560494	ftr23	+	2168	4869	-2.95653	1.88439	17.1794	3.40103e-05	0.00951061
18	31534121	569072	dhx36	+	76623	227017	-5.98093	1.8726	17.1646	3.42771e-05	0.00957248
2	14261477	447884	tctex1d1	-	-10603	63922	1.41166	1.16666	17.1595	3.43678e-05	0.00957842
4	70592274	101887004	zgc:174944	+	190617	2872	3.07811	1.08958	17.1583	3.43896e-05	0.00957842
5	70401142	101448000	pappaa	+	-55624	173587	-7.3007	1.32876	17.1546	3.44571e-05	0.0095845
22	38638332	570244	nppc	-	16894	6552	-6.31773	1.5045	17.1238	3.50206e-05	0.00972836
22	13775525	436825	s100b	-	-75768	4158	-2.49697	1.9145	17.0873	3.57008e-05	0.00989899
15	5285509	100147865	or122-1	+	2537	924	-1.83635	1.4668	17.0858	3.57291e-05	0.00989899
11	38886159	550431	cldn19	-	-158436	30818	-2.24819	1.9976	17.0597	3.62237e-05	0.0100228
13	1837570	394026	bmp5	+	35199	33967	-4.07934	0.518544	17.0508	3.63936e-05	0.0100521
8	53396252	360153	dcp1a	+	-8220	11677	-4.90692	2.26845	17.0491	3.64255e-05	0.0100521
23	34953780	335901	klf15	-	-242109	8203	-6.62104	0.541801	17.0264	3.68629e-05	0.0101595
11	34456676	556190	pfkfb4a	-	-115526	14900	1.57127	1.03672	17.0169	3.70485e-05	0.0101973
18	45581784	568416	wt1b	-	-35362	23881	-5.38525	1.56383	17.0097	3.71884e-05	0.0102224
5	47333295	336118	cox7c	-	-394498	1597	-2.07857	1.5534	16.9842	3.76915e-05	0.0103471
18	28490661	58027	spon1a	+	73979	315552	5.30097	0.842049	16.9635	3.81057e-05	0.0104472
7	6936675	550489	ccs	+	53835	20213	-5.05139	1.46651	16.9535	3.83067e-05	0.0104803
9	4459264	553689	rprma	+	150482	1031	3.09762	0.740665	16.9525	3.83264e-05	0.0104803
19	12510416	334749	seh1l	+	-103833	22674	-4.95853	1.10574	16.9412	3.85563e-05	0.0105295
23	44494267	553775	actl6b	-	-221	22075	3.62107	1.60048	16.9152	3.90879e-05	0.0106608
20	33462762	558578	smek1	-	-24979	20578	2.43303	0.799057	16.905	3.92972e-05	0.0106936
14	12854507	368416	gria3b	-	17455	300312	1.26703	2.83528	16.9044	3.93102e-05	0.0106936
14	18456556	751718	rab33a	-	857136	3424	6.48032	0.462291	16.8734	3.99581e-05	0.0108558
20	38516587	563420	si:ch211-245h14.1	-	-8760	6651	9.52186	2.91372	16.8701	4.00262e-05	0.0108568
18	30149392	100150067	si:ch73-103b9.2	-	187574	3166	-7.3538	1.09104	16.8683	4.00649e-05	0.0108568
23	31364286	492345	hmgn3	-	-8521	14723	4.00817	0.224976	16.8604	4.0232e-05	0.010888
6	58645840	405789	sp7	+	-23009	51330	-5.85675	0.846936	16.8502	4.04487e-05	0.0109325
11	42651534	171474	il17rd	+	-10065	77891	-2.06265	1.8716	16.8366	4.07399e-05	0.0109971
2	32352901	100170829	asap1a	-	-143	85017	1.31119	1.14315	16.8318	4.08433e-05	0.0110109
6	19986148	30227	ntn1a	-	59363	122738	2.82766	1.84351	16.7907	4.17376e-05	0.0112375
13	742853	555686	nrxn1b	+	-9826	78250	-5.13183	1.1702	16.7747	4.20898e-05	0.0113178
2	5399403	407688	sft2d3	+	6835	1647	4.1747	1.17041	16.7643	4.23228e-05	0.0113589
18	344380	550446	ss18l2	+	-15718	2281	-6.84331	0.837953	16.763	4.23505e-05	0.0113589
11	40166877	777625	znf362a	-	-37608	29325	-3.52583	1.85148	16.7501	4.26394e-05	0.0114218
23	44789933	64269	atp1b2a	+	-57060	29321	2.60646	0.0491349	16.7163	4.34066e-05	0.0116096
24	150517	556310	lancl2	+	16375	22054	6.76093	0.547782	16.7143	4.34511e-05	0.0116096
4	68556919	100033751	mir738	-	-7239	98	-2.23635	0.817283	16.7086	4.35831e-05	0.01163
9	33727372	404730	mao	-	1400	65009	-3.20527	1.90284	16.694	4.39206e-05	0.0117052
23	14694990	450084	gss	-	-74472	26376	1.15987	0.961645	16.6626	4.46529e-05	0.0118853
10	6609724	563236	chd1	-	20931	67418	-6.17971	-0.641916	16.5977	4.62068e-05	0.0122834
16	32105795	449540	cnot3a	-	-22550	18151	-2.80602	-0.240438	16.5908	4.63752e-05	0.0123125
4	61465275	100141492	znf1077	-	-343489	6459	1.98728	2.25381	16.5848	4.65232e-05	0.0123239
15	1152155	553527	mlf1	+	-4102	14627	2.23643	0.285101	16.5843	4.65352e-05	0.0123239
10	478959	561324	npffr1l3	+	39587	14072	2.40377	0.640757	16.5693	4.69042e-05	0.0124059
17	25955414	541435	acss1	+	-121467	19969	2.77409	1.9555	16.5364	4.77251e-05	0.0126072
4	26986720	393495	creld2	-	-112504	17248	3.4649	0.909643	16.5262	4.79836e-05	0.0126595
22	32853867	286829	dag1	+	281386	57831	-6.0575	0.313005	16.5117	4.83498e-05	0.0127401
12	10822	796884	shisa6	-	-748	2512	3.90098	0.907089	16.4772	4.92399e-05	0.0129584
3	29976464	445127	hsd17b14	-	-991	8311	-3.88966	0.833809	16.4486	4.99862e-05	0.0131268
22	11221745	402921	bcor	+	-77592	56086	-4.56654	1.58243	16.4479	5.00047e-05	0.0131268
15	509292	767638	ftr86	+	-2839	10300	-5.47694	1.2964	16.4237	5.06488e-05	0.0132793
15	22732983	562331	tlcd5a	+	-297523	9287	4.88944	1.31185	16.3765	5.19261e-05	0.0135972
6	59968170	393546	zgc:65895	+	-176	4566	-2.03475	1.2974	16.3637	5.22779e-05	0.0136686
9	31467054	560605	tmtc4	-	-58021	27175	6.47625	0.577643	16.3618	5.2329e-05	0.0136686
12	44801719	572187	dock1	-	-20078	459117	2.30492	0.00727737	16.3486	5.26944e-05	0.0137411
11	38886139	550431	cldn19	-	-158456	30818	-2.26708	1.9979	16.3471	5.27375e-05	0.0137411
22	11141551	402921	bcor	+	2602	56086	1.50859	1.21165	16.3314	5.31742e-05	0.0138378
18	36521716	555385	siae	+	61099	15879	-3.38002	0.823231	16.3205	5.34825e-05	0.0138989
11	38886147	550431	cldn19	-	-158448	30818	-1.88161	1.99838	16.316	5.36108e-05	0.0138989
14	1119242	100884148	slc16a2	-	20635	28580	1.45307	1.37954	16.3155	5.36227e-05	0.0138989
14	36059600	402939	zgc:77938	+	-158334	10717	3.02972	0.81341	16.3137	5.3674e-05	0.0138989
18	33567264	793325	olfcq10	+	-45655	4404	-5.95763	0.93995	16.3091	5.38062e-05	0.013916
22	38243727	563738	si:ch211-284e20.8	+	-14365	10809	8.27641	0.764418	16.3022	5.40002e-05	0.013949
15	4036819	436944	clrn1	-	79913	9214	1.91043	2.14231	16.2864	5.44543e-05	0.014049
3	57220507	798075	fscn2a	+	13586	22983	0.909455	1.53785	16.2809	5.46127e-05	0.0140726
7	6936751	550489	ccs	+	53759	20213	-5.09743	1.46589	16.2754	5.47708e-05	0.014096
15	989545	724056	alox5b.2	+	-26226	13035	4.1562	1.79454	16.2671	5.50101e-05	0.0141403
19	11958821	432372	cpsf1	-	8387	52804	-2.58178	2.14469	16.2368	5.58976e-05	0.0143508
22	12240257	321464	ccnt2b	+	-77787	14213	-3.88279	0.773887	16.2152	5.65381e-05	0.0144976
19	8663265	566205	snx27a	+	-50426	34730	6.42008	0.749208	16.2128	5.66102e-05	0.0144983
4	1667037	566352	arid2	-	-17310	36315	2.06499	-0.366829	16.2088	5.67307e-05	0.0145115
22	11963438	724006	mgat5	+	9382	118629	-5.27115	0.303953	16.2051	5.68422e-05	0.0145224
18	34997035	325276	cfap45	+	176824	22115	-7.30318	0.987781	16.1981	5.70514e-05	0.0145581
22	35472625	565147	si:ch211-276k2.1	-	43461	3057	2.56603	1.74626	16.168	5.79653e-05	0.0147733
2	38826887	100537031	carmil3	+	-84549	148340	3.59855	1.29607	16.1598	5.82162e-05	0.0148028
16	29245375	100033553	mir9-1	+	-29101	87	3.68577	1.6752	16.1596	5.8222e-05	0.0148028
1	56499277	100126110	zgc:171452	+	-35783	5110	3.66903	-0.346325	16.136	5.89533e-05	0.0149706
2	40709354	553288	uggt1	-	-180650	57036	-3.8828	2.19736	16.111	5.97374e-05	0.0151514
7	67570549	378961	rpl13	+	-101538	7459	2.76582	0.31333	16.0951	6.02405e-05	0.0152606
17	14975733	492792	gpr137c	+	-10163	46544	-4.98506	1.22407	16.086	6.0529e-05	0.0153152
21	39223820	555848	cpdb	+	-26402	28916	0.916666	1.17188	16.0811	6.06879e-05	0.0153369
9	53776748	791772	cnmd	+	-51620	19121	1.17496	1.13151	16.0711	6.10065e-05	0.0153989
6	60035771	100151758	slain1b	-	4076	9959	1.38742	0.97554	16.0668	6.11479e-05	0.0154143
6	39942599	798632	myl6	-	49097	19320	1.79424	0.496433	16.0647	6.12141e-05	0.0154143
4	1667052	566352	arid2	-	-17295	36315	2.01582	-0.36603	16.0612	6.13267e-05	0.0154241
22	37688123	751784	htr2b	-	1157	15469	6.018	0.109563	16.0382	6.20789e-05	0.0155946
10	7018824	562137	slc38a9	+	-111109	36682	3.21075	1.54247	16.0348	6.21876e-05	0.0155967
15	27649912	30463	lhx1a	-	-60441	6943	-2.84385	0.451819	16.0334	6.22358e-05	0.0155967
10	38831810	568643	dscama	+	-56402	182868	1.34052	0.984557	16.0272	6.24403e-05	0.0156293
6	55696776	100004700	cyp24a1	-	-167911	12414	-5.62321	0.967243	16.0224	6.25975e-05	0.0156296
18	33311304	794431	olfcu1	-	-26399	4293	2.48845	0.874955	16.0209	6.26479e-05	0.0156296
17	4538607	405867	crls1	+	-169722	17200	1.28742	0.773791	16.0181	6.2739e-05	0.0156296
2	42957736	568941	oc90	-	-2616	17800	2.09074	-0.0127751	16.0164	6.27959e-05	0.0156296
5	452790	436658	ift74	+	4845	21177	0.993141	1.06919	16.0159	6.28135e-05	0.0156296
10	7347352	796461	nrg1	-	-39123	102355	4.28194	0.746945	16.0112	6.29674e-05	0.0156494
18	30483627	554146	gins2	-	-15829	18426	7.57728	0.441065	15.995	6.35098e-05	0.0157655
18	30149088	100150067	si:ch73-103b9.2	-	187270	3166	-5.58312	0.516061	15.9882	6.37377e-05	0.0158034
21	35562182	337070	rars1	+	-234808	50946	6.28016	0.0411644	15.9799	6.40201e-05	0.0158547
9	33727396	404730	mao	-	1424	65009	-3.00295	1.90063	15.9772	6.41091e-05	0.0158581
20	16123859	393446	ralgps2	-	-32560	209211	1.34662	0.798041	15.9503	6.50278e-05	0.0160664
16	24470147	492787	cadm4	-	-47892	304457	5.59392	1.23528	15.9448	6.52157e-05	0.0160939
8	40897045	558437	gpat2	+	138185	138140	-2.11117	0.547646	15.9419	6.53183e-05	0.0161003
12	65506	797129	si:ch1073-357b18.4	-	11131	1908	3.9374	0.5344	15.9234	6.59587e-05	0.0162372
10	41865727	402892	orai1b	+	48413	7251	1.0894	1.30467	15.9214	6.60283e-05	0.0162372
3	21060153	323326	tlcd3ba	-	-1778	17767	1.75716	1.31702	15.9189	6.61167e-05	0.0162383
1	54335083	567524	tsc2	+	-136190	75969	-3.58163	0.922639	15.9168	6.61877e-05	0.0162383
2	38908992	798285	rem2	+	15983	52324	-4.10522	1.06353	15.9098	6.64327e-05	0.0162794
15	21143099	100006972	a2ml	-	10619	18516	6.92493	0.619516	15.8953	6.69442e-05	0.0163857
12	10311	796884	shisa6	-	-1259	2512	3.19686	0.407522	15.891	6.70953e-05	0.0164035
25	1129967	406300	ciao2a	+	-2954	7152	1.97273	0.889681	15.8808	6.74585e-05	0.0164731
22	13725546	436825	s100b	-	-125747	4158	-4.61906	0.693383	15.8477	6.86494e-05	0.0167445
19	14882976	30509	oprd1a	+	37992	30789	-8.06325	1.90069	15.8183	6.97263e-05	0.0169874
1	51520298	558278	etaa1	+	16952	8668	-6.31643	2.70328	15.8152	6.98378e-05	0.0169949
12	48744077	548605	ctbp2l	+	-61	20679	-0.886474	1.40599	15.8005	7.03835e-05	0.0171078
18	6476783	555174	wash1	+	3180	19289	4.55511	1.66725	15.7878	7.08586e-05	0.0172034
5	69306296	352913	selenom	+	-28207	9479	1.41647	1.86373	15.7535	7.21555e-05	0.017498
21	45628422	792160	irf1b	+	-1529	6130	-1.84141	0.846236	15.7329	7.29439e-05	0.0176688
13	39408868	497317	marveld1	+	123182	1316	1.18646	0.11559	15.7284	7.31165e-05	0.0176902
7	6143063	100307102	si:dkey-273g18.1	-	106644	5312	2.13079	2.30694	15.725	7.32501e-05	0.0177022
8	32987050	503514	angptl2b	+	48659	15645	-1.05787	0.527018	15.7186	7.34981e-05	0.0177417
21	2337002	503599	zgc:113348	-	3654	5988	1.30554	0.495577	15.7063	7.39775e-05	0.0178369
1	14655944	100885856	mir2185-3	-	16268	95	-3.49058	0.102756	15.6997	7.42352e-05	0.0178785
2	19851799	562434	ptbp2b	+	-74653	18374	3.63957	-0.769744	15.6904	7.46033e-05	0.0179429
5	63337127	334973	ttf1	+	22447	14261	-3.40339	1.73325	15.6886	7.46735e-05	0.0179429
22	31356306	569098	slc6a6b	-	-160992	32526	-1.45787	1.43837	15.6791	7.50471e-05	0.0180121
9	41070492	368636	ankar	-	-7406	32025	0.851007	2.70446	15.6768	7.51412e-05	0.0180141
9	33776242	567323	efhc2	-	-5609	23132	1.02882	1.48168	15.6636	7.56666e-05	0.0181194
18	33288274	794431	olfcu1	-	-49429	4293	4.77012	0.587894	15.6601	7.58082e-05	0.0181326
3	11355541	641478	mmd	+	192981	27818	-2.84443	1.07365	15.6518	7.61408e-05	0.0181914
18	29678210	368857	cmc2	-	-220159	9412	5.74713	0.789134	15.6383	7.66864e-05	0.0182966
1	54162967	567524	tsc2	+	35926	75969	3.26471	0.220518	15.6366	7.67553e-05	0.0182966
12	65545	797129	si:ch1073-357b18.4	-	11170	1908	2.54659	0.503875	15.6269	7.71499e-05	0.0183604
6	58645903	405789	sp7	+	-23072	51330	-4.72805	0.846412	15.6257	7.71978e-05	0.0183604
3	2546338	565611	zgc:172090	-	-473581	3513	1.27628	2.03405	15.5946	7.84772e-05	0.0186436
5	452821	436658	ift74	+	4814	21177	0.982412	1.06822	15.5867	7.88074e-05	0.0186961
22	15069576	103909578	elfn2a	-	-139677	203905	-5.88624	2.78736	15.585	7.88762e-05	0.0186961
14	3809441	100073340	lrp2bp	+	135431	16461	2.57258	1.51683	15.5602	7.9921e-05	0.0189224
18	28423947	58027	spon1a	+	140693	315552	-5.7734	0.219638	15.5572	8.00456e-05	0.0189305
8	19273247	405808	zgc:77486	-	6922	10310	1.25836	1.34588	15.5549	8.01453e-05	0.0189328
2	45688582	724011	fam102ba	-	-2490	25580	5.37647	-0.0860439	15.5456	8.05404e-05	0.0190047
6	56698671	494033	tfap2c	+	-550824	31861	-1.27206	0.469861	15.5348	8.10013e-05	0.019092
13	31470133	323706	rtn1a	-	-336	45884	2.20786	1.29823	15.5207	8.16081e-05	0.0192135
22	15123199	103909578	elfn2a	-	-86054	203905	-4.80751	1.07029	15.5121	8.19777e-05	0.0192789
11	43867440	415213	ralbb	+	-126490	2755	1.54056	2.18547	15.4949	8.27285e-05	0.0194337
11	354913	550453	pdrg1	+	380	5025	4.21341	0.454831	15.4903	8.29294e-05	0.0194591
12	16335209	393807	ppp1r3cb	+	-51109	4186	-6.07335	1.37625	15.488	8.30328e-05	0.0194617
5	58543634	553427	pou2f3	+	6657	52017	2.84599	-0.665071	15.4836	8.32241e-05	0.0194847
21	39223754	555848	cpdb	+	-26336	28916	1.30596	1.17273	15.4692	8.38585e-05	0.0196114
8	53207998	402915	sult1st4	-	28393	8587	3.96493	1.54124	15.416	8.62539e-05	0.0201401
15	19798298	445286	picalmb	-	25983	44323	-2.59639	1.87883	15.4127	8.64062e-05	0.0201401
8	27743639	556024	mov10b.1	-	56544	27852	-4.22189	1.75232	15.4127	8.64071e-05	0.0201401
25	5516316	100333657	plxnb2b	+	-2937	167912	1.16136	1.93602	15.4081	8.66178e-05	0.0201646
22	38029228	436694	commd2	+	8302	7714	9.70901	0.637539	15.4062	8.67041e-05	0.0201646
25	35892501	393397	lsm14aa	+	-3351	16630	-4.9948	0.937598	15.3983	8.70643e-05	0.020226
19	11087647	368266	arhgef1a	-	-18668	66804	1.77275	2.34081	15.3865	8.76099e-05	0.0203302
11	35902243	564575	setmar	-	-138306	3474	2.99376	-0.156111	15.3699	8.83871e-05	0.020488
3	59506550	405872	nptx1l	-	34445	17163	-3.53001	1.52501	15.3671	8.85141e-05	0.0204913
13	12580911	504088	enpep	-	-477	37753	3.63205	0.788395	15.3654	8.85965e-05	0.0204913
10	13813245	368438	cntfr	-	40398	312718	3.68786	1.02377	15.3524	8.92092e-05	0.0206103
22	38630503	570244	nppc	-	9065	6552	7.87446	1.39999	15.3358	8.99951e-05	0.0207548
1	6201671	564232	retreg2	+	-11715	20763	-2.03303	3.00309	15.3305	9.02473e-05	0.0207548
19	5210002	58038	stx1b	-	-44378	90443	0.862036	1.56007	15.3302	9.02625e-05	0.0207548
1	54003838	30131	dla	+	9617	12724	3.59765	1.34129	15.3292	9.03103e-05	0.0207548
22	38711565	541539	alpi.1	+	51251	15217	9.69422	2.06342	15.3288	9.03288e-05	0.0207548
7	6936741	550489	ccs	+	53769	20213	-4.9163	1.46778	15.3116	9.11569e-05	0.0209222
23	2704223	569174	zgc:114123	+	24003	17760	1.94543	0.612727	15.2922	9.20968e-05	0.0211148
18	36492482	555385	siae	+	90333	15879	-4.06323	1.18052	15.288	9.23029e-05	0.021139
16	36759200	436717	decr1	+	-10639	11596	0.945269	1.0019	15.2611	9.36236e-05	0.0214181
19	1322300	393372	zgc:63863	-	-41351	33616	6.79579	1.30362	15.2278	9.52914e-05	0.0217759
6	59738336	100148073	caskb	+	10255	75611	0.913833	2.08797	15.2235	9.55098e-05	0.0218021
19	14381273	334383	zdhhc18b	+	73033	16512	1.79745	0.783945	15.1826	9.75989e-05	0.022253
23	16182363	393709	mrgbp	-	266077	16594	-3.46107	1.35325	15.1807	9.76969e-05	0.022253
7	6936710	550489	ccs	+	53800	20213	-4.92601	1.46795	15.1778	9.78473e-05	0.0222631
18	31844913	570726	olfcs2	-	-71932	4088	6.90699	1.69168	15.172	9.81487e-05	0.0222944
6	55964720	447819	eya2	-	-32630	87556	2.19368	-0.0516364	15.1711	9.81973e-05	0.0222944
21	1758176	553510	st8sia3	-	-41086	18473	-2.19073	2.66004	15.1682	9.83448e-05	0.0223038
9	38108267	562422	cacnb4a	+	-34183	56004	-1.38352	0.678054	15.1517	9.92086e-05	0.0224754
12	16926092	563390	si:dkey-26g8.5	-	2929	3816	-6.29055	0.492492	15.1486	9.93704e-05	0.0224878
7	49089862	30710	igf2a	+	-219362	5981	-4.53928	-0.0211613	15.1229	0.000100733	0.022748
3	32543974	415248	rcn3	-	2952	4102	1.95817	1.60041	15.1228	0.000100737	0.022748
6	1623328	641489	zgc:123305	-	32335	23050	2.18585	1.77513	15.1132	0.000101253	0.02284
22	6050445	503734	si:dkey-19a16.2	-	-32000	8819	-3.3965	-0.186957	15.1105	0.000101396	0.0228478
1	5496058	140622	atic	+	-10205	17813	5.56495	1.11436	15.1015	0.000101884	0.0229331
22	10487653	65228	aspn	-	142	7547	1.54948	1.69395	15.0852	0.000102763	0.0231063
16	34225394	406457	rcc1	-	30486	9295	0.840597	1.94158	15.0787	0.000103118	0.0231611
4	1667046	566352	arid2	-	-17301	36315	1.9135	-0.36603	15.0601	0.000104143	0.0233664
14	35649261	445193	glrbb	+	42628	40332	-1.28961	0.473595	15.0515	0.000104616	0.0234476
2	13622211	335049	ebna1bp2	+	72698	22826	-2.31888	0.514699	15.0484	0.00010479	0.0234615
17	20662501	795588	slc16a9a	-	-4115	12844	4.30353	0.817401	15.0088	0.000107013	0.0239337
16	54157391	445480	xrcc1	+	52046	36757	-3.40312	1.93322	15.0015	0.000107427	0.0239968
23	33904790	322339	cs	+	3109	20416	-6.42425	0.201824	14.9998	0.000107524	0.0239968
6	55698904	100004700	cyp24a1	-	-165783	12414	-3.57389	0.727246	14.9926	0.000107936	0.0240632
8	49839233	65090	ntrk2a	+	-60747	92191	1.04204	1.44025	14.9845	0.000108396	0.0241402
18	27201867	571486	plekha7a	+	-100365	203992	1.29772	-0.110449	14.9813	0.000108583	0.0241562
23	44789954	64269	atp1b2a	+	-57081	29321	2.07682	0.044808	14.9543	0.000110146	0.024478
2	53544104	497366	im:7138239	-	18208	24149	4.69312	0.735179	14.9094	0.0001128	0.0250412
16	33972192	100148642	pigv	+	15700	2833	5.96191	-0.177758	14.9054	0.00011304	0.0250455
22	372219	393701	ssu72	-	4650	8297	-2.91153	1.75096	14.9051	0.00011306	0.0250455
16	20826702	324152	tax1bp1b	-	-43424	64194	5.1508	1.45312	14.9031	0.000113177	0.0250455
3	61998020	793274	srebf1	-	-89326	26086	5.2796	1.61268	14.8988	0.000113434	0.0250759
21	35873817	324961	sgcd	-	20572	201062	6.1636	2.12574	14.883	0.000114391	0.025261
11	40166836	777625	znf362a	-	-37649	29325	5.91986	1.85244	14.8704	0.000115159	0.0254038
22	38139544	445095	tm4sf4	-	2090	9987	8.89858	0.450083	14.8653	0.000115465	0.0254447
18	34370573	541540	kcnab1a	+	-7965	172963	-7.91733	0.672787	14.8621	0.000115661	0.025461
22	31821765	569098	slc6a6b	-	304467	32526	4.45361	1.93361	14.8433	0.000116824	0.0256901
23	605996	321658	ogfr	+	-27795	10050	-6.2622	1.63878	14.8281	0.00011777	0.0258712
11	33343977	554019	lims1	-	-274593	18218	-2.67653	0.232386	14.8244	0.000117996	0.0258936
18	28299926	58027	spon1a	+	264714	315552	1.60774	1.37767	14.8146	0.000118611	0.0260015
20	47422083	436839	rab10	+	12626	36905	2.79364	1.91624	14.8025	0.00011938	0.0261426
11	34456648	556190	pfkfb4a	-	-115554	14900	1.37886	1.03913	14.7977	0.000119684	0.026182
15	26839228	550140	ccdc9	-	-92326	27428	-4.0164	-0.0447205	14.794	0.000119917	0.0262056
22	38159771	563601	tm4sf18	+	52	8749	-1.23436	0.754864	14.7742	0.000121181	0.0264544
20	34937524	30712	snap25a	+	-24455	42975	-1.12594	0.289635	14.7458	0.000123024	0.0268289
5	53074163	798688	hint2	+	-65044	58816	1.75686	1.44924	14.7406	0.00012336	0.0268742
24	8399962	664769	slc35b3	-	-12564	19237	-3.98856	-0.202571	14.7253	0.000124365	0.027065
1	53632437	393555	cct4	-	-82406	13043	3.07869	0.751167	14.7202	0.000124703	0.0271084
16	48789348	569354	brd2b	+	-75270	11309	-1.59817	1.08974	14.7184	0.000124822	0.0271084
2	14707257	550484	leprot	-	50587	1539	1.59461	-0.0276832	14.7121	0.00012524	0.0271709
3	45756638	565271	gper1	+	-33	13485	1.75527	1.15526	14.694	0.000126445	0.0274042
12	16257305	393807	ppp1r3cb	+	26795	4186	-4.91408	1.15904	14.692	0.000126581	0.0274053
22	3097490	30196	lmnb2	-	-54867	31272	-2.81379	0.421459	14.6891	0.000126777	0.0274194
13	10460653	796680	prepl	+	160604	25926	1.32032	0.392796	14.6852	0.000127041	0.0274483
21	37120681	560756	znf346	+	-29886	17706	-2.16073	0.806502	14.6691	0.000128132	0.0276556
4	76832822	100537622	si:ch73-56d11.5	+	-56985	9442	-1.30548	1.48775	14.6489	0.000129507	0.0279237
25	35892529	393397	lsm14aa	+	-3379	16630	-4.78679	0.936499	14.6446	0.000129804	0.0279591
7	29394520	791196	trpm1a	-	53285	4980	5.05577	1.23276	14.6386	0.000130218	0.0280074
6	54479715	100033538	mirlet7a-6	-	-26871	129	0.572006	1.94665	14.6375	0.000130296	0.0280074
16	18159263	30486	rxrbb	+	376425	33243	-1.62979	0.958843	14.6143	0.000131908	0.0283082
14	31320203	387365	gpc3	-	-146011	289264	2.74353	1.77824	14.6132	0.00013199	0.0283082
22	18552450	678563	cirbpb	-	6124	4322	-3.12614	0.202105	14.6116	0.000132099	0.0283082
12	6659920	30197	dkk1b	+	-194310	1810	-5.71041	0.848633	14.5866	0.000133866	0.028642
10	7347331	796461	nrg1	-	-39144	102355	3.75163	0.751521	14.5857	0.00013393	0.028642
18	32114166	553200	olfcw1	-	-25728	4525	6.34873	1.3315	14.5676	0.000135221	0.0288887
9	31219578	641475	clybl	+	-51867	91437	3.0304	0.715984	14.5618	0.000135637	0.0289482
7	6319828	767782	zgc:154164	-	-138394	463	5.29633	0.844504	14.5556	0.000136087	0.0290106
22	34965397	561685	slit1b	-	27933	94185	-1.59257	1.56888	14.5539	0.000136206	0.0290106
3	26286614	327143	rhot1a	+	2367	30777	1.19083	1.14782	14.5464	0.000136751	0.0290972
22	24821434	559229	vtg6	-	3349	6690	-2.98545	0.282901	14.5424	0.00013704	0.0291292
18	31974890	564219	olfcs1	-	4951	4593	-6.47091	0.907373	14.5315	0.000137835	0.0292685
15	22596972	562331	tlcd5a	+	-161512	9287	1.61975	1.85366	14.5254	0.00013828	0.0293335
5	68044360	394100	spag7	-	-30232	14669	3.37512	0.336566	14.5143	0.000139102	0.029478
12	65551	797129	si:ch1073-357b18.4	-	11176	1908	2.55922	0.502571	14.4919	0.000140767	0.0298007
25	36074859	557688	rpgrip1l	+	-29787	36662	-5.07426	0.31695	14.4899	0.000140915	0.0298021
18	29139301	114467	mafa	+	263311	3033	-5.72808	0.558934	14.4754	0.000141999	0.0300011
25	35054539	570618	hist2h3c	+	-2883	501	3.01368	1.13277	14.471	0.000142338	0.030017
4	15836857	504168	si:ch211-92l17.1	-	76266	3105	1.97117	0.154575	14.4707	0.00014236	0.030017
19	8678240	566141	si:ch211-39a7.1	-	-53797	51454	-7.75452	0.25441	14.448	0.00014408	0.0303492
11	31558914	436868	egln1b	+	-707	45300	-4.24605	1.15994	14.4427	0.000144486	0.0304041
18	7819591	100034496	trim35-30	-	188290	9262	-3.18389	0.353064	14.4371	0.000144919	0.0304648
6	56520980	494033	tfap2c	+	-373133	31861	-3.16638	1.04906	14.4222	0.000146068	0.0306757
16	15348287	260350	has2	-	-39172	16041	-0.973463	1.90604	14.4164	0.000146521	0.03074
14	50367013	503769	abhd18	-	338588	31474	4.45051	2.24767	14.4032	0.000147554	0.0309258
7	26438228	323656	her8a	-	1746	4736	2.05554	2.32708	14.3984	0.000147928	0.0309733
7	67224054	393645	swap70a	-	9074	32595	3.12903	0.121469	14.3904	0.00014856	0.0310746
4	1667028	566352	arid2	-	-17319	36315	1.69123	-0.368378	14.3536	0.000151492	0.0316563
15	741718	101882695	zgc:174574	-	37299	4453	-0.998173	1.40687	14.3472	0.000152006	0.0317323
22	18349701	405852	gatad2ab	+	-30026	63471	1.05945	1.3754	14.3418	0.000152444	0.031792
13	27105053	557389	soul2	+	-64164	2451	1.25868	1.36917	14.3394	0.000152633	0.0317999
7	41000915	30243	en2a	-	7459	4547	3.98055	2.17616	14.3326	0.000153189	0.031884
15	47117332	791201	cep57	+	-37393	9430	-3.43894	0.665491	14.3292	0.000153465	0.0319099
14	25268408	100033528	mir458	-	109202	78	1.19954	1.01438	14.3102	0.000155019	0.0322011
22	16481005	550577	stx6	-	-13548	8860	1.62976	1.13487	14.3001	0.000155853	0.0323057
15	11080755	436967	prcp	-	-222936	85446	1.70063	0.987015	14.3001	0.000155853	0.0323057
13	32454394	450010	rdh14a	+	-92	2541	2.31353	1.38936	14.2977	0.000156053	0.0323057
22	11897728	407634	ptpn4b	-	64411	52282	-4.19423	0.699985	14.2967	0.000156138	0.0323057
22	31838454	569098	slc6a6b	-	321156	32526	-1.84361	0.847219	14.2928	0.000156458	0.0323402
12	45279344	405881	mrpl38	+	-41052	18921	-2.43401	0.822081	14.2701	0.000158358	0.0327006
1	59539164	402928	sp6	+	-409	1142	2.46582	0.126194	14.2586	0.00015933	0.0328562
19	48039228	100190920	csf3b	-	-278	1623	2.71643	0.834695	14.2575	0.000159424	0.0328562
5	18169591	393414	ascc2	+	-157406	22981	2.15213	1.27923	14.2374	0.000161135	0.0331763
6	40794454	436962	gata2b	+	-386	9733	4.12975	1.69014	14.2325	0.000161555	0.0332136
13	46099439	406407	marcksl1a	+	78067	3005	-2.07638	1.20407	14.2316	0.000161633	0.0332136
14	51856164	799734	unc5a	-	236776	455335	-3.99894	1.36287	14.2244	0.000162249	0.0332967
14	42563129	562031	pcdh18b	+	-390628	6848	-5.777	1.50131	14.2232	0.000162354	0.0332967
15	547728	751758	tagln	-	-3449	7434	3.83762	0.413401	14.2088	0.000163607	0.033521
18	23456056	30564	mef2aa	+	-262236	162252	0.947121	1.17782	14.2029	0.000164116	0.0335924
13	12781766	564367	si:ch211-233a24.2	+	19326	184019	5.07298	0.851252	14.1952	0.000164786	0.0336574
3	14812633	678521	nfixb	+	-44269	290101	-2.50757	0.806801	14.1941	0.00016489	0.0336574
5	47333206	336118	cox7c	-	-394587	1597	-2.1247	1.55959	14.1938	0.000164914	0.0336574
18	36492498	555385	siae	+	90317	15879	-4.00561	1.17864	14.182	0.00016595	0.0338359
14	17046527	100884152	dicp2.2	-	-1739	7788	-2.71632	0.599747	14.1765	0.000166433	0.0339015
19	5210056	58038	stx1b	-	-44324	90443	0.82002	1.5608	14.1746	0.000166608	0.0339043
3	12453662	100004428	vasnb	+	-13563	47478	2.27072	0.572263	14.1727	0.000166771	0.0339045
12	65494	797129	si:ch1073-357b18.4	-	11119	1908	4.16137	0.53144	14.1692	0.000167086	0.0339357
8	53714124	403128	tlr9	-	-19535	3292	-4.06731	1.16822	14.1496	0.000168837	0.0342328
25	37127151	334390	nfat5a	-	5814	26862	-0.909935	0.921069	14.1491	0.000168875	0.0342328
1	59349809	553969	cyp3a65	-	1704	9932	2.66742	0.822369	14.1423	0.000169493	0.034325
12	65489	797129	si:ch1073-357b18.4	-	11114	1908	4.18113	0.531327	14.1323	0.000170396	0.0344647
17	52485704	368262	dlst	+	38748	28991	-3.29648	0.782861	14.131	0.000170511	0.0344647
23	471189	259190	hm13	-	-22171	12928	5.21876	0.795663	14.1204	0.000171471	0.0346254
18	33311283	794431	olfcu1	-	-26420	4293	1.95881	0.875957	14.1118	0.00017226	0.0347513
12	33192006	550573	c1qtnf1	-	-122888	17323	0.919213	1.24675	14.1035	0.000173019	0.0348711
18	9771931	565658	sema3e	+	-278211	83059	4.89997	0.32898	14.0624	0.000176849	0.0356036
1	53735254	566689	pus10	+	-20323	15606	-3.35031	0.653409	14.0608	0.000176993	0.0356036
15	4036793	436944	clrn1	-	79887	9214	1.55265	2.14374	14.0524	0.000177785	0.0356991
5	5476366	767667	mvb12ba	-	233319	71793	1.68865	0.41493	14.0522	0.000177808	0.0356991
15	19967790	550461	zgc:112083	+	22298	13785	-6.67155	2.32626	14.043	0.000178676	0.035839
18	28625800	58027	spon1a	+	-61160	315552	5.10758	1.52117	14.04	0.000178959	0.0358616
1	48197970	561732	cfap58	+	-366351	180637	-1.41289	1.06296	14.0355	0.000179394	0.0359145
14	32211793	492758	fgf13a	-	-46966	74389	7.02368	0.927177	14.0251	0.000180388	0.0360791
19	4100254	555053	fhl3b	-	-18121	28882	0.847137	1.60588	14.0176	0.000181111	0.0361892
15	37811022	447843	ctrl	-	-18139	8295	-4.2872	0.0740755	13.9858	0.0001842	0.0367715
18	36492471	555385	siae	+	90344	15879	-3.59756	1.16806	13.9769	0.000185066	0.0369087
8	42624090	100000101	kazald3	-	-364	14678	1.87803	0.732927	13.9739	0.000185367	0.0369087
16	35828435	641492	sh3d21	+	76596	33125	-1.81674	1.02643	13.9734	0.000185414	0.0369087
18	8882879	565091	si:dkey-5i3.5	+	18981	7892	1.25124	1.21346	13.954	0.000187339	0.0372565
3	11355549	641478	mmd	+	192973	27818	-2.18804	1.07397	13.9479	0.000187948	0.0373422
17	817931	100538339	dio3a	-	-25310	1140	2.46514	-0.221655	13.9364	0.0001891	0.0375336
15	19798287	445286	picalmb	-	25972	44323	-2.37762	1.87965	13.9347	0.000189268	0.0375336
10	10848670	353224	nrarpa	-	-15266	3178	2.65031	1.2904	13.9312	0.000189629	0.0375573
10	28161785	406509	rnft1	+	-1520	8900	1.62561	0.808131	13.93	0.000189746	0.0375573
23	16078263	393709	mrgbp	-	161977	16594	1.79641	0.688214	13.924	0.00019035	0.0376415
23	25822964	322358	hnf4a	+	33709	7158	4.3764	0.260926	13.8982	0.000192985	0.0381233
15	6404656	449818	bace2	+	55191	33770	3.88521	0.197128	13.8963	0.000193179	0.0381233
24	31942423	449878	trdmt1	-	-231315	22109	-2.93606	0.685751	13.8948	0.000193331	0.0381233
14	21337688	565058	smim19	+	-99016	3574	-3.9807	0.921437	13.8846	0.000194385	0.0382952
13	52045863	108449885	npas4l	+	-38918	7666	-0.932644	0.426374	13.8729	0.000195596	0.0384748
8	26123383	571036	dalrd3	+	-39575	14268	3.51114	0.319162	13.8723	0.000195663	0.0384748
18	7453467	559353	si:dkey-30c15.10	-	5487	20889	-6.07552	1.35371	13.8609	0.000196852	0.0386378
18	33477232	793325	olfcq10	+	44377	4404	5.29249	0.768417	13.8608	0.00019686	0.0386378
7	69384088	324466	ap1g1	-	31664	44155	1.3459	3.05436	13.8527	0.000197709	0.0387682
3	23774911	30337	hoxb1a	+	-6006	1805	1.20259	2.27798	13.845	0.000198521	0.038891
23	41189824	402976	si:dkey-194e6.1	-	294656	22478	7.49218	-0.00367962	13.8416	0.000198881	0.0389252
3	52244328	100124609	zgc:165582	+	-151729	18201	2.19599	0.637765	13.8311	0.0002	0.0391078
20	15214563	553687	plpp6	-	52894	9947	1.67391	1.59333	13.8269	0.000200446	0.0391585
24	38090068	100141336	zgc:172225	-	4193	3775	2.84428	1.80795	13.8047	0.000202825	0.0395866
6	59968185	393546	zgc:65895	+	-191	4566	-1.68604	1.29704	13.8013	0.000203194	0.0396217
7	5535870	565268	arhgef11	-	48863	103491	1.45302	1.53566	13.7956	0.000203812	0.0397053
16	11147847	30664	gsk3ab	+	94574	49731	0.827238	1.83353	13.7938	0.000204012	0.0397074
15	6404612	449818	bace2	+	55235	33770	3.83926	0.81224	13.7879	0.000204655	0.0397753
22	13044207	554265	ahr1b	-	1215	63780	1.30764	0.606981	13.7871	0.000204739	0.0397753
7	26438203	323656	her8a	-	1721	4736	1.70946	2.32716	13.7834	0.000205138	0.0398027
5	66377550	100141497	emb	+	-22397	6182	6.69207	0.684414	13.7823	0.000205259	0.0398027
22	3969977	796419	mhc1ula	+	-55659	14758	1.11843	0.845648	13.779	0.000205626	0.039837
2	32352874	100170829	asap1a	-	-170	85017	1.29059	1.14167	13.7704	0.00020656	0.0399812
2	37253643	563660	sec62	+	-8250	18837	-4.27721	-0.0406989	13.7675	0.000206887	0.0400074
9	47833113	445086	zgc:92380	+	173983	32869	3.60986	1.18881	13.7627	0.000207413	0.0400493
5	47333219	336118	cox7c	-	-394574	1597	-1.90178	1.56049	13.7621	0.000207484	0.0400493
14	2747683	563172	etf1a	-	131087	27136	3.18672	1.53691	13.7497	0.000208852	0.0402763
3	30813296	569041	kmt5c	-	-75119	15332	-2.56218	1.0479	13.747	0.00020916	0.0402985
23	45973804	393514	zgc:65873	-	-60834	3670	1.45522	0.514066	13.7399	0.000209949	0.0404135
12	27046485	798901	chmp2a	-	15454	3718	2.36491	1.73401	13.7244	0.00021169	0.0407114
16	51704121	100004688	col27a1a	+	32559	130670	2.76801	1.31075	13.7223	0.000211926	0.0407194
4	70592316	101887004	zgc:174944	+	190575	2872	2.38638	1.08923	13.7171	0.000212511	0.0407945
3	4745067	767662	slc25a38a	-	81465	19574	-1.21463	0.519259	13.7001	0.000214439	0.041116
16	23704615	393738	rps27.2	-	-92930	8930	1.02578	2.01423	13.6989	0.000214577	0.041116
5	69306356	352913	selenom	+	-28267	9479	-1.24566	1.83228	13.694	0.000215143	0.0411869
22	10029410	100034531	si:ch211-222k6.1	-	-21446	1954	-3.20594	0.885591	13.6853	0.000216138	0.0413062
17	36644772	561647	htr1b	+	-56491	1325	-0.816389	1.6091	13.6851	0.00021616	0.0413062
13	51851892	393492	lbh	-	749	7990	3.34009	0.749891	13.6799	0.000216763	0.0413352
15	18552696	114442	ncam1b	-	-22020	205908	-1.65257	1.87096	13.6795	0.000216804	0.0413352
23	16182385	393709	mrgbp	-	266099	16594	-3.18455	1.35326	13.6787	0.000216902	0.0413352
7	47092951	565811	tshz3b	-	311649	51884	2.37913	2.04319	13.6758	0.000217232	0.0413606
16	1361927	260351	sim1a	-	-141096	32606	-1.88128	0.406864	13.6665	0.000218316	0.0415293
8	20391585	553615	zap70	+	1710	21071	2.4173	1.35574	13.6515	0.00022007	0.0418251
5	452810	436658	ift74	+	4825	21177	0.975416	1.06799	13.6479	0.000220487	0.0418664
3	23774893	30337	hoxb1a	+	-5988	1805	1.29978	2.27656	13.6399	0.000221423	0.0420062
22	14556706	402863	gtpbp1l	+	279638	15352	-3.99762	0.350871	13.6362	0.000221865	0.0420188
25	37436095	393535	chmp1a	+	-760	6791	3.5466	0.60992	13.636	0.00022189	0.0420188
2	32805	559700	zgc:153913	-	-33841	3360	1.86663	0.326021	13.6298	0.000222627	0.0421204
22	4280573	556504	kdm4b	-	-127298	92616	4.30471	0.768834	13.6272	0.000222937	0.0421207
4	12929805	558474	lemd3	-	-211	12851	-4.07439	1.64044	13.625	0.00022319	0.0421207
6	57585975	100331274	itcha	-	47053	46766	-4.2732	0.947611	13.6247	0.00022323	0.0421207
3	11499238	641478	mmd	+	49284	27818	2.11238	1.4258	13.6113	0.000224823	0.0423638
22	3325942	102216340	tbxa2r	-	-18658	7878	2.30645	0.539896	13.6096	0.000225034	0.0423638
21	44413197	449685	zgc:136410	-	-99694	7272	2.43241	0.1755	13.6088	0.000225124	0.0423638
7	47092900	565811	tshz3b	-	311598	51884	2.51671	1.43166	13.5924	0.000227106	0.0426985
21	37145248	100000160	fgfr4	-	-49115	10452	3.48051	0.668148	13.5879	0.000227644	0.0427614
14	51856162	799734	unc5a	-	236774	455335	-4.25102	1.36271	13.5787	0.00022877	0.0429345
19	10518874	793537	si:dkey-211g8.1	+	17219	1890	5.18074	1.24585	13.5762	0.000229069	0.0429522
5	70464672	101448000	pappaa	+	-119154	173587	-5.86525	-0.0288604	13.5711	0.000229693	0.0430309
22	7275021	407672	asic1b	-	106450	123951	-4.27358	0.427013	13.5658	0.000230347	0.0430936
13	43524102	100003558	ablim1a	-	-75818	92538	1.67009	1.59403	13.565	0.000230438	0.0430936
11	24574655	562784	mxra8a	-	115877	28856	3.4633	0.217283	13.5622	0.000230783	0.0431197
7	38242146	550572	cnep1r1	+	18320	3915	1.95694	0.523672	13.5594	0.000231128	0.0431458
13	4496803	394077	pde10a	+	8429	115484	-1.05211	3.62086	13.5553	0.000231636	0.0431848
8	53208064	402915	sult1st4	-	28459	8587	3.78918	1.3932	13.5544	0.000231748	0.0431848
10	7127015	497615	fut10	+	128769	8963	3.10543	0.462764	13.5486	0.00023247	0.0432809
20	20638274	327065	rtn1b	+	-408	58088	1.36743	1.70563	13.5446	0.000232962	0.0433045
3	41655121	503589	gna12a	+	-7484	58602	0.812642	3.75788	13.5442	0.000233009	0.0433045
25	35852456	393397	lsm14aa	+	36694	16630	-4.75242	0.869622	13.5399	0.000233541	0.0433649
22	15415755	101886726	gpc5b	+	23111	62552	4.53336	0.70057	13.5336	0.000234335	0.0434739
22	36600771	286748	b3gnt7	+	55927	4758	-3.62347	1.16317	13.5075	0.000237616	0.0440436
22	24891453	559931	vtg2	-	10629	11135	-2.82287	0.735123	13.4986	0.000238738	0.0441828
23	44789966	64269	atp1b2a	+	-57093	29321	1.802	0.0448367	13.4981	0.00023881	0.0441828
4	16158764	378746	atp2b1a	-	34345	47701	-1.52121	1.79144	13.4956	0.000239119	0.0441828
2	35692694	553808	ankrd45	+	35339	3743	1.21487	0.374031	13.4949	0.000239208	0.0441828
25	26028117	393926	idh3a	+	-262016	63009	-3.12415	0.849916	13.4839	0.000240617	0.044404
3	16292997	406489	rpl19	+	-63054	2497	3.30017	2.00649	13.477	0.000241511	0.0445298
1	14681757	100885856	mir2185-3	+	-7980	95	2.38337	0.610786	13.474	0.000241896	0.0445509
17	15060666	393321	ero1a	-	31239	11208	0.974221	1.76569	13.4728	0.000242049	0.0445509
2	35537009	30234	tnn	-	-30007	57599	-2.86394	1.84038	13.459	0.000243839	0.044841
17	26650763	568039	ttc7b	+	-38771	78821	-4.32385	0.574137	13.4513	0.000244831	0.0449819
25	33812114	564951	roraa	+	37598	113501	1.26689	0.871326	13.4498	0.000245034	0.0449819
15	25108320	641427	exo5	-	14603	8897	1.40869	1.14004	13.4421	0.000246036	0.0451264
12	65412	797129	si:ch1073-357b18.4	-	11037	1908	4.14473	0.0649685	13.4344	0.000247048	0.0452725
8	49739380	566166	zgc:136564	-	-4089	13307	2.85465	0.208346	13.4309	0.000247518	0.0452946
17	33086224	368424	snx9a	+	72126	43491	0.862901	0.745708	13.43	0.000247628	0.0452946
15	12998997	100003690	zgc:172282	-	-254727	146379	2.0382	1.62601	13.4286	0.000247816	0.0452946
25	14155715	567595	shank2b	+	9740	200623	2.31708	0.266614	13.4135	0.000249824	0.045622
12	27046501	798901	chmp2a	-	15470	3718	-3.11685	1.74337	13.4048	0.000250978	0.0457929
25	33830522	564951	roraa	+	19190	113501	1.12964	0.572395	13.3891	0.00025309	0.0461382
16	21140547	569469	snx10b	-	102532	4382	-2.64753	0.986942	13.3859	0.000253522	0.0461637
23	45993026	393514	zgc:65873	-	-41612	3670	-1.25273	0.858337	13.3848	0.00025367	0.0461637
19	8903536	57922	celf3a	-	22861	64019	1.26583	1.20379	13.3778	0.000254626	0.0462976
19	5210010	58038	stx1b	-	-44370	90443	0.874601	1.56019	13.376	0.000254865	0.0463011
4	77085306	436816	psmb10	-	-131332	8944	1.34307	1.02545	13.3722	0.000255378	0.046354
7	6936766	550489	ccs	+	53744	20213	-3.64958	0.881727	13.3657	0.000256264	0.0464748
22	12960392	100034426	mfsd6a	-	34651	14506	2.04461	0.729096	13.3613	0.000256867	0.0465438
14	51519050	799734	unc5a	-	-100338	455335	1.14224	0.849308	13.3569	0.000257473	0.0465964
3	26286626	327143	rhot1a	+	2355	30777	1.09711	1.14748	13.3559	0.000257614	0.0465964
23	33701051	30334	pou6f1	-	-8817	27316	-6.37791	0.604034	13.3544	0.000257823	0.0465964
18	29691444	368857	cmc2	-	-206925	9412	4.22062	0.235924	13.3474	0.000258777	0.0467287
17	15060652	393321	ero1a	-	31225	11208	0.753756	1.76524	13.3412	0.000259635	0.0468434
10	13137303	334526	musk	-	20966	32618	-2.36661	1.23889	13.3332	0.000260748	0.0470038
14	38611982	798787	rnasel3	+	42323	1742	-0.841195	1.98376	13.3299	0.000261201	0.0470452
4	1667102	566352	arid2	-	-17245	36315	1.87695	0.193343	13.3229	0.00026218	0.047181
25	37436090	393535	chmp1a	+	-755	6791	3.09487	0.611393	13.318	0.000262866	0.0472639
21	34445411	557181	alg13	-	183627	28287	1.31994	1.47807	13.3149	0.000263304	0.0473022
5	38254936	541370	gnb2	+	8307	33067	4.30341	1.54285	13.312	0.000263709	0.0473344
15	15072737	393317	diabloa	+	-217842	3295	3.45667	1.42678	13.3055	0.000264627	0.0474586
18	28914615	58027	spon1a	+	-349975	315552	6.60695	1.67922	13.2951	0.000266096	0.0476813
2	42302	559700	zgc:153913	-	-24344	3360	1.15504	1.15701	13.2889	0.000266976	0.0477982
3	55734857	58080	axin2	-	84132	19598	3.89198	1.56552	13.2857	0.000267436	0.0478398
3	12453688	100004428	vasnb	+	-13589	47478	2.03326	0.796533	13.2701	0.000269671	0.0481987
23	16078238	393709	mrgbp	-	161952	16594	1.82488	0.680859	13.2637	0.000270602	0.0483238
14	25268420	100033528	mir458	-	109214	78	0.876573	1.01519	13.2595	0.000271196	0.0483888
14	26805866	559349	klhl4	+	-3871	28850	1.18106	0.571621	13.2565	0.000271641	0.0484184
22	3970047	796419	mhc1ula	+	-55729	14758	0.927175	0.848954	13.2552	0.000271823	0.0484184
8	53630389	101883439	lrtm1	-	-18905	9670	-4.19113	1.15787	13.2404	0.000273974	0.0487601
24	8395145	664769	slc35b3	-	-17381	19237	3.304	0.294901	13.2386	0.000274244	0.0487669
10	115035	325316	pigp	+	-4156	5158	1.00121	0.937536	13.2298	0.000275533	0.0489546
14	1377995	553526	zgc:152774	-	-54959	30397	6.29511	1.1849	13.2252	0.000276215	0.0490344
4	12006440	562893	btbd11a	-	-947	193964	4.2816	1.09429	13.215	0.000277718	0.0492596
14	17046485	100884152	dicp2.2	-	-1781	7788	-2.34716	-0.144537	13.2131	0.000277993	0.0492668
3	29989069	445127	hsd17b14	-	11614	8311	-2.69429	1.95656	13.2065	0.000278976	0.0493991
24	20062874	556601	slc22a13b	-	46057	10682	3.42271	0.0776934	13.1819	0.000282672	0.0499882
7	70543250	553722	gba3	+	-204980	6180	6.33783	0.00562584	13.1812	0.000282778	0.0499882

## Sheet: S6_MTMB vs. MTFB
Chr	Locus	EntrezID	Symbol	Strand	Distance	Width	logFC	logCPM	LR	PValue	FDR
20	33794812	557997	olfml2ba	+	-2656	14353	7.28724	1.54747	689.912	4.67035e-152	9.80816e-147
20	33794754	557997	olfml2ba	+	-2598	14353	6.95427	1.54482	682.044	2.40175e-150	2.52195e-145
20	33794833	557997	olfml2ba	+	-2677	14353	6.27456	1.54415	652.408	6.69141e-144	4.68419e-139
25	26607204	503591	fbxl22	-	-128753	8853	-7.2151	1.36867	621.186	4.12811e-137	2.16735e-132
20	33794752	557997	olfml2ba	+	-2596	14353	7.78893	1.5447	617.707	2.35767e-136	9.90263e-132
20	33794775	557997	olfml2ba	+	-2619	14353	7.25977	1.54565	592.651	6.64165e-131	2.32468e-126
13	31450642	323706	rtn1a	-	9616	16441	4.9663	2.99164	558.127	2.14818e-123	6.4448e-119
20	34746996	566703	znf395b	-	-7621	16877	-5.1603	1.5527	520.569	3.1818e-115	8.35259e-111
8	33492281	100004330	mvb12bb	-	-76683	148288	9.90236	1.17048	505.946	4.83408e-112	1.128e-107
8	33712683	100004330	mvb12bb	-	143719	148288	-7.3004	1.31208	505.412	6.31603e-112	1.32642e-107
16	16892715	100526806	kcnj14	+	-66211	12992	9.9935	1.05712	495.645	8.42395e-110	1.60828e-105
16	16892713	100526806	kcnj14	+	-66209	12992	7.04029	1.05737	491.612	6.35545e-109	1.11225e-104
21	39006696	404035	traf4b	-	-18043	18831	-11.8014	0.569882	461.275	2.53745e-102	4.09913e-98
16	18405050	30486	rxrbb	+	130638	33243	6.98498	1.80165	460.93	3.0172e-102	4.52599e-98
8	33712722	100004330	mvb12bb	-	143758	148288	-6.4599	1.31098	458.662	9.39709e-102	1.31565e-97
25	26571612	503591	fbxl22	-	-164345	8853	-6.14146	1.12795	449.276	1.03684e-99	1.36091e-95
20	36204058	564097	ptchd4	-	96832	39105	-5.96783	1.08746	445.649	6.38432e-99	7.88685e-95
16	18551057	30486	rxrbb	+	-15369	33243	-5.73162	1.2313	420.283	2.11786e-93	2.47095e-89
8	33712713	100004330	mvb12bb	-	143749	148288	-6.36556	1.31115	400.926	3.46227e-89	3.82688e-85
8	33712696	100004330	mvb12bb	-	143732	148288	-6.00676	1.31233	398.403	1.22656e-88	1.28794e-84
8	31026471	449859	odf2b	+	-10288	15352	-6.56947	1.08674	385.737	7.01456e-86	7.01486e-82
8	33712716	100004330	mvb12bb	-	143752	148288	-5.73537	1.31136	381.153	6.98269e-85	6.66558e-81
16	13921154	335650	rcvrn2	-	-261	9724	-5.30718	1.41704	378.362	2.82916e-84	2.58326e-80
20	36465625	368360	lbr	-	48735	20623	-5.75261	1.18086	364.414	3.07935e-81	2.69454e-77
5	2750718	378848	hspa5	-	29032	7909	-5.28179	1.21638	358.426	6.19798e-80	5.20652e-76
25	26572064	503591	fbxl22	-	-163893	8853	-7.79276	0.633808	335.9	4.98721e-75	4.0283e-71
16	13921070	335650	rcvrn2	-	-345	9724	-5.54962	1.41653	332.444	2.82164e-74	2.1947e-70
25	25985396	393926	idh3a	+	-219295	63009	5.40643	1.41286	329.969	9.76367e-74	7.32307e-70
6	48352827	327029	capza1a	-	5329	24349	-6.23085	0.926483	315.38	1.46964e-70	1.06426e-66
20	34122021	559020	ptgs2b	-	-5376	5575	-5.20842	0.880738	288.545	1.03154e-64	7.22108e-61
17	49575399	796475	zgc:171599	-	-61624	5180	5.42273	0.71266	281.673	3.24382e-63	2.19752e-59
5	2751510	393263	ddrgk1	-	-29313	469	-7.28485	0.450228	261.372	8.62066e-59	5.65755e-55
17	49550923	550264	fcf1	-	69251	24517	-10.0036	0.969106	256.619	9.3656e-58	5.96018e-54
12	33905	324141	foxk2	-	-8309	9846	9.39323	0.137716	254.354	2.9187e-57	1.8028e-53
2	50489808	393746	viml	+	-98477	18433	-5.8311	0.945745	251.744	1.08202e-56	6.49241e-53
25	26978635	569768	grm8b	+	-55442	313623	6.22514	0.880289	247.75	8.03613e-56	4.68795e-52
17	50291169	799740	si:ch73-50f9.4	-	-19803	22282	-8.46466	0.524169	247.542	8.91741e-56	5.06145e-52
25	26498632	503591	fbxl22	-	-237325	8853	-9.30308	0.116559	236.725	2.03579e-53	1.12509e-49
2	6690300	768164	rgs18	-	141462	12974	-4.44851	2.25314	229.623	7.20457e-52	3.87955e-48
20	30996022	335799	sod2	+	-56844	8370	-4.80444	1.01286	228.33	1.37916e-51	7.24088e-48
6	27391932	559537	scly	+	-116216	13274	4.16213	1.45817	225.067	7.09839e-51	3.63592e-47
25	26792742	569679	usp3	-	39602	14691	7.37917	1.19646	223.46	1.59149e-50	7.95778e-47
6	27391878	559537	scly	+	-116162	13274	4.15376	1.45652	223.23	1.78554e-50	8.72047e-47
14	37735086	567278	lect2l	+	-849562	1540	9.13472	-0.0181394	216.359	5.6316e-49	2.68792e-45
25	27032100	569768	grm8b	+	-108907	313623	5.23024	1.05816	215.527	8.55438e-49	3.99221e-45
10	3937669	393894	pitpnb	+	108707	40643	6.05064	2.8724	203.555	3.50054e-46	1.59814e-42
16	17810426	791152	them4	+	-46578	34564	-4.75094	1.1024	200.858	1.35726e-45	6.06461e-42
10	3937639	393894	pitpnb	+	108737	40643	5.95913	2.87499	194.544	3.23942e-44	1.41731e-40
8	33605371	100004330	mvb12bb	-	36407	148288	6.72792	-0.104591	186.028	2.3412e-42	1.00341e-38
16	19491735	324931	sp8b	+	44879	2159	-4.55026	0.98664	184.443	5.19232e-42	2.18087e-38
15	47109463	791201	cep57	+	-29524	9430	-6.84176	0.312464	183.61	7.89259e-42	3.25003e-38
16	19758856	550518	twist1b	+	-26313	1606	-3.90302	2.15101	183.411	8.72344e-42	3.52308e-38
15	46933463	767698	zgc:153039	+	-79958	34120	5.20241	0.973319	180.06	4.70266e-41	1.8634e-37
16	6269957	30265	ctnnb1	-	64167	23291	-4.22165	0.459849	178.947	8.22773e-41	3.19981e-37
15	46256661	570991	si:ch1073-340i21.3	+	73278	6449	-5.60787	0.511302	176.042	3.54546e-40	1.35378e-36
20	32740843	393590	lratd1	+	15920	2187	-4.24049	1.59294	175.994	3.63198e-40	1.36205e-36
19	41243293	561007	pdk4	-	29575	23461	6.5807	0.322137	174.309	8.47238e-40	3.12154e-36
19	41243316	561007	pdk4	-	29598	23461	6.1806	0.325078	166.885	3.54466e-38	1.28347e-34
2	50284406	564982	mcm6l	-	58893	25776	-3.75511	0.566528	164.921	9.51914e-38	3.38832e-34
16	52653920	334627	ubr5	-	7131	104756	4.53438	0.776371	163.375	2.07127e-37	7.24977e-34
19	41243304	561007	pdk4	-	29586	23461	5.26332	0.324805	158.577	2.31495e-36	7.96985e-33
16	52653927	334627	ubr5	-	7138	104756	3.87655	0.776021	155.751	9.59806e-36	3.25109e-32
20	36236609	564097	ptchd4	-	129383	39105	-4.1521	0.783206	155.544	1.06485e-35	3.54966e-32
16	19474211	324931	sp8b	+	62403	2159	-3.60415	2.30031	155.49	1.0943e-35	3.59082e-32
12	48960697	394082	slc18a3b	-	236	1640	-3.80812	0.876763	154.772	1.57069e-35	5.07475e-32
1	31622688	65089	fgf8b	+	15586	5229	-7.45415	0.480312	150.708	1.21391e-34	3.86259e-31
22	29755540	321061	pdcd4b	-	66047	30511	5.25884	0.193127	148.865	3.06904e-34	9.61979e-31
2	42983520	568941	oc90	-	23168	17800	10.5151	0.416609	144.809	2.36495e-33	7.30385e-30
10	3949261	393894	pitpnb	+	97115	40643	-6.14441	-0.20712	144.044	3.47528e-33	1.05774e-29
5	69672318	436837	gtf2h3	+	-22170	10760	-4.67279	1.53272	142.072	9.37964e-33	2.81401e-29
17	49550952	550264	fcf1	-	69280	24517	5.54922	0.836226	141.955	9.94929e-33	2.94287e-29
10	3949328	393894	pitpnb	+	97048	40643	-4.28399	0.831587	141.126	1.51031e-32	4.40527e-29
25	36854723	100537332	mafb	+	-179984	2243	4.17459	0.458023	138.015	7.23147e-32	2.08037e-28
14	8499311	324373	dnajc4	+	-24251	21610	-4.09021	2.57985	137.462	9.55757e-32	2.7124e-28
15	46353995	570991	si:ch1073-340i21.3	+	-24056	6449	-5.68659	-0.0661386	135.64	2.39236e-31	6.6989e-28
16	52653942	334627	ubr5	-	7153	104756	3.29917	0.775654	135.391	2.71143e-31	7.49243e-28
19	40799969	100033722	mir489	-	18698	104	5.69754	0.452792	135.035	3.24332e-31	8.84579e-28
2	50284426	564982	mcm6l	-	58913	25776	-3.44101	0.566466	134.584	4.07219e-31	1.09641e-27
2	41138620	553162	hs6st1a	-	14607	222328	10.3611	0.488722	134.341	4.60182e-31	1.22332e-27
15	46933401	767698	zgc:153039	+	-79896	34120	5.3788	0.971222	133.12	8.51187e-31	2.23446e-27
14	49967197	503769	abhd18	-	-61228	31474	-4.18517	1.27253	130.447	3.27078e-30	8.48016e-27
2	50783995	541315	adcyap1r1a	+	37845	70098	5.9659	0.334209	130.143	3.81261e-30	9.76442e-27
5	3848097	100535945	LOC100535945	-	-37619	66527	-5.19752	1.42399	127.401	1.51812e-29	3.8412e-26
5	3848118	100535945	LOC100535945	-	-37598	66527	-5.04131	1.43575	120.755	4.32342e-28	1.0809e-24
5	3848142	100535945	LOC100535945	-	-37574	66527	-5.03674	1.36327	120.28	5.49397e-28	1.35739e-24
7	39822689	559037	grpel1	-	71160	7286	8.798	1.20183	116.298	4.09009e-27	9.98786e-24
15	46933484	767698	zgc:153039	+	-79979	34120	5.45318	0.970795	115.3	6.76325e-27	1.63258e-23
16	14311360	393201	polr3c	+	-61814	31053	7.99273	-0.446009	114.642	9.42783e-27	2.24992e-23
16	18405592	30486	rxrbb	+	130096	33243	-4.17061	-0.0330658	113.286	1.86772e-26	4.40717e-23
25	25963446	393926	idh3a	+	-197345	63009	4.69475	0.17419	113.207	1.94337e-26	4.53472e-23
16	19581872	324931	sp8b	+	-45258	2159	-5.178	0.193622	112.51	2.76249e-26	6.37526e-23
15	46933448	767698	zgc:153039	+	-79943	34120	4.96842	0.972718	110.454	7.79423e-26	1.77919e-22
2	38880779	798285	rem2	+	44196	52324	-7.29024	-0.165626	109.761	1.10572e-25	2.49689e-22
5	3848112	100535945	LOC100535945	-	-37604	66527	-4.63021	1.43417	109.31	1.38794e-25	3.10084e-22
2	50427268	393746	viml	+	-35937	18433	4.66921	0.906132	108.894	1.71221e-25	3.78505e-22
11	5857979	796865	gamt	-	-7559	9592	4.07477	1.1024	106.193	6.68862e-25	1.4632e-21
1	31622690	65089	fgf8b	+	15584	5229	-5.2773	0.479528	105.961	7.52196e-25	1.62853e-21
2	50427290	393746	viml	+	-35959	18433	4.42506	0.908628	105.268	1.06681e-24	2.28612e-21
15	47899846	353179	otx5	+	4048	5388	-5.04038	0.696621	102.643	4.01306e-24	8.51292e-21
22	30681417	796658	si:dkey-169i5.4	+	-234430	10750	12.9509	0.781198	102.273	4.83716e-24	1.01585e-20
21	5889648	100333064	uqcr10	+	-7271	2718	4.86749	0.881341	102.043	5.43374e-24	1.12984e-20
2	24246503	100033749	mir736	-	-14793	80	-3.45766	1.52175	101.949	5.69557e-24	1.17267e-20
11	24785857	336553	cyb5r1	+	561	13258	4.97038	1.01144	99.5909	1.87366e-23	3.82024e-20
2	11953088	393319	cdc73	+	-6544	56621	4.762	1.08984	97.7036	4.8595e-23	9.81287e-20
14	43572196	492486	adra1bb	+	-17706	18275	10.1318	1.18145	97.5045	5.37333e-23	1.07471e-19
14	52184509	100000948	cox18	+	172412	10040	-11.1499	0.0101045	97.4367	5.56057e-23	1.10167e-19
22	30681338	796658	si:dkey-169i5.4	+	-234351	10750	11.5739	0.776678	97.1578	6.40152e-23	1.25643e-19
11	38886147	550431	cldn19	-	-158448	30818	-5.54461	1.99838	96.2147	1.03077e-22	2.00436e-19
24	3086209	30072	inhbaa	+	-36371	12129	7.72502	0.693585	96.1238	1.0792e-22	2.06975e-19
2	14686663	550484	leprot	-	29993	1539	-3.50749	2.02796	96.1148	1.08411e-22	2.06975e-19
21	24909295	569217	jam3b	+	75670	58939	5.99553	0.608094	95.0754	1.83269e-22	3.46741e-19
16	19489114	324931	sp8b	+	47500	2159	-3.86848	0.825783	95.0094	1.89488e-22	3.55305e-19
25	36956466	393887	wwox	-	-114273	343777	5.68802	0.277931	94.9859	1.91749e-22	3.56362e-19
3	6657678	246090	cygb1	+	-17890	28389	-3.81155	0.766553	94.5103	2.43817e-22	4.49156e-19
19	41178178	550321	asb4	+	-8182	12256	4.35082	0.444115	93.2234	4.67117e-22	8.53032e-19
12	43921083	503764	zgc:112964	-	235285	16506	-2.9576	2.03256	92.1417	8.06891e-22	1.46081e-18
16	14311356	393201	polr3c	+	-61810	31053	-5.13085	-0.446009	91.9684	8.80708e-22	1.58083e-18
2	50427315	393746	viml	+	-35984	18433	4.61159	0.901365	91.4835	1.12529e-21	2.00272e-18
20	26966021	565968	ahsa1a	+	1201	6959	5.85569	0.508326	90.9354	1.48443e-21	2.61969e-18
22	11263138	402921	bcor	+	-118985	56086	-5.52489	2.51743	89.8949	2.51159e-21	4.39546e-18
20	35408690	415157	sf3b6	+	24502	4745	-4.11145	-0.1691	89.5763	2.9504e-21	5.12075e-18
2	50427246	393746	viml	+	-35915	18433	5.91204	0.167689	88.7526	4.4742e-21	7.70182e-18
22	7977006	100142642	sc:d217	-	-29271	110204	-4.16573	0.4072	88.4398	5.24064e-21	8.94782e-18
2	38880792	798285	rem2	+	44183	52324	-6.0142	-0.167043	88.2628	5.73112e-21	9.70634e-18
2	50783981	541315	adcyap1r1a	+	37859	70098	3.49347	0.250256	88.0941	6.24131e-21	1.04859e-17
5	3848123	100535945	LOC100535945	-	-37593	66527	-5.04589	1.4364	84.3076	4.23487e-20	7.05841e-17
2	14686671	550484	leprot	-	30001	1539	-4.16557	2.02731	84.1095	4.6811e-20	7.74074e-17
4	36621477	564402	si:dkey-151g22.1	+	-5359	24947	3.03537	1.40337	83.6109	6.02394e-20	9.88346e-17
2	38880801	798285	rem2	+	44174	52324	-5.93693	-0.165947	83.3589	6.84312e-20	1.11404e-16
5	3848138	100535945	LOC100535945	-	-37578	66527	-4.37189	1.43721	83.1509	7.60222e-20	1.2281e-16
2	40868987	553288	uggt1	-	-21017	57036	10.2632	0.604265	83.0596	7.96179e-20	1.27637e-16
2	50427310	393746	viml	+	-35979	18433	4.03009	0.904086	82.9734	8.31646e-20	1.32313e-16
15	47899841	353179	otx5	+	4053	5388	-4.71686	0.696474	82.6107	9.9914e-20	1.57766e-16
7	41432702	100000576	abcf2b	-	12583	15777	10.6397	0.78833	82.498	1.05777e-19	1.65776e-16
5	3847892	100535945	LOC100535945	-	-37824	66527	-4.32029	2.44087	81.6301	1.64097e-19	2.55273e-16
2	50427279	393746	viml	+	-35948	18433	3.85171	0.907887	81.5646	1.69623e-19	2.61929e-16
1	27932030	492489	sugt1	+	45331	41865	-5.51149	1.16374	80.2286	3.33506e-19	5.11236e-16
22	11263174	402921	bcor	+	-119021	56086	-5.39255	2.52189	79.386	5.10865e-19	7.77437e-16
21	39048912	447920	aldh3a2b	-	-9578	28778	5.39101	2.09479	79.3255	5.26751e-19	7.95845e-16
2	50427296	393746	viml	+	-35965	18433	4.17397	0.907708	79.274	5.40659e-19	8.11024e-16
14	2475319	359829	fgf18a	+	12353	44405	3.70685	1.44167	79.2154	5.56948e-19	8.29533e-16
20	33498009	30475	erh	-	865	3215	-5.5582	0.423892	79.1382	5.79124e-19	8.56487e-16
3	11499254	641478	mmd	+	49268	27818	5.478	1.42569	79.0477	6.0628e-19	8.90379e-16
3	11499238	641478	mmd	+	49284	27818	6.18267	1.4258	78.7736	6.96505e-19	1.01578e-15
2	50427218	393746	viml	+	-35887	18433	4.74403	0.166651	78.4867	8.05394e-19	1.16648e-15
2	50427207	393746	viml	+	-35876	18433	5.0682	0.164258	77.7867	1.14789e-18	1.65115e-15
24	37192313	768247	cog7	-	-31244	29215	5.3691	1.39304	77.5205	1.31353e-18	1.87656e-15
13	33253736	567446	nusap1	-	-2945	4961	4.00897	0.26103	77.0377	1.67726e-18	2.38e-15
5	3847917	100535945	LOC100535945	-	-37799	66527	-3.62558	2.44087	76.9338	1.76785e-18	2.4917e-15
23	46192954	555962	tgm1l4	-	-9184	10270	10.0882	1.18269	76.3908	2.32734e-18	3.25841e-15
3	28565305	797939	fbxl16	-	-99986	30811	5.81037	0.929774	75.7456	3.22661e-18	4.48753e-15
2	43253634	403050	pard3ab	+	-48613	124678	10.6934	2.52141	75.5097	3.63622e-18	5.02394e-15
22	11263158	402921	bcor	+	-119005	56086	-5.26808	2.52106	75.456	3.7365e-18	5.12875e-15
15	47899781	353179	otx5	+	4113	5388	-4.29309	0.695656	75.4142	3.81645e-18	5.20447e-15
4	42173030	100006451	wu:fa10h04	-	81785	287	-5.50502	2.28076	75.3442	3.95418e-18	5.35751e-15
3	41655105	503589	gna12a	+	-7468	58602	-3.41577	3.77483	75.2077	4.23711e-18	5.70405e-15
5	3847889	100535945	LOC100535945	-	-37827	66527	-4.4937	2.44047	74.1323	7.30534e-18	9.72846e-15
7	39049162	30277	mdka	+	117298	11161	9.91116	2.01572	74.1286	7.3192e-18	9.72846e-15
19	15114309	569550	edn2	-	-167671	5268	4.82483	2.34805	74.0496	7.61779e-18	1.00617e-14
12	14196053	751682	avl9	-	-15240	45256	-4.95576	1.29097	73.774	8.75947e-18	1.14973e-14
14	44533633	559137	si:dkey-109l4.3	-	-240220	3009	10.8238	0.570854	73.7243	8.98274e-18	1.17171e-14
22	30739213	797780	ssuh2.3	-	-260222	24750	-10.1088	-0.181312	72.2022	1.94244e-17	2.51808e-14
25	36956631	393887	wwox	-	-114108	343777	3.61882	1.54755	71.9311	2.22843e-17	2.87111e-14
2	42533837	101883455	slco5a1b	-	117907	16775	7.24704	0.302821	71.6161	2.61418e-17	3.34757e-14
13	31450662	323706	rtn1a	-	9636	16441	9.33138	2.64321	71.5918	2.64655e-17	3.36848e-14
3	41655095	503589	gna12a	+	-7458	58602	-1.78402	3.83888	71.2836	3.09397e-17	3.91423e-14
5	3848106	100535945	LOC100535945	-	-37610	66527	-4.36208	1.43442	70.5601	4.46448e-17	5.59448e-14
7	72239975	336876	tollip	+	36532	14100	-4.18081	0.374265	70.5553	4.47539e-17	5.59448e-14
12	14196100	751682	avl9	-	-15193	45256	-4.50209	1.29238	70.4553	4.70814e-17	5.8506e-14
11	38886159	550431	cldn19	-	-158436	30818	-5.44222	1.9976	70.1309	5.54957e-17	6.85564e-14
12	14196117	751682	avl9	-	-15176	45256	-4.72028	1.2912	69.8734	6.32368e-17	7.76625e-14
8	37817904	791730	got1l1	+	-62805	17052	3.27203	1.24249	69.0832	9.43948e-17	1.15254e-13
24	41789187	492794	arhgap28	-	-88705	91619	3.69062	1.10169	68.8977	1.03708e-16	1.25894e-13
2	43253638	403050	pard3ab	+	-48617	124678	9.26563	2.52135	68.1908	1.48414e-16	1.79128e-13
3	3775187	555597	art4	+	-94071	5375	4.18784	-0.494223	67.9519	1.67529e-16	2.01043e-13
12	14196091	751682	avl9	-	-15202	45256	-4.87703	1.29131	67.9	1.72003e-16	2.0524e-13
12	14196067	751682	avl9	-	-15226	45256	-4.57013	1.29185	67.677	1.92592e-16	2.28509e-13
22	13775525	436825	s100b	-	-75768	4158	-5.56365	1.9145	67.3331	2.29304e-16	2.70539e-13
9	8452509	791752	zgc:153499	+	-44455	4019	4.64687	0.283651	66.7953	3.01222e-16	3.53404e-13
21	24909299	569217	jam3b	+	75666	58939	5.48355	0.607749	65.9354	4.65952e-16	5.43634e-13
22	13775445	436825	s100b	-	-75848	4158	-4.56459	1.91616	65.8503	4.86494e-16	5.64465e-13
12	14196073	751682	avl9	-	-15220	45256	-4.88528	1.29166	65.7962	5.00051e-16	5.77007e-13
18	48446779	30619	fli1a	+	-18022	59112	-9.44639	0.451778	65.7195	5.19898e-16	5.9663e-13
10	21762921	108191476	pcdh1g22	+	13990	43150	6.03607	1.4952	65.3905	6.14341e-16	7.0118e-13
12	14196128	751682	avl9	-	-15165	45256	-4.71313	1.2898	65.2049	6.75012e-16	7.66263e-13
18	48446772	30619	fli1a	+	-18015	59112	-8.2324	0.452018	65.1848	6.81942e-16	7.69967e-13
24	3003880	436918	eci2	+	-42835	10996	11.4464	1.32813	65.1222	7.03956e-16	7.90573e-13
2	43068344	432388	lrrc6	-	-55605	25710	9.7392	0.428544	64.8727	7.98978e-16	8.92514e-13
25	26688559	503591	fbxl22	-	-47398	8853	2.95793	1.3337	64.3276	1.05362e-15	1.17073e-12
11	38886139	550431	cldn19	-	-158456	30818	-5.32386	1.9979	63.9939	1.24803e-15	1.37946e-12
13	31436707	323706	rtn1a	-	1570	10552	8.40645	0.358726	63.7815	1.3901e-15	1.52844e-12
9	18076319	445082	dnajc15	+	139630	62630	2.92122	2.28468	63.7192	1.43478e-15	1.56293e-12
11	38886179	550431	cldn19	-	-158416	30818	-5.43726	1.99767	63.7171	1.43635e-15	1.56293e-12
22	13775501	436825	s100b	-	-75792	4158	-5.08351	1.91595	63.5542	1.56015e-15	1.68889e-12
12	14196047	751682	avl9	-	-15246	45256	-4.41316	1.29058	63.3852	1.69989e-15	1.83073e-12
6	46087423	325052	tardbp	-	138331	11316	5.48205	0.405804	63.1984	1.86904e-15	2.00263e-12
21	4218790	447928	uck1	-	-25684	16711	-4.39553	2.24307	63.1517	1.91388e-15	2.04027e-12
16	7652867	415108	popdc3	+	1038	4800	3.21703	1.08454	63.1201	1.94478e-15	2.06274e-12
14	32615289	30529	sox3	-	-129175	1764	-3.75534	0.790493	62.9442	2.1265e-15	2.24414e-12
19	8118874	100006223	si:dkey-266f7.9	-	21890	10494	4.34173	1.84179	62.5208	2.63645e-15	2.76839e-12
5	3847905	100535945	LOC100535945	-	-37811	66527	-4.54724	2.44107	61.9578	3.50905e-15	3.66633e-12
25	25813640	393926	idh3a	+	-47539	63009	5.20363	0.0127111	61.9065	3.60156e-15	3.74436e-12
11	38886153	550431	cldn19	-	-158442	30818	-5.68182	1.99793	61.6607	4.08036e-15	4.20354e-12
14	33240310	405893	pdzd11	+	24411	3768	-11.0584	1.5059	61.6593	4.08327e-15	4.20354e-12
13	4112141	566060	tjap1	-	-22246	154426	3.48737	2.22872	60.7627	6.43875e-15	6.59607e-12
14	34118462	100002872	cyfip2	-	74093	59672	-4.63885	2.8234	59.6876	1.11177e-14	1.13341e-11
24	41789132	492794	arhgap28	-	-88760	91619	3.41675	1.10002	59.6691	1.12222e-14	1.13854e-11
12	14196059	751682	avl9	-	-15234	45256	-5.65082	1.29102	59.4841	1.23285e-14	1.24476e-11
15	46495927	100004469	igsf11	+	-109666	212604	-5.41604	1.15925	59.4338	1.26477e-14	1.27088e-11
9	24473949	100004613	tmeff2a	-	61405	163060	-3.43574	1.27399	59.366	1.30912e-14	1.30918e-11
7	13069925	100334336	syt7b	+	-29286	286103	3.70454	1.15382	59.3412	1.32573e-14	1.3195e-11
16	6269902	30265	ctnnb1	-	64112	23291	-3.4142	0.268742	59.2278	1.40435e-14	1.39116e-11
15	15208487	100170786	camkk1b	+	107839	11881	-8.4058	-0.0537591	58.1	2.4913e-14	2.45632e-11
2	50427240	393746	viml	+	-35909	18433	4.34876	0.169928	58.0112	2.60629e-14	2.55768e-11
16	17806947	791152	them4	+	-43099	34564	-3.69596	0.624257	57.8743	2.7941e-14	2.72923e-11
20	31118810	557476	otofa	+	-42272	131937	-2.88303	1.03276	57.814	2.88106e-14	2.80115e-11
18	48446764	30619	fli1a	+	-18007	59112	-7.69212	0.450355	57.5394	3.31274e-14	3.20602e-11
11	38886114	550431	cldn19	-	-158481	30818	-4.75141	1.9973	57.4361	3.49148e-14	3.35974e-11
14	43735245	393950	gar1	-	118673	11516	7.88388	0.61291	57.4293	3.50358e-14	3.35974e-11
5	3848125	100535945	LOC100535945	-	-37591	66527	-4.41586	1.43683	57.3681	3.6142e-14	3.45006e-11
20	20278708	373881	ppp2r5ea	-	8535	38535	-5.73938	1.15362	57.1971	3.94252e-14	3.74644e-11
9	33727299	404730	mao	-	1327	65009	-5.02386	1.90096	57.0609	4.22524e-14	3.99702e-11
14	21337635	565058	smim19	+	-98963	3574	-4.92036	0.923302	56.9195	4.5402e-14	4.27571e-11
7	73662448	767681	btr12	+	7689	15649	9.39777	-0.465813	56.455	5.74987e-14	5.39074e-11
13	1857524	394026	bmp5	+	15245	33967	-10.5347	0.739666	55.9864	7.29727e-14	6.81108e-11
13	742853	555686	nrxn1b	+	-9826	78250	-9.41437	1.1702	55.5749	8.99646e-14	8.3599e-11
12	14196062	751682	avl9	-	-15231	45256	-5.31587	1.29199	55.4708	9.48595e-14	8.77592e-11
25	26571691	503591	fbxl22	-	-164266	8853	4.11206	0.0931613	55.3037	1.03273e-13	9.51244e-11
23	8669513	100170801	rgs19	+	9709	20456	5.89096	1.44801	55.1824	1.0985e-13	1.0074e-10
13	31436758	323706	rtn1a	-	1621	10552	6.69304	0.3217	55.0851	1.15422e-13	1.0539e-10
10	21762904	108191476	pcdh1g22	+	14007	43150	6.39876	1.49388	55.0385	1.18189e-13	1.0745e-10
23	8669518	100170801	rgs19	+	9704	20456	6.12652	1.45582	54.8162	1.32343e-13	1.19799e-10
5	47333295	336118	cox7c	-	-394498	1597	-4.20863	1.5534	54.7888	1.342e-13	1.20958e-10
22	6051303	503734	si:dkey-19a16.2	-	-31142	8819	8.21809	0.532808	54.726	1.38561e-13	1.24355e-10
9	24473974	100004613	tmeff2a	-	61430	163060	-3.41728	1.27092	54.6491	1.44089e-13	1.28766e-10
7	72239983	336876	tollip	+	36524	14100	-4.12607	0.3724	54.5831	1.49011e-13	1.32601e-10
21	24909246	569217	jam3b	+	75719	58939	6.34913	0.379341	54.5352	1.52686e-13	1.35297e-10
5	12826683	387297	p2rx2	-	2807	14522	-9.57134	0.99667	54.5051	1.55049e-13	1.36814e-10
3	15653398	327500	zgc:66474	-	-14267	21474	-7.93296	2.08357	54.4427	1.60048e-13	1.40634e-10
5	53074163	798688	hint2	+	-65044	58816	4.17133	1.44924	54.1723	1.83659e-13	1.60708e-10
5	3848121	100535945	LOC100535945	-	-37595	66527	-4.21834	1.436	53.7491	2.27803e-13	1.98509e-10
21	24909237	569217	jam3b	+	75728	58939	6.2443	0.378129	53.715	2.31782e-13	2.01141e-10
5	3848085	100535945	LOC100535945	-	-37631	66527	-4.97095	0.677395	53.1604	3.07393e-13	2.6566e-10
14	28637802	566735	insb	-	71564	3133	-4.65689	1.41249	53.152	3.08717e-13	2.6571e-10
15	41763471	492515	ftr72	-	6964	4172	4.08663	2.06985	52.7759	3.73864e-13	3.20468e-10
15	25356524	562666	cluha	-	-10712	45456	6.15884	1.73518	52.3477	4.64948e-13	3.96924e-10
7	38242146	550572	cnep1r1	+	18320	3915	4.13213	0.523672	52.1981	5.01742e-13	4.266e-10
5	47333219	336118	cox7c	-	-394574	1597	-4.13944	1.56049	51.9608	5.66203e-13	4.79467e-10
23	38422828	100537540	znf217	+	-177218	17652	-5.55234	1.24532	51.8958	5.85261e-13	4.93615e-10
14	17046485	100884152	dicp2.2	-	-1781	7788	-4.93791	-0.144537	51.8017	6.13975e-13	5.15761e-10
6	52304576	386850	eif6	-	-44053	8993	-8.00115	0.0297549	51.6815	6.52738e-13	5.46139e-10
10	21762979	108191476	pcdh1g22	+	13932	43150	6.53342	0.931031	50.9143	9.64898e-13	8.04116e-10
14	1668453	735303	hrh2a	+	18904	1356	4.01406	2.0509	50.8765	9.83659e-13	8.16511e-10
6	52304581	386850	eif6	-	-44048	8993	-7.45969	0.0272983	50.7023	1.07492e-12	8.88748e-10
14	26802457	559349	klhl4	+	-462	28850	-5.2557	0.666304	50.4437	1.22634e-12	1.00997e-09
5	3848174	100535945	LOC100535945	-	-37542	66527	-4.15216	1.33427	50.4014	1.25308e-12	1.02796e-09
14	29473244	562008	cyp4v7	+	502116	15398	-4.64497	0.730144	50.261	1.34601e-12	1.0999e-09
21	37199881	100000160	fgfr4	-	5518	10452	-9.06497	1.13083	50.2531	1.35138e-12	1.10001e-09
22	13775421	436825	s100b	-	-75872	4158	-4.9384	1.90814	50.2427	1.35862e-12	1.10163e-09
5	3848095	100535945	LOC100535945	-	-37621	66527	-4.51209	0.678528	50.2061	1.38414e-12	1.11801e-09
8	32469805	553174	ncs1b	+	46355	83696	-3.80719	0.0219124	50.1317	1.43764e-12	1.15678e-09
5	8937557	567414	agpat9l	+	-17809	36774	5.06965	1.43246	50.1046	1.45766e-12	1.16841e-09
3	55734942	58080	axin2	-	84217	19598	3.44503	2.7982	50.0967	1.46354e-12	1.16865e-09
11	17747716	768127	tafa4b	-	33729	117009	2.977	0.989967	50.0388	1.50738e-12	1.1991e-09
22	28948278	570143	gtpbp2b	-	76316	17296	-2.73227	2.03795	49.8183	1.68665e-12	1.33665e-09
24	37192324	768247	cog7	-	-31233	29215	4.11744	0.955214	49.7977	1.7044e-12	1.34564e-09
9	18075801	445082	dnajc15	+	140148	62630	3.35093	2.93366	49.5749	1.9094e-12	1.50184e-09
6	52304565	386850	eif6	-	-44064	8993	-7.36277	0.0303632	49.3695	2.12019e-12	1.66141e-09
14	26802483	559349	klhl4	+	-488	28850	-5.11382	0.666277	49.3085	2.18712e-12	1.70365e-09
21	17488783	553186	barhl1b	-	6361	3729	-7.14361	0.712592	49.3056	2.19031e-12	1.70365e-09
6	59222029	100144628	shmt2	+	-45559	54349	9.1514	0.317221	49.1053	2.42584e-12	1.87988e-09
3	14397191	449652	tlcd4b	+	-9181	64316	3.91465	0.855673	48.9342	2.64696e-12	2.0437e-09
5	3848149	100535945	LOC100535945	-	-37567	66527	-4.35564	1.36204	48.8968	2.69795e-12	2.07543e-09
15	16116718	555832	si:ch211-259g3.4	-	-40085	3482	-7.47839	1.06468	48.8306	2.79046e-12	2.13138e-09
14	18764698	751718	rab33a	-	1165278	3424	-3.87096	1.71952	48.8303	2.79097e-12	2.13138e-09
15	46390124	100004469	igsf11	+	-3863	212604	5.22283	0.907624	48.747	2.91202e-12	2.21576e-09
3	11499216	641478	mmd	+	49306	27818	5.80716	1.42519	48.6338	3.08511e-12	2.339e-09
15	26436753	327491	rpa1	-	-102236	40651	8.91785	0.584143	48.625	3.09887e-12	2.34098e-09
22	22741216	30749	nr5a2	-	21776	85434	3.29053	1.41558	48.4199	3.44057e-12	2.58979e-09
14	28576906	566735	insb	-	10668	3133	-4.97948	0.396571	48.2375	3.7759e-12	2.83205e-09
5	3848166	100535945	LOC100535945	-	-37550	66527	-4.2061	1.3345	48.2253	3.79962e-12	2.83969e-09
14	26802502	559349	klhl4	+	-507	28850	-5.14741	0.634052	48.2137	3.82202e-12	2.84631e-09
14	38279103	798787	rnasel3	+	375202	1742	-9.40562	0.308754	48.1535	3.94119e-12	2.92469e-09
7	38186363	449801	zgc:103601	+	6968	1631	-7.49504	0.0404824	48.1309	3.98695e-12	2.94157e-09
15	48024790	83917	psma6l	-	95449	8713	2.94809	1.68045	48.1284	3.99196e-12	2.94157e-09
9	33727345	404730	mao	-	1373	65009	-4.9115	1.90296	47.9524	4.36691e-12	3.20661e-09
10	21762893	108191476	pcdh1g22	+	14018	43150	6.03689	1.49474	47.7061	4.95152e-12	3.62322e-09
20	20278745	373881	ppp2r5ea	-	8572	38535	-6.22409	1.164	47.4987	5.50401e-12	4.01351e-09
6	46087387	325052	tardbp	-	138295	11316	2.93121	0.401842	47.4716	5.58053e-12	4.05523e-09
15	2434771	561607	hephl1a	+	-13036	49185	10.4632	2.20533	47.456	5.62536e-12	4.07371e-09
4	76548747	550363	ms4a17a.11	+	26838	12753	3.1951	1.68016	47.2591	6.21975e-12	4.48867e-09
5	3847887	100535945	LOC100535945	-	-37829	66527	-3.57501	2.44083	47.2108	6.3748e-12	4.58481e-09
5	8857395	751792	fgf10b	-	39937	47598	5.31221	-0.0472614	47.1231	6.66656e-12	4.77829e-09
1	50093192	563273	npnta	+	-7752	102144	-5.62933	1.08741	46.9888	7.13926e-12	5.09969e-09
15	2670385	81580	cldna	-	12877	1851	11.5024	0.831225	46.9665	7.22093e-12	5.14055e-09
3	55734923	58080	axin2	-	84198	19598	3.34091	2.7982	46.6854	8.33476e-12	5.91343e-09
7	49405177	553656	hrasb	-	-246025	12586	-2.85549	1.66442	46.5856	8.7703e-12	6.20149e-09
14	26802449	559349	klhl4	+	-454	28850	-5.51796	0.663741	46.5106	9.11231e-12	6.4217e-09
14	26802490	559349	klhl4	+	-495	28850	-5.46697	0.665684	46.3435	9.92343e-12	6.96993e-09
20	20899345	541414	xrcc3	-	-1984	4639	9.10534	1.43937	46.1658	1.0866e-11	7.6065e-09
9	18076301	445082	dnajc15	+	139648	62630	2.75204	2.28302	46.1383	1.10194e-11	7.68828e-09
10	21762967	108191476	pcdh1g22	+	13944	43150	5.81405	0.933864	46.1264	1.10863e-11	7.70936e-09
5	3848131	100535945	LOC100535945	-	-37585	66527	-3.76272	1.43665	45.739	1.35108e-11	9.36433e-09
14	26802543	559349	klhl4	+	-548	28850	-5.43214	0.217572	45.6712	1.39864e-11	9.66206e-09
3	55734921	58080	axin2	-	84196	19598	3.50891	2.79868	45.6557	1.40973e-11	9.70675e-09
14	48674466	560386	cnot6b	-	-90796	24732	4.35553	1.43369	45.3759	1.6262e-11	1.1132e-08
9	33727396	404730	mao	-	1424	65009	-5.84545	1.90063	45.3746	1.62733e-11	1.1132e-08
2	3352354	751727	snap47	-	-50543	15033	6.82721	0.995697	45.133	1.84095e-11	1.25525e-08
4	77053602	436816	psmb10	-	-163036	8944	4.93164	1.33112	45.0239	1.94646e-11	1.3229e-08
15	19798298	445286	picalmb	-	25983	44323	-5.00261	1.87883	44.8814	2.0934e-11	1.41817e-08
22	4005486	796419	mhc1ula	+	-91168	14758	9.37389	1.62491	44.8478	2.12964e-11	1.43808e-08
22	11263198	402921	bcor	+	-119045	56086	-5.0394	2.52376	44.7693	2.21673e-11	1.4921e-08
12	15003252	100049158	pkmyt1	-	701	36964	-3.95686	2.27957	44.648	2.35834e-11	1.58234e-08
8	40897045	558437	gpat2	+	138185	138140	-3.89339	0.547646	44.4633	2.5917e-11	1.73338e-08
14	26802520	559349	klhl4	+	-525	28850	-5.38008	0.220478	44.2589	2.87698e-11	1.91807e-08
14	36310158	403045	egf	-	-15892	48847	5.49674	0.241797	44.1495	3.04223e-11	2.02182e-08
22	4638349	571786	fbn2b	-	-6135	120118	-4.3322	1.93509	44.0772	3.15678e-11	2.09133e-08
14	30387673	393284	pdgfrl	-	21454	7089	-4.60371	0.445154	44.0607	3.18345e-11	2.10237e-08
2	54045151	550371	capsla	-	148851	6296	-5.10093	1.36565	44.0466	3.20655e-11	2.11099e-08
5	3848201	100535945	LOC100535945	-	-37515	66527	-4.11042	1.31854	43.9784	3.32025e-11	2.17901e-08
23	8669611	100170801	rgs19	+	9611	20456	5.51034	1.42264	43.7381	3.7539e-11	2.45593e-08
25	37436090	393535	chmp1a	+	-755	6791	5.69858	0.611393	43.5405	4.15281e-11	2.70847e-08
10	17222332	780839	rab36	-	-10040	8687	7.48066	0.209537	43.5285	4.1782e-11	2.71659e-08
5	8890575	567414	agpat9l	+	29173	36774	5.58239	1.42249	43.5099	4.2182e-11	2.73414e-08
25	26433663	503591	fbxl22	-	-302294	8853	-1.56905	1.40101	43.4867	4.26847e-11	2.75821e-08
4	59280611	569852	znf1068	+	468325	8104	2.85921	0.855077	43.4356	4.3815e-11	2.82256e-08
15	27718892	30463	lhx1a	-	8539	6943	8.37103	-0.310969	43.4001	4.4617e-11	2.86544e-08
23	8669535	100170801	rgs19	+	9687	20456	5.46811	1.45656	43.3859	4.49417e-11	2.87749e-08
14	34118406	100002872	cyfip2	-	74037	59672	-4.50191	2.82173	43.1469	5.07796e-11	3.24139e-08
9	18076413	445082	dnajc15	+	139536	62630	2.30247	2.27835	42.9601	5.58676e-11	3.55065e-08
1	51450018	170455	meis1a	+	29133	45934	-9.01395	0.989038	42.9568	5.59627e-11	3.55065e-08
1	11853751	798421	ttyh3b	-	3633	64474	-4.49129	0.663825	42.8913	5.78665e-11	3.66039e-08
19	48092225	767797	utp18	-	-14294	7233	10.6149	1.38035	42.7894	6.09628e-11	3.84466e-08
2	14718104	550484	leprot	-	61434	1539	-4.96343	0.210552	42.6808	6.44415e-11	4.05188e-08
14	17046531	100884152	dicp2.2	-	-1735	7788	-4.04514	0.600033	42.6622	6.5056e-11	4.07832e-08
10	17591227	563175	smarcad1b	-	3313	34904	-6.90636	0.290684	42.5734	6.80793e-11	4.25514e-08
4	77344499	100190900	slco1f3	-	12467	9490	6.36112	-0.096243	42.522	6.98925e-11	4.35551e-08
14	20039993	259191	fmr1	+	116591	32696	-4.63548	0.235351	42.5023	7.05988e-11	4.3865e-08
23	8669554	100170801	rgs19	+	9668	20456	5.7962	1.45969	42.4747	7.16036e-11	4.43581e-08
7	74000539	335628	cldnd1a	+	133228	2165	-6.97237	1.49901	42.3614	7.58741e-11	4.68654e-08
5	8591432	767733	zgc:153352	-	-90943	20962	5.33963	1.97196	42.2909	7.86596e-11	4.84435e-08
15	27718884	30463	lhx1a	-	8531	6943	8.42262	-0.310969	42.1772	8.3365e-11	5.11912e-08
6	59090132	100144628	shmt2	+	86338	54349	-7.50722	0.475702	42.0782	8.76952e-11	5.36933e-08
14	20307586	259191	fmr1	+	-151002	32696	8.57425	0.637703	42.0678	8.81645e-11	5.38236e-08
4	68556919	100033751	mir738	-	-7239	98	-4.00093	0.817283	42.0543	8.87752e-11	5.40394e-08
15	5285509	100147865	or122-1	+	2537	924	-3.08227	1.4668	42.0341	8.96967e-11	5.44425e-08
2	41622976	565889	d2hgdh	-	60136	16570	7.12931	0.0496078	42.0149	9.05783e-11	5.48192e-08
22	13775405	436825	s100b	-	-75888	4158	-4.49762	-0.118988	41.8823	9.69376e-11	5.83696e-08
23	8669511	100170801	rgs19	+	9711	20456	5.05708	1.44846	41.881	9.70006e-11	5.83696e-08
15	19798322	445286	picalmb	-	26007	44323	-3.87028	1.87905	41.7295	1.04816e-10	6.28924e-08
18	4486290	393527	pdcd10a	-	-625159	23828	4.82761	-0.347194	41.7181	1.0543e-10	6.30804e-08
22	6240876	100101462	rnasel4	+	13318	4546	-7.08511	0.236211	41.7096	1.05889e-10	6.3175e-08
7	70543250	553722	gba3	+	-204980	6180	9.45229	0.00562584	41.6769	1.07675e-10	6.40588e-08
22	3097490	30196	lmnb2	-	-54867	31272	-5.2858	0.421459	41.5107	1.17226e-10	6.95441e-08
7	40746376	557300	lmbr1	+	-88373	50138	-6.88493	0.418563	41.4048	1.23755e-10	7.32102e-08
5	3847840	100535945	LOC100535945	-	-37876	66527	-3.72559	2.43808	41.255	1.33608e-10	7.88168e-08
14	31320203	387365	gpc3	-	-146011	289264	5.38919	1.77824	41.0037	1.5194e-10	8.93805e-08
19	17109340	678630	stmn1a	-	-101368	2590	4.12382	0.970013	40.9869	1.5325e-10	8.98125e-08
13	32557868	565375	kcns3a	-	-19518	1610	-6.48683	1.90015	40.9834	1.5353e-10	8.98125e-08
15	19798313	445286	picalmb	-	25998	44323	-4.4887	1.87895	40.8723	1.6251e-10	9.48014e-08
4	22982306	564112	magi2a	-	-100881	327723	-2.58694	0.84894	40.7986	1.68756e-10	9.81723e-08
13	1837570	394026	bmp5	+	35199	33967	-5.90973	0.518544	40.7368	1.74172e-10	1.01043e-07
9	33727303	404730	mao	-	1331	65009	-5.05004	1.90164	40.5693	1.89762e-10	1.09784e-07
22	31242101	798071	sec13	+	-182126	23514	3.62698	1.31337	40.5487	1.91781e-10	1.10647e-07
5	9060760	567653	si:ch211-155m12.1	+	-23110	7244	5.19812	0.335297	40.5396	1.92667e-10	1.10854e-07
14	20688975	559959	ids	-	-202771	22106	-4.65258	1.46981	40.4695	1.99709e-10	1.14592e-07
9	33727372	404730	mao	-	1400	65009	-5.61562	1.90284	40.3721	2.09914e-10	1.20119e-07
6	53940504	541376	cacna2d2a	-	53171	384061	5.14229	-0.316772	40.316	2.16033e-10	1.23285e-07
19	17109352	678630	stmn1a	-	-101356	2590	4.15678	0.973706	40.3064	2.171e-10	1.23558e-07
20	1538805	555433	themis	-	99549	16065	-3.36426	0.904433	40.2879	2.1916e-10	1.24393e-07
9	18076369	445082	dnajc15	+	139580	62630	2.29007	2.2926	40.2536	2.23039e-10	1.26254e-07
2	50761747	541315	adcyap1r1a	+	60093	70098	0.904694	1.74678	40.1491	2.35304e-10	1.32593e-07
22	3097487	30196	lmnb2	-	-54870	31272	-5.80734	0.421131	40.1474	2.35501e-10	1.32593e-07
9	18075789	445082	dnajc15	+	140160	62630	3.19799	2.93399	40.1147	2.39484e-10	1.34475e-07
13	31450648	323706	rtn1a	-	9622	16441	-6.44521	2.99131	40.0135	2.52219e-10	1.41249e-07
5	3847881	100535945	LOC100535945	-	-37835	66527	-3.84505	2.44059	39.9844	2.55994e-10	1.42981e-07
6	53940543	541376	cacna2d2a	-	53210	384061	-5.49171	-0.316772	39.923	2.64176e-10	1.4716e-07
15	24521357	324754	gemin4	-	-67292	4968	9.45962	0.766046	39.8291	2.7718e-10	1.53995e-07
24	12623809	393925	pdcd6	-	-65736	59896	3.34074	1.1934	39.8209	2.78346e-10	1.54235e-07
14	2000356	554064	pcdh2g17	-	-1030	111708	4.43707	1.52189	39.7381	2.90405e-10	1.60235e-07
20	46058299	100034600	taar12e	-	-3351	1016	2.68762	3.72106	39.7361	2.90699e-10	1.60235e-07
21	24909233	569217	jam3b	+	75732	58939	5.87845	0.37777	39.7021	2.95812e-10	1.62626e-07
23	38381217	100537540	znf217	+	-135607	17652	-4.96366	2.45493	39.6605	3.02178e-10	1.65692e-07
1	51520298	558278	etaa1	+	16952	8668	-10.4108	2.70328	39.5839	3.14261e-10	1.71869e-07
8	32077674	100001828	htr1aa	+	-136024	1786	-5.75545	0.522348	39.5119	3.26064e-10	1.77861e-07
9	33727305	404730	mao	-	1333	65009	-5.29649	1.90024	39.0881	4.05105e-10	2.20404e-07
10	14744685	30639	smad2	-	-184974	58524	-7.10011	0.18532	39.0773	4.07345e-10	2.2105e-07
5	26110187	554107	ela3l	-	-8595	7184	4.2064	0.760763	39.0064	4.22426e-10	2.28174e-07
14	52579604	450017	atp6v0e1	+	-8470	4901	-8.13282	-0.178377	39.0053	4.22647e-10	2.28174e-07
14	31816669	793819	cd40lg	+	-27936	9236	7.21953	2.54697	38.9922	4.25496e-10	2.29123e-07
23	8669563	100170801	rgs19	+	9659	20456	5.66286	1.45908	38.9844	4.27203e-10	2.29454e-07
10	21762891	108191476	pcdh1g22	+	14020	43150	6.60298	1.49466	38.8931	4.47663e-10	2.3983e-07
2	46793573	30532	pax3a	-	-637631	51939	8.72993	0.712996	38.7791	4.74592e-10	2.53609e-07
22	2323378	100170822	zgc:173693	+	-16958	33982	9.25425	0.759768	38.716	4.90172e-10	2.6127e-07
1	51174972	563691	btbd3a	+	16079	6551	-7.51897	1.16983	38.6851	4.98003e-10	2.64772e-07
20	46058306	100034600	taar12e	-	-3344	1016	-1.5369	3.72255	38.6721	5.01318e-10	2.65862e-07
14	21337688	565058	smim19	+	-99016	3574	-6.32193	0.921437	38.4337	5.66451e-10	2.99647e-07
4	72758839	553605	rab3ip	+	-35122	61191	7.83261	1.41566	38.4062	5.74491e-10	3.03137e-07
15	19798287	445286	picalmb	-	25972	44323	-4.41577	1.87965	38.3992	5.7656e-10	3.03465e-07
14	50179060	503769	abhd18	-	150635	31474	-7.02783	0.909044	38.384	5.81055e-10	3.05067e-07
14	26802500	559349	klhl4	+	-505	28850	-4.9035	0.66265	38.3284	5.97862e-10	3.13108e-07
14	18908248	259191	fmr1	+	1248336	32696	-4.23368	1.34429	38.3164	6.01555e-10	3.14259e-07
22	4005804	796419	mhc1ula	+	-91486	14758	6.49938	0.732026	38.2921	6.09081e-10	3.16702e-07
6	32858030	100000492	mafaa	-	154512	4152	2.61579	1.25605	38.2916	6.09248e-10	3.16702e-07
20	31866498	556789	stxbp5a	-	-39177	156231	-3.1155	0.904064	38.2837	6.11705e-10	3.17194e-07
2	38143337	100007940	cbln12	-	17683	4240	-7.49051	-0.161502	38.2509	6.22079e-10	3.21779e-07
1	51459940	170455	meis1a	+	19211	45934	-7.88066	2.08909	38.2373	6.26428e-10	3.23232e-07
1	19845242	402985	grhprb	-	-297	9731	-7.92365	0.8729	38.226	6.3006e-10	3.24309e-07
1	19845250	402985	grhprb	-	-289	9731	-8.33029	0.87266	38.1761	6.46399e-10	3.31906e-07
14	36310252	403045	egf	-	-15798	48847	5.4541	0.248176	38.1303	6.61751e-10	3.3896e-07
1	59238736	406500	akap8l	-	1569	19101	-9.49523	1.23419	38.1139	6.67322e-10	3.40941e-07
16	5448944	431729	zgc:91890	+	148679	7718	-5.00667	0.0353706	38.1094	6.68866e-10	3.40941e-07
5	3848184	100535945	LOC100535945	-	-37532	66527	-4.02502	1.33369	38.0948	6.7388e-10	3.42666e-07
14	29262812	566735	insb	-	696574	3133	-7.24479	0.672685	38.0081	7.04503e-10	3.57372e-07
3	28565290	797939	fbxl16	-	-100001	30811	3.76805	0.93034	37.9906	7.10863e-10	3.59729e-07
22	4280573	556504	kdm4b	-	-127298	92616	6.48819	0.768834	37.9216	7.36455e-10	3.71784e-07
5	69206952	791612	mat2ab	-	-5232	15218	-6.70453	-0.0345688	37.8487	7.64512e-10	3.85022e-07
7	9859647	405798	asb7	-	-13987	28934	4.78682	0.819843	37.816	7.77408e-10	3.9058e-07
15	27649912	30463	lhx1a	-	-60441	6943	-4.94744	0.451819	37.7934	7.8647e-10	3.9419e-07
22	3097458	30196	lmnb2	-	-54899	31272	-5.6718	0.421112	37.7536	8.02703e-10	4.01369e-07
20	26966053	565968	ahsa1a	+	1169	6959	3.65344	0.513271	37.7473	8.0528e-10	4.01701e-07
1	59269470	406544	olfm2b	-	17596	7715	-8.32308	0.540722	37.7332	8.11132e-10	4.03661e-07
16	12295715	563797	si:dkey-26c10.5	+	-9567	8321	3.54169	1.5212	37.7134	8.19404e-10	4.06065e-07
1	53735254	566689	pus10	+	-20323	15606	-5.71694	0.653409	37.7124	8.1983e-10	4.06065e-07
12	10355	796884	shisa6	-	-1215	2512	5.7754	1.13429	37.6744	8.3593e-10	4.13066e-07
12	65500	797129	si:ch1073-357b18.4	-	11125	1908	7.20569	0.534381	37.6552	8.4423e-10	4.1555e-07
1	54549923	559407	tekt4	-	-72304	8471	-3.90471	1.62876	37.6536	8.44915e-10	4.1555e-07
25	32018564	394189	eif3ja	-	110896	6844	-5.43795	0.736182	37.6334	8.53682e-10	4.18881e-07
14	36059600	402939	zgc:77938	+	-158334	10717	5.63752	0.81341	37.557	8.87797e-10	4.34604e-07
14	36059652	402939	zgc:77938	+	-158386	10717	5.37588	0.449416	37.5397	8.95718e-10	4.37462e-07
4	55754533	100142651	zgc:174275	+	560997	12906	-1.3861	3.96196	37.5277	9.0125e-10	4.39143e-07
14	21046242	402838	rnf20	-	-52130	31278	-4.9793	0.710976	37.4113	9.5665e-10	4.65058e-07
6	32857996	100000492	mafaa	-	154478	4152	2.79589	1.25177	37.3934	9.65498e-10	4.68275e-07
5	47333206	336118	cox7c	-	-394587	1597	-3.61495	1.55959	37.3753	9.74471e-10	4.71539e-07
1	59349865	553969	cyp3a65	-	1760	9932	4.53413	0.825668	37.3701	9.77096e-10	4.71722e-07
14	2000334	554064	pcdh2g17	-	-1052	111708	3.77391	1.51924	37.3099	1.00772e-09	4.8539e-07
13	921450	100004460	pcsk2	+	-9327	65530	-9.77447	0.389466	37.197	1.06779e-09	5.13146e-07
1	19845261	402985	grhprb	-	-278	9731	-7.10321	0.869931	37.1725	1.0813e-09	5.18454e-07
18	32343393	553200	olfcw1	-	203499	4525	-4.8498	1.53234	37.1613	1.0875e-09	5.2024e-07
21	23226264	323269	zbtb16a	-	-81504	143773	-10.256	0.788883	37.0199	1.16929e-09	5.58094e-07
4	72430849	100005838	si:ch211-161m3.6	-	-22138	14306	7.08591	0.54349	36.8939	1.24734e-09	5.93998e-07
20	31866495	556789	stxbp5a	-	-39180	156231	-3.06337	0.973611	36.8727	1.26096e-09	5.99125e-07
2	46094297	393995	gpc1b	+	-61619	151916	6.77081	1.36441	36.8412	1.28155e-09	6.07535e-07
18	32343327	553200	olfcw1	-	203433	4525	-4.8219	-0.026711	36.8279	1.29031e-09	6.09843e-07
14	17046527	100884152	dicp2.2	-	-1739	7788	-4.52443	0.599747	36.825	1.29223e-09	6.09843e-07
6	32857981	100000492	mafaa	-	154463	4152	2.74721	1.24835	36.6891	1.38549e-09	6.5239e-07
14	26802447	559349	klhl4	+	-452	28850	-5.06123	0.663085	36.6641	1.40337e-09	6.59018e-07
25	33024714	100033682	mir190	+	114361	126	-4.97064	1.03261	36.6607	1.40584e-09	6.59018e-07
22	32853867	286829	dag1	+	281386	57831	-8.99576	0.313005	36.6166	1.43804e-09	6.72607e-07
13	22376569	571624	opn4a	+	44582	42972	3.64252	0.403164	36.5287	1.50436e-09	7.02066e-07
1	19845257	402985	grhprb	-	-282	9731	-7.50463	0.871038	36.5243	1.50773e-09	7.02075e-07
12	17465462	80939	papss2b	-	-13616	20128	-7.92309	1.10283	36.4033	1.60432e-09	7.45402e-07
7	30268165	560936	zgc:162945	-	-4708	2463	4.12316	0.578648	36.3674	1.63411e-09	7.57568e-07
5	8890680	567414	agpat9l	+	29068	36774	5.3566	1.48922	36.3326	1.66359e-09	7.69534e-07
16	46164141	445163	bola1	+	41992	3723	-3.26612	0.865932	36.322	1.67266e-09	7.7203e-07
20	1538748	555433	themis	-	99492	16065	-4.59734	0.0703699	36.311	1.68212e-09	7.74694e-07
22	3539671	102216340	tbxa2r	-	195071	7878	-4.3752	1.02746	36.2985	1.69298e-09	7.77988e-07
20	8875261	561225	mysm1	-	-247785	26852	-2.96321	2.06184	36.2268	1.7564e-09	8.04191e-07
14	45036235	791180	shisa3	-	-170764	6722	8.88825	1.6575	36.2254	1.75766e-09	8.04191e-07
2	54045178	550371	capsla	-	148878	6296	-4.16997	1.36793	36.1452	1.83148e-09	8.36144e-07
1	712981	565053	adamts5	-	-1645	22889	3.25268	0.892249	36.0666	1.90689e-09	8.68684e-07
14	2000399	554064	pcdh2g17	-	-987	111708	5.88292	1.52166	36.0555	1.91772e-09	8.71729e-07
19	18397964	570186	si:dkey-208k4.2	-	84661	2914	-2.89399	0.44984	36.0502	1.923e-09	8.7224e-07
12	10688	796884	shisa6	-	-882	2512	7.3141	0.415263	35.9502	2.02423e-09	9.1618e-07
14	31816602	793819	cd40lg	+	-27869	9236	5.99832	2.54239	35.9242	2.05145e-09	9.265e-07
10	17591234	563175	smarcad1b	-	3320	34904	-5.73672	0.290299	35.9167	2.05934e-09	9.2807e-07
12	10695	796884	shisa6	-	-875	2512	8.36724	0.403438	35.812	2.17308e-09	9.77228e-07
9	18075780	445082	dnajc15	+	140169	62630	2.51643	2.93326	35.804	2.18203e-09	9.7916e-07
12	3261040	572154	tmem101	+	1524	10509	-4.70283	1.25661	35.725	2.27231e-09	1.0175e-06
1	19845248	402985	grhprb	-	-291	9731	-7.95457	0.872343	35.693	2.30994e-09	1.03214e-06
18	25505814	565760	pex11a	+	40067	5925	3.97489	1.55848	35.6848	2.3197e-09	1.03431e-06
5	13369409	100192211	ccl19a.2	+	4184	2831	-2.96899	1.21806	35.611	2.40925e-09	1.07196e-06
10	14739088	30639	smad2	-	-190571	58524	-7.3327	1.62157	35.5166	2.52883e-09	1.12278e-06
1	19845192	402985	grhprb	-	-347	9731	-6.94194	0.872779	35.4797	2.57726e-09	1.14187e-06
24	2954043	550458	tubb6	-	6639	6515	-6.66219	0.698803	35.4282	2.64633e-09	1.17e-06
2	40709354	553288	uggt1	-	-180650	57036	-6.60696	2.19736	35.4088	2.67278e-09	1.17922e-06
24	20320565	100126011	map3k22	-	85	91240	4.58591	1.60833	35.3991	2.68611e-09	1.18262e-06
4	72758773	553605	rab3ip	+	-35056	61191	7.82582	1.41496	35.3386	2.77083e-09	1.21736e-06
6	56998420	378844	ddx27	-	-478045	40152	-2.74254	2.61226	35.319	2.79888e-09	1.22712e-06
5	69206877	791612	mat2ab	-	-5307	15218	-6.6061	-0.0263665	35.2853	2.84773e-09	1.24594e-06
7	72437256	768305	mrpl21	+	140642	7214	-2.96771	0.546706	35.2559	2.89103e-09	1.26225e-06
7	9859705	405798	asb7	-	-13929	28934	4.74955	0.811632	35.2327	2.92564e-09	1.27471e-06
9	35794024	792544	si:dkey-67c22.2	+	38270	10082	-8.16363	1.58576	35.2172	2.94909e-09	1.28227e-06
15	10157458	30156	tenm4	-	-297955	453071	5.18327	1.03745	35.2055	2.96677e-09	1.28729e-06
6	59825865	30116	ddx3xb	+	6935	17604	-9.56525	0.25302	35.1529	3.04812e-09	1.31788e-06
14	21972690	550612	zgc:113229	+	-38359	8063	-4.82031	1.37401	35.1518	3.04982e-09	1.31788e-06
14	20153376	259191	fmr1	+	3208	32696	8.35605	2.12199	35.1187	3.10205e-09	1.3377e-06
13	7860923	558711	macroh2a2	-	93329	14546	2.94955	0.842057	35.0561	3.20336e-09	1.37855e-06
3	12453688	100004428	vasnb	+	-13589	47478	3.94971	0.796533	35.0172	3.26803e-09	1.40351e-06
13	19531364	30537	emx2	+	-208678	4586	-4.48472	1.39998	34.9918	3.31105e-09	1.41908e-06
17	4137748	30631	bmp2a	-	-93640	4115	3.58591	2.12565	34.975	3.33962e-09	1.42841e-06
13	51039347	544653	dntt	+	-261165	243736	4.51052	-0.165195	34.932	3.41419e-09	1.45734e-06
14	19949099	259191	fmr1	+	207485	32696	-3.03891	1.90564	34.9099	3.45319e-09	1.47099e-06
13	42388731	561952	march5	-	-11916	39048	6.03078	0.383585	34.8939	3.48173e-09	1.47953e-06
1	712966	565053	adamts5	-	-1660	22889	3.00521	0.892859	34.8908	3.48731e-09	1.47953e-06
18	43338966	557665	nectin1b	+	-414375	301913	3.1511	1.14355	34.866	3.53191e-09	1.49265e-06
3	41655070	503589	gna12a	+	-7433	58602	-1.22394	3.83928	34.8657	3.53245e-09	1.49265e-06
7	72342901	336876	tollip	+	-63348	11054	-2.53289	0.583973	34.8253	3.60662e-09	1.52093e-06
15	25176112	492817	vps53	-	22760	52627	6.89602	1.33032	34.7604	3.7288e-09	1.5693e-06
2	14718070	550484	leprot	-	61400	1539	-4.44702	0.205514	34.7242	3.79885e-09	1.59559e-06
19	5611438	415255	wipf2b	+	-7197	17066	10.9693	0.543978	34.7078	3.8309e-09	1.60583e-06
21	13711163	30333	pou5f3	-	20469	4770	-8.49431	0.495439	34.6747	3.89655e-09	1.6301e-06
1	52188710	567288	rab3da	-	-12569	22364	-5.27959	1.93086	34.6649	3.91636e-09	1.63128e-06
15	19798260	445286	picalmb	-	25945	44323	-3.70549	1.87942	34.6635	3.91907e-09	1.63128e-06
4	74540683	100149130	ptprb	-	172771	96848	5.47589	0.275871	34.6617	3.92268e-09	1.63128e-06
23	2704223	569174	zgc:114123	+	24003	17760	3.30113	0.612727	34.5448	4.16558e-09	1.72887e-06
1	28748157	100136866	zgc:172295	-	-83622	107739	-3.40935	1.39471	34.5048	4.25202e-09	1.76127e-06
14	19991403	259191	fmr1	+	165181	32696	-4.66207	0.507139	34.4824	4.30121e-09	1.77814e-06
1	51075417	550398	srd5a2a	+	-8634	6327	-7.06141	0.216639	34.4635	4.34329e-09	1.792e-06
1	27935290	492489	sugt1	+	42071	41865	-4.64878	0.12059	34.4045	4.47679e-09	1.84346e-06
4	74540700	100149130	ptprb	-	172788	96848	5.80004	0.276741	34.3771	4.54023e-09	1.86593e-06
5	47333241	336118	cox7c	-	-394552	1597	-3.12468	1.55942	34.359	4.58276e-09	1.87973e-06
14	31816757	793819	cd40lg	+	-28024	9236	-5.77018	0.265412	34.3399	4.62794e-09	1.89456e-06
3	61861338	793274	srebf1	-	-226008	26086	-4.34479	0.988327	34.2911	4.74546e-09	1.93889e-06
14	37466565	567278	lect2l	+	-581041	1540	5.21905	1.19828	34.2792	4.77456e-09	1.94699e-06
4	74540724	100149130	ptprb	-	172812	96848	5.07641	0.273583	34.2536	4.83785e-09	1.96898e-06
14	38279070	798787	rnasel3	+	375235	1742	6.49966	0.797504	34.2134	4.93871e-09	2.00614e-06
22	3097451	30196	lmnb2	-	-54906	31272	-5.23396	0.419891	34.2055	4.95894e-09	2.01047e-06
21	28675641	415106	puraa	+	52591	1010	-7.60245	0.548828	34.1116	5.20406e-09	2.10496e-06
19	47380266	436882	psmb2	+	25646	17717	-4.33991	1.29001	34.1086	5.21206e-09	2.10496e-06
2	53866267	550371	capsla	-	-30033	6296	7.67746	1.05687	34.0712	5.31318e-09	2.14168e-06
18	47425051	334784	rbm7	+	-123886	5683	-6.04948	0.641267	34.0669	5.32497e-09	2.14232e-06
8	2398932	406529	vdac3	-	-35305	21654	3.46663	0.506769	34.0243	5.44272e-09	2.18551e-06
21	16244992	100307097	si:ch73-110p20.1	+	16108	7549	6.21162	0.453583	34.0038	5.50042e-09	2.20446e-06
22	3633397	796419	mhc1ula	+	280921	14758	6.33896	0.663264	33.9961	5.52219e-09	2.20897e-06
7	67343333	327330	psmd7	-	26551	6824	-6.25939	1.00564	33.9921	5.53375e-09	2.20939e-06
5	3847948	100535945	LOC100535945	-	-37768	66527	-2.95645	2.37444	33.9348	5.69904e-09	2.27106e-06
16	5448903	431729	zgc:91890	+	148720	7718	-5.16819	0.033441	33.8971	5.8105e-09	2.31109e-06
[truncated: 1,654 more rows]
