# Supplementary material for: Epigenetic Regulation of Phenotypic Sexual Plasticity Inducing Skewed Sex Ratio in Zebrafish
Source: Front Cell Dev Biol. 2022 Jul 15;10:880779. doi: 10.3389/fcell.2022.880779 (PMC9334531; doi:10.3389/fcell.2022.880779)
Supplement: Supplementary file 3 [file Table9.XLSX]

## Sheet: S12_FCMB vs. FCFB
Promoter Datasets
locus	CHR	Symbol	Strand	logFC	logCPM	LR	PValue	FDR
335650	16	rcvrn2	-	-1.81389	8.24022	122.305	1.97926e-28	5.89226e-25
415135	19	bet1	-	-8.29814	4.52317	66.9124	2.8384e-16	4.22495e-13
450010	13	rdh14a	+	3.72577	8.90049	61.8598	3.68804e-15	3.65977e-12
335444	14	ube2d2l	-	-5.01302	7.0802	43.4998	4.23994e-11	3.15558e-08
266992	20	cad	-	4.68005	8.43162	26.9804	2.05524e-07	0.000122369
555962	23	tgm1l4	-	6.40054	5.60513	24.792	6.38617e-07	0.000316861
393140	23	lsm14b	+	-2.57334	6.8383	23.4635	1.27309e-06	0.000532747
556485	2	jph1b	-	-3.71416	9.47419	23.2377	1.43163e-06	0.000532747
555476	22	shoc2	-	-1.68684	6.92498	22.5247	2.07458e-06	0.000686226
565968	20	ahsa1a	+	1.00839	6.51148	18.8289	1.42986e-05	0.00393449
553769	20	tpd52l1	-	2.91441	5.75912	18.7972	1.45379e-05	0.00393449
550520	14	gabra4	-	3.44792	7.25025	17.0451	3.65023e-05	0.00876227
393535	25	chmp1a	+	2.62498	7.00705	16.9557	3.82632e-05	0.00876227
556881	13	cnrip1b	+	-2.43376	7.94804	16.5144	4.82807e-05	0.0102666
791146	19	e2f3	-	-2.84892	6.95709	14.6629	0.000128549	0.0255127
678634	10	mat2al	-	-2.9196	5.98654	13.47	0.000242403	0.0451021
406500	1	akap8l	-	-1.04919	8.33343	12.3318	0.00044531	0.0779816
503572	10	pcdh1gc6	+	-2.3873	7.67684	11.4887	0.000700202	0.115806
553969	1	cyp3a65	-	1.71618	7.59198	11.3554	0.000752277	0.116127
561162	17	vsnl1b	-	2.89906	8.55665	11.2878	0.000780162	0.116127
566538	10	fstb	+	-1.384	6.11261	10.9313	0.000945524	0.128302
402985	1	grhprb	-	-2.92239	7.76853	10.9262	0.000948152	0.128302
436654	25	ric3b	+	-5.43518	6.6512	10.5517	0.00116079	0.150246
60642	3	sox9b	-	2.32593	7.10024	10.4548	0.00122328	0.151738
559280	17	gcfc2	+	-2.14991	6.5721	10.3619	0.00128643	0.153188
567181	6	grm4	-	1.68721	4.65864	10.2463	0.0013696	0.156819
336553	11	cyb5r1	+	2.05441	6.6517	9.59877	0.00194708	0.212766
794012	12	ubald1a	-	-3.95895	5.87208	9.54847	0.00200116	0.212766
568008	22	wwtr1	+	1.55759	8.3754	9.3193	0.00226752	0.232773
562763	7	slc12a10.3	+	1.69637	6.68155	9.09098	0.00256873	0.253615
567762	19	myclb	-	-2.49801	6.89069	9.04029	0.00264094	0.253615
768137	8	dclre1b	-	1.5718	7.38253	8.86945	0.00289982	0.264417
360141	17	gnrh3	+	-4.15593	5.81896	8.84782	0.0029344	0.264417
450024	20	cited2	-	-1.32511	7.64416	8.79542	0.00301988	0.264417
171479	25	crabp1a	+	0.674955	7.80931	8.39185	0.00376907	0.309626
327627	19	cnot3b	-	2.06329	5.4669	8.3718	0.00381088	0.309626
117603	1	klf3	-	1.95759	7.91958	8.33587	0.00388698	0.309626
793767	25	znf609a	-	-2.78167	8.2051	8.30563	0.00395224	0.309626
557565	22	nrd1b	+	3.87769	5.85429	8.09531	0.004438	0.338768
556310	24	lancl2	+	4.38683	4.9409	8.04416	0.00456507	0.339755
30214	1	htt	-	-2.49477	7.06652	7.90335	0.00493432	0.353175
100329657	7	ltb4r	-	0.888153	9.25583	7.82901	0.00514144	0.353175
30345	23	hoxc4a	+	1.51465	5.96043	7.82454	0.00515416	0.353175
368504	1	itsn1	-	1.19113	5.9398	7.76575	0.00532462	0.353175
559349	14	klhl4	+	-1.8811	7.98565	7.67949	0.0055852	0.353175
100192219	17	gch1	-	1.79719	8.19663	7.67433	0.0056012	0.353175
678588	16	emg1	-	-1.98005	5.84017	7.6721	0.00560812	0.353175
100034387	18	sphkap	-	-1.16192	8.46898	7.58812	0.00587543	0.353175
30399	19	tbxta	-	0.757058	8.56437	7.57476	0.00591913	0.353175
550432	10	slc27a4	+	1.87822	9.07785	7.57093	0.00593172	0.353175
386704	3	sox8b	-	1.65576	8.10677	7.50156	0.00616455	0.359841
558065	6	plxna1b	-	1.33793	6.95233	7.44679	0.00635498	0.361074
406519	25	slc10a3	+	-0.669454	11.2414	7.42615	0.00642826	0.361074
447839	10	ehd1b	+	1.01063	9.40655	7.19506	0.00731045	0.403023
492692	22	tmem161a	-	-1.88466	4.24458	7.10395	0.00769143	0.410975
571624	13	opn4a	+	-0.950749	9.21646	7.03676	0.00798535	0.410975
402981	3	amdhd2	-	1.87789	6.80545	7.01373	0.0080887	0.410975
550353	5	histh1l	+	-1.47829	8.39287	7.00741	0.00811731	0.410975
100007673	2	gpr160	+	-2.06241	8.03509	7.00132	0.00814496	0.410975
373126	13	hif1an	-	-1.55307	9.74666	6.79031	0.00916538	0.446057
572154	12	tmem101	+	-2.14926	5.29949	6.78698	0.00918252	0.446057
393141	2	mycb	+	-1.89487	6.43255	6.76626	0.00928973	0.446057
100149182	12	mrpl58	+	1.13974	7.72511	6.73247	0.00946735	0.44737
260437	13	msh6	+	3.13619	4.89794	6.58701	0.0102726	0.477835
333999	8	porcnl	-	-2.04473	8.31115	6.49737	0.0108034	0.494797
561144	19	jazf1a	+	0.80385	10.0874	6.35781	0.0116866	0.527136
327065	20	rtn1b	+	0.599667	9.47146	6.25583	0.0123785	0.550013
404730	9	mao	-	-1.76197	8.44794	6.18295	0.0128987	0.564699
100002113	3	coro1a	-	-1.09695	5.88717	6.13811	0.0132299	0.570803
556181	10	slc1a3b	-	0.843715	8.46079	6.10636	0.0134697	0.572845
100002407	10	nlgn2b	+	1.27312	6.44498	6.06124	0.0138181	0.579387
252845	17	mpp5a	+	1.84802	8.02946	6.02268	0.0141232	0.582845
791772	9	cnmd	+	-0.693769	7.10444	6.00158	0.0142931	0.582845
432372	19	cpsf1	-	2.16528	5.6044	5.9777	0.0144879	0.582845
406492	14	tmem107	-	-0.87305	7.6618	5.93887	0.0148105	0.585353
103909284	1	nfixa	+	1.16581	11.3785	5.92312	0.0149435	0.585353
323355	3	drg2	-	2.46755	7.89873	5.80872	0.0159469	0.616544
323656	7	her8a	-	0.925757	8.5685	5.6526	0.0174295	0.665228
30461	7	cdh11	-	0.873556	4.84401	5.5748	0.0182207	0.67594
386994	16	rab11al	+	2.13989	4.75247	5.57146	0.0182555	0.67594
564097	20	ptchd4	-	1.32793	8.87454	5.55848	0.0183914	0.67594
777735	2	fgf12a	+	-0.963953	8.85125	5.44154	0.0196633	0.703447
324283	21	hnf1bb	+	1.6301	6.55807	5.4272	0.0198255	0.703447
30485	22	mxi1	+	-1.91108	7.23089	5.4108	0.0200126	0.703447
65235	18	six5	-	0.921505	9.49895	5.3739	0.0204403	0.703447
554135	11	atp5f1b	+	1.70666	7.24308	5.36786	0.0205111	0.703447
553432	12	lrit1b	+	-0.387019	9.15045	5.36391	0.0205576	0.703447
503808	23	pkig	+	1.05984	7.73674	5.22439	0.0222723	0.753461
414329	18	rap2b	+	-0.905711	11.1217	5.19195	0.0226917	0.758541
791454	1	dand5	+	0.716812	8.93377	5.17365	0.022932	0.758541
393227	4	usp44	-	-1.08919	8.76468	5.12605	0.0235694	0.769797
393934	14	ube2d2	+	-1.26655	8.65558	5.10991	0.0237895	0.769797
406474	17	adob	+	-1.17711	7.98197	5.03466	0.0248449	0.795305
556959	24	tnikb	-	-1.3619	9.05313	4.97856	0.0256633	0.802649
569164	17	ptpreb	+	-1.91266	6.54357	4.9758	0.0257043	0.802649
405817	15	ppm1na	+	0.539844	7.33743	4.96381	0.0258832	0.802649
550453	11	pdrg1	+	0.527346	6.96638	4.85584	0.0275528	0.832205
337105	5	mbd2	-	-1.2543	9.22394	4.84608	0.027709	0.832205
359838	23	slc34a2b	+	1.16989	7.79391	4.82319	0.0280793	0.832205
393897	10	vldlr	+	0.772959	8.9118	4.822	0.0280987	0.832205
436731	16	dgat1b	-	1.73752	7.87144	4.78928	0.0286374	0.832205
323501	8	seta	-	-0.312905	8.4173	4.74371	0.0294056	0.832205
100006685	17	fancm	+	1.97661	7.54169	4.74225	0.0294306	0.832205
777640	5	bicdl2	+	0.980893	5.31113	4.72886	0.0296605	0.832205
30338	3	hoxb2a	+	0.745808	7.14154	4.72425	0.0297401	0.832205
556360	15	stim1a	+	1.70814	6.91363	4.72348	0.0297534	0.832205
30625	7	six7	-	1.28739	9.768	4.71438	0.0299113	0.832205
449833	5	zdhhc15a	+	1.50943	7.94297	4.68881	0.0303598	0.835234
563254	12	kbtbd2	+	1.15794	6.44585	4.67631	0.0305813	0.835234
445143	14	sfxn1	-	-0.909926	7.85818	4.65405	0.0309804	0.838443
58023	18	fzd9b	-	-0.624631	7.49968	4.63238	0.031374	0.841445
492339	9	creg2	-	-1.08696	9.50445	4.61464	0.0317002	0.842602
30440	23	prim1	+	1.90552	6.0984	4.58916	0.0321747	0.844237
30343	3	hoxb8a	+	0.656458	8.71712	4.55973	0.0327323	0.844237
799739	17	spata17	+	-1.0776	7.29029	4.54842	0.0329491	0.844237
402928	1	sp6	+	-0.358686	9.26621	4.52667	0.0333706	0.844237
563864	22	si:ch73-173h19.3	+	1.53373	3.75779	4.52064	0.0334884	0.844237
554139	20	smim8	-	-1.93031	6.01818	4.51372	0.033624	0.844237
559247	9	zak	-	-1.7578	7.44165	4.49602	0.0339739	0.844237
564232	1	retreg2	+	3.1866	5.86676	4.49318	0.0340304	0.844237
352937	17	dio2	+	-1.33105	7.4927	4.4763	0.034368	0.845566
402992	21	scamp1	-	1.46035	8.273	4.45775	0.0347432	0.84779
555635	19	fndc5b	-	-1.32051	8.23466	4.38335	0.0362916	0.869222
560428	12	hpdl	+	-1.37393	8.99023	4.37867	0.0363914	0.869222
445302	14	thoc3	+	-2.40778	5.729	4.37371	0.0364974	0.869222
553261	16	smg5	+	-1.56076	7.27795	4.31018	0.0378849	0.890379
338225	6	crygm4	+	0.496119	7.09718	4.29851	0.0381458	0.890379
570510	3	notum1a	+	0.849945	8.75021	4.2924	0.038283	0.890379
322626	7	hsd17b12b	-	-1.5809	7.1926	4.24335	0.0394043	0.909354
568719	25	znf800a	+	-1.00703	8.86566	4.22331	0.0398724	0.913078
386975	12	tubgcp2	+	-1.80026	4.68558	4.16757	0.0412049	0.933014
406283	2	acadm	-	0.796071	6.51331	4.14474	0.041764	0.933014
327616	16	zp3d.1	-	0.846189	9.49303	4.1362	0.0419752	0.933014
566684	1	ubn1	-	-1.58403	5.03766	4.128	0.0421791	0.933014
572199	4	ngs	+	1.01549	6.3138	4.12276	0.04231	0.933014
100037369	19	atp5if1a	-	-1.75795	6.65233	4.09975	0.0428895	0.93549
286833	2	mc4r	+	-0.415141	7.90507	4.09341	0.0430508	0.93549
561607	15	hephl1a	+	-1.76487	7.66353	4.03443	0.0445808	0.946081
393145	21	tmem38b	-	-1.38476	7.08729	4.02799	0.0447512	0.946081
100038765	25	dkk3b	-	-1.67707	6.58652	4.02037	0.0449539	0.946081
692261	2	tle2c	-	-1.11224	9.77515	4.00572	0.0453461	0.946081
393327	2	proca	-	0.804914	7.87809	4.00248	0.0454334	0.946081
393716	21	skp1	-	0.851769	6.89261	3.9924	0.0457059	0.946081
405399	7	mnx1	+	0.742192	8.74068	3.99031	0.0457627	0.946081
559334	3	dnm2a	+	1.25043	7.20542	3.94749	0.0469413	0.953795
503599	21	zgc:113348	-	0.682413	8.00264	3.93324	0.0473407	0.953795
100073339	21	txndc15	-	-1.96546	6.84897	3.93206	0.0473739	0.953795
556870	5	tbx3a	-	0.84948	10.0597	3.92007	0.0477129	0.953795
558477	5	f2r	+	-0.762403	8.18859	3.91919	0.0477378	0.953795
393114	4	zgc:55888	+	1.66531	5.66235	3.80696	0.0510399	0.999732
359839	17	atp6v1ba	-	-2.26389	7.1599	3.77727	0.0519534	0.999732
323269	21	zbtb16a	-	-1.88496	6.68096	3.77375	0.0520628	0.999732
373130	8	dffb	+	1.2338	5.57579	3.76749	0.0522581	0.999732
323706	13	rtn1a	-	0.680461	9.54221	3.71706	0.0538591	0.999732
100037370	14	nudt6	+	2.06805	6.40071	3.71064	0.0540666	0.999732
170783	11	mkrn2	-	-1.03464	8.74378	3.69372	0.0546176	0.999732
571825	16	adcy3a	-	-0.987984	5.16914	3.68162	0.0550153	0.999732
100144552	19	rnf139	+	-0.932866	9.6266	3.67584	0.0552065	0.999732
393148	8	cdc14b	-	1.33458	7.86277	3.65202	0.0560013	0.999732
553256	19	slc6a19a.1	-	0.98505	8.15502	3.64278	0.0563128	0.999732
386640	1	cep97	+	1.39174	7.41009	3.63709	0.0565057	0.999732
431723	12	tha1	+	-1.71177	7.61694	3.62824	0.0568068	0.999732
436944	15	clrn1	-	1.16531	7.64132	3.59577	0.0579266	0.999732
393546	6	zgc:65895	+	-0.855805	7.80423	3.58302	0.058373	0.999732
323089	7	ctdspl2b	+	1.66115	6.84951	3.57373	0.0587002	0.999732
572161	19	lix1l	-	2.04541	5.98916	3.52611	0.0604093	0.999732
553626	5	tent2	+	-1.79327	5.46266	3.52011	0.0606284	0.999732
541348	12	bccip	-	-1.56362	6.62719	3.51321	0.0608813	0.999732
100003877	4	lrp6	+	0.618821	9.98686	3.50893	0.0610387	0.999732
337220	5	emc6	-	0.948156	8.84293	3.48893	0.0617805	0.999732
566459	15	myo1cb	+	0.588274	6.68646	3.42188	0.0643378	0.999732
402951	20	znf410	+	1.52354	7.80765	3.36803	0.0664733	0.999732
436779	24	lyrm1	-	-2.37161	5.37071	3.34963	0.0672202	0.999732
798872	20	dio3b	+	0.704092	10.3688	3.34583	0.0673755	0.999732
30463	15	lhx1a	-	-0.859553	6.95639	3.3392	0.0676474	0.999732
555703	20	map3k5	-	1.12358	6.71968	3.31622	0.0685995	0.999732
100307085	5	vma21	+	-1.05015	8.52581	3.31608	0.0686054	0.999732
570443	22	pigx	-	0.8156	7.74209	3.30101	0.0692372	0.999732
544667	24	flt1	-	-1.05093	5.3257	3.29957	0.069298	0.999732
406554	13	lclat1	+	1.25756	8.1932	3.29154	0.0696379	0.999732
327026	24	arf2b	+	-1.65604	7.32097	3.27687	0.0702629	0.999732
799136	12	mkxa	-	0.902384	8.73692	3.26792	0.0706471	0.999732
140617	2	rab2a	-	-0.960605	8.61101	3.25563	0.0711786	0.999732
554136	5	spra	-	0.98712	9.0283	3.24482	0.0716496	0.999732
560267	19	gabbr2	+	-1.23172	8.46451	3.23497	0.0720818	0.999732
100004718	5	rilpl2	-	-1.55982	9.18682	3.23449	0.0721026	0.999732
64692	2	zp3b	+	0.796993	8.55824	3.21911	0.0727831	0.999732
436831	5	slc25a46	-	-1.78945	6.94595	3.21369	0.0730244	0.999732
334102	24	cdv3	+	-1.21511	8.17647	3.1989	0.0736877	0.999732
100149522	2	zswim5	+	0.757623	9.79749	3.19421	0.0738993	0.999732
286739	5	msna	+	-1.2851	7.96221	3.1677	0.0751081	0.999732
368900	14	pcgf1	-	-0.721121	7.03997	3.16246	0.0753498	0.999732
569034	21	pacs1a	+	-1.59728	7.93423	3.1409	0.0763518	0.999732
565426	13	si:ch211-67f13.7	+	1.80503	7.16456	3.13159	0.0767888	0.999732
796164	19	gpr186	-	-1.36206	7.82005	3.11214	0.0777107	0.999732
100004081	23	zgc:194189	-	-0.629759	10.0082	3.07204	0.0796496	0.999732
560883	21	ptpn13	-	1.87535	7.03978	3.06271	0.080108	0.999732
393636	10	tiprl	+	-1.61777	7.59043	3.05296	0.0805899	0.999732
393444	7	pygmb	+	-1.00775	8.91499	3.05261	0.0806077	0.999732
566572	18	lrrc4.2	-	-0.448599	6.60589	3.05028	0.0807233	0.999732
406815	4	aebp2	-	-0.731453	10.5396	3.04904	0.0807848	0.999732
436881	7	rgp1	-	1.21933	8.2985	3.04885	0.0807944	0.999732
445227	8	ifrd2	+	1.75135	7.56312	3.04821	0.0808263	0.999732
100033617	14	mir93	+	-0.508431	9.28074	3.03812	0.0813301	0.999732
30630	1	anos1a	+	1.59561	6.59258	3.02132	0.0821766	0.999732
327046	5	bri3bp	-	-1.67786	6.56955	3.01385	0.0825559	0.999732
58074	9	dct	+	-0.320621	8.31633	3.01305	0.0825967	0.999732
550606	22	atpaf1	+	-1.27974	9.1642	3.00627	0.0829431	0.999732
321053	6	mybphb	+	0.80655	8.34664	3.00366	0.0830767	0.999732
58061	19	hoxa11a	+	0.696809	7.85802	2.99903	0.0833145	0.999732
100001219	17	iars2	+	-0.862318	9.02734	2.99357	0.0835958	0.999732
352910	2	mib1	+	0.851412	8.81709	2.98731	0.0839192	0.999732
393844	25	znrf1	+	-0.760232	10.0747	2.98233	0.084178	0.999732
569563	3	coro7	-	-0.53153	7.48993	2.97934	0.0843337	0.999732
403050	2	pard3ab	+	1.25083	7.44086	2.96352	0.0851626	0.999732
360208	3	pvalb8	-	-0.383647	8.32179	2.94237	0.0862838	0.999732
100009648	2	rnf126	+	-1.23538	8.48591	2.93791	0.0865227	0.999732
571000	10	glis3	-	0.631117	8.64574	2.93147	0.0868686	0.999732
30475	20	erh	-	-1.57646	4.66296	2.92679	0.0871207	0.999732
100004161	5	tbx5b	+	0.985791	6.879	2.91773	0.0876109	0.999732
566033	9	cwc22	-	-1.19787	8.52768	2.90213	0.0884625	0.999732
445069	13	ntpcr	-	0.942591	8.54523	2.88489	0.0894139	0.999732
449658	2	paxip1	-	-1.17925	7.75069	2.88332	0.0895014	0.999732
325690	20	serinc1	+	-1.05686	6.34731	2.86028	0.0907916	0.999732
678522	10	gpat4	-	-2.00806	5.34574	2.83434	0.0922687	0.999732
30079	22	btg2	+	-1.51981	7.10521	2.8306	0.0924836	0.999732
449674	11	park7	+	-1.1097	7.69734	2.82967	0.0925373	0.999732
100141362	24	dipk2ab	-	0.526342	6.79287	2.81998	0.0930978	0.999732
570133	6	fam83c	-	0.915964	8.51272	2.81524	0.0933731	0.999732
561459	11	dazap1	+	0.894484	8.83611	2.80629	0.0938955	0.999732
556136	2	pip4p1a	-	1.22444	7.99415	2.8008	0.0942176	0.999732
555567	16	si:ch211-225p5.8	+	1.00543	4.7535	2.78153	0.0953568	0.999732
100142654	2	si:ch73-52e5.2	-	0.887646	8.86357	2.77775	0.0955825	0.999732
568981	15	ankrd13b	+	-1.92322	4.50767	2.77205	0.0959234	0.999732
795709	5	mboat4	-	0.575182	7.27385	2.76949	0.0960766	0.999732
445140	23	mipa	+	-0.641873	7.18898	2.72741	0.0986393	0.999732
641583	18	sspn	-	0.538321	6.10383	2.72138	0.0990121	0.999732
445504	15	gdpd1	+	-0.794134	8.71619	2.71502	0.099408	0.999732
192333	14	mcm7	+	-0.782244	10.1301	2.71017	0.0997101	0.999732
325221	22	ell	-	1.21145	7.55672	2.70743	0.0998819	0.999732
100126070	2	cables1	+	-0.88206	7.10632	2.69828	0.100456	0.999732
405877	11	mafgb	+	-0.946987	9.04074	2.69605	0.100597	0.999732
553595	24	impa2	+	0.790818	8.84714	2.68604	0.101231	0.999732
564359	17	pax1a	+	0.476574	8.72238	2.67765	0.101766	0.999732
541421	8	pop5	-	-0.928377	6.6827	2.67451	0.101967	0.999732
562002	1	spock3	+	-1.08723	6.13618	2.65774	0.103047	0.999732
406557	11	mcrs1	-	-0.69877	5.17574	2.63145	0.104766	0.999732
406756	14	tmem129	+	-1.67632	6.43806	2.63106	0.104792	0.999732
567818	13	march8	-	0.815387	3.86876	2.63036	0.104838	0.999732
100144566	4	camk1da	+	-0.724378	9.66519	2.60702	0.106391	0.999732
326729	2	pif1	-	0.63535	6.9934	2.59721	0.107052	0.999732
550397	7	c1qtnf4	-	0.491277	6.17275	2.59507	0.107196	0.999732
555612	5	orai2	+	-0.788041	7.67313	2.59321	0.107322	0.999732
751732	1	zgc:153247	-	-0.977162	8.64272	2.59206	0.1074	0.999732
558810	21	ppp2r2bb	+	-0.842495	8.69886	2.58825	0.107659	0.999732
30181	2	ptch2	-	-1.35747	9.11892	2.58188	0.108093	0.999732
503758	16	slc25a32b	+	-1.96914	5.67184	2.58155	0.108116	0.999732
353313	12	foxi1	-	-0.792271	8.42517	2.58091	0.10816	0.999732
559630	1	fgf20a	-	1.06605	7.9772	2.57932	0.108268	0.999732
569698	21	mapk10	+	0.812861	8.11219	2.57569	0.108517	0.999732
393622	14	acsl4a	+	-1.02256	8.65488	2.56974	0.108926	0.999732
554477	4	pfkfb3	-	2.07033	4.44749	2.56841	0.109017	0.999732
378959	2	lhx8a	+	0.738849	7.79935	2.5622	0.109447	0.999732
449650	25	borcs5	+	-0.722246	6.22388	2.55809	0.109731	0.999732
570720	22	cept1b	-	-0.875507	9.06661	2.55754	0.109769	0.999732
393691	18	calb2a	-	-0.604425	5.51032	2.55713	0.109798	0.999732
562791	16	znf687a	+	-1.00144	7.53382	2.53553	0.111309	0.999732
80353	1	slit2	+	0.841988	6.9978	2.52847	0.111809	0.999732
791915	14	enpp6	-	-0.586963	8.65466	2.52747	0.111879	0.999732
100037391	2	cop1	+	-0.797765	8.75359	2.52097	0.112342	0.999732
566499	20	slc16a10	-	1.92206	5.99966	2.51737	0.112598	0.999732
406275	16	fbl	-	0.981542	6.30551	2.51046	0.113093	0.999732
100033696	20	mir203b	+	0.476429	8.0575	2.50645	0.113381	0.999732
561773	7	hrh3	+	-0.75443	8.08521	2.50304	0.113627	0.999732
406667	1	pi4k2a	+	-0.741944	9.86801	2.49935	0.113893	0.999732
564058	1	setd4	-	-1.3493	6.88607	2.47998	0.115304	0.999732
436753	22	mydgf	+	-0.631978	5.78556	2.47378	0.115759	0.999732
447910	4	nudt4b	-	0.793702	8.83756	2.46288	0.116565	0.999732
322221	15	actn4	+	-0.893163	9.97253	2.4567	0.117025	0.999732
100170829	2	asap1a	-	0.55725	8.07564	2.44953	0.11756	0.999732
335512	14	g3bp1	-	-1.80501	5.6031	2.4462	0.11781	0.999732
101448000	5	pappaa	+	-1.16165	7.86397	2.43595	0.118582	0.999732
100005227	19	lingo4a	-	-0.819649	7.55318	2.4354	0.118624	0.999732
767680	12	zgc:153760	-	-0.299907	9.13557	2.4288	0.119124	0.999732
100124622	13	gsta.2	+	0.270958	6.12727	2.39648	0.121608	0.999732
792610	15	hspb6	+	0.608866	9.34658	2.38859	0.122224	0.999732
553162	2	hs6st1a	-	0.775258	8.7514	2.38633	0.122401	0.999732
494489	12	atp2a1l	+	-0.211627	10.263	2.38136	0.122791	0.999732
324587	3	fam234b	-	-0.535801	7.96981	2.38122	0.122802	0.999732
556273	8	ddx20	-	-1.35861	6.88397	2.378	0.123055	0.999732
406602	17	egln3	-	1.10113	8.11811	2.37743	0.1231	0.999732
553782	7	zgc:110425	-	0.757702	7.06895	2.3766	0.123166	0.999732
100000577	7	ppp1r14bb	+	0.762576	8.26037	2.37233	0.123503	0.999732
796322	7	slc3a2a	+	0.480616	7.15788	2.37078	0.123625	0.999732
386635	6	erbb3a	+	0.571418	6.52915	2.36885	0.123778	0.999732
641423	10	pla2g3	+	-0.933308	4.8188	2.3631	0.124235	0.999732
565795	22	nab1a	-	0.493355	7.11456	2.3614	0.124371	0.999732
447928	21	uck1	-	-0.840917	8.52676	2.35669	0.124746	0.999732
554177	21	sar1b	-	-0.615912	10.4374	2.35258	0.125076	0.999732
415105	5	adgrv1	+	-1.89869	5.64301	2.34145	0.125972	0.999732
325033	7	ptprn2	+	0.833917	7.77034	2.34027	0.126068	0.999732
394194	13	rps24	+	-1.89817	4.73321	2.33721	0.126316	0.999732
30567	25	pax6a	-	0.456564	8.30984	2.3372	0.126316	0.999732
493616	5	fubp3	+	-0.711257	8.61571	2.33488	0.126505	0.999732
393777	3	pam16	-	0.774617	9.0559	2.32748	0.127107	0.999732
564241	14	fosl1a	-	-0.723455	8.11539	2.32327	0.127452	0.999732
415158	6	cycsb	-	1.12591	8.04879	2.31798	0.127886	0.999732
368852	17	ap4s1	-	0.375218	5.32019	2.31424	0.128194	0.999732
394050	9	epc2	-	-1.71236	5.59881	2.31152	0.128419	0.999732
571695	13	mypn	-	-0.656948	5.54521	2.31087	0.128472	0.999732
140746	23	irx7	+	0.696557	7.86709	2.30714	0.128781	0.999732
100270671	7	gnrhr2	+	-0.523673	10.2492	2.30635	0.128847	0.999732
550421	8	znf367	-	-0.989865	8.70625	2.30618	0.12886	0.999732
565053	1	adamts5	-	0.528067	10.3778	2.29582	0.129723	0.999732
404041	20	papola	-	-1.34872	6.8843	2.29548	0.129751	0.999732
555470	17	gphna	+	-0.802808	8.84612	2.28733	0.130434	0.999732
337070	21	rars1	+	-0.869201	8.95633	2.27952	0.131092	0.999732
553775	23	actl6b	-	0.60344	10.3882	2.2756	0.131424	0.999732
30544	7	sox17	-	-0.83574	7.46638	2.26713	0.132144	0.999732
403012	12	bub3	-	-0.639614	7.23517	2.26267	0.132526	0.999732
568520	8	crb2b	+	0.583602	7.90123	2.26161	0.132616	0.999732
100034580	19	cacng6a	+	0.584288	7.37355	2.25715	0.132998	0.999732
436986	23	mfsd5	-	0.642718	6.58008	2.2487	0.133727	0.999732
445818	6	cthl	-	0.517996	8.28508	2.23833	0.134627	0.999732
378722	2	rdh10b	+	-0.829698	8.95879	2.23518	0.134901	0.999732
336726	25	rpl27a	-	0.92502	8.7082	2.22907	0.135435	0.999732
565964	18	sdr42e1	-	0.731132	8.94285	2.21745	0.136458	0.999732
399690	15	smtnl	+	-0.705436	5.94539	2.20568	0.137503	0.999732
494038	24	snai2	+	1.23324	5.44805	2.20447	0.137611	0.999732
415222	10	plppr1	+	-0.39711	7.83413	2.20378	0.137673	0.999732
30297	11	cdh4	+	0.873647	7.94383	2.20148	0.137879	0.999732
556663	21	mntb	+	2.29354	7.81975	2.19822	0.13817	0.999732
767673	24	zic4	+	0.55379	8.33122	2.19779	0.138209	0.999732
394075	12	minpp1b	-	0.987867	5.56522	2.1948	0.138477	0.999732
494152	6	nop58	-	1.46396	5.92056	2.18921	0.13898	0.999732
30230	1	inab	+	0.983226	7.13009	2.18665	0.139212	0.999732
436764	5	olfm1a	+	1.90848	6.37885	2.18431	0.139424	0.999732
553326	7	hacd1	+	0.66863	8.82347	2.18212	0.139622	0.999732
415179	25	tsg101a	-	-0.457801	7.44768	2.18202	0.139631	0.999732
336281	10	vamp2	-	-0.633041	9.28425	2.17706	0.140081	0.999732
100004610	7	pop7	+	0.541187	8.81548	2.17661	0.140123	0.999732
100034426	22	mfsd6a	-	-0.713371	5.62943	2.17091	0.140643	0.999732
563855	20	chac1	+	1.32813	7.7567	2.16894	0.140823	0.999732
557926	5	ppp3cca	-	1.3444	5.72118	2.16306	0.141363	0.999732
30654	9	gsk3ba	-	-0.823648	8.55336	2.1491	0.142654	0.999732
571388	13	hmgcll1	+	0.299229	7.27581	2.14329	0.143195	0.999732
566042	1	rbm46	+	0.468872	6.36145	2.14325	0.143199	0.999732
100003253	12	si:dkey-7e14.3	+	0.767953	5.54689	2.14255	0.143264	0.999732
447814	1	ppp3r1b	-	-1.29049	8.20522	2.14246	0.143272	0.999732
568626	5	dtx2	+	0.958214	8.50724	2.13765	0.143722	0.999732
558885	22	bap1	-	1.98085	4.72861	2.13217	0.144236	0.999732
449807	21	sumf2	+	-0.725315	4.92685	2.13058	0.144386	0.999732
326067	10	march5l	-	-1.09164	7.66149	2.13011	0.144431	0.999732
100009632	25	zgc:158366	-	0.850393	9.01949	2.12778	0.14465	0.999732
564112	4	magi2a	-	1.26015	5.85855	2.12412	0.144996	0.999732
323329	10	mat2aa	-	0.861706	8.15931	2.12374	0.145032	0.999732
445080	15	spsb4b	-	-0.508444	7.3146	2.11594	0.145773	0.999732
393914	10	slc37a4b	-	1.4591	4.91651	2.1138	0.145976	0.999732
114463	11	mafbb	-	-0.865314	8.74254	2.11272	0.146079	0.999732
566539	5	dpagt1	+	-1.09955	4.45752	2.10892	0.146442	0.999732
407655	18	zfpm1	-	-0.891506	9.26887	2.10793	0.146537	0.999732
794093	21	npdc1a	-	0.636743	8.8337	2.10592	0.14673	0.999732
553464	6	hdhd3	-	0.996208	5.82714	2.10475	0.146842	0.999732
565759	9	ifih1	+	-0.799293	8.46328	2.08875	0.148387	0.999732
322160	20	pdia6	+	-1.24118	8.87524	2.08537	0.148717	0.999732
777712	5	zgc:152816	+	1.06466	7.98538	2.0845	0.148801	0.999732
334658	24	mbtps2	-	-1.69	5.32856	2.0845	0.148801	0.999732
436951	1	timm10	+	1.11846	9.55217	2.08115	0.149128	0.999732
114412	5	lmo4a	+	-0.503072	5.33679	2.08008	0.149232	0.999732
449866	14	si:ch211-39i2.2	-	1.18057	7.51732	2.07649	0.149584	0.999732
553547	2	pgpep1	+	-1.62882	5.92303	2.0743	0.149798	0.999732
798688	5	hint2	+	-1.09378	7.61283	2.07355	0.149872	0.999732
562219	8	ndufb11	-	0.694578	9.891	2.0655	0.150665	0.999732
797099	22	fam207a	-	0.664842	8.03309	2.06474	0.150741	0.999732
445142	10	brf2	-	-3.28731	5.6939	2.0568	0.151528	0.999732
558648	18	selenoo1	-	-0.831008	9.1937	2.05207	0.151999	0.999732
407614	1	alg11	-	1.91779	4.25879	2.05076	0.15213	0.999732
450031	8	tmem189	+	-0.731291	9.22164	2.04598	0.152609	0.999732
321346	3	phb	+	2.01167	4.98842	2.04538	0.152669	0.999732
30190	12	egr2b	-	-0.910515	6.03729	2.04169	0.153039	0.999732
436673	3	gng13b	-	0.542137	8.46387	2.03981	0.153229	0.999732
368509	3	ubtf	-	-0.908766	8.39062	2.03574	0.153639	0.999732
30243	7	en2a	-	1.95072	4.64005	2.02561	0.154667	0.999732
406812	9	bzw1b	+	-1.81399	5.77842	2.02002	0.155237	0.999732
407735	15	gria4a	-	-0.645484	8.09041	2.01537	0.155714	0.999732
678564	13	cfap36	+	0.614095	8.50913	2.01361	0.155894	0.999732
474323	14	rap2c	-	0.712126	9.39209	2.00731	0.156542	0.999732
493613	2	gna11b	-	0.529068	10.2718	2.00319	0.156969	0.999732
30428	19	csnk2b	-	-1.60651	5.05986	2.00285	0.157003	0.999732
556575	1	lratb.2	+	-0.705178	7.60995	2.00105	0.15719	0.999732
368671	2	homeza	+	-0.936848	7.77041	1.99917	0.157385	0.999732
100535764	19	ago4	-	2.78363	5.75504	1.99465	0.157855	0.999732
641421	8	tubb2b	-	-0.835705	8.35144	1.9921	0.158121	0.999732
553189	17	dnmt3ab	-	0.980363	7.9973	1.99076	0.158262	0.999732
100101643	19	zgc:158376	-	-1.27888	9.67775	1.96898	0.160556	0.999732
406764	19	eloa	+	-1.13044	7.08429	1.96296	0.161197	0.999732
327246	11	dusp7	-	-0.784174	9.10519	1.94808	0.162794	0.999732
569354	16	brd2b	+	-0.609628	9.847	1.9437	0.163267	0.999732
751671	5	rpain	+	-1.86563	7.23671	1.9411	0.163549	0.999732
323737	25	slc35b4	+	-1.18655	6.5543	1.9378	0.163907	0.999732
567039	20	cdc42bpb	-	0.757799	8.75603	1.93636	0.164064	0.999732
563304	6	ino80db	+	0.880699	8.72675	1.93209	0.16453	0.999732
553571	11	tp53rk	+	-1.117	7.38106	1.93052	0.164702	0.999732
406359	7	uqcrfs1	+	0.664766	9.48118	1.92004	0.165852	0.999732
556781	17	tdh2	+	0.535703	8.81909	1.91928	0.165937	0.999732
114467	18	mafa	+	0.624271	9.64867	1.91746	0.166137	0.999732
30468	2	atp1b3a	-	1.01352	6.68038	1.91073	0.166882	0.999732
553940	10	pcdh1gb9	+	-0.74521	6.35837	1.90942	0.167028	0.999732
100006761	16	si:dkey-199f5.7	-	-0.523895	5.37546	1.90892	0.167083	0.999732
58055	19	hoxa5a	+	0.583531	8.22045	1.90516	0.167502	0.999732
562445	11	arl8bb	-	-1.34574	6.02004	1.90042	0.168031	0.999732
336038	3	junbb	-	-0.898961	11.0254	1.89907	0.168183	0.999732
569084	3	cldni	+	-0.527797	5.7587	1.89818	0.168283	0.999732
393881	13	vps26a	-	-0.981411	4.4736	1.8957	0.168561	0.999732
393978	2	ubtfl	-	-0.770516	9.52184	1.89422	0.168727	0.999732
541353	24	napga	-	0.77644	7.12473	1.88533	0.16973	0.999732
393925	24	pdcd6	-	0.98841	7.96399	1.8838	0.169903	0.999732
142985	24	gbx1	+	-0.591095	7.55195	1.88077	0.170246	0.999732
192305	21	adssl	+	-0.670459	9.25221	1.87871	0.17048	0.999732
550321	19	asb4	+	-0.355306	8.78131	1.87134	0.171322	0.999732
407686	17	zgc:113944	+	1.15464	8.35051	1.86927	0.171559	0.999732
559076	17	klf11b	-	-1.35996	6.49892	1.86833	0.171666	0.999732
564754	7	nat8l	-	-0.928633	7.10448	1.86557	0.171983	0.999732
777720	17	zranb1b	-	-0.358061	6.07717	1.86242	0.172345	0.999732
572256	18	zgc:162879	-	-0.656004	5.75614	1.86233	0.172357	0.999732
445146	11	otud5b	+	0.960006	8.08222	1.85715	0.172955	0.999732
337236	10	synj1	+	-1.1237	6.6545	1.85607	0.173079	0.999732
566689	1	pus10	+	-0.687273	5.85827	1.85003	0.17378	0.999732
324428	4	hmga2	-	1.01241	8.01396	1.84426	0.174453	0.999732
100001615	13	sufu	+	0.722488	8.33197	1.84323	0.174572	0.999732
100004395	25	zgc:165555	+	-0.620497	8.3685	1.84206	0.17471	0.999732
353224	10	nrarpa	-	-0.629197	9.45215	1.83621	0.175396	0.999732
406347	11	slc35e1	+	-0.87242	9.59946	1.83575	0.17545	0.999732
554088	17	styx	-	-0.372563	9.19222	1.83097	0.176013	0.999732
553734	13	scdb	-	0.53284	8.25392	1.82928	0.176213	0.999732
550535	16	zgc:110182	-	-0.714561	10.3323	1.82507	0.17671	0.999732
100034589	20	si:ch211-51a19.5	-	-0.381586	6.71078	1.82454	0.176774	0.999732
567525	5	fibcd1	-	-0.697756	8.05381	1.82362	0.176883	0.999732
30546	16	ntrk1	-	-0.454716	6.96564	1.81382	0.178051	0.999732
503783	13	metap1	+	0.321649	7.40804	1.8131	0.178137	0.999732
100002035	2	acsm3	-	0.737713	6.64555	1.80384	0.179249	0.999732
569903	7	shrprbck1r	-	0.696064	9.62028	1.80286	0.179367	0.999732
573145	1	khsrp	-	-0.55648	10.4175	1.80125	0.179561	0.999732
404622	21	camlg	+	-1.49848	6.57491	1.80106	0.179584	0.999732
558400	8	si:ch211-51h9.7	+	0.61662	10.0757	1.80057	0.179644	0.999732
100033736	22	mir725	-	0.718435	6.48227	1.79595	0.180203	0.999732
494455	4	fgf6b	+	0.498545	10.0421	1.79458	0.180369	0.999732
404275	1	helt	+	0.943588	5.17829	1.78995	0.180932	0.999732
795658	8	si:ch211-147a11.3	-	0.839316	7.88889	1.78759	0.18122	0.999732
393935	20	atp6v1d	-	-0.503762	6.66024	1.78323	0.181753	0.999732
352940	13	fgfr2	-	0.737114	7.58188	1.78044	0.182095	0.999732
566192	14	fstl5	-	-0.987522	7.88303	1.7797	0.182186	0.999732
641321	17	snap23.2	+	-0.308671	8.66696	1.77331	0.182973	0.999732
30331	2	cahz	-	-0.725647	7.75852	1.77234	0.183092	0.999732
335949	10	si:ch73-46j18.5	-	-1.02647	6.97839	1.77194	0.183142	0.999732
378450	14	hs6st2	-	0.634668	9.77882	1.77185	0.183153	0.999732
450035	5	dmrt3a	+	0.503973	8.34168	1.76532	0.183963	0.999732
100073335	3	rprml	+	-0.703281	7.25631	1.76094	0.184508	0.999732
64276	14	lbx2	+	-0.829385	7.54166	1.7607	0.184537	0.999732
560100	5	adora2b	-	-0.689238	8.00927	1.75847	0.184816	0.999732
65228	22	aspn	-	0.259702	7.75525	1.75698	0.185001	0.999732
393214	16	plekhf2	-	-1.22056	6.94213	1.75293	0.185509	0.999732
100034522	20	mthfd1l	-	-0.769841	8.72128	1.75124	0.185721	0.999732
30207	15	tyr	+	-0.223985	9.38501	1.73304	0.188024	0.999732
565419	7	kcnc1a	+	-0.675738	9.89265	1.73246	0.188097	0.999732
797211	5	ugt2a6	+	-0.793976	7.31627	1.72426	0.189146	0.999732
327597	15	agfg1a	-	0.847453	7.66772	1.72092	0.189575	0.999732
568508	2	cdh12a	+	0.373846	5.75189	1.71541	0.190285	0.999732
30120	15	dlc	-	-0.724797	8.73461	1.71371	0.190504	0.999732
406770	3	arhgdia	+	-0.628474	6.39162	1.71008	0.190975	0.999732
323702	9	pou2f1b	+	0.942066	7.54325	1.70998	0.190989	0.999732
777758	22	hps3	-	-0.812753	8.90893	1.70586	0.191523	0.999732
368737	6	pa2g4a	+	-1.19297	7.76054	1.70516	0.191614	0.999732
30295	8	rho	-	-0.217632	9.04185	1.70084	0.192178	0.999732
30681	18	mapk12a	-	0.876562	8.27814	1.7003	0.192249	0.999732
100037308	16	calhm5.1	-	0.543745	8.29597	1.68797	0.193869	0.999732
570007	13	inpp5f	+	0.735402	5.75801	1.68384	0.194415	0.999732
550534	2	odf3l2a	+	-0.456295	8.01912	1.68237	0.194609	0.999732
393371	17	dnajc5gb	-	1.17683	5.0065	1.68028	0.194887	0.999732
322362	25	slc25a3b	+	-0.796016	9.02048	1.67724	0.195292	0.999732
100333736	15	smco4	-	1.70675	6.45736	1.66951	0.196325	0.999732
553359	9	acvr2aa	-	0.657123	8.90874	1.66469	0.196971	0.999732
553764	3	zgc:109949	+	-0.329826	6.61828	1.66221	0.197305	0.999732
336713	19	rpl30	+	0.65776	5.72831	1.64948	0.19903	0.999732
30697	17	nkx2.2a	-	-1.07966	5.73163	1.64907	0.199085	0.999732
100037379	7	zgc:163061	-	-0.846117	7.39544	1.64889	0.19911	0.999732
450034	21	cdkn2aipnl	-	0.762623	8.51499	1.64843	0.199173	0.999732
791730	8	got1l1	+	-0.701123	5.66107	1.64423	0.199746	0.999732
565088	17	rpusd2	-	-0.990323	7.53632	1.63885	0.200483	0.999732
405803	20	rngtt	-	-0.825993	8.66458	1.63619	0.200849	0.999732
564707	15	med13b	-	0.989053	7.41008	1.63012	0.201686	0.999732
751680	18	glg1b	+	0.722252	8.24039	1.62952	0.20177	0.999732
393985	3	qtrt1	-	1.10031	6.94356	1.62586	0.202277	0.999732
321947	7	psmc3	+	-0.933559	7.55207	1.62273	0.202712	0.999732
544658	6	sema3fa	+	0.802717	7.90949	1.62126	0.202916	0.999732
325371	7	zgc:110699	+	1.22912	3.97695	1.61923	0.203199	0.999732
449661	5	tars1	+	-0.804399	5.29479	1.6187	0.203274	0.999732
140631	1	nanos3	-	0.636341	8.76652	1.61744	0.203449	0.999732
562149	22	sdhb	+	-0.979971	8.32598	1.617	0.20351	0.999732
30382	16	hoxa11b	+	-0.579733	8.34571	1.61092	0.204363	0.999732
564961	8	dnttip2	+	-1.43268	4.87227	1.60589	0.20507	0.999732
171465	23	phc2a	-	-0.60202	4.96095	1.60557	0.205116	0.999732
404621	10	loxa	-	-0.476622	9.71331	1.60178	0.20565	0.999732
554708	17	zgc:113176	+	0.974621	6.63955	1.601	0.205762	0.999732
571123	23	npbwr2b	+	-0.607743	8.92094	1.59495	0.20662	0.999732
791202	6	vhl	-	0.633185	9.38648	1.5922	0.207012	0.999732
402973	2	nrp1b	+	0.668512	5.57421	1.59041	0.207267	0.999732
557602	4	dyrk2	+	-1.04307	8.27338	1.59017	0.207302	0.999732
322513	6	uap1	-	0.486305	5.75174	1.58814	0.207592	0.999732
557384	16	fzd1	-	0.692213	8.49579	1.58653	0.207823	0.999732
30441	16	tmod4	+	1.03596	6.14653	1.58486	0.208062	0.999732
324141	12	foxk2	-	-0.756162	10.2166	1.58252	0.208398	0.999732
335897	2	sap130b	-	-1.24999	5.89721	1.57946	0.208839	0.999732
406755	6	rp2	-	-0.90318	7.70322	1.57694	0.209202	0.999732
406569	6	rbfox2	+	0.440695	10.2911	1.57288	0.209789	0.999732
565700	5	sat1a.1	+	-0.774408	5.79419	1.56829	0.210455	0.999732
322893	14	otop1	+	0.328715	11.1926	1.56657	0.210705	0.999732
100037354	12	dnajb12b	-	-1.2786	7.44773	1.56162	0.211428	0.999732
393432	24	pcolce2b	-	0.805116	8.07293	1.56158	0.211434	0.999732
436641	17	ctsl.1	+	-0.363771	6.85146	1.55958	0.211727	0.999732
326634	5	slc14a2	+	0.581348	4.82019	1.55196	0.212846	0.999732
393926	25	idh3a	+	-0.854825	7.99959	1.54484	0.213899	0.999732
692291	17	foxn3	+	-0.723737	7.44047	1.54167	0.214369	0.999732
550545	20	tfap2b	-	0.87354	5.98584	1.53695	0.215073	0.999732
405892	3	nlk1	-	-1.4181	6.00273	1.53285	0.215686	0.999732
336426	5	chmp1b	+	0.770572	8.36595	1.53065	0.216014	0.999732
557735	24	urad	-	-0.95918	5.16533	1.53037	0.216058	0.999732
321659	5	zfr	-	1.19114	6.40221	1.52948	0.21619	0.999732
100006371	20	tmem151ba	+	0.551972	7.67064	1.52607	0.216703	0.999732
406378	17	pgrmc2	+	-0.551406	10.2325	1.52395	0.217023	0.999732
559351	16	trim35-28	+	-0.726068	8.21252	1.51961	0.217678	0.999732
100037377	4	kcnc2	-	0.378583	10.4504	1.51901	0.217769	0.999732
619201	20	disp1	-	0.789601	8.02696	1.51092	0.218998	0.999732
566205	19	snx27a	+	-0.766345	8.65709	1.51052	0.21906	0.999732
561896	2	chst2a	+	0.777447	8.37724	1.50996	0.219145	0.999732
436631	2	trim55a	-	0.423217	8.94053	1.50834	0.219392	0.999732
334470	3	foxk1	-	-0.766878	9.37189	1.50535	0.21985	0.999732
445118	12	g6pca.1	-	-0.310996	8.90136	1.50206	0.220355	0.999732
568925	18	spred3	-	-0.597922	6.6534	1.49655	0.221204	0.999732
323299	14	atrx	+	-0.775362	8.98459	1.49516	0.221417	0.999732
664765	15	lipt2	-	-0.78186	7.33925	1.49488	0.221461	0.999732
393876	12	prdm9	-	-0.461798	6.94974	1.49185	0.22193	0.999732
567774	14	ergic1	+	-1.02611	7.57332	1.48723	0.222647	0.999732
368199	17	bdkrb1	-	-0.315973	7.7346	1.48668	0.222732	0.999732
327007	5	vamp8	+	1.06186	6.17707	1.47943	0.223863	0.999732
100006266	22	si:dkeyp-53d3.6	+	0.396313	9.64652	1.47791	0.224102	0.999732
100536401	7	si:dkey-23a13.22	+	0.396597	8.73001	1.47682	0.224273	0.999732
30072	24	inhbaa	+	0.423797	8.82061	1.47634	0.224349	0.999732
393648	8	rer1	+	-2.04734	8.36366	1.46597	0.225982	0.999732
326716	20	tmed10	-	-0.600211	9.85195	1.46147	0.226696	0.999732
562258	2	rorcb	+	-1.18776	6.52684	1.45958	0.226997	0.999732
368728	17	heatr5a	+	0.581159	5.41822	1.45886	0.227112	0.999732
553684	12	dhrs7cb	-	1.21228	6.81052	1.45429	0.227841	0.999732
492473	19	scamp3	+	1.16644	5.92608	1.4526	0.228111	0.999732
325735	5	zmynd19	-	0.724847	8.62692	1.44712	0.228991	0.999732
436624	13	pdss2	-	-1.06085	7.00813	1.44221	0.229782	0.999732
553774	4	lmo3	+	-0.629779	8.82943	1.44039	0.230077	0.999732
795398	8	ybx1	-	0.633243	9.55239	1.43973	0.230182	0.999732
394032	16	irx2a	-	0.415486	9.03046	1.43576	0.230826	0.999732
570397	20	opn7a	-	-0.286262	8.30779	1.43427	0.231069	0.999732
327285	21	ppp1r3b	-	-0.60501	5.757	1.43235	0.231382	0.999732
559111	10	smad4a	+	-0.497939	7.07778	1.43129	0.231554	0.999732
553949	5	fcho2	-	0.803175	7.72562	1.42948	0.231849	0.999732
58123	19	hsf1	+	-1.15257	7.58234	1.42644	0.232346	0.999732
450038	3	eef2kmt	-	0.430612	4.93714	1.42621	0.232384	0.999732
494064	20	hsdl1	-	-0.836837	8.03972	1.42571	0.232465	0.999732
791647	7	pnp5a	+	0.555759	9.42766	1.42207	0.233062	0.999732
767792	12	rsph10b	+	0.595842	7.97567	1.41986	0.233427	0.999732
556372	24	si:ch211-196f5.2	+	-0.107572	7.33136	1.41964	0.233462	0.999732
678653	21	unc119b	-	0.4966	8.26115	1.4194	0.233502	0.999732
100329809	3	swsap1	-	-0.609893	9.80182	1.41834	0.233677	0.999732
767763	7	exoc6b	+	-1.06278	6.87449	1.41481	0.234259	0.999732
335830	1	gas6	-	-0.725324	7.83566	1.41435	0.234335	0.999732
558956	5	isg15	+	-1.08352	6.03993	1.41333	0.234504	0.999732
80360	21	or115-1	+	-0.359993	6.52	1.41118	0.23486	0.999732
548605	12	ctbp2l	+	-0.247991	8.51155	1.41111	0.234873	0.999732
553270	7	pde5ab	+	-0.69418	7.84607	1.40931	0.235172	0.999732
30253	15	tbx2b	+	-0.836337	7.2458	1.40776	0.235428	0.999732
327127	23	otud4	+	0.947016	6.75779	1.40222	0.236352	0.999732
555217	6	zbtb11	-	-0.905502	7.82502	1.39857	0.236963	0.999732
553232	18	znf296	+	0.493451	6.99178	1.39666	0.237284	0.999732
553603	18	ube2q1	-	0.42522	10.5145	1.39463	0.237625	0.999732
323208	1	tmem39a	-	0.599493	8.44327	1.39434	0.237674	0.999732
797701	25	zgc:193812	-	-1.43812	3.98774	1.394	0.23773	0.999732
387000	8	slc25a37	+	0.773929	8.76537	1.39091	0.238252	0.999732
555737	8	prkcz	-	0.697789	8.78918	1.39038	0.238341	0.999732
334099	1	naa15b	+	-0.716606	8.6949	1.38829	0.238695	0.999732
321795	18	fkbp4	+	-0.296907	7.99907	1.38258	0.239663	0.999732
692284	20	cgrrf1	-	-0.760562	8.25277	1.38161	0.239827	0.999732
555981	11	zgc:193807	+	1.05076	6.63478	1.37401	0.241125	0.999732
569259	16	hpn	-	0.650563	6.51441	1.37349	0.241212	0.999732
562668	20	vash2	+	-0.650128	8.89857	1.37271	0.241347	0.999732
100628950	9	mir222	-	0.780054	7.47249	1.37062	0.241705	0.999732
393521	13	macrod2	+	-0.330867	7.0595	1.36647	0.242419	0.999732
553718	21	nefma	-	0.643939	8.93652	1.36631	0.242446	0.999732
799937	8	dio1	-	0.678008	7.64885	1.36562	0.242566	0.999732
406437	22	tpm4a	-	-0.754049	7.63741	1.36299	0.243019	0.999732
327395	23	ndrg3b	-	-0.394441	7.0288	1.3627	0.24307	0.999732
563189	2	hectd3	+	-1.09916	7.44539	1.36099	0.243366	0.999732
558182	3	igf2bp1	-	0.952054	6.33725	1.35858	0.243784	0.999732
541395	16	lim2.5	-	-0.239157	8.97095	1.35387	0.244603	0.999732
100136841	7	vat1l	+	-0.501895	9.3988	1.35029	0.245228	0.999732
572084	21	zgc:158291	+	0.379652	8.87107	1.34982	0.245309	0.999732
795167	12	rac3b	+	0.769958	7.78019	1.34404	0.246323	0.999732
404632	7	tmem208	+	-1.29967	6.96458	1.3436	0.246399	0.999732
795261	11	ugt1b7	+	-0.296008	6.81931	1.34236	0.246619	0.999732
724080	23	b4galt5	+	1.0643	7.01976	1.33673	0.247612	0.999732
100034489	19	scxa	+	0.270836	8.51723	1.3365	0.247652	0.999732
556042	8	prkar2aa	+	0.75296	7.35663	1.33587	0.247763	0.999732
30631	17	bmp2a	-	-0.421107	9.35596	1.33521	0.24788	0.999732
58099	18	arntl2	-	-0.658322	9.91837	1.33265	0.248335	0.999732
368439	9	mycbp2	-	0.462356	10.5935	1.33078	0.248667	0.999732
566226	7	homezb	+	-0.503538	9.14262	1.33042	0.248731	0.999732
405865	16	ethe1	+	1.2383	6.19341	1.32541	0.249623	0.999732
100137118	18	luzp2	-	0.276231	7.55382	1.32213	0.250209	0.999732
692064	17	numb	-	0.882389	8.02901	1.31892	0.250786	0.999732
335750	21	nup54	-	0.411322	8.71582	1.31804	0.250944	0.999732
30038	5	sox19a	-	0.493909	9.21452	1.31725	0.251087	0.999732
30561	3	dlx4a	+	0.696567	6.56837	1.31715	0.251104	0.999732
445114	9	cdk5r2b	+	-0.841944	7.1535	1.31583	0.251341	0.999732
559440	25	slc2a13b	+	0.386812	7.42389	1.31463	0.251559	0.999732
436702	22	wdr83	-	-0.488567	6.5907	1.31239	0.251962	0.999732
767729	9	dync1i2a	+	-1.03112	6.78447	1.31108	0.2522	0.999732
553471	19	smarcc1b	-	0.669993	9.30968	1.31	0.252395	0.999732
30547	4	pou3f2a	+	0.431903	9.77268	1.30318	0.253634	0.999732
767782	7	zgc:154164	-	-0.511595	9.24748	1.30301	0.253664	0.999732
557280	20	kcnf1a	+	0.526418	8.90946	1.29939	0.254324	0.999732
751640	22	mrpl20	-	0.866054	8.43616	1.29677	0.254805	0.999732
30394	7	dbx1a	-	-0.396689	7.42674	1.29658	0.254838	0.999732
558833	3	spag9a	-	0.616495	9.16633	1.29359	0.255387	0.999732
503738	16	tmem222a	-	0.597711	9.33334	1.29289	0.255516	0.999732
368892	2	si:ch211-14a17.11	+	-0.522833	9.90592	1.29187	0.255704	0.999732
566602	6	insl5a	+	0.655471	7.36634	1.29173	0.25573	0.999732
393210	12	wdr45b	-	-0.651512	8.75292	1.29087	0.255888	0.999732
492805	23	nsfl1c	-	-0.759909	7.65923	1.28801	0.256415	0.999732
494168	13	six1a	-	-0.892806	6.37622	1.28305	0.257334	0.999732
403016	18	rfx4	-	-0.596979	4.14759	1.28289	0.257363	0.999732
100141342	8	kcnq2a	-	-0.502509	8.70237	1.2805	0.257806	0.999732
664687	25	kcnj11	+	-0.663049	7.83887	1.27922	0.258044	0.999732
334599	13	synj2bp	-	0.690634	8.58881	1.279	0.258086	0.999732
560400	13	actn1	-	-0.484598	6.75731	1.27524	0.258786	0.999732
30719	16	gbp	+	-0.624075	9.16861	1.27082	0.259613	0.999732
563273	1	npnta	+	-0.567404	8.65576	1.27059	0.259655	0.999732
449816	2	elovl1a	+	0.266036	5.80424	1.26736	0.260263	0.999732
492803	16	pitpnc1b	+	0.647042	6.25027	1.26628	0.260467	0.999732
559505	20	myt1la	+	-0.15798	10.1491	1.26495	0.260716	0.999732
795258	1	phox2ba	-	0.465726	8.37496	1.26046	0.261565	0.999732
393547	18	glipr1b	+	-0.488636	9.16499	1.25734	0.262156	0.999732
492519	2	atpsckmt	+	-0.904897	7.59022	1.25627	0.262359	0.999732
563576	1	si:dkey-245p14.4	+	-0.390865	5.75015	1.2545	0.262694	0.999732
368883	13	rab1ab	+	0.922455	7.27246	1.24828	0.263881	0.999732
334300	13	mark3a	+	0.781813	7.73626	1.24202	0.265082	0.999732
553761	23	arhgef3l	+	0.379206	6.06268	1.23942	0.265583	0.999732
407728	3	znf598	-	-0.589921	8.92719	1.23937	0.265592	0.999732
407670	24	asic1c	-	-0.847196	3.92157	1.2372	0.266011	0.999732
795524	7	nitr2a	+	-0.123404	8.12865	1.23718	0.266015	0.999732
394150	24	oxsr1b	-	-0.986441	6.92754	1.23585	0.266272	0.999732
393357	3	elof1	-	0.763995	5.42688	1.23266	0.266891	0.999732
100008021	2	pcp4l1	-	-0.513299	6.02695	1.23246	0.266929	0.999732
100500933	19	LOC100500933	+	-0.122387	8.8815	1.23027	0.267354	0.999732
555590	5	nova1	+	-0.401267	9.76581	1.22943	0.267519	0.999732
552926	7	zgc:113057	+	-0.283814	8.65261	1.22506	0.268371	0.999732
100005680	11	nab2	-	0.742173	7.62	1.22263	0.268846	0.999732
100535584	22	cela1.2	+	-0.423741	5.36156	1.22145	0.269076	0.999732
325875	19	dgat1a	+	0.403229	9.60998	1.21875	0.269606	0.999732
445306	16	eif3ha	-	0.358727	9.84083	1.21838	0.26968	0.999732
100037318	9	cerkl	-	-0.521026	9.64898	1.2158	0.270187	0.999732
431744	23	sh3bgrl2	+	0.737957	7.01985	1.21548	0.27025	0.999732
568683	9	usp9	+	0.29344	8.15249	1.21464	0.270415	0.999732
569819	8	asphd2	-	0.571201	8.25218	1.21443	0.270457	0.999732
436798	16	rpp38	-	0.759385	8.41019	1.21425	0.270493	0.999732
449009	2	wdr33	-	0.487479	5.20688	1.21422	0.270498	0.999732
799908	21	slc22a21	+	0.441684	9.99806	1.21314	0.270712	0.999732
445101	11	rpusd4	+	0.926834	7.40513	1.21283	0.270772	0.999732
570240	5	ntrk2b	+	1.21163	5.40669	1.21251	0.270835	0.999732
100037309	3	srebf2	+	0.261942	8.42287	1.21212	0.270912	0.999732
565010	20	si:ch211-57i17.1	+	-1.04169	6.81099	1.21174	0.270988	0.999732
445308	19	cthrc1a	+	0.494952	6.49949	1.20869	0.271592	0.999732
553629	19	pip5k1aa	-	-0.518933	6.2472	1.20853	0.271623	0.999732
30664	16	gsk3ab	+	-0.580195	8.44951	1.2042	0.272484	0.999732
767765	4	rps16	-	0.767845	7.79312	1.20326	0.272671	0.999732
327082	18	napab	+	1.09973	7.05091	1.20229	0.272864	0.999732
563876	15	etv1	-	0.722117	7.29967	1.20056	0.273209	0.999732
436943	5	cryabb	+	0.747479	5.56282	1.19835	0.273653	0.999732
553715	3	ddx47	-	-0.40299	7.99908	1.19784	0.273754	0.999732
573683	13	sobpa	+	-0.791355	8.39971	1.19428	0.274467	0.999732
393908	25	tpm1	+	0.820653	7.46582	1.1939	0.274544	0.999732
406426	17	spint1a	-	0.304007	8.1378	1.19228	0.274871	0.999732
436636	4	cd36	-	-0.44572	8.50752	1.18952	0.275427	0.999732
560281	3	flii	-	-0.710354	8.13947	1.1888	0.275572	0.999732
100037330	16	rbfa	-	0.538812	4.41679	1.18811	0.275712	0.999732
795670	12	llgl2	-	-0.862783	7.16628	1.18791	0.275751	0.999732
171585	17	psma6a	-	-1.19064	6.58628	1.18783	0.275768	0.999732
793037	7	cbln6	+	-0.235001	8.63754	1.18584	0.27617	0.999732
557430	11	atp2b2	-	-0.207286	9.27753	1.18371	0.276601	0.999732
30066	20	meis2b	-	-0.594388	7.59634	1.18218	0.276912	0.999732
336612	8	ppiaa	-	0.530395	8.85777	1.18218	0.276912	0.999732
561384	5	mepce	-	-1.17767	5.64004	1.18117	0.277117	0.999732
796266	13	si:dkey-228d14.5	-	-0.40296	5.46023	1.18083	0.277188	0.999732
405849	5	foxd1	+	-0.506771	8.78448	1.18035	0.277285	0.999732
415185	4	mapk11	+	0.627937	8.17349	1.17948	0.277462	0.999732
30622	24	ube2ib	-	2.04168	4.44356	1.17782	0.2778	0.999732
100537897	16	tpbgl	-	-0.740367	9.97679	1.17489	0.278399	0.999732
334665	20	rdh14b	-	-0.577038	9.39896	1.17478	0.278421	0.999732
335836	25	slc1a2b	+	0.676741	7.49419	1.1737	0.278643	0.999732
570368	12	arg1	-	0.65933	6.62521	1.17073	0.279251	0.999732
406795	10	mtrex	+	-0.661543	8.7356	1.17	0.2794	0.999732
561686	9	dnajb2	-	1.11396	4.53449	1.16716	0.279987	0.999732
322104	8	gnb1a	+	0.574316	9.58287	1.15489	0.282528	0.999732
561995	14	sfxn5b	+	-0.466817	6.40471	1.15125	0.283288	0.999732
100150503	15	or128-4	-	-0.237781	4.98663	1.14814	0.283938	0.999732
393938	12	fh	-	-0.398409	9.43722	1.14282	0.285058	0.999732
394247	21	pafah1b1b	+	-1.08248	6.30961	1.14145	0.285345	0.999732
556913	15	wu:fc20e06	+	-0.337961	6.0932	1.13841	0.285989	0.999732
550551	3	cbx7a	+	-0.635143	4.92707	1.12919	0.287947	0.999732
559677	7	nelfa	+	-0.569197	8.95569	1.12855	0.288085	0.999732
192321	14	slc25a5	-	0.644399	7.88887	1.12535	0.288769	0.999732
336227	3	cdr2l	-	-0.538148	7.54129	1.1242	0.289015	0.999732
792763	6	slc48a1b	+	-0.327191	10.0077	1.1175	0.290457	0.999732
797829	3	flr	+	-0.38932	6.73467	1.11651	0.290671	0.999732
378851	25	pdia3	-	0.733768	7.5773	1.11561	0.290867	0.999732
445289	25	kras	-	-1.09048	5.8271	1.11555	0.290879	0.999732
386589	14	hopx	+	0.61776	8.91858	1.11341	0.291341	0.999732
393505	17	srsf10b	+	0.637858	9.03217	1.11242	0.291557	0.999732
474331	21	dolpp1	+	0.597923	9.00513	1.1122	0.291604	0.999732
266638	10	sec31a	-	0.810885	7.54696	1.11191	0.291668	0.999732
553508	1	ugt8	-	0.482286	8.05257	1.11142	0.291774	0.999732
562710	1	sox1b	+	-0.281589	10.1349	1.10733	0.292663	0.999732
561226	20	lnx1	+	-0.454115	6.05033	1.10478	0.293219	0.999732
394141	6	dctn2	+	-1.17659	5.23291	1.10313	0.293581	0.999732
541373	10	nbeaa	+	0.463589	9.00779	1.10011	0.294243	0.999732
100333421	18	si:cabz01090165.1	+	0.133877	8.59851	1.09301	0.295805	0.999732
405762	14	cdx1a	+	-0.420395	8.53774	1.09173	0.296088	0.999732
407623	8	b3gnt7l	+	-0.811307	7.05279	1.09008	0.296454	0.999732
566219	15	dpf1	-	0.969617	7.39526	1.08432	0.297732	0.999732
321658	23	ogfr	+	0.199954	9.8055	1.08399	0.297806	0.999732
102031126	10	tmtops3b	+	-0.608166	7.20379	1.08261	0.298114	0.999732
796410	17	fut9a	-	-0.235565	8.64222	1.07687	0.299398	0.999732
100005403	19	tmem65	+	0.685248	8.95367	1.07686	0.299401	0.999732
393692	14	arl3l2	+	-0.243136	7.55528	1.07648	0.299485	0.999732
406536	8	cbwd	+	0.514589	6.71185	1.07593	0.29961	0.999732
792104	20	xkr6b	-	0.505813	9.61839	1.07331	0.300199	0.999732
564723	22	mier2	+	-0.6332	8.29363	1.07197	0.3005	0.999732
406689	1	mcoln1a	+	-0.797339	7.775	1.07063	0.300802	0.999732
548348	8	zgc:112962	-	-0.700339	8.48384	1.07009	0.300926	0.999732
100003209	5	ifitm1	-	0.753081	5.82627	1.06939	0.301083	0.999732
30391	16	hoxa10b	+	-0.567555	7.77714	1.06862	0.301258	0.999732
445502	10	tmem230a	+	-0.276757	8.44576	1.06726	0.301566	0.999732
560759	21	otpa	+	0.33879	9.58097	1.06647	0.301745	0.999732
266637	13	apmap	+	0.761126	6.47416	1.06532	0.302005	0.999732
565271	3	gper1	+	0.21584	8.4656	1.06527	0.302017	0.999732
100033707	10	mir218b	+	0.632991	5.83821	1.06333	0.302457	0.999732
266958	23	neurod4	-	-0.503125	8.89146	1.06295	0.302543	0.999732
554985	23	gdi1	-	-0.569847	8.65421	1.0613	0.302919	0.999732
30466	4	ascl1a	+	-0.347085	9.44848	1.06022	0.303164	0.999732
798487	4	cdk17	-	0.543315	8.67733	1.05974	0.303274	0.999732
550245	15	eif3k	-	0.524527	9.07078	1.05431	0.304517	0.999732
797384	19	btr29	+	-1.27502	5.42245	1.05381	0.304632	0.999732
338307	5	ftr82	-	0.326156	7.44683	1.05285	0.304851	0.999732
100126012	24	pan3	+	1.11438	8.2798	1.05253	0.304925	0.999732
561453	3	trim35-23	-	-0.438393	7.78811	1.05219	0.305004	0.999732
436864	9	rnd3b	-	-0.374877	7.84766	1.04971	0.305574	0.999732
393936	3	cd2bp2	+	-0.58963	7.80024	1.04929	0.305671	0.999732
195816	10	lmnb1	+	-0.888273	7.53945	1.04833	0.305892	0.999732
324090	8	acbd6	+	0.510079	8.6158	1.0476	0.306061	0.999732
556432	18	dennd11	-	0.479043	8.23892	1.04721	0.30615	0.999732
556212	16	dyrk1b	-	-0.993577	8.61398	1.04082	0.307632	0.999732
100190920	19	csf3b	-	0.452748	9.20852	1.03915	0.30802	0.999732
323630	7	dvl2	+	-1.83686	4.40957	1.03904	0.308044	0.999732
352919	2	selenot1a	-	-0.88983	6.57187	1.0384	0.308194	0.999732
562169	1	vps54	-	0.808697	7.10899	1.0368	0.308566	0.999732
570589	5	gpr107	-	1.07875	5.42688	1.0365	0.308637	0.999732
553675	14	cysltr1	+	-0.316847	6.95805	1.03477	0.309041	0.999732
406586	12	fam53b	+	0.481766	5.74058	1.03255	0.309561	0.999732
751747	8	stc1	-	0.501141	9.43455	1.02808	0.31061	0.999732
436709	7	psmd9	+	-0.521937	5.54857	1.02668	0.310939	0.999732
353247	23	tnnc1a	+	0.325627	7.23134	1.02636	0.311014	0.999732
30105	4	wnt5b	+	-0.554369	8.66903	1.02175	0.312105	0.999732
352941	5	zdhhc8b	-	0.622676	8.23971	1.02087	0.312312	0.999732
393922	25	psmd13	+	0.846132	6.03514	1.02033	0.312441	0.999732
100002302	1	mri1	-	0.471686	10.2564	1.01795	0.313005	0.999732
567109	22	si:dkey-44g23.5	-	-0.717888	8.3698	1.01556	0.313576	0.999732
404605	18	relt	-	-0.56857	7.72694	1.01391	0.313969	0.999732
569735	18	slco3a1	-	-0.62697	8.47706	1.01201	0.314422	0.999732
555224	9	si:dkey-91i10.2	-	-0.451218	3.86462	1.01116	0.314626	0.999732
795522	6	rbl1	-	0.676296	8.99289	1.0084	0.315287	0.999732
393254	10	trim47	+	-0.658183	8.01385	1.00817	0.315341	0.999732
407086	1	junba	-	0.498521	9.66251	1.00515	0.316068	0.999732
474326	15	wdfy1	-	-0.579132	8.59989	1.0039	0.316368	0.999732
497279	16	ext1a	+	0.458547	9.03997	1.00234	0.316745	0.999732
560420	7	nrxn2b	+	0.217833	7.05626	0.992399	0.319157	0.999732
799298	4	si:ch211-240l19.8	-	0.324049	7.3554	0.990992	0.3195	0.999732
406789	17	pank1a	+	-0.473693	9.30201	0.987539	0.320345	0.999732
404211	2	pik3r2	+	-0.633964	5.77132	0.987226	0.320421	0.999732
564637	11	adnpa	+	1.10517	6.11064	0.983568	0.321319	0.999732
406594	21	hnrnpabb	+	-0.676863	7.87355	0.982568	0.321566	0.999732
436637	25	mob2a	-	0.503951	8.09848	0.982558	0.321568	0.999732
556700	10	smpd1	-	0.569895	7.22759	0.98197	0.321713	0.999732
550566	21	si:ch211-241b2.1	-	0.650083	8.86474	0.981835	0.321746	0.999732
798151	9	pknox1.1	+	-0.74585	7.36156	0.976135	0.323155	0.999732
561189	10	zar1l	-	-0.399338	6.74368	0.974537	0.323551	0.999732
117507	2	prkci	-	-0.684048	8.24249	0.972339	0.324098	0.999732
100003787	21	nhp2	-	0.793365	7.55422	0.965614	0.325777	0.999732
386700	19	stm	-	-0.280118	5.64243	0.963973	0.326188	0.999732
100033557	5	mir9-5	-	0.408937	7.81613	0.963668	0.326265	0.999732
449794	10	h2ax1	+	0.621588	8.66626	0.963615	0.326278	0.999732
100002293	8	endog	+	-0.51368	9.94344	0.962575	0.326539	0.999732
566063	21	poglut3	+	1.12377	4.1242	0.961319	0.326855	0.999732
84040	21	clic3	-	0.419307	4.95378	0.961095	0.326911	0.999732
795950	5	cyb5d2	-	-0.456081	8.52598	0.95995	0.3272	0.999732
553186	21	barhl1b	-	0.867983	6.25646	0.959818	0.327233	0.999732
405815	23	irf10	+	0.643099	8.71144	0.959033	0.327431	0.999732
327496	8	mthfd2l	+	0.51978	8.84592	0.958085	0.32767	0.999732
393707	6	bcl6aa	-	-0.694708	8.03079	0.956816	0.32799	0.999732
100003563	19	stmn2b	+	-0.353878	9.44425	0.955873	0.328229	0.999732
541493	5	lifra	-	0.577929	8.2	0.95557	0.328306	0.999732
550231	6	cdk5r2a	+	0.603491	7.21517	0.952384	0.329113	0.999732
100151410	15	or128-8	-	-0.523586	5.34118	0.950043	0.329708	0.999732
568780	5	zgc:158343	-	-0.571583	8.63314	0.949836	0.329761	0.999732
394093	10	ambp	+	-0.30376	6.2989	0.948065	0.330212	0.999732
402903	6	raly	-	-0.491213	9.15547	0.947981	0.330234	0.999732
321364	20	id2b	-	0.63016	8.23829	0.947522	0.330351	0.999732
30577	14	ldb2a	-	0.619894	6.95588	0.945554	0.330854	0.999732
494160	1	cdk2ap2	-	0.89155	6.77394	0.945128	0.330963	0.999732
566537	4	slc38a2	+	0.793367	7.34798	0.944019	0.331246	0.999732
558314	5	dapk1	+	0.628877	7.65404	0.943975	0.331258	0.999732
30526	13	msx3	+	0.533771	7.73227	0.943967	0.33126	0.999732
777766	10	ubc	+	1.05213	6.2814	0.942872	0.33154	0.999732
393955	1	ankrd10a	+	1.10673	5.34039	0.940782	0.332077	0.999732
100006660	2	plppr5a	-	0.452782	7.05494	0.939866	0.332312	0.999732
402974	13	pitx3	-	-0.696738	6.69277	0.938777	0.332593	0.999732
554047	14	pcdh2g1	-	0.354564	7.63419	0.938171	0.332749	0.999732
573084	5	tbx2a	-	-0.640872	7.08972	0.937818	0.33284	0.999732
664698	8	neflb	-	-0.233513	7.93862	0.934478	0.333702	0.999732
324004	19	ctnnb2	-	-0.887983	9.70848	0.933641	0.333919	0.999732
100332265	14	ap1ar	+	0.668526	8.03189	0.933166	0.334042	0.999732
677753	23	ormdl2	-	-0.41848	6.60803	0.932351	0.334253	0.999732
405850	11	foxg1b	+	-0.310687	11.0287	0.930159	0.334822	0.999732
30192	3	ntn1b	-	0.295563	10.5908	0.929286	0.335048	0.999732
558162	24	rmdn1	-	-0.549807	7.56627	0.928723	0.335195	0.999732
559418	13	pkdcca	-	-0.363986	10.0482	0.927286	0.335569	0.999732
100000104	1	stra6l	+	-0.536861	8.13203	0.924013	0.336423	0.999732
286832	2	lamc1	+	-0.549938	8.61738	0.91933	0.337651	0.999732
323713	22	midn	-	-0.85098	6.93255	0.916985	0.338268	0.999732
406411	8	rhoaa	-	-0.849275	7.42822	0.916983	0.338268	0.999732
30147	5	isl1	-	0.45853	8.34095	0.916816	0.338312	0.999732
406467	19	abcf1	-	0.364217	6.9621	0.915275	0.338719	0.999732
323613	5	hexb	-	0.778667	8.29429	0.914971	0.338799	0.999732
321807	17	eif2s1a	+	0.774445	7.19356	0.909513	0.340244	0.999732
30543	6	sox21a	+	0.406443	9.33463	0.909184	0.340331	0.999732
571897	2	rab8a	-	-0.726753	7.63371	0.908397	0.34054	0.999732
767700	11	ero1b	+	-0.360493	8.83515	0.907684	0.34073	0.999732
796884	12	shisa6	-	0.83826	10.016	0.907585	0.340756	0.999732
541533	16	scrt1b	-	-0.41174	8.82769	0.90649	0.341047	0.999732
368888	13	sertad2b	+	-0.432268	9.23044	0.905934	0.341196	0.999732
100034622	22	znf1174	+	-0.36878	8.42979	0.905409	0.341335	0.999732
393277	11	mrpl45	-	-0.707943	7.30643	0.904495	0.341579	0.999732
323735	12	stx4	+	1.0211	4.72496	0.901604	0.342352	0.999732
114426	17	odc1	+	-1.78698	5.51275	0.901084	0.342491	0.999732
767634	20	mark3b	-	0.593195	8.84959	0.900963	0.342524	0.999732
571727	18	baz1b	+	0.489068	9.62591	0.899976	0.342788	0.999732
406292	25	ppib	+	-1.02084	6.16714	0.899906	0.342807	0.999732
373867	23	plcg1	+	-0.907307	7.92002	0.895122	0.344093	0.999732
664747	20	dcbld1	-	0.596263	8.20187	0.894236	0.344332	0.999732
393507	9	stk17b	+	-1.05362	5.08579	0.891573	0.345051	0.999732
393586	15	hsc70	-	-0.269946	6.49414	0.890381	0.345374	0.999732
323368	14	ints10	+	-2.1099	5.98377	0.889936	0.345495	0.999732
554101	25	cox5aa	-	-0.720807	7.42181	0.889717	0.345554	0.999732
436763	12	ttyh2	+	0.850749	4.84715	0.888763	0.345813	0.999732
449616	1	bcl9	+	-0.208861	6.66014	0.885711	0.346642	0.999732
556980	13	sdccag8	+	-0.594803	8.13477	0.885456	0.346712	0.999732
561219	19	tax1bp1a	-	0.994693	6.62281	0.885044	0.346824	0.999732
553762	3	fahd1	+	-0.628499	5.38148	0.88293	0.347401	0.999732
404630	6	zc3h10	+	0.591433	7.98614	0.881112	0.347897	0.999732
569643	7	zgc:114045	+	-0.475152	8.95776	0.879415	0.348362	0.999732
567422	8	plxna3	-	-0.425031	5.70564	0.875442	0.349453	0.999732
445113	18	lysmd2	+	0.918476	6.13512	0.87526	0.349503	0.999732
100004307	18	nrn1la	-	-0.511835	8.23093	0.873558	0.349972	0.999732
334490	20	hnrnpub	+	-0.603294	8.1165	0.873521	0.349982	0.999732
563601	22	tm4sf18	+	-0.21245	8.55864	0.873402	0.350015	0.999732
541339	2	rab6bb	+	-0.305068	6.86972	0.873077	0.350105	0.999732
114437	21	spry4	+	-0.607205	7.36773	0.871389	0.350571	0.999732
436862	20	psma6b	-	-1.32495	6.54828	0.871375	0.350575	0.999732
569403	10	grk3	+	-0.762796	7.61987	0.870091	0.35093	0.999732
406771	2	cwc25	-	0.292828	6.01317	0.869686	0.351042	0.999732
30735	12	rbp3	+	-0.23556	8.42261	0.869463	0.351104	0.999732
322780	1	nansa	+	0.856807	7.7	0.869387	0.351125	0.999732
192320	13	pole2	-	0.780646	6.77258	0.86805	0.351496	0.999732
65233	13	six4a	-	0.355743	9.45888	0.867975	0.351517	0.999732
450023	10	cldn5b	+	-0.310774	5.69808	0.867562	0.351631	0.999732
550504	4	ssbp1	-	1.18199	5.03392	0.867491	0.351651	0.999732
100149745	19	sesn2	+	-0.822197	6.41446	0.866985	0.351791	0.999732
321247	22	ftsj3	+	-0.411246	10.1184	0.865727	0.352141	0.999732
563475	20	trmt6	-	-0.31487	6.32495	0.863259	0.352828	0.999732
436815	1	camk2d2	-	-0.354218	9.57286	0.859743	0.353811	0.999732
58027	18	spon1a	+	-0.474508	8.70533	0.859227	0.353955	0.999732
568216	20	znf513a	+	-0.487983	8.85259	0.858975	0.354026	0.999732
406647	3	aimp2	-	-0.664316	6.9612	0.855865	0.354899	0.999732
556288	13	fbxo28	+	-0.540177	9.0055	0.8534	0.355592	0.999732
503763	7	ywhae2	+	0.429463	8.48116	0.8518	0.356044	0.999732
798270	3	zgc:173517	-	0.318876	5.66055	0.85043	0.356431	0.999732
266799	18	gatm	-	0.291144	9.23233	0.848632	0.356939	0.999732
100884148	14	slc16a2	-	-0.435575	9.80822	0.847294	0.357319	0.999732
556247	8	cttnbp2nlb	-	0.800518	5.40206	0.845886	0.357719	0.999732
767774	21	esm1	-	-0.437066	8.38347	0.842935	0.358559	0.999732
30467	20	max	-	0.714282	7.80443	0.842494	0.358684	0.999732
566723	6	uqcrh	-	-0.937029	6.96544	0.841674	0.358919	0.999732
393206	17	nol10	+	-0.713087	7.84757	0.840969	0.35912	0.999732
447831	6	ccdc85al	-	-0.376853	9.579	0.839067	0.359664	0.999732
553372	5	zcchc8	-	0.413021	8.3663	0.837758	0.360039	0.999732
692255	1	dachc	-	0.496251	8.62327	0.837196	0.3602	0.999732
561685	22	slit1b	-	0.274802	7.72462	0.834408	0.361001	0.999732
403082	22	sh3bp4a	+	0.92357	6.49382	0.832694	0.361495	0.999732
553724	6	sft2d2b	+	-0.311345	8.00558	0.832531	0.361542	0.999732
568159	19	ago3b	+	0.615767	7.97595	0.830996	0.361985	0.999732
406809	9	actr5	+	-0.574794	8.70162	0.83065	0.362085	0.999732
799904	19	si:ch73-359m17.2	-	-0.250749	10.7874	0.824195	0.363956	0.999732
406446	8	kdm2ba	-	0.357463	6.7068	0.823882	0.364048	0.999732
393550	8	arpc5la	+	0.425786	9.48761	0.821651	0.364698	0.999732
564658	19	scrt1a	+	0.985585	6.1017	0.821235	0.364819	0.999732
368905	17	rab3gap2	-	0.57109	7.85671	0.819636	0.365287	0.999732
795037	24	zgc:194621	-	1.0369	5.69341	0.816675	0.366154	0.999732
798687	13	coa8	+	-0.434367	5.98157	0.816042	0.36634	0.999732
556789	20	stxbp5a	-	-0.604213	7.79781	0.815853	0.366395	0.999732
567751	12	ebf3a	+	0.554363	7.63676	0.815808	0.366409	0.999732
100136860	2	fam131a	+	0.269114	7.88683	0.814197	0.366882	0.999732
436830	2	nedd8l	+	1.08297	4.41488	0.813032	0.367225	0.999732
406477	23	galnt6	-	0.985113	5.53968	0.812639	0.367341	0.999732
393431	8	zgc:63587	-	-0.578722	8.13497	0.812256	0.367454	0.999732
568381	25	smpd3	-	-0.283353	7.33853	0.812039	0.367518	0.999732
322420	23	chia.6	+	-0.178345	8.60716	0.811693	0.36762	0.999732
402796	13	cdkn3	-	-0.634202	7.73838	0.811472	0.367686	0.999732
100003691	15	socs9	-	-0.170389	9.74718	0.809494	0.36827	0.999732
570320	20	ddhd1b	+	-0.41266	9.60435	0.809075	0.368394	0.999732
553052	3	rasd4	+	-0.422537	5.46028	0.808701	0.368504	0.999732
282678	17	timm9	+	-0.292242	6.14315	0.80391	0.369927	0.999732
100005813	10	sbno1	-	0.341349	10.6039	0.803869	0.369939	0.999732
335449	6	serbp1a	-	0.498827	7.8358	0.80364	0.370007	0.999732
767776	5	june	+	-0.324404	8.34664	0.803459	0.370061	0.999732
393126	7	abhd17c	+	0.4236	8.89562	0.802459	0.370359	0.999732
794545	7	nudt19	+	0.536071	8.67516	0.802289	0.37041	0.999732
474318	19	irx4b	+	-0.342273	9.02811	0.80211	0.370463	0.999732
387591	20	ivns1abpa	+	-0.494884	9.09805	0.80164	0.370604	0.999732
325938	4	plxna4	-	-0.259081	8.00874	0.801603	0.370614	0.999732
337158	3	col1a1a	+	-0.639931	6.10081	0.800173	0.371042	0.999732
558474	4	lemd3	-	-0.335399	11.1887	0.799558	0.371225	0.999732
100007463	7	tle3b	-	0.466995	8.88707	0.799044	0.371379	0.999732
30442	1	ednrba	-	0.273648	6.09438	0.797241	0.37192	0.999732
554152	2	csnk1g2a	+	0.312216	8.14869	0.795526	0.372434	0.999732
406322	11	poc1a	-	0.567452	8.53833	0.793533	0.373034	0.999732
100002225	2	map2k2b	-	-0.406545	9.02375	0.793432	0.373064	0.999732
393532	25	pdhx	-	0.378684	9.22298	0.793204	0.373133	0.999732
100000135	25	appl2	-	-0.825371	7.29009	0.791448	0.373663	0.999732
323882	17	insm1b	+	0.268968	10.9726	0.791018	0.373792	0.999732
100334800	1	LOC100334800	-	-0.251889	5.86123	0.790973	0.373806	0.999732
557363	7	taf6l	+	-0.674979	7.95249	0.78913	0.374363	0.999732
560419	19	abitram	+	1.03178	4.67802	0.786673	0.375108	0.999732
393875	16	sox4b	+	-0.344625	10.4554	0.786307	0.375219	0.999732
794796	21	rai14	+	-0.574952	7.25855	0.786243	0.375239	0.999732
431737	9	rgcc	+	0.5505	8.5467	0.786093	0.375284	0.999732
100537622	4	si:ch73-56d11.5	+	-0.335488	6.60063	0.784012	0.375917	0.999732
796551	19	tert	+	-0.488284	8.10185	0.781081	0.376811	0.999732
394117	7	rab1ba	+	-0.688274	7.15865	0.780044	0.377128	0.999732
324689	1	arl11	+	-0.170474	6.04429	0.779673	0.377241	0.999732
558311	21	slc45a2	+	0.419084	5.52869	0.778643	0.377556	0.999732
561989	7	galr1b	-	-0.363522	9.07883	0.776739	0.37814	0.999732
494100	9	nabp1a	-	0.642091	6.67712	0.776698	0.378153	0.999732
406207	1	mttp	-	0.607225	6.45923	0.776365	0.378255	0.999732
492483	20	gpcpd1	-	0.735055	7.46946	0.776058	0.37835	0.999732
378723	22	sox2	-	-0.337671	8.45694	0.775877	0.378405	0.999732
402934	7	rcor2	-	0.724842	7.2447	0.77326	0.37921	0.999732
555251	13	inaa	+	-0.336434	9.97346	0.772588	0.379418	0.999732
100006042	9	zgc:172067	-	-0.34608	5.14699	0.770508	0.38006	0.999732
563613	2	eif2b5	+	-0.626683	8.56287	0.769139	0.380483	0.999732
558007	5	gltpa	-	0.994618	5.60371	0.76887	0.380567	0.999732
692275	12	usp22	+	0.508539	7.77445	0.767739	0.380917	0.999732
415229	19	rpl11	+	-0.578301	8.14728	0.767364	0.381034	0.999732
565734	15	dnajc30b	-	-0.723873	7.39625	0.766031	0.381448	0.999732
404208	4	myf6	+	-0.297038	6.10954	0.765928	0.38148	0.999732
100148408	2	foxc1a	-	0.388024	7.94262	0.765498	0.381613	0.999732
494101	5	bmp2k	+	-0.572408	8.09117	0.764833	0.38182	0.999732
65238	2	klf17	+	-0.590645	8.56028	0.758816	0.383699	0.999732
30509	19	oprd1a	+	-0.437324	8.34101	0.758304	0.38386	0.999732
334471	18	larp6a	+	0.729463	7.90294	0.757583	0.384086	0.999732
100001191	25	dynlrb2	+	-0.426278	9.60149	0.756601	0.384394	0.999732
415256	8	kdm5bb	-	-0.373317	9.63261	0.75329	0.385437	0.999732
30698	13	nkx2.3	-	-0.374149	9.33912	0.751056	0.386142	0.999732
445025	23	slc10a7	+	-0.577207	8.37709	0.750919	0.386186	0.999732
415106	21	puraa	+	0.350716	10.5522	0.746857	0.387473	0.999732
445486	5	ak1	-	0.491005	7.31131	0.745286	0.387973	0.999732
368248	23	rybpa	-	0.449642	9.03504	0.742954	0.388716	0.999732
751784	22	htr2b	-	1.36279	4.09565	0.740858	0.389386	0.999732
100037390	12	cyp4f3	-	0.374533	9.26449	0.74081	0.389401	0.999732
436658	5	ift74	+	-0.45328	5.47962	0.739693	0.389759	0.999732
100033722	19	mir489	-	-0.379929	9.56874	0.739585	0.389794	0.999732
402927	11	zgc:77375	-	0.327067	10.4697	0.739457	0.389835	0.999732
399487	20	ywhaqa	+	0.612174	7.69921	0.738558	0.390123	0.999732
664770	5	slc6a4b	-	-0.615047	5.57481	0.737611	0.390427	0.999732
335098	1	spry2	+	0.247994	7.81776	0.737245	0.390545	0.999732
30340	3	hoxb4a	+	0.377633	8.99914	0.735965	0.390957	0.999732
373865	9	kctd12.1	+	-0.599324	7.99245	0.735549	0.39109	0.999732
100000326	21	gpn3	+	-0.4444	6.92658	0.734042	0.391576	0.999732
565629	17	kcnk10b	+	-0.237927	8.07877	0.733065	0.391892	0.999732
550373	17	ppie	-	0.390438	5.16336	0.731861	0.392281	0.999732
324681	5	rhogc	-	0.10649	7.79586	0.731578	0.392372	0.999732
557682	24	dcun1d3	+	-0.488536	9.30722	0.731524	0.39239	0.999732
567239	5	scn4bb	-	-0.79689	7.00987	0.730798	0.392625	0.999732
393638	15	timm50	-	0.527853	8.08037	0.730298	0.392787	0.999732
564342	12	mfsd8	+	-0.446817	5.96367	0.726365	0.394064	0.999732
555267	20	mmachc	+	-0.342057	7.963	0.726263	0.394097	0.999732
324407	7	chsy1	+	0.341922	9.92429	0.724303	0.394736	0.999732
100535037	7	si:dkey-148a17.5	+	-0.254875	7.37709	0.721339	0.395705	0.999732
567061	8	espn	+	0.391323	9.07055	0.719022	0.396465	0.999732
107988037	16	LOC107988037	+	0.30235	5.95843	0.718087	0.396772	0.999732
751786	14	cnga2a	+	-0.208159	7.70844	0.716183	0.397399	0.999732
373884	25	ada2a	+	-0.838722	5.89421	0.716051	0.397442	0.999732
325464	12	kdelr2b	-	-0.657706	8.67463	0.716049	0.397443	0.999732
337771	23	zgc:162858	-	0.615539	7.5309	0.715885	0.397497	0.999732
393127	12	pemt	+	-0.238179	8.10785	0.715796	0.397526	0.999732
445126	19	fkbp9	-	0.769022	6.08016	0.715778	0.397532	0.999732
317745	8	impdh2	+	-0.547318	8.72523	0.715756	0.397539	0.999732
393272	20	ociad1	-	0.693608	7.93609	0.713094	0.398419	0.999732
445060	13	b3gat2	+	-0.481714	8.68179	0.713088	0.398421	0.999732
100000478	20	mgat2	-	0.179793	6.76827	0.711217	0.39904	0.999732
100003679	6	keap1b	-	-0.540483	7.49553	0.710649	0.399228	0.999732
447893	5	anxa3a	+	-0.0745326	8.42003	0.710508	0.399275	0.999732
405896	9	sp9	-	0.484365	7.94157	0.709387	0.399647	0.999732
564840	5	LOC564840	-	0.374473	10.1073	0.708111	0.400072	0.999732
403065	4	braf	-	0.450805	8.57578	0.706407	0.400639	0.999732
562031	14	pcdh18b	+	0.48214	7.94281	0.705289	0.401012	0.999732
791182	13	sfxn3	-	-0.71666	7.18606	0.70386	0.40149	0.999732
563090	25	sin3aa	-	0.660476	8.01681	0.703752	0.401526	0.999732
560495	20	si:ch211-195d17.2	-	-0.781303	7.66458	0.703417	0.401638	0.999732
100101649	24	amer2	+	0.219261	7.43311	0.702236	0.402033	0.999732
555525	6	ubn2a	-	0.379933	10.2454	0.701172	0.40239	0.999732
373095	19	tpbga	+	-0.757388	6.45617	0.698716	0.403215	0.999732
100005885	17	spdya	+	0.307068	8.08278	0.698537	0.403276	0.999732
563236	10	chd1	-	0.888551	5.87026	0.697501	0.403625	0.999732
393656	5	rab14l	-	-0.490906	8.75043	0.696594	0.40393	0.999732
323326	3	tlcd3ba	-	0.667083	6.33469	0.694854	0.404518	0.999732
407688	2	sft2d3	+	-0.528742	7.60318	0.694181	0.404746	0.999732
402856	19	twistnb	-	-0.439138	9.03736	0.694176	0.404748	0.999732
572435	2	eif4g1a	+	-0.609266	7.62144	0.692894	0.405182	0.999732
407672	22	asic1b	-	0.338902	6.83455	0.689711	0.406263	0.999732
100005033	2	pip5k1cb	-	-0.377344	9.78498	0.689511	0.406331	0.999732
559928	21	dnajc18	-	-0.689399	7.236	0.689081	0.406477	0.999732
368717	17	itpka	+	-0.592204	7.53446	0.688377	0.406717	0.999732
30479	9	evx2	+	0.407912	8.25505	0.686676	0.407297	0.999732
337010	5	rpl7a	-	-0.316349	6.30792	0.68586	0.407576	0.999732
445107	1	capn9	-	0.262542	7.6377	0.685728	0.407621	0.999732
386801	9	agps	-	0.42875	9.05543	0.684394	0.408078	0.999732
780837	9	zgc:158320	-	-0.49967	8.96361	0.6826	0.408693	0.999732
100049158	12	pkmyt1	-	-0.192631	8.31045	0.682414	0.408757	0.999732
550521	4	phyh	+	0.591063	8.32626	0.680938	0.409264	0.999732
324404	4	snd1	-	-0.341388	10.2602	0.676056	0.410948	0.999732
334626	18	eif3m	+	-0.493022	7.96407	0.675958	0.410982	0.999732
797331	8	slc12a5b	-	-0.213587	7.00312	0.670427	0.412903	0.999732
406805	13	nvl	-	-0.653122	7.55781	0.669275	0.413304	0.999732
30770	10	robo3	-	0.394582	5.51182	0.668939	0.413422	0.999732
402930	5	wbp1	-	-0.389881	9.97508	0.66832	0.413638	0.999732
393564	10	nr2f1b	+	0.294328	9.85171	0.666667	0.414216	0.999732
793727	16	gnl2	+	-0.84874	7.04479	0.666585	0.414245	0.999732
323445	19	nfyc	+	0.653122	7.50252	0.665963	0.414463	0.999732
100329779	2	rock1	+	-0.670874	6.89409	0.665605	0.414588	0.999732
504088	13	enpep	-	0.298542	7.42422	0.665115	0.41476	0.999732
447866	10	arrdc3b	-	-0.703334	7.17168	0.664612	0.414936	0.999732
378438	3	selenow2b	-	0.255252	6.93931	0.663601	0.415291	0.999732
790937	11	kaznb	-	0.391182	5.61158	0.662721	0.415601	0.999732
450056	3	tbc1d16	+	0.424366	9.19448	0.662709	0.415605	0.999732
565062	21	tor1	+	0.279028	8.1349	0.659719	0.416659	0.999732
402906	3	jpt1b	-	-0.453322	9.02071	0.657967	0.417279	0.999732
449945	15	pgm2l1	+	-0.190329	8.39438	0.657361	0.417493	0.999732
550414	23	adtrp1	+	-0.68127	6.87302	0.656961	0.417635	0.999732
100000160	21	fgfr4	-	-0.528165	5.74234	0.656181	0.417911	0.999732
560416	19	erf	-	-0.784744	5.79258	0.656113	0.417935	0.999732
406669	19	pdcd6ip	+	-0.737964	6.16325	0.655873	0.418021	0.999732
100331484	11	ier2b	-	0.593268	7.69359	0.655655	0.418098	0.999732
327060	18	wee1	-	0.432001	9.07792	0.655597	0.418119	0.999732
767686	14	rnf44	+	0.312873	6.53463	0.655095	0.418297	0.999732
30096	24	zic1	-	-0.303364	9.04951	0.654739	0.418423	0.999732
795490	25	kcna6a	+	0.256666	7.06143	0.649836	0.420171	0.999732
30500	17	otx1	+	0.243538	9.01791	0.648052	0.42081	0.999732
402816	1	pou4f2	+	0.296182	7.90705	0.647438	0.42103	0.999732
334166	11	fam43a	+	-0.391671	9.0881	0.647103	0.42115	0.999732
100329171	18	bmp16	+	0.31563	6.33632	0.647045	0.421171	0.999732
100124531	2	loxl5b	+	-0.309649	9.62881	0.645453	0.421743	0.999732
550284	13	wdr92	+	-0.441425	7.21679	0.644616	0.422044	0.999732
393746	2	viml	+	0.421129	8.51443	0.644438	0.422108	0.999732
394014	14	wdr1	+	-0.46625	9.47957	0.643806	0.422336	0.999732
317747	13	rock2a	-	-0.57908	7.72234	0.642481	0.422814	0.999732
450026	7	tspan5a	-	0.739214	6.61134	0.642392	0.422846	0.999732
405839	20	eif2b2	-	-0.358115	10.0829	0.641487	0.423173	0.999732
101882557	2	si:ch1073-339l18.2	+	0.500363	8.67651	0.641479	0.423176	0.999732
563570	3	hs3st4	-	-0.522343	7.21057	0.641067	0.423325	0.999732
100192212	17	naa30	+	-0.488308	9.48978	0.640391	0.423569	0.999732
100001484	9	olig1	-	-0.203427	7.64517	0.639246	0.423984	0.999732
402929	20	evlb	-	0.476558	8.21014	0.638713	0.424177	0.999732
415107	16	bves	+	0.368094	7.99754	0.638532	0.424243	0.999732
555865	7	zgc:162297	-	0.598596	8.03043	0.637952	0.424453	0.999732
557828	18	panx2	-	0.370689	8.30793	0.635277	0.425426	0.999732
565563	9	kif5c	-	-0.344393	8.01406	0.635229	0.425444	0.999732
30529	14	sox3	-	0.254579	9.38639	0.63386	0.425943	0.999732
326734	6	tlk1b	-	-1.13943	6.57354	0.63295	0.426275	0.999732
415184	4	msrb3	-	0.529645	7.99551	0.632828	0.42632	0.999732
768201	9	usp37	-	-0.591737	7.78421	0.629608	0.427499	0.999732
555492	13	wbp1la	+	0.701395	6.64331	0.629133	0.427674	0.999732
386808	7	aph1b	+	-0.491501	8.30254	0.628451	0.427924	0.999732
570855	8	foxe3	+	0.248995	7.96889	0.627749	0.428182	0.999732
335250	8	mecp2	-	-0.184956	7.94844	0.625651	0.428955	0.999732
393251	23	tspan31	+	-0.605624	7.84291	0.620479	0.430869	0.999732
393762	3	si:ch73-141c7.1	-	-0.527164	7.77791	0.61886	0.431471	0.999732
553788	20	map3k7	-	-0.424516	9.51273	0.617895	0.431831	0.999732
541392	7	slc25a44b	+	0.492886	8.29067	0.617835	0.431853	0.999732
566597	4	ppfia2	-	-0.138597	7.96877	0.616182	0.43247	0.999732
751746	13	mrps6	+	-0.671863	7.80782	0.61503	0.4329	0.999732
556371	20	rhoj	+	0.378119	8.5553	0.614598	0.433062	0.999732
322720	18	itpkcb	-	0.52742	8.84839	0.61425	0.433192	0.999732
393809	19	cap2	+	-0.774222	7.19126	0.611474	0.434233	0.999732
791156	15	slc25a15a	-	0.42049	7.27835	0.611044	0.434395	0.999732
559796	23	bhlhe23	-	-0.263191	11.0844	0.609975	0.434797	0.999732
407693	17	esrrb	+	-0.22429	9.09539	0.609189	0.435093	0.999732
677758	9	rpl31	-	0.50106	7.70397	0.608657	0.435294	0.999732
323738	2	ankhb	+	0.565025	6.08661	0.608645	0.435299	0.999732
30104	6	klf1	+	0.398103	4.84869	0.608339	0.435414	0.999732
406390	7	thap11	-	-0.316265	10.953	0.607839	0.435603	0.999732
556522	23	agmat	+	0.364774	9.21012	0.607488	0.435735	0.999732
337397	17	tmem30aa	-	0.562546	6.7048	0.607456	0.435747	0.999732
100037333	3	zgc:162612	-	-0.390816	8.77355	0.605924	0.436327	0.999732
393693	9	sap18	-	-0.669413	7.58414	0.605065	0.436652	0.999732
796447	20	leg1.1	+	0.241737	6.87549	0.604943	0.436698	0.999732
402999	16	irx4a	-	-0.346905	8.48894	0.604322	0.436934	0.999732
100004460	13	pcsk2	+	0.480159	8.10215	0.601798	0.437893	0.999732
497640	7	fgf11a	+	0.147463	7.5484	0.601265	0.438096	0.999732
563147	2	prkacbb	-	-0.541421	7.51283	0.600068	0.438552	0.999732
446169	21	abhd11	-	0.545754	8.01272	0.599733	0.43868	0.999732
402922	22	dstyk	-	0.456212	8.76436	0.59954	0.438754	0.999732
560569	17	zgc:162964	+	0.32224	8.80665	0.59847	0.439162	0.999732
777704	2	zgc:123035	-	-0.494245	8.41196	0.597782	0.439425	0.999732
724012	18	mob2b	+	-0.295082	10.2813	0.597613	0.43949	0.999732
30499	19	evx1	-	-0.323935	9.15389	0.5976	0.439495	0.999732
561376	4	pus7l	-	0.461423	6.02518	0.596971	0.439736	0.999732
793445	8	prr16	+	0.390516	9.48036	0.596293	0.439996	0.999732
436684	21	otub1a	+	-0.219723	8.18945	0.594125	0.440828	0.999732
58215	21	fech	+	0.534981	8.35023	0.593561	0.441045	0.999732
751736	23	ubxn10	+	0.262707	6.7968	0.592725	0.441367	0.999732
335907	7	anp32a	-	0.622047	6.97638	0.592609	0.441412	0.999732
790927	3	triobpb	+	-0.679415	8.70969	0.592406	0.44149	0.999732
553451	11	sptbn1	-	-0.310367	8.28816	0.590072	0.442391	0.999732
30525	8	foxd2	+	0.35469	7.59683	0.589949	0.442439	0.999732
553378	12	tbcc	+	0.628643	6.43539	0.589277	0.442699	0.999732
559473	22	usp49	+	0.534172	6.59234	0.588968	0.442819	0.999732
492689	11	fam83d	+	0.510464	7.28397	0.587544	0.44337	0.999732
393912	20	b4galt6	-	0.561005	8.15245	0.585388	0.444208	0.999732
768186	2	zgc:153115	-	-0.359026	10.1029	0.58511	0.444316	0.999732
797948	14	hdx	-	-0.575281	7.17268	0.58453	0.444542	0.999732
795807	1	clrn2	+	-0.384831	7.81658	0.583539	0.444929	0.999732
751785	7	aldh1a3	-	-0.291172	7.02552	0.582993	0.445141	0.999732
110437777	12	acadsb	-	0.281456	8.0304	0.581058	0.445898	0.999732
322325	5	rnf128a	-	-0.691363	5.00808	0.580102	0.446272	0.999732
548345	9	nalcn	-	0.734441	6.19567	0.580004	0.446311	0.999732
100301575	22	LOC100301575	+	0.247537	8.004	0.578993	0.446707	0.999732
569213	20	tmem121ab	-	-0.322153	6.88	0.578972	0.446716	0.999732
81583	21	cldnd	+	0.266251	8.44665	0.578586	0.446867	0.999732
554094	7	hist1h2a2	-	-0.599207	7.63916	0.577562	0.44727	0.999732
107195253	14	LOC107195253	+	-0.681901	8.46811	0.577302	0.447372	0.999732
557406	18	si:dkey-102f14.5	+	0.303238	8.48234	0.576697	0.44761	0.999732
58052	12	hoxb5b	+	0.254051	8.71159	0.575113	0.448234	0.999732
566470	16	gdf6a	-	-0.741131	5.84181	0.574107	0.448631	0.999732
30260	13	noto	+	0.334549	8.53772	0.573252	0.448969	0.999732
406206	1	mnx2b	-	0.325229	8.40644	0.572267	0.449359	0.999732
368752	3	vat1	+	-0.311155	9.92297	0.570435	0.450086	0.999732
562704	20	angel2	-	-0.405016	8.87901	0.569614	0.450412	0.999732
368686	7	slc39a13	+	0.714059	7.69012	0.569476	0.450467	0.999732
794222	3	cacng4b	-	-0.823053	5.4881	0.568138	0.451	0.999732
282667	19	sdc2	-	0.445833	9.09578	0.566347	0.451714	0.999732
393894	10	pitpnb	+	-0.582472	7.241	0.565442	0.452076	0.999732
30576	11	ldb1b	-	-0.395631	8.04918	0.565155	0.452191	0.999732
436639	8	tjp2b	+	0.234117	7.02551	0.563145	0.452996	0.999732
393303	22	tnfaip8l1	-	0.995257	5.25638	0.561518	0.453649	0.999732
393561	13	abcc2	+	0.290782	5.91559	0.561247	0.453758	0.999732
326906	8	suv39h1b	-	0.626717	5.84925	0.560276	0.454149	0.999732
394026	13	bmp5	+	0.359263	9.47492	0.557197	0.455392	0.999732
445561	18	cttn	-	0.302426	8.74745	0.556522	0.455665	0.999732
394037	10	cct8	-	0.507368	7.5853	0.556117	0.455829	0.999732
553611	20	six6b	-	0.455719	5.82004	0.556073	0.455847	0.999732
58050	19	hoxa4a	+	0.227438	8.63679	0.553046	0.457076	0.999732
373125	5	aifm1	-	-0.496936	7.91957	0.552862	0.457151	0.999732
100136839	9	igf2bp2a	-	-0.533272	7.71802	0.552414	0.457333	0.999732
108449885	13	npas4l	+	0.357059	7.7119	0.551665	0.457638	0.999732
324486	16	taf2	+	-0.287416	6.91355	0.551519	0.457698	0.999732
559813	7	arhgap36	-	-0.325429	7.14723	0.549928	0.458347	0.999732
100141348	13	ccdc85a	-	0.28442	8.61432	0.547176	0.459474	0.999732
572429	16	baalca	+	0.359221	9.02207	0.547038	0.45953	0.999732
404625	17	cx52.9	+	-0.187312	8.89776	0.546005	0.459955	0.999732
559732	18	ttc9b	+	-0.332944	9.13129	0.545849	0.460019	0.999732
30489	21	bfb	-	0.335147	5.00774	0.54381	0.460858	0.999732
445374	6	negr1	+	-0.428355	8.21766	0.543254	0.461087	0.999732
565373	23	agrn	+	-0.380921	8.87287	0.543193	0.461113	0.999732
336198	13	ppp4r3b	+	0.387947	8.51853	0.542876	0.461243	0.999732
393365	5	mtmr8	-	-0.319696	5.96517	0.541866	0.46166	0.999732
393701	22	ssu72	-	-0.375956	9.72936	0.540607	0.462181	0.999732
565235	16	aldh5a1	-	-0.372657	8.84486	0.540552	0.462204	0.999732
563942	19	kat2b	+	0.752845	6.14831	0.540082	0.462399	0.999732
322506	7	nqo1	+	-0.372307	8.14782	0.539415	0.462675	0.999732
570147	5	add2	-	-0.285106	8.34015	0.539408	0.462678	0.999732
550339	21	wdr73	-	0.560698	4.81095	0.538868	0.462902	0.999732
30403	23	hoxc11a	+	0.243202	9.59971	0.538038	0.463247	0.999732
100000576	7	abcf2b	-	-0.411745	8.31999	0.537697	0.463389	0.999732
793458	12	pyyb	-	-0.277168	7.62873	0.536692	0.463807	0.999732
446130	10	si:ch211-237l4.6	+	0.266848	8.75245	0.535153	0.464448	0.999732
386844	14	ssrp1a	-	0.913572	3.84423	0.533973	0.464941	0.999732
790928	16	rnf115	-	0.895506	7.06936	0.532647	0.465496	0.999732
448867	24	prmt6	+	0.434394	8.66855	0.531707	0.46589	0.999732
323848	24	mcmdc2as	+	0.285506	8.44574	0.531697	0.465894	0.999732
556393	9	dhrs12	+	-0.822788	5.70062	0.530703	0.466312	0.999732
567859	1	si:ch211-114l13.7	-	-0.287795	10.0478	0.52926	0.466918	0.999732
58047	19	hoxa9a	+	0.354055	7.5043	0.52836	0.467297	0.999732
492735	18	si:ch211-212o1.2	+	-0.391687	8.37915	0.526912	0.467908	0.999732
406394	20	yy1b	-	-0.289345	10.705	0.526791	0.467959	0.999732
664692	15	lsamp	-	0.542095	6.58226	0.526139	0.468235	0.999732
447861	14	rnf103	+	0.591339	4.38949	0.525276	0.4686	0.999732
503755	5	zgc:110796	+	-0.615736	7.52259	0.524382	0.468978	0.999732
791180	14	shisa3	-	-0.369822	8.94991	0.523801	0.469225	0.999732
326668	2	ss18	-	-1.04251	5.28631	0.523033	0.469551	0.999732
568779	5	zbtb20	-	-0.390684	8.43469	0.521735	0.470103	0.999732
259190	23	hm13	-	0.594684	7.57676	0.520832	0.470487	0.999732
449813	3	sgf29	-	0.544745	6.1502	0.520523	0.470619	0.999732
101885477	18	bncr	+	0.290874	9.14103	0.519766	0.470942	0.999732
566060	13	tjap1	-	-0.714641	6.32324	0.519678	0.470979	0.999732
405828	20	nup43	+	-1.42527	5.46609	0.519325	0.47113	0.999732
100126106	25	ano9a	+	-0.236689	8.59767	0.518788	0.471359	0.999732
447926	8	zgc:103670	+	-0.566137	7.90201	0.518536	0.471467	0.999732
100002070	2	irf4a	-	0.386883	7.42947	0.518338	0.471551	0.999732
566443	16	fxyd6l	-	-0.16386	7.04	0.517866	0.471754	0.999732
561190	25	atp2b1b	-	0.444917	8.10313	0.517431	0.47194	0.999732
102725540	14	trpc7b	+	-0.185888	8.47698	0.517114	0.472076	0.999732
751629	10	kmt5aa	+	0.462782	8.51045	0.517047	0.472104	0.999732
100002878	5	fam78ab	-	-0.514739	8.03248	0.516964	0.47214	0.999732
798635	8	slc6a17	+	-0.887005	3.88147	0.515978	0.472562	0.999732
336099	13	trim9	-	-0.332632	11.1019	0.515784	0.472646	0.999732
445047	23	arf3a	-	0.466509	7.32036	0.51566	0.472699	0.999732
566703	20	znf395b	-	-0.489516	7.52902	0.514694	0.473114	0.999732
30504	6	opn1mw4	+	0.38945	6.74574	0.514063	0.473385	0.999732
100125271	25	hist1h2a3	+	-0.31002	9.02597	0.513595	0.473587	0.999732
101883455	2	slco5a1b	-	-0.329284	7.78169	0.513527	0.473616	0.999732
751626	13	dhrs7	-	-0.580507	6.71238	0.512475	0.474069	0.999732
493588	14	pcdh2ab2	-	0.441733	4.40572	0.511651	0.474425	0.999732
30131	1	dla	+	0.716456	6.99438	0.511353	0.474554	0.999732
562705	12	ppp4cb	-	0.493176	8.11946	0.511035	0.474691	0.999732
562050	21	slc6a7	+	0.683452	6.72154	0.510572	0.474891	0.999732
58109	13	valopa	-	-0.438416	7.82089	0.510108	0.475092	0.999732
30245	25	wt1a	-	0.193876	7.91979	0.509387	0.475404	0.999732
30101	8	skia	-	0.446212	8.6161	0.507838	0.476076	0.999732
322008	3	kctd5a	-	0.528068	8.42133	0.507672	0.476148	0.999732
553216	23	pm20d1.1	-	-0.326844	8.13364	0.506986	0.476447	0.999732
327204	12	rac1a	-	-1.88833	5.65623	0.506327	0.476733	0.999732
100141360	13	btbd6a	-	0.338449	9.30916	0.505483	0.477101	0.999732
386967	2	stam	+	-0.782328	6.19263	0.50451	0.477525	0.999732
792465	19	mturn	-	-0.236556	8.45839	0.50396	0.477765	0.999732
100006088	4	sobpb	-	0.345524	9.12762	0.503858	0.47781	0.999732
30113	11	skib	-	0.424415	8.00585	0.5031	0.478141	0.999732
566046	18	wtip	-	0.341572	9.79265	0.500784	0.479156	0.999732
323011	13	lgi1a	+	0.59021	8.67063	0.500505	0.479278	0.999732
393772	7	si:dkey-172h23.2	-	-0.415338	8.06432	0.499671	0.479645	0.999732
170454	17	meis2a	+	-0.457607	7.64883	0.498237	0.480276	0.999732
436692	8	entpd4	+	-0.70864	8.03608	0.498167	0.480307	0.999732
569543	5	epg5	-	0.160213	7.08399	0.498116	0.480329	0.999732
322614	13	arg2	+	-0.496174	7.13414	0.497765	0.480484	0.999732
100319240	9	serp2	+	-0.249863	5.12925	0.495131	0.481647	0.999732
335380	13	si:dkey-33c12.3	-	0.385387	9.48639	0.494729	0.481825	0.999732
30296	20	foxo3b	-	0.636508	4.3758	0.492749	0.482704	0.999732
563448	23	zgc:193690	-	-0.171033	8.9956	0.490576	0.483671	0.999732
393563	12	ghitm	-	-0.435302	8.66424	0.489693	0.484064	0.999732
402943	15	stard10	+	0.386004	7.25124	0.487726	0.484944	0.999732
565258	18	necab2	+	0.365863	7.52734	0.485893	0.485765	0.999732
447838	24	coasy	-	-0.474145	3.88095	0.485555	0.485917	0.999732
30680	12	raraa	+	-0.627737	7.06328	0.485122	0.486111	0.999732
791209	23	zgc:158254	+	0.343671	8.66052	0.484961	0.486184	0.999732
791773	9	gpr39	+	-0.216513	8.2439	0.48465	0.486324	0.999732
321899	14	hnrnpa0l	+	0.368814	10.4044	0.484604	0.486344	0.999732
567482	9	si:dkey-189g17.2	+	0.171909	8.73976	0.483907	0.486658	0.999732
565829	3	emc10	-	-0.386702	7.93584	0.483365	0.486902	0.999732
436827	5	sat2b	+	-0.337594	6.6751	0.482921	0.487102	0.999732
326793	2	lrrc42	+	0.605669	6.70522	0.482672	0.487215	0.999732
571403	17	znf395a	+	-0.549313	7.42269	0.482378	0.487347	0.999732
406724	20	zbtb2b	+	0.521919	8.18428	0.482023	0.487507	0.999732
317636	21	ompb	-	-0.137702	8.6865	0.481818	0.4876	0.999732
558758	9	acp6	+	-0.706881	4.86803	0.481708	0.48765	0.999732
493181	18	fgf7	+	0.192185	7.42427	0.48164	0.48768	0.999732
100151171	15	or128-3	-	0.328132	6.67715	0.481347	0.487813	0.999732
403039	9	igfbp5b	-	-0.509796	5.96218	0.480501	0.488195	0.999732
403143	15	sarm1	-	0.250542	8.90761	0.480307	0.488284	0.999732
565402	24	col11a1a	-	-0.335571	7.89372	0.480175	0.488343	0.999732
324413	11	bhlhe40	-	0.534608	7.63747	0.478427	0.489136	0.999732
100034477	19	ubap2l	+	-0.402597	9.04646	0.477865	0.489391	0.999732
100136871	13	ddx43	-	-0.224332	8.80621	0.477512	0.489551	0.999732
100141333	2	znf1014	-	-0.398326	6.19641	0.477494	0.48956	0.999732
563810	7	lto1	+	-0.430677	8.28295	0.475849	0.490309	0.999732
561090	4	kcnj8	+	-0.25934	9.34045	0.475533	0.490453	0.999732
369189	20	zar1	-	0.42268	6.03389	0.475391	0.490517	0.999732
100004342	9	osbpl6	-	0.251487	6.65339	0.473312	0.491467	0.999732
794178	6	hdlbpa	-	-0.717414	5.41679	0.473064	0.491581	0.999732
561390	13	ide	+	0.408115	8.29649	0.472796	0.491704	0.999732
30637	4	mdm2	+	-0.522933	7.88104	0.471917	0.492106	0.999732
58216	13	atoh7	+	0.159524	8.67803	0.471499	0.492298	0.999732
572849	18	kmt5b	+	-0.449475	8.03991	0.471153	0.492457	0.999732
445098	6	nck2b	+	-1.11576	5.32043	0.469531	0.493203	0.999732
767708	3	hs3st3b1a	+	0.438954	8.81124	0.468839	0.493522	0.999732
406323	11	chia.1	+	-0.281923	5.03566	0.468183	0.493824	0.999732
797303	15	tada2a	+	-0.373372	4.99079	0.467825	0.493989	0.999732
326929	2	eef2b	+	0.42629	8.4956	0.467445	0.494165	0.999732
368917	13	adam8a	+	0.369348	8.28906	0.467114	0.494318	0.999732
100003342	3	grin2ca	-	-0.197444	6.80226	0.465452	0.495087	0.999732
797129	12	si:ch1073-357b18.4	-	-0.579728	8.56752	0.464578	0.495492	0.999732
114429	5	znf703	-	-0.403822	7.45838	0.461902	0.496737	0.999732
394044	10	uvrag	-	-0.565181	7.00635	0.461839	0.496766	0.999732
559804	1	rnf150a	+	-0.56635	6.79017	0.461507	0.496921	0.999732
541415	6	ilrun	-	-0.537348	6.94883	0.460717	0.497289	0.999732
100149582	2	si:ch211-71m22.1	-	-0.555845	6.73496	0.458745	0.498211	0.999732
335866	13	irf2bp2a	-	-0.30322	10.5584	0.458246	0.498445	0.999732
30082	13	khdrbs1a	-	-0.923575	6.63612	0.457073	0.498995	0.999732
792229	24	sh3glb1a	+	-0.251485	8.12924	0.455801	0.499593	0.999732
30244	9	en1a	-	-0.347325	7.91871	0.455685	0.499648	0.999732
568509	11	syngr2b	-	0.488951	8.29025	0.454993	0.499973	0.999732
386644	6	ddi2	+	0.525499	7.72613	0.454394	0.500255	0.999732
406418	2	fubp1	+	0.489451	8.20249	0.454209	0.500343	0.999732
405872	3	nptx1l	-	-0.324023	9.29166	0.451831	0.501467	0.999732
492354	6	fam83fb	-	0.241303	8.74265	0.449954	0.502357	0.999732
100004177	4	atp23	-	0.338612	8.97858	0.449741	0.502458	0.999732
100033753	1	mir740	+	-0.15477	8.58796	0.44667	0.503921	0.999732
449817	23	kansl2	+	-0.282522	6.01543	0.446527	0.503989	0.999732
550405	22	lhx9	-	0.270297	7.09162	0.446131	0.504178	0.999732
100003157	13	zbtb18	+	0.290201	6.3179	0.445342	0.504555	0.999732
554064	14	pcdh2g17	-	-0.542381	7.73993	0.444866	0.504783	0.999732
334121	9	hacd2	-	0.664136	6.69619	0.444632	0.504895	0.999732
497648	2	dlg1l	-	-0.197231	7.85577	0.443806	0.505291	0.999732
797835	5	zgc:194908	-	0.410272	7.16025	0.442811	0.505769	0.999732
569256	15	fat3a	+	0.548334	7.21997	0.442788	0.50578	0.999732
335015	5	fam76b	-	0.794184	5.33919	0.441277	0.506507	0.999732
100538108	12	plaub	+	-0.256493	7.33485	0.440549	0.506858	0.999732
407669	3	asic2	+	-0.371641	9.03327	0.43929	0.507465	0.999732
566102	2	epc1b	-	0.509195	8.40821	0.438823	0.507691	0.999732
570435	7	fgf4	+	-0.264274	9.52534	0.438479	0.507858	0.999732
560056	19	znf704	-	-0.396844	8.90409	0.437769	0.508201	0.999732
569582	7	mex3b	-	0.342467	8.36329	0.437741	0.508215	0.999732
768183	21	gabra1	-	0.241483	8.68168	0.436704	0.508718	0.999732
796446	17	adprhl2	+	-0.635601	6.08933	0.436489	0.508822	0.999732
347743	8	selenoh	+	0.702575	5.90068	0.435355	0.509373	0.999732
100033555	22	mir9-4	+	-0.290743	8.97558	0.434421	0.509828	0.999732
450058	1	zgc:101679	-	-0.618967	5.34875	0.434012	0.510027	0.999732
393767	5	rom1a	-	-0.251134	6.54709	0.433445	0.510304	0.999732
402931	20	slc35b2	-	-0.524027	7.30769	0.432124	0.510949	0.999732
564103	13	lbx1a	-	0.235309	8.38626	0.431032	0.511483	0.999732
322605	4	chpt1	-	-0.524236	7.20321	0.430733	0.51163	0.999732
571904	1	gpc6a	+	0.360169	8.6868	0.430246	0.511868	0.999732
30427	16	nr2f5	+	-0.415737	8.33906	0.430014	0.511982	0.999732
562398	2	sema6ba	+	-0.291422	8.92817	0.429971	0.512003	0.999732
403041	9	zic5	-	-0.37758	5.49698	0.429306	0.51233	0.999732
573060	8	LOC573060	+	-0.114246	9.1221	0.428555	0.512699	0.999732
402892	10	orai1b	+	-0.708109	8.7731	0.42827	0.512839	0.999732
102216265	12	sox8a	-	-0.306979	7.54849	0.428127	0.512909	0.999732
260303	18	reln	-	-0.240286	5.1373	0.42797	0.512987	0.999732
79375	20	foxc1b	+	0.292543	8.31964	0.427442	0.513247	0.999732
321113	5	zgc:65851	-	0.260394	9.80926	0.427398	0.513269	0.999732
559990	18	mlc1	-	0.300632	6.84592	0.42735	0.513292	0.999732
406835	5	serinc5	-	0.435839	8.82112	0.427267	0.513333	0.999732
334311	2	angptl1b	-	0.215152	9.82627	0.427203	0.513365	0.999732
393225	8	dmap1	-	0.194373	6.69103	0.426794	0.513566	0.999732
100101640	15	apoa1b	-	0.281839	7.11013	0.426027	0.513945	0.999732
393559	18	gmps	+	-0.41686	8.96684	0.424894	0.514505	0.999732
100033387	8	nefmb	+	-0.302986	7.94075	0.424634	0.514634	0.999732
30259	11	prph	-	-0.160268	8.51386	0.424389	0.514755	0.999732
100535895	18	rnpepl1	+	-0.295776	10.3297	0.423974	0.514961	0.999732
497643	14	gdf9	+	-0.363572	8.42627	0.423359	0.515266	0.999732
678586	13	rtn4b	-	0.570877	7.68084	0.422604	0.515641	0.999732
30344	3	hoxb9a	+	0.223301	9.41144	0.422499	0.515693	0.999732
560060	20	daam1b	-	-0.190907	6.41468	0.421966	0.515958	0.999732
553510	21	st8sia3	-	-0.33165	6.91926	0.421362	0.516258	0.999732
406287	5	slc37a2	+	0.491146	8.38472	0.420637	0.516619	0.999732
751661	25	zgc:153405	-	0.237467	10.0282	0.420475	0.5167	0.999732
557812	1	fam184b	-	-0.3721	8.68768	0.420263	0.516806	0.999732
83415	13	six2a	+	0.445831	7.38158	0.420025	0.516924	0.999732
445020	7	pdcd7	+	0.79874	6.02096	0.419812	0.517031	0.999732
334133	5	ube2g1a	+	0.381441	8.95478	0.416897	0.51849	0.999732
558069	2	ctnnd2b	-	-0.440333	7.57835	0.416785	0.518546	0.999732
541371	1	en1b	+	0.253879	8.9178	0.416682	0.518597	0.999732
550445	1	acta1a	+	0.426962	7.38361	0.416058	0.518911	0.999732
30536	14	emx3	-	0.331371	6.03637	0.415204	0.51934	0.999732
100005187	21	wu:fj42b12	+	-0.31303	9.20599	0.414193	0.519849	0.999732
494057	7	fam113	-	-0.216712	8.35751	0.413768	0.520063	0.999732
568064	5	rabep1	+	0.472311	8.24637	0.413343	0.520277	0.999732
327466	15	dyrk1ab	+	0.336127	8.84456	0.411988	0.520962	0.999732
406660	17	calm1a	-	-0.505138	7.56616	0.411782	0.521067	0.999732
373116	2	hes6	+	0.227517	9.55955	0.4095	0.522223	0.999732
568117	5	spns2	-	-0.301476	8.43123	0.408611	0.522676	0.999732
321726	19	rbbp4	-	-0.35925	9.23084	0.408233	0.522868	0.999732
724019	1	crb3b	+	0.314743	7.33379	0.407952	0.523011	0.999732
561076	20	gsx2	-	0.323767	8.57084	0.407249	0.523369	0.999732
570520	6	inha	-	0.246024	4.44377	0.406916	0.523539	0.999732
565201	14	hs3st1	+	-0.175734	8.11907	0.4064	0.523803	0.999732
110438188	20	nkain2	-	-0.256117	8.94223	0.406269	0.523869	0.999732
324723	17	irf2bpl	-	0.391366	9.27336	0.402137	0.525987	0.999732
561042	5	shisa2a	+	0.268657	9.78754	0.401958	0.52608	0.999732
553633	4	parp12b	-	-0.435126	8.21388	0.401505	0.526313	0.999732
777731	13	smap1	-	0.418881	8.82813	0.401463	0.526334	0.999732
565213	7	slc9a5	+	-0.307097	9.68495	0.399464	0.527366	0.999732
100000492	6	mafaa	-	0.254526	9.40281	0.399333	0.527434	0.999732
571426	15	fkrp	-	-0.465272	6.72733	0.398564	0.527832	0.999732
58072	2	fzd8b	-	-0.493419	7.35415	0.398315	0.527961	0.999732
407084	5	riok2	-	-0.568576	6.78245	0.39823	0.528005	0.999732
336719	19	rplp1	-	0.171288	8.99913	0.397627	0.528317	0.999732
565154	18	rspry1	+	-0.357401	9.06274	0.397405	0.528432	0.999732
325603	13	polr1b	+	0.45038	7.78988	0.397383	0.528444	0.999732
100038799	5	mink1	-	0.268361	9.20945	0.392975	0.53074	0.999732
387527	16	cyp4t8	-	-0.292949	5.87285	0.390813	0.531872	0.999732
558139	20	sele	-	-0.5154	4.55761	0.390623	0.531972	0.999732
325242	20	dtnba	-	0.742088	6.49441	0.390594	0.531987	0.999732
325561	11	rpn1	-	0.256473	9.45641	0.390501	0.532036	0.999732
558132	18	si:dkey-12e7.4	-	-0.548243	5.4687	0.390396	0.532091	0.999732
562798	18	plekhg7	-	0.325783	6.98862	0.389507	0.532559	0.999732
100003895	1	arfip1	-	-0.565657	6.68721	0.388777	0.532943	0.999732
566742	19	pex11b	+	0.346045	4.25675	0.387522	0.533605	0.999732
327325	17	clec14a	+	-0.23811	6.35781	0.387302	0.533721	0.999732
767701	14	zgc:153018	-	0.46056	8.31964	0.385591	0.534626	0.999732
334466	3	atp13a1	+	-0.250548	10.2039	0.385489	0.53468	0.999732
393695	19	necap1	+	0.259655	8.66558	0.385075	0.534899	0.999732
394003	11	cpne5b	+	-0.481416	7.54669	0.384999	0.53494	0.999732
571819	17	zgc:194887	+	0.153632	6.41637	0.384664	0.535118	0.999732
445230	11	diaph3	+	-0.447852	4.64327	0.384497	0.535206	0.999732
195821	16	mtf1	+	0.282157	5.86769	0.383661	0.53565	0.999732
619273	19	zgc:114119	+	-0.345847	8.39254	0.382608	0.536211	0.999732
406246	9	sox21b	+	-0.317343	8.98298	0.382088	0.536488	0.999732
751627	11	rab43	+	-0.282197	9.17266	0.381611	0.536742	0.999732
553590	2	zgc:110158	-	0.376141	6.38934	0.380962	0.537089	0.999732
100005880	7	cx36.7	+	-0.446937	7.11927	0.380829	0.53716	0.999732
445509	10	nfil3	+	-0.659887	7.80767	0.380555	0.537306	0.999732
566473	20	emilin1a	+	0.353108	8.59422	0.379663	0.537783	0.999732
373124	23	pip4k2ca	+	0.586393	9.07988	0.379654	0.537789	0.999732
497280	19	ext1b	-	-0.248924	9.96964	0.379274	0.537992	0.999732
81886	24	vipr2	+	0.540162	6.36236	0.37796	0.538697	0.999732
550285	25	cdk10	-	-0.187536	7.92745	0.377856	0.538753	0.999732
406711	1	grtp1a	-	0.261382	8.96603	0.377701	0.538836	0.999732
394084	15	msi2b	-	-0.324531	8.7249	0.376686	0.539382	0.999732
767790	3	pdgfab	-	-0.655655	6.18548	0.376339	0.539569	0.999732
664748	9	shox	+	-0.284392	8.79018	0.37631	0.539585	0.999732
100124530	19	ccn2b	-	0.238511	6.74148	0.375842	0.539837	0.999732
560127	3	alyref	+	-0.452841	7.78538	0.375508	0.540017	0.999732
327439	22	slc30a7	-	-0.111982	6.17568	0.375316	0.540121	0.999732
30568	9	dlx1a	+	0.400143	7.04691	0.375015	0.540283	0.999732
768121	15	foxo1a	+	-0.265497	9.06761	0.374854	0.54037	0.999732
436704	2	rgs20	-	0.230234	7.72641	0.373903	0.540885	0.999732
767809	19	runx1t1	+	-0.442785	7.80084	0.373479	0.541114	0.999732
337350	18	tbcb	+	-0.459334	7.96092	0.372926	0.541414	0.999732
557346	21	zgc:193790	-	0.250169	5.77109	0.37287	0.541444	0.999732
142987	2	dmbx1a	-	0.3112	5.85973	0.372579	0.541602	0.999732
436911	16	preb	+	0.32531	8.92782	0.372524	0.541632	0.999732
368916	13	znf511	-	0.465891	6.54384	0.372473	0.54166	0.999732
405810	14	ehd1a	-	-0.555488	6.64104	0.372175	0.541821	0.999732
402950	3	wbp11	-	0.624172	6.82501	0.371429	0.542227	0.999732
406849	8	trim36	-	0.298882	8.67849	0.371121	0.542394	0.999732
107988036	3	si:ch73-59f11.3	-	-0.377416	8.63702	0.370996	0.542462	0.999732
570949	15	wdr62	-	-0.287543	8.64419	0.369797	0.543115	0.999732
100126139	9	klf12b	+	-0.2173	7.89417	0.369556	0.543246	0.999732
393843	22	dnase1l4.2	+	-0.496722	4.79511	0.368949	0.543578	0.999732
568195	20	napbb	-	-0.154921	6.97341	0.368778	0.543671	0.999732
556491	20	slc10a4	-	0.330691	8.69482	0.367705	0.544258	0.999732
791563	4	wnt16	+	-0.532391	6.58461	0.367547	0.544345	0.999732
449538	10	opcml	-	-0.248063	4.50854	0.36564	0.54539	0.999732
553404	8	lrrc47	+	0.597254	6.03101	0.365442	0.545499	0.999732
569098	22	slc6a6b	-	0.315052	5.17839	0.363902	0.546347	0.999732
30581	12	dlx4b	-	-0.369112	7.31955	0.363529	0.546553	0.999732
445154	8	rab35b	+	-0.273947	10.2083	0.36333	0.546663	0.999732
563847	23	cbln4	+	-0.478327	7.30515	0.363035	0.546826	0.999732
100136851	21	ch25hl2	+	0.217423	6.34757	0.362993	0.546849	0.999732
325430	20	katnbl1	+	-0.176268	6.36157	0.362918	0.54689	0.999732
402983	16	tcea3	+	-0.152093	8.61138	0.362385	0.547185	0.999732
555983	11	sox13	+	0.378762	7.66577	0.362299	0.547232	0.999732
393677	6	aanat1	-	0.363212	8.28887	0.361854	0.547479	0.999732
566868	24	scn5lab	+	0.1698	7.6801	0.361361	0.547751	0.999732
100536810	7	tmem102	+	-0.42593	7.65854	0.361041	0.547929	0.999732
553596	3	grapa	-	-0.526462	7.34204	0.360576	0.548187	0.999732
393404	23	fbxo30b	-	-0.562066	5.89927	0.360112	0.548444	0.999732
777620	9	zgc:153521	-	0.458262	9.04988	0.35881	0.549168	0.999732
560923	14	arhgef9b	-	-0.278855	7.29533	0.358359	0.549419	0.999732
571698	15	cadm2b	+	0.604053	5.13331	0.358248	0.549481	0.999732
282615	1	smarca5	+	0.610778	6.31592	0.358001	0.549619	0.999732
393476	16	prpf31	+	0.587153	6.66657	0.357364	0.549974	0.999732
447830	2	abhd3	-	-0.299886	8.8622	0.355711	0.550898	0.999732
565970	22	btbd2a	-	-0.457416	7.6459	0.355345	0.551103	0.999732
100000151	1	si:dkey-22o12.2	-	0.315791	8.92044	0.355143	0.551216	0.999732
557348	21	cox8a	+	0.476405	8.00142	0.354753	0.551435	0.999732
393696	19	hpca	-	0.621522	6.21196	0.353488	0.552145	0.999732
559818	22	hapln4	+	0.210497	5.59407	0.353151	0.552335	0.999732
246222	9	tbx15	-	-0.364113	6.77655	0.352887	0.552483	0.999732
561830	2	gigyf2	-	-0.363041	9.16514	0.352532	0.552683	0.999732
606579	5	inpp5e	-	0.182153	8.00929	0.351657	0.553176	0.999732
116990	7	sox32	-	0.201455	9.81148	0.351645	0.553184	0.999732
445092	21	olfm1b	+	0.318563	8.30194	0.348884	0.554746	0.999732
797797	12	tbx21	+	0.307514	9.71774	0.348673	0.554866	0.999732
321618	24	h1-0	-	0.227844	9.87842	0.348061	0.555213	0.999732
100126011	24	map3k22	-	0.3534	8.59347	0.34748	0.555543	0.999732
555268	20	coa7	-	0.604301	6.91231	0.346976	0.55583	0.999732
80787	16	slc6a3	-	0.229986	7.2222	0.34634	0.556192	0.999732
791105	11	ghrh	-	-0.231928	8.62797	0.345821	0.556488	0.999732
559407	1	tekt4	-	0.305207	7.4063	0.345213	0.556836	0.999732
557882	1	gsk3bb	-	0.321283	8.73687	0.344839	0.557049	0.999732
393984	5	aacs	-	0.355799	9.02515	0.343154	0.558015	0.999732
100000334	8	si:dkey-16n15.3	-	-0.397129	7.32819	0.342899	0.558161	0.999732
556702	25	yars2	+	0.63768	8.99162	0.342766	0.558237	0.999732
116713	7	aldh1a2	-	0.456369	6.33632	0.342328	0.558489	0.999732
436732	1	cplx2l	-	0.282075	7.08562	0.339169	0.560309	0.999732
563080	5	opn4xb	-	0.0611371	7.04813	0.33892	0.560453	0.999732
570025	24	zgc:174877	-	-0.442116	8.92992	0.338521	0.560684	0.999732
561642	3	ubn2b	-	-0.358524	8.75617	0.338191	0.560875	0.999732
393128	13	manba	-	0.647814	5.78298	0.337646	0.561191	0.999732
100334510	3	pet100	+	0.421771	8.20336	0.337518	0.561265	0.999732
393642	4	ptpn12	-	-0.188459	10.0984	0.337273	0.561408	0.999732
30450	3	cdc27	+	0.413617	7.49689	0.33567	0.562339	0.999732
402933	8	rgl1	-	0.222091	7.04737	0.335425	0.562482	0.999732
378958	18	dmxl2	-	-0.360605	8.19339	0.333417	0.563654	0.999732
58117	23	ctnnbip1	-	-0.346158	8.33579	0.333352	0.563692	0.999732
565914	17	plekhh1	+	0.446196	6.60391	0.333345	0.563696	0.999732
326786	7	exosc6	-	-0.19808	11.0973	0.332248	0.564338	0.999732
402889	4	arfgap3	+	0.412523	7.27966	0.33154	0.564754	0.999732
556903	11	socs7	-	-0.574132	7.77341	0.33045	0.565394	0.999732
100124605	25	zgc:173585	-	-0.264624	8.09409	0.330308	0.565478	0.999732
317741	5	coro1ca	+	-0.849433	5.90268	0.329915	0.565709	0.999732
58043	23	hoxc9a	+	0.256262	9.50073	0.329809	0.565771	0.999732
406550	3	helz	+	0.255749	10.615	0.329553	0.565922	0.999732
431766	17	htra1a	+	0.33763	7.70265	0.329456	0.56598	0.999732
568298	10	pom121	-	0.590494	7.20916	0.328054	0.566807	0.999732
58073	24	fzd8a	-	-0.246301	9.55152	0.326625	0.567653	0.999732
368882	13	tbp	-	-0.398501	8.30456	0.325797	0.568144	0.999732
678523	17	zbtb8a	-	-0.463658	8.0459	0.325604	0.568259	0.999732
566722	8	fsd1	+	0.36032	6.62738	0.325236	0.568478	0.999732
445100	16	ube2e2	+	0.30495	8.74956	0.324032	0.569195	0.999732
493630	9	crygm1	+	0.0663393	6.74691	0.323771	0.56935	0.999732
373103	18	pak1	+	-0.274584	9.6179	0.323729	0.569375	0.999732
565869	5	klf9	+	-0.263734	10.1403	0.32296	0.569834	0.999732
564308	12	fam20a	-	0.271509	7.64857	0.321679	0.5706	0.999732
353246	24	nrp1a	-	0.377442	8.00146	0.320862	0.57109	0.999732
569216	20	lrp11	+	-0.43634	7.75375	0.320855	0.571094	0.999732
403079	20	igfbp3	+	-0.2854	9.06323	0.320801	0.571127	0.999732
777641	2	scg2b	+	1.20207	6.45336	0.32074	0.571163	0.999732
30516	19	eef1a1l1	+	-0.229299	9.96401	0.320343	0.571402	0.999732
393738	16	rps27.2	-	0.361015	7.94963	0.320327	0.571411	0.999732
735295	20	faslg	+	-0.155364	6.74963	0.320288	0.571434	0.999732
394082	12	slc18a3b	-	-0.142375	11.1522	0.319682	0.571799	0.999732
560896	25	zgc:153343	-	0.395155	8.54015	0.319471	0.571926	0.999732
393932	8	slc15a4	-	-0.43401	6.89473	0.317893	0.572877	0.999732
792105	20	scfd2	+	0.695359	5.11003	0.31744	0.57315	0.999732
436818	2	zgc:92789	-	-0.379631	8.43162	0.317337	0.573212	0.999732
606664	13	dnaaf2	+	0.153242	11.3929	0.316562	0.573681	0.999732
406791	13	hk1	-	0.383809	5.75945	0.31499	0.574634	0.999732
79381	14	gstp1	+	-0.271173	7.63145	0.313225	0.575708	0.999732
394198	20	fosab	-	0.235681	9.08103	0.312446	0.576183	0.999732
566696	18	si:ch211-216l23.1	+	-0.15818	6.95109	0.312252	0.576301	0.999732
100004956	21	cdx1b	-	0.251615	7.95983	0.311998	0.576457	0.999732
791176	25	camk1db	-	-0.354488	9.10054	0.310196	0.57756	0.999732
101180910	13	trim8a	+	-0.254256	9.9641	0.309517	0.577977	0.999732
325366	8	mob3a	+	0.272543	5.00088	0.308704	0.578476	0.999732
402851	23	oprl1	-	-0.326033	6.29033	0.308531	0.578583	0.999732
334627	16	ubr5	-	-0.38011	8.05352	0.30841	0.578657	0.999732
566899	19	foxo6b	+	0.317365	8.47882	0.307313	0.579333	0.999732
321844	9	pcbp2	-	-0.276205	9.43439	0.307114	0.579457	0.999732
404615	6	med8	-	-0.232746	6.6472	0.306286	0.579968	0.999732
100136855	19	ubp1	+	0.464422	5.13241	0.305436	0.580495	0.999732
393456	1	mvb12a	-	0.377897	7.16373	0.305411	0.58051	0.999732
393757	21	chchd10	+	0.38113	7.93407	0.305208	0.580636	0.999732
492503	22	si:dkey-42i9.4	-	-0.163768	7.17411	0.304219	0.58125	0.999732
566269	19	zbtb10	-	-0.211546	10.2466	0.303752	0.58154	0.999732
325284	3	gspt1l	+	-0.361552	8.64895	0.303722	0.581559	0.999732
30703	20	ppm1ab	-	1.00216	6.92432	0.30216	0.582532	0.999732
323426	7	mphosph10	-	-0.423733	8.31707	0.301184	0.583141	0.999732
798203	15	zgc:162962	+	-0.248146	6.49617	0.300383	0.583642	0.999732
799734	14	unc5a	-	-0.189984	9.33307	0.300319	0.583683	0.999732
791181	23	ribc1	-	-0.921113	8.39558	0.300232	0.583737	0.999732
373104	5	rab14	+	-0.522347	6.33058	0.300197	0.583759	0.999732
494479	13	perp	+	0.320717	9.36396	0.299897	0.583947	0.999732
436954	6	phb2b	+	-0.33595	7.7408	0.298687	0.584706	0.999732
570772	24	bcl2a	-	-0.474166	7.19124	0.298429	0.584869	0.999732
570359	7	mindy2	+	-0.262745	9.00389	0.298151	0.585044	0.999732
393346	6	stx8	+	-0.0846462	6.29282	0.297392	0.585522	0.999732
541363	15	zgc:113149	+	-0.513843	6.22696	0.29576	0.586553	0.999732
378834	1	prom1b	-	0.369114	9.09321	0.295618	0.586643	0.999732
368925	6	srsf3a	-	-0.194455	8.64158	0.29544	0.586755	0.999732
792456	7	ovol1a	+	0.271105	6.86597	0.294355	0.587443	0.999732
100149117	2	foxl2b	-	-0.383127	9.88778	0.293967	0.587689	0.999732
368241	17	egr2a	-	-0.231838	9.10146	0.293443	0.588022	0.999732
100318355	3	mapk8ip3	+	0.361687	8.76611	0.293385	0.58806	0.999732
393239	7	ostc	+	0.387085	6.80371	0.292745	0.588467	0.999732
569379	17	sccpdha.2	+	0.323979	7.17473	0.292633	0.588538	0.999732
777608	10	fhdc3	-	0.30751	5.88597	0.292494	0.588627	0.999732
406399	6	nipa2	-	0.240009	9.655	0.292291	0.588756	0.999732
724001	19	dnajc8	-	0.222348	8.60798	0.291983	0.588953	0.999732
336679	8	csde1	-	0.548934	8.2284	0.291747	0.589103	0.999732
393620	11	mfn1b	-	0.359227	3.7615	0.290925	0.589628	0.999732
560828	17	rpl13a	+	-0.39671	7.77224	0.290107	0.590152	0.999732
550248	12	zgc:110716	+	-0.223319	9.0947	0.289197	0.590735	0.999732
445403	10	uspl1	+	-0.420894	7.6643	0.288838	0.590966	0.999732
30420	12	hoxb8b	+	0.233841	8.238	0.287889	0.591577	0.999732
100003446	15	sept4b	-	0.311704	9.37066	0.287794	0.591638	0.999732
393555	1	cct4	-	-0.285709	8.92301	0.287679	0.591712	0.999732
405898	20	pak7	+	-0.169934	7.65226	0.287573	0.59178	0.999732
327313	12	klhl11	-	-0.28374	9.29548	0.286737	0.592319	0.999732
570672	8	syn1	+	-0.229343	8.99488	0.286473	0.592489	0.999732
567533	5	tnksb	+	0.211504	9.91227	0.286361	0.592562	0.999732
432371	23	prdm5	-	0.264473	7.51989	0.286194	0.59267	0.999732
336165	9	myl1	-	-0.194345	8.24655	0.285901	0.592859	0.999732
567180	8	arhgef16	+	-0.365955	6.5049	0.285729	0.592971	0.999732
100384900	5	ugt2a3	-	-0.133842	7.20495	0.285038	0.593418	0.999732
568402	3	cdk5r1a	+	-0.127911	7.84918	0.284819	0.59356	0.999732
557632	23	selenoi	+	-0.502723	7.62556	0.284576	0.593717	0.999732
118437	14	gpc4	-	-0.383647	7.29915	0.284406	0.593828	0.999732
561832	20	lpgat1	+	0.323332	8.77971	0.284325	0.593881	0.999732
777711	3	gps1	-	-0.289785	10.1223	0.283974	0.594108	0.999732
64611	16	atp1a3b	+	-0.246996	7.29743	0.283605	0.594348	0.999732
558619	22	si:dkey-42i9.6	-	-0.464156	7.641	0.28344	0.594456	0.999732
402988	18	dnaaf4	+	0.197003	6.78431	0.283099	0.594677	0.999732
324466	7	ap1g1	-	-0.369055	7.52868	0.282073	0.595346	0.999732
767721	6	uhmk1	+	-0.304958	8.44009	0.282034	0.595371	0.999732
394028	3	prkcsh	+	-0.221487	5.88981	0.28177	0.595543	0.999732
30197	12	dkk1b	+	-0.302714	7.12867	0.281719	0.595577	0.999732
568265	21	atp2a2b	+	-0.217322	10.2717	0.281589	0.595662	0.999732
692273	2	cadm3	-	-0.264957	8.86717	0.280247	0.596539	0.999732
360135	4	msgn1	+	-0.200847	9.17944	0.280234	0.596548	0.999732
795753	2	ghsra	-	-0.434894	5.97033	0.279913	0.596758	0.999732
100003564	2	mplkip	+	0.326155	8.89527	0.279631	0.596943	0.999732
494105	12	foxj1b	+	-0.275426	8.85155	0.279619	0.596951	0.999732
415246	1	dcun1d2b	-	0.317664	9.23835	0.279297	0.597162	0.999732
100126146	1	zgc:173948	+	-0.193235	8.77776	0.27885	0.597456	0.999732
30606	23	rarga	+	-0.196521	8.23733	0.278441	0.597725	0.999732
791161	5	fam155b	+	-0.329413	10.371	0.278102	0.597948	0.999732
447811	22	rassf1	+	-0.425678	9.68881	0.277576	0.598294	0.999732
562805	21	klf8	+	0.706329	6.3747	0.277379	0.598424	0.999732
325231	15	si:dkey-260j18.2	-	-0.357268	8.39357	0.277294	0.598481	0.999732
58110	9	gabpa	+	0.212142	9.26405	0.276824	0.59879	0.999732
406640	8	tmem47	-	-0.360315	8.53801	0.276788	0.598814	0.999732
560317	19	si:dkey-222b8.1	+	0.401206	8.22977	0.276775	0.598823	0.999732
386768	8	dnajc5aa	+	-0.307005	8.72051	0.276243	0.599174	0.999732
393608	17	ptger2a	+	0.558981	7.83957	0.275812	0.599459	0.999732
336153	6	grm2a	-	-0.0796412	9.19279	0.274405	0.600392	0.999732
321938	3	cyth1a	-	-0.299131	8.67037	0.274072	0.600614	0.999732
445139	13	bag3	+	-0.393794	8.26195	0.273305	0.601123	0.999732
561030	10	pdxp	-	-0.262307	9.18157	0.272208	0.601855	0.999732
100033594	14	mir25	+	0.155146	7.5228	0.271975	0.60201	0.999732
554777	15	or119-2	+	-0.19483	6.58832	0.271953	0.602025	0.999732
798325	4	zgc:171551	-	0.255071	6.25384	0.271187	0.602536	0.999732
641567	13	ifit8	+	-0.131943	8.04149	0.271131	0.602574	0.999732
558940	19	sacm1la	-	0.633114	5.55976	0.270438	0.603038	0.999732
360149	9	nfe2l2a	+	-0.241724	9.51585	0.270438	0.603038	0.999732
100005331	22	ora2	+	-0.137915	8.78419	0.269937	0.603374	0.999732
791981	16	rrnad1	+	-0.304644	7.53606	0.269863	0.603424	0.999732
569456	9	ints6	+	0.857987	5.18658	0.26922	0.603856	0.999732
406732	4	med21	+	-0.391547	6.42787	0.268545	0.604309	0.999732
554095	8	fabp1b.1	+	-0.191718	4.68654	0.268201	0.604541	0.999732
566274	21	unc5da	-	-0.269187	8.58344	0.267254	0.60518	0.999732
100150029	5	si:ch211-207k7.4	+	0.501511	5.41345	0.267098	0.605285	0.999732
492357	5	pgam5	+	0.298558	8.08799	0.266971	0.605371	0.999732
567969	10	foxo1b	+	-0.308739	7.96635	0.266679	0.605568	0.999732
445479	4	agbl5	-	0.339795	8.70306	0.265415	0.606424	0.999732
30749	22	nr5a2	-	0.260174	8.64996	0.265174	0.606587	0.999732
724016	14	npas4a	-	0.218428	9.12658	0.264333	0.607159	0.999732
793873	16	snip1	+	-0.387687	8.18492	0.263385	0.607804	0.999732
403306	5	rtn4r	-	-0.253816	9.33906	0.263116	0.607987	0.999732
170781	14	tlx2	-	-0.27379	8.86195	0.262625	0.608322	0.999732
360138	14	pcdh10b	-	0.165068	9.47364	0.262338	0.608518	0.999732
553166	21	dpysl3	-	0.277356	7.62672	0.261059	0.609394	0.999732
568039	17	ttc7b	+	-0.425482	7.91387	0.260881	0.609515	0.999732
567212	15	slc8a2b	+	0.306716	7.89249	0.259941	0.610161	0.999732
798229	14	spry1	-	0.0944461	10.1165	0.259127	0.610721	0.999732
360137	15	dixdc1a	+	0.16532	7.10201	0.258674	0.611033	0.999732
678650	13	bcl11aa	+	0.403815	7.5888	0.258418	0.611209	0.999732
566632	14	med12	+	-0.342823	8.14714	0.257818	0.611623	0.999732
641497	6	eefsec	-	0.275649	9.19279	0.256936	0.612233	0.999732
321940	20	xrn2	-	0.165148	6.61488	0.256624	0.612449	0.999732
562893	4	btbd11a	-	-0.186781	9.60788	0.256472	0.612554	0.999732
393916	23	syap1	+	0.243226	9.12748	0.254736	0.61376	0.999732
560313	14	cul4b	+	-0.23529	9.4461	0.253111	0.614893	0.999732
436839	20	rab10	+	0.249811	9.73314	0.252252	0.615494	0.999732
564021	5	trabd2a	+	-0.200064	9.50787	0.25143	0.61607	0.999732
393864	20	naprt	-	0.208995	9.90233	0.251344	0.61613	0.999732
550430	7	mpped2a	+	0.360501	7.41634	0.251312	0.616153	0.999732
406769	19	syt11a	+	0.297358	5.26329	0.250698	0.616584	0.999732
30158	3	lfng	+	0.255766	8.73008	0.250013	0.617066	0.999732
560032	11	dvl1b	-	-0.346374	7.23593	0.249444	0.617467	0.999732
563207	20	ptrhd1	-	0.483214	6.07902	0.248394	0.618208	0.999732
64269	23	atp1b2a	+	-0.233065	10.2822	0.248383	0.618216	0.999732
568713	20	dse	+	0.126126	8.31862	0.247861	0.618585	0.999732
386701	16	tubb5	+	0.214825	8.62838	0.247237	0.619027	0.999732
30619	18	fli1a	+	-0.211182	5.47949	0.246975	0.619213	0.999732
573117	18	tbrg1	+	-0.202574	6.72707	0.246898	0.619268	0.999732
791145	18	pde8a	-	-0.310533	7.95947	0.246749	0.619374	0.999732
368273	19	trpn1	+	0.260493	7.65124	0.245213	0.620466	0.999732
767669	8	rgs7bpa	-	0.308084	7.62253	0.244512	0.620966	0.999732
796025	3	zgc:162544	+	-0.291574	8.65573	0.243147	0.621942	0.999732
641570	2	impad1	-	0.367278	7.46573	0.242568	0.622357	0.999732
553384	12	cox10	+	-0.626814	7.22797	0.242049	0.62273	0.999732
393492	13	lbh	-	-0.19066	9.79154	0.242032	0.622742	0.999732
406834	9	arglu1a	+	0.287063	8.01698	0.240567	0.623797	0.999732
791152	16	them4	+	0.665742	5.99566	0.239875	0.624296	0.999732
100000101	8	kazald3	-	0.196721	7.86251	0.239629	0.624474	0.999732
100310773	2	mir2198	+	-0.204813	4.70375	0.238571	0.62524	0.999732
407668	9	asic4a	+	-0.115392	7.96757	0.238291	0.625443	0.999732
336662	23	rps26	+	0.359322	7.98243	0.238091	0.625588	0.999732
436664	12	zgc:92040	-	0.146391	7.44726	0.238012	0.625646	0.999732
796610	13	zgc:171482	-	0.192709	8.31974	0.235945	0.627151	0.999732
568712	20	si:dkey-177p2.6	+	-0.386117	6.49085	0.235817	0.627244	0.999732
393307	12	maff	-	-0.325102	8.13375	0.234609	0.628127	0.999732
30714	10	npy8ar	+	-0.113842	8.84876	0.234574	0.628153	0.999732
553411	12	dpysl4	-	-0.172313	10.235	0.233586	0.628877	0.999732
100002194	13	kifbp	-	-0.420907	7.36733	0.233463	0.628968	0.999732
557614	12	chac2	-	0.56845	6.16277	0.232941	0.629352	0.999732
334253	14	trim35-27	-	-0.217753	8.80213	0.231387	0.630497	0.999732
100124652	23	pard6b	-	-0.360327	7.55168	0.23033	0.631279	0.999732
449789	8	cabp1a	-	-0.32963	8.77657	0.229688	0.631756	0.999732
558036	20	lmx1a	+	-0.449601	5.21838	0.229422	0.631953	0.999732
323672	14	naa15a	+	-0.330907	8.11592	0.229154	0.632152	0.999732
553516	19	tdp2b	-	-0.336773	5.55313	0.229137	0.632165	0.999732
445275	5	sdf2l1	-	-0.418064	7.05815	0.227862	0.633114	0.999732
324835	4	fbxl14b	-	-0.204829	10.2454	0.227311	0.633525	0.999732
386951	18	idh2	-	-0.381569	6.98152	0.226971	0.633779	0.999732
393867	8	ampd1	-	-0.161682	6.71529	0.225699	0.634731	0.999732
553333	23	jph2	-	-0.401513	7.77972	0.225473	0.634901	0.999732
100005257	22	nptxrb	-	0.139754	10.3373	0.225142	0.635149	0.999732
569036	5	ydjc	+	0.305097	4.64627	0.224894	0.635336	0.999732
791610	5	fabp1a	+	0.203448	6.81338	0.224131	0.63591	0.999732
794234	10	cdc42se2	+	0.219596	8.19262	0.224085	0.635945	0.999732
100170835	24	skilb	-	0.228715	6.26165	0.223762	0.636189	0.999732
100002610	11	nlgn1	-	-0.224975	4.4464	0.222312	0.637284	0.999732
100330315	23	adnpb	+	0.399892	8.05073	0.22194	0.637566	0.999732
393343	13	sft2d1	+	0.446833	6.92734	0.221759	0.637703	0.999732
30329	9	hoxd4a	-	0.142352	7.82105	0.221457	0.637932	0.999732
406445	20	psma8	-	1.20559	4.76756	0.221387	0.637985	0.999732
100150568	8	rnf11b	-	0.218962	5.57437	0.221204	0.638124	0.999732
325758	16	si:ch211-105c13.3	-	0.181637	7.07518	0.220498	0.638661	0.999732
565458	18	fan1	-	0.141509	7.35248	0.22039	0.638743	0.999732
352915	5	selenow1	+	0.415614	6.65504	0.220371	0.638757	0.999732
553608	11	tbl1xr1a	+	-0.426378	6.79036	0.220357	0.638768	0.999732
567022	2	zzz3	+	0.274766	5.67617	0.219829	0.639171	0.999732
404726	5	cx39.9	+	-0.0666795	8.73824	0.219591	0.639352	0.999732
561589	20	ezrb	-	-0.245702	9.51688	0.218158	0.640447	0.999732
553446	16	LOC553446	-	0.227318	8.57046	0.218148	0.640455	0.999732
569898	2	dlgap1a	+	0.100844	9.0839	0.217765	0.640748	0.999732
317763	16	ttk	-	-0.471648	5.98407	0.21697	0.641358	0.999732
566878	1	sfrp2	-	-0.304663	7.79754	0.21684	0.641459	0.999732
386721	7	sinhcafl	-	-0.410635	6.94575	0.21667	0.641589	0.999732
767805	25	klf13	-	-0.281942	8.82647	0.21667	0.641589	0.999732
405882	13	wdr32	+	-0.211555	9.98841	0.216577	0.64166	0.999732
619264	8	tmem115	+	0.17001	8.08344	0.216017	0.642092	0.999732
100001530	6	oxtr	+	0.300544	7.80811	0.215829	0.642237	0.999732
554105	21	prdx5	+	0.283497	8.66373	0.215181	0.642736	0.999732
560788	20	parp1	+	0.151168	6.57451	0.215048	0.642839	0.999732
30288	6	her6	-	0.312328	5.88714	0.214777	0.643048	0.999732
767665	21	galnt10	-	-0.324486	9.85932	0.214482	0.643277	0.999732
406384	13	gmfb	+	-0.315293	7.51507	0.213764	0.643833	0.999732
100038788	22	ssuh2.4	-	0.20846	5.80196	0.213554	0.643996	0.999732
562035	16	cep162	+	-0.135194	5.6874	0.213302	0.644192	0.999732
402920	13	lhcgr	+	-0.477378	5.7822	0.212998	0.644428	0.999732
571127	22	si:ch211-262h13.5	-	-0.223848	7.54773	0.212868	0.644529	0.999732
791160	11	strn	+	0.287209	8.70026	0.212691	0.644666	0.999732
563175	10	smarcad1b	-	-0.229585	9.17135	0.212243	0.645015	0.999732
30542	25	foxb1a	-	0.139262	10.4266	0.212057	0.64516	0.999732
30218	2	efna2a	+	0.246696	8.53191	0.210439	0.646424	0.999732
325288	9	olig2	-	0.179597	9.43475	0.210325	0.646513	0.999732
497613	6	rybpb	-	0.17152	6.45296	0.210265	0.64656	0.999732
100538339	17	dio3a	-	-0.127628	11.0944	0.210004	0.646764	0.999732
445284	1	rad23aa	-	-0.556973	5.38054	0.209761	0.646955	0.999732
569613	8	mlec	-	0.27968	8.54219	0.209036	0.647524	0.999732
100332110	18	dner	-	-0.164899	6.63978	0.208352	0.648062	0.999732
792371	4	grm8a	+	0.0546273	7.79625	0.208096	0.648264	0.999732
561647	17	htr1b	+	-0.309565	7.4198	0.207362	0.648843	0.999732
557659	13	btbd9	-	0.469827	8.60615	0.207218	0.648957	0.999732
30037	5	tnc	-	-0.10605	6.53163	0.206057	0.649876	0.999732
791998	16	cdc42se1	-	0.381346	7.67956	0.205586	0.65025	0.999732
723995	1	lgalsla	+	-0.347636	7.54976	0.205487	0.650328	0.999732
567287	20	rnf217	-	0.239089	8.4832	0.203891	0.651598	0.999732
797335	1	tmem192	+	0.440022	6.08169	0.203684	0.651764	0.999732
192121	21	dacha	-	0.202796	10.3668	0.203511	0.651901	0.999732
393995	2	gpc1b	+	-0.207568	9.25613	0.203182	0.652165	0.999732
101886726	22	gpc5b	+	0.309598	7.14033	0.202633	0.652604	0.999732
555843	20	ches1	-	0.112877	8.11445	0.202205	0.652947	0.999732
100003663	8	kazna	-	-0.232854	9.47682	0.202104	0.653028	0.999732
563467	18	slc17a8	+	-0.0879481	7.5611	0.202027	0.653089	0.999732
393774	5	pole3	-	-0.371882	7.97603	0.201168	0.65378	0.999732
324525	3	atxn2l	+	0.316007	7.70714	0.200718	0.654142	0.999732
565937	4	mrps10	-	0.487914	6.31222	0.200661	0.654188	0.999732
553200	18	olfcw1	-	0.255799	5.33535	0.200469	0.654342	0.999732
326887	20	gopc	+	0.625492	6.13813	0.198468	0.65596	0.999732
447903	10	dhrs13a.2	-	0.154975	7.50216	0.198033	0.656313	0.999732
393643	16	phactr4b	-	0.507971	5.91822	0.197067	0.657099	0.999732
569258	17	zgc:113372	+	0.57188	5.80074	0.196482	0.657575	0.999732
503502	19	crabp2b	+	-0.625021	5.55788	0.196268	0.65775	0.999732
503589	3	gna12a	+	0.216971	9.85838	0.196179	0.657823	0.999732
333988	25	fbxl14a	-	0.226345	9.71467	0.195279	0.658559	0.999732
360153	8	dcp1a	+	-0.347227	7.54439	0.194569	0.659141	0.999732
322121	2	abhd17aa	+	0.494498	5.15179	0.194532	0.659171	0.999732
561673	15	nars2	-	0.223375	5.3009	0.194527	0.659175	0.999732
569335	16	si:dkey-33i11.4	-	-0.252309	7.77026	0.193949	0.65965	0.999732
403005	15	bace1	-	0.210751	11.2399	0.19377	0.659797	0.999732
562504	13	cnnm1	-	0.151134	10.2131	0.193719	0.659839	0.999732
100148577	3	tnfsf18	-	0.212736	5.97152	0.192323	0.66099	0.999732
570158	1	alkbh5	+	0.234051	8.89841	0.192178	0.66111	0.999732
777607	13	fbxo11a	-	-0.613665	7.98431	0.191953	0.661296	0.999732
569528	11	cacna1ab	+	-0.272985	7.6655	0.190674	0.662356	0.999732
373076	19	tpm3	-	0.582351	7.22122	0.190569	0.662443	0.999732
324303	2	slc39a6	-	0.210121	9.36731	0.189653	0.663205	0.999732
333957	3	ndel1b	-	0.254906	6.66491	0.189111	0.663658	0.999732
619257	6	zgc:114175	-	-0.135354	11.2781	0.188779	0.663935	0.999732
554361	5	lmx1ba	-	0.211088	7.89471	0.188306	0.66433	0.999732
324201	21	dlat	-	-0.477527	5.51888	0.187102	0.66534	0.999732
447945	16	mrpl17	+	-0.407964	5.59794	0.186629	0.665737	0.999732
100124594	17	aspg	+	-0.347665	6.48475	0.18659	0.66577	0.999732
406701	10	hnrnpdl	-	0.40267	6.68946	0.186483	0.66586	0.999732
553476	18	aqp11	-	-0.205208	9.58708	0.185953	0.666306	0.999732
554092	3	tbc1d17	-	0.132881	6.31515	0.185565	0.666633	0.999732
553230	3	nptx2a	-	0.226297	7.64986	0.185377	0.666792	0.999732
566492	6	wwc3	+	0.304319	7.24659	0.185	0.667111	0.999732
791191	9	dachd	+	0.238837	8.39678	0.184398	0.667621	0.999732
564371	24	kcnc3b	+	0.188116	9.56975	0.183751	0.668169	0.999732
393212	4	eps8a	-	-0.23585	8.36207	0.183623	0.668278	0.999732
550448	22	sde2	-	-0.284027	7.95027	0.183162	0.66867	0.999732
550374	21	stard4	+	0.334393	6.26523	0.183075	0.668744	0.999732
100332089	20	ypel5	-	0.212678	6.71122	0.182859	0.668928	0.999732
556921	2	arl14	-	0.311512	9.03503	0.182636	0.669118	0.999732
606665	20	bloc1s2	+	-0.204384	10.1219	0.182469	0.66926	0.999732
368433	14	inppl1b	-	0.135609	5.36124	0.182323	0.669385	0.999732
324855	7	plaa	-	-0.33168	7.64795	0.181955	0.669698	0.999732
571467	17	kcnk13a	-	0.333698	5.34465	0.181828	0.669807	0.999732
790916	12	ipmkb	-	0.494192	6.06628	0.181827	0.669807	0.999732
100142649	5	si:ch211-236k19.4	-	0.456994	5.2151	0.180792	0.670693	0.999732
404602	15	phox2a	+	0.210037	9.11817	0.180785	0.6707	0.999732
317732	17	scfd1	-	0.494888	6.59192	0.180659	0.670807	0.999732
393959	18	foxl1	-	-0.201637	9.4425	0.180506	0.670939	0.999732
334608	24	vapa	+	0.373304	9.39092	0.18037	0.671055	0.999732
790919	12	g6pc3	+	0.247356	8.36191	0.179924	0.671439	0.999732
791996	16	lysmd1	+	-0.2257	8.77024	0.17976	0.67158	0.999732
394048	5	h2ax	-	0.291547	8.17306	0.178773	0.67243	0.999732
550328	13	prkn	-	-0.103612	7.71159	0.178733	0.672465	0.999732
449827	18	nutf2	-	0.328405	7.22023	0.178732	0.672465	0.999732
406256	2	zgc:66427	-	-0.313722	7.94226	0.178408	0.672745	0.999732
563020	21	hpse	+	-0.380761	6.57312	0.178286	0.67285	0.999732
406523	4	dusp16	-	0.193293	7.81355	0.177834	0.673241	0.999732
557999	22	tdrd5	+	0.171011	6.9684	0.177729	0.673332	0.999732
30579	13	ldb1a	+	0.287113	8.1448	0.177493	0.673537	0.999732
100037361	5	zgc:158463	-	0.151161	9.75837	0.177389	0.673627	0.999732
393263	5	ddrgk1	-	-0.191518	6.65849	0.177196	0.673794	0.999732
541487	8	plcxd3	+	0.286713	7.47005	0.175874	0.674943	0.999732
641330	10	atg10	+	0.350139	7.99809	0.175613	0.67517	0.999732
393180	7	fxr2	+	0.331207	6.43529	0.175276	0.675465	0.999732
492770	2	gorasp1a	+	-0.182193	5.6577	0.175164	0.675563	0.999732
378965	8	fem1c	-	0.091058	9.69908	0.174892	0.6758	0.999732
406340	14	dusp1	-	-0.277588	8.11039	0.174675	0.67599	0.999732
553182	8	crybb2	+	-0.113069	6.61221	0.174433	0.676202	0.999732
573364	10	bsx	-	0.126085	8.06138	0.174273	0.676342	0.999732
559488	1	papss1	-	-0.284004	7.33733	0.172674	0.677746	0.999732
386920	10	hist2h2l	-	0.291522	7.78835	0.172249	0.678121	0.999732
393930	24	bhlhe22	+	0.178184	9.3747	0.171946	0.678388	0.999732
503744	25	nfybb	+	-0.166073	9.27625	0.171537	0.67875	0.999732
799638	6	phospho2	+	-0.46776	8.09262	0.171326	0.678936	0.999732
797196	13	dnajc12	+	0.303921	8.40831	0.171137	0.679104	0.999732
492807	1	cdadc1	-	-0.278502	7.56139	0.170997	0.679227	0.999732
407699	5	znhit1	-	-0.220915	9.30541	0.170926	0.679291	0.999732
324501	20	tmem165	-	-0.324639	6.88818	0.170776	0.679423	0.999732
436928	8	atxn7l2b	+	-0.267691	8.19391	0.170724	0.679469	0.999732
780835	6	s1pr5b	-	0.126539	8.15035	0.170512	0.679657	0.999732
503707	16	upp1	-	0.458254	6.97899	0.169657	0.680417	0.999732
373871	18	grk7b	-	-0.110462	6.22492	0.169289	0.680744	0.999732
393512	16	snx27b	+	-0.253159	9.06177	0.169151	0.680867	0.999732
393817	24	relch	-	-0.197929	9.06783	0.168912	0.68108	0.999732
450006	23	myl9a	+	0.173995	6.09268	0.168328	0.681602	0.999732
767773	19	cyhr1	-	0.19469	9.91781	0.16787	0.682012	0.999732
556665	22	nfia	-	0.183744	7.27814	0.167216	0.682598	0.999732
368329	25	cdkn1bb	+	-0.173956	9.79439	0.166986	0.682805	0.999732
567932	21	zgc:163077	-	-0.272711	8.17044	0.166746	0.68302	0.999732
140815	7	cebpa	-	-0.313906	7.10834	0.166544	0.683202	0.999732
449994	4	pawr	-	0.258324	8.08192	0.166277	0.683442	0.999732
368619	6	cldn10a	-	0.107684	7.65013	0.165852	0.683825	0.999732
368331	13	erlec1	-	0.339234	7.56779	0.165601	0.684051	0.999732
556369	20	tmem200a	+	0.0976399	8.70607	0.165046	0.684552	0.999732
442930	19	ctdp1	-	-0.222098	8.67036	0.164968	0.684623	0.999732
406672	25	uba2	-	0.496388	6.08949	0.164639	0.684921	0.999732
393202	20	hif1ab	-	-0.295183	7.25825	0.164391	0.685145	0.999732
556852	18	irf2bp1	-	-0.476598	8.69817	0.163577	0.685885	0.999732
58129	13	fgfr3	-	0.216148	8.59242	0.163099	0.686319	0.999732
402968	9	nhlh2	+	0.296281	7.50045	0.162944	0.68646	0.999732
445234	15	crk	+	-0.40766	7.17365	0.162932	0.686472	0.999732
406619	21	nnt	-	0.407793	7.6785	0.162467	0.686895	0.999732
402802	1	pla2g12a	-	0.323718	6.70383	0.161912	0.687402	0.999732
337865	14	nkx3-2	-	0.139621	11.1619	0.161503	0.687777	0.999732
323115	22	smarcd1	-	-0.25675	8.11111	0.160506	0.688691	0.999732
394235	22	pfn2	-	-0.142909	8.18573	0.160031	0.689128	0.999732
558037	21	zgc:162239	-	-0.255139	6.25205	0.1593	0.689802	0.999732
567275	13	mgst3b	+	-0.189023	4.63746	0.15928	0.689821	0.999732
798352	23	anapc10	+	-0.318374	7.92799	0.158772	0.69029	0.999732
64278	21	psmb7	+	-0.698582	6.76048	0.158324	0.690704	0.999732
334619	5	c1qbp	-	0.295239	8.36008	0.157997	0.691008	0.999732
30678	10	pcna	-	-0.365493	7.56613	0.15767	0.691311	0.999732
569589	20	arid1b	-	0.261044	7.66417	0.157539	0.691432	0.999732
406860	11	ipo9	+	0.288301	8.20665	0.15738	0.691581	0.999732
335628	7	cldnd1a	+	0.168721	10.2194	0.157345	0.691612	0.999732
100142648	13	foxg1d	+	-0.119632	11.1651	0.157048	0.691889	0.999732
565830	18	mapk6	-	0.222456	7.70097	0.156828	0.692094	0.999732
327330	7	psmd7	-	-0.29991	8.49447	0.155863	0.692995	0.999732
557661	6	sox14	-	-0.162169	7.55061	0.155698	0.693148	0.999732
393553	21	ammecr1	-	0.189867	9.92901	0.15563	0.693212	0.999732
436722	7	ciao2b	-	0.0737968	5.36911	0.155584	0.693255	0.999732
436630	16	hormad1	-	-0.34628	7.41591	0.155517	0.693318	0.999732
334380	17	zmpste24	+	-0.509656	4.88801	0.155405	0.693423	0.999732
565918	19	fam83hb	-	0.298108	7.32192	0.155317	0.693505	0.999732
493629	2	crygn1	+	0.413437	4.94172	0.154941	0.693858	0.999732
100001416	14	stard14	-	0.120707	7.14413	0.154293	0.694466	0.999732
30661	5	mtnr1c	+	0.267198	7.43452	0.153907	0.694829	0.999732
794108	10	nipblb	-	-0.161616	10.2452	0.153702	0.695022	0.999732
321738	8	sap30bp	+	0.310953	7.25095	0.153555	0.695161	0.999732
266983	7	neo1a	+	0.206409	9.04001	0.153404	0.695304	0.999732
553947	1	uncx4.1	+	0.18675	6.73172	0.152904	0.695775	0.999732
317641	1	zcchc7	-	0.174914	7.3563	0.151543	0.697065	0.999732
641416	21	or115-12	+	0.213865	4.64852	0.151439	0.697164	0.999732
794997	20	taar12g	-	-0.1249	5.61918	0.151196	0.697395	0.999732
100147894	24	jph1a	-	0.144479	10.232	0.151188	0.697403	0.999732
368438	10	cntfr	-	0.141559	9.42596	0.151169	0.697421	0.999732
554265	22	ahr1b	-	0.153541	5.54556	0.151098	0.697488	0.999732
557679	24	mapre2	-	0.568959	7.82401	0.150968	0.697612	0.999732
799147	4	si:ch211-240l19.6	-	-0.148585	6.34913	0.150463	0.698094	0.999732
553952	5	ugt2a2	-	-0.23694	8.731	0.150373	0.698179	0.999732
30603	20	sox11b	-	-0.19343	8.7171	0.150359	0.698193	0.999732
556728	20	il20ra	+	-0.217481	7.33427	0.15025	0.698296	0.999732
751758	15	tagln	-	0.179655	8.06507	0.150046	0.698491	0.999732
494085	23	pink1	+	0.341302	6.77823	0.149434	0.699076	0.999732
567457	18	skor1b	+	0.180093	8.18619	0.149343	0.699164	0.999732
373110	12	birc5a	-	0.570603	5.21375	0.149264	0.69924	0.999732
406652	8	srp19	+	0.323645	7.61124	0.147672	0.70077	0.999732
393861	2	hhatla	-	0.261787	6.52741	0.147525	0.700912	0.999732
751688	17	soul3	-	-0.346857	8.49869	0.147349	0.701082	0.999732
57952	5	bcl7a	+	0.296217	7.19368	0.146718	0.701692	0.999732
322387	1	zgc:77849	+	0.280504	7.59678	0.146584	0.701821	0.999732
559398	5	cdca5	-	0.179866	5.32664	0.146214	0.70218	0.999732
30534	9	pou4f3	+	0.274154	7.50104	0.146094	0.702297	0.999732
550227	4	nfyba	+	-0.581369	5.11924	0.14603	0.702359	0.999732
553281	25	abcc8	+	0.116854	7.90754	0.145815	0.702567	0.999732
792257	25	fa2h	-	-0.332909	6.76811	0.145734	0.702646	0.999732
100003903	1	rap2ab	+	-0.154615	9.48231	0.145012	0.703348	0.999732
334483	19	ptp4a2b	-	0.342939	8.19514	0.144618	0.703733	0.999732
558031	17	efcab2	+	-0.236402	6.23438	0.144404	0.703941	0.999732
449548	15	ppp2r1bb	+	-0.265104	7.88455	0.14432	0.704023	0.999732
768285	18	gabpb1	-	-0.233337	9.1524	0.1439	0.704435	0.999732
406741	25	e2f4	+	-0.217573	8.62548	0.143739	0.704591	0.999732
393482	23	tm9sf4	+	-0.353495	4.62346	0.143696	0.704634	0.999732
566352	4	arid2	-	-0.171692	9.35752	0.14288	0.705434	0.999732
100149838	11	pycr1b	+	0.273345	7.70184	0.142756	0.705557	0.999732
386711	20	myh6	+	-0.120153	6.45334	0.142391	0.705916	0.999732
569432	20	ccnk	+	0.449105	7.37811	0.141658	0.706639	0.999732
404623	5	uprt	-	-0.256375	7.57845	0.141178	0.707113	0.999732
567500	1	ctnna2	+	-0.221961	6.90418	0.14072	0.707567	0.999732
767667	5	mvb12ba	-	0.306752	6.82559	0.140141	0.708141	0.999732
100302659	8	cenpa	+	-0.160523	8.55798	0.139467	0.708812	0.999732
321714	21	setb	-	0.20485	8.85614	0.139141	0.709137	0.999732
568877	9	hdac4	-	0.154159	9.08771	0.13909	0.709187	0.999732
64812	7	sox19b	-	0.140098	9.16204	0.138748	0.709528	0.999732
100004977	5	mthfd2	+	-0.517053	5.61506	0.138363	0.709914	0.999732
404601	4	pacsin2	+	0.409645	6.96053	0.138249	0.710027	0.999732
326672	10	ets2	+	0.196225	8.30295	0.137831	0.710447	0.999732
393545	18	onecut1	+	-0.131758	9.87889	0.137688	0.71059	0.999732
553164	20	lats1	-	0.190674	6.17411	0.137367	0.710912	0.999732
553961	9	il17d	-	-0.154548	8.99292	0.137221	0.71106	0.999732
558894	4	si:ch211-214j24.10	+	0.263313	8.55806	0.136114	0.712175	0.999732
326866	8	actr8	-	-0.284312	7.90324	0.136044	0.712246	0.999732
494163	20	tab2	+	-0.474648	6.72085	0.135796	0.712497	0.999732
100001681	8	kcnd1	+	0.0979468	8.24959	0.135728	0.712566	0.999732
796074	7	jac9	-	-0.179728	6.13032	0.135416	0.712882	0.999732
678575	17	chrna2a	+	0.171006	8.26427	0.134162	0.714155	0.999732
58008	19	hey1	-	-0.302399	7.80008	0.133691	0.714635	0.999732
406549	4	ckap4	-	-0.346894	9.06966	0.133361	0.714972	0.999732
393205	12	unk	+	0.235543	8.64957	0.133182	0.715155	0.999732
100144551	25	scaper	+	0.0911837	7.47149	0.132878	0.715466	0.999732
321453	5	ctsla	+	0.411935	4.77107	0.132598	0.715753	0.999732
492813	8	fut9b	-	0.120503	6.95137	0.132488	0.715866	0.999732
553644	11	barx1	+	0.119923	7.31162	0.132164	0.716199	0.999732
553816	2	inhbab	+	0.123881	7.75826	0.131798	0.716575	0.999732
394248	19	prrc2a	-	-0.137202	6.35924	0.131761	0.716613	0.999732
562155	21	klf4	-	-0.161717	9.91152	0.131582	0.716798	0.999732
100310772	21	mir222b	-	0.330547	4.01522	0.130872	0.71753	0.999732
393856	19	pabpc1b	-	-0.21402	8.51835	0.130406	0.718012	0.999732
541335	25	zgc:114046	-	0.284032	7.16168	0.13027	0.718152	0.999732
503750	24	zgc:110852	+	0.164288	8.68903	0.129488	0.718963	0.999732
30174	3	nog1	-	-0.109475	10.6592	0.129487	0.718965	0.999732
407698	7	ano1	-	-0.26511	8.50139	0.129442	0.719011	0.999732
327299	3	zgc:66160	-	-0.156121	9.58906	0.128894	0.719581	0.999732
406354	10	thap12a	+	-0.181976	8.73404	0.128874	0.719602	0.999732
100003889	9	zeb2a	+	-0.239161	6.39796	0.128741	0.719741	0.999732
394005	13	prkg1a	+	-0.198328	7.50524	0.128611	0.719877	0.999732
335206	11	arrdc2	+	-0.250786	7.66566	0.128491	0.720002	0.999732
378993	19	satb1a	-	0.205078	8.87425	0.128161	0.720346	0.999732
566552	20	si:ch211-241j12.3	-	-0.103065	6.94139	0.128034	0.72048	0.999732
793303	7	cited1	-	0.21472	6.39122	0.127775	0.720751	0.999732
567944	6	fopnl	-	-0.194637	7.46685	0.126971	0.721593	0.999732
791752	9	zgc:153499	+	-0.166034	5.46261	0.126819	0.721753	0.999732
[truncated: 979 more rows]

## Sheet: S13_MCMB vs. MCFB
Promoter Datasets
locus	CHR	Symbol	Strand	logFC	logCPM	LR	PValue	FDR
335650	16	rcvrn2	-	-3.13148	8.24022	301.889	1.27721e-67	3.80225e-64
415135	19	bet1	-	-8.39428	4.52317	64.069	1.20135e-15	1.78822e-12
559349	14	klhl4	+	-5.51877	7.98565	61.4884	4.45349e-15	4.41935e-12
565968	20	ahsa1a	+	1.77846	6.51148	54.8214	1.31993e-13	9.82356e-11
553596	3	grapa	-	-5.82807	7.34204	40.1228	2.38494e-10	1.41999e-07
796884	12	shisa6	-	5.50821	10.016	32.1018	1.46305e-08	7.25919e-06
325033	7	ptprn2	+	3.55984	7.77034	30.0026	4.31478e-08	1.83502e-05
393772	7	si:dkey-172h23.2	-	-3.32755	8.06432	29.135	6.7505e-08	2.51203e-05
556881	13	cnrip1b	+	-3.3788	7.94804	28.8776	7.71004e-08	2.55031e-05
30475	20	erh	-	-4.87806	4.66296	28.1749	1.10833e-07	3.29949e-05
768137	8	dclre1b	-	3.02012	7.38253	27.4874	1.5812e-07	4.26434e-05
402985	1	grhprb	-	-4.72414	7.76853	27.3259	1.71892e-07	4.26434e-05
393371	17	dnajc5gb	-	4.76359	5.0065	25.3853	4.6947e-07	0.000107509
100000326	21	gpn3	+	-2.68198	6.92658	24.36	7.99096e-07	0.000169922
393535	25	chmp1a	+	3.25685	7.00705	24.0377	9.44674e-07	0.000187486
327627	19	cnot3b	-	3.42121	5.4669	22.064	2.63711e-06	0.000467212
572154	12	tmem101	+	-3.94803	5.29949	22.0416	2.66799e-06	0.000467212
406492	14	tmem107	-	-1.79029	7.6618	21.629	3.30819e-06	0.000547137
553762	3	fahd1	+	-3.10031	5.38148	21.4342	3.66178e-06	0.000573743
791105	11	ghrh	-	-1.86206	8.62797	20.7099	5.34387e-06	0.000795435
570855	8	foxe3	+	1.75842	7.96889	17.7883	2.46899e-05	0.00350009
561637	8	si:dkeyp-110g5.4	-	1.2251	6.61198	17.2389	3.29618e-05	0.00446033
555476	22	shoc2	-	-1.40811	6.92498	17.0351	3.66953e-05	0.00474965
359829	14	fgf18a	+	-2.22855	8.23372	16.7488	4.26693e-05	0.00529277
336553	11	cyb5r1	+	2.93195	6.6517	16.143	5.87364e-05	0.00699433
553969	1	cyp3a65	-	2.21434	7.59198	16.0639	6.12412e-05	0.00701212
564021	5	trabd2a	+	1.67107	9.50787	15.852	6.84923e-05	0.00755191
415222	10	plppr1	+	-1.24907	7.83413	15.5426	8.06682e-05	0.00857676
324283	21	hnf1bb	+	2.91612	6.55807	15.1937	9.70247e-05	0.00996009
100007673	2	gpr160	+	-2.96345	8.03509	14.94	0.000110984	0.0110133
100101640	15	apoa1b	-	1.94775	7.11013	14.8162	0.000118515	0.0113813
567181	6	grm4	-	2.16073	4.65864	14.7227	0.00012454	0.0115861
504088	13	enpep	-	1.46183	7.42422	14.3333	0.000153128	0.013814
436654	25	ric3b	+	-6.05513	6.6512	13.76	0.000207711	0.0181869
393140	23	lsm14b	+	-1.86062	6.8383	13.5425	0.000233217	0.0198368
393327	2	proca	-	1.5984	7.87809	13.466	0.000242931	0.020089
406839	7	mus81	+	1.90581	5.46811	13.1603	0.000285936	0.0230063
564097	20	ptchd4	-	2.19246	8.87454	12.9174	0.000325547	0.025504
555962	23	tgm1l4	-	4.15391	5.60513	12.7131	0.00036311	0.0277174
404730	9	mao	-	-2.65622	8.44794	12.1147	0.000500246	0.0372308
415106	21	puraa	+	1.3037	10.5522	11.6994	0.000625215	0.0453967
58047	19	hoxa9a	+	1.99106	7.5043	11.4573	0.000712147	0.0498873
30619	18	fli1a	+	1.77678	5.47949	11.4347	0.000720856	0.0498873
449658	2	paxip1	-	-2.48577	7.75069	11.3927	0.000737333	0.0498873
724013	22	gipc3	+	-2.87702	7.86945	11.2779	0.000784348	0.051889
30428	19	csnk2b	-	-4.14334	5.05986	11.1235	0.000852419	0.0551663
393774	5	pole3	-	-2.44132	7.97603	10.7842	0.00102369	0.0646932
402922	22	dstyk	-	1.83721	8.76436	10.7495	0.00104309	0.0646932
792903	12	rcvrnb	+	-1.19714	8.67594	10.5143	0.00118453	0.071966
565271	3	gper1	+	0.676963	8.4656	10.0027	0.00156311	0.0930677
100034580	19	cacng6a	+	1.20618	7.37355	9.84362	0.00170422	0.0994798
563254	12	kbtbd2	+	2.01325	6.44585	9.36275	0.0022144	0.126774
751784	22	htr2b	-	4.69745	4.09565	8.95701	0.00276408	0.153122
573117	18	tbrg1	+	-1.33249	6.72707	8.94816	0.00277748	0.153122
100006266	22	si:dkeyp-53d3.6	+	-0.979497	9.64652	8.87901	0.00288467	0.153984
541353	24	napga	-	1.68385	7.12473	8.87149	0.00289658	0.153984
100033617	14	mir93	+	-0.868927	9.28074	8.71986	0.00314763	0.164363
550520	14	gabra4	-	2.86482	7.25025	8.6885	0.00320224	0.164363
393608	17	ptger2a	+	-3.4071	7.83957	8.36276	0.00382989	0.190863
335865	21	hspa4a	-	2.50928	6.84121	8.35478	0.00384675	0.190863
394037	10	cct8	-	2.63316	7.5853	8.28764	0.00399158	0.191829
406322	11	poc1a	-	-1.86635	8.53833	8.28605	0.00399509	0.191829
394239	5	tal2	+	-1.20283	7.41998	8.01204	0.00464674	0.219577
393365	5	mtmr8	-	-1.66905	5.96517	7.80975	0.00519651	0.236557
334626	18	eif3m	+	-1.74174	7.96407	7.80802	0.00520147	0.236557
100124622	13	gsta.2	+	0.431974	6.12727	7.78567	0.00526622	0.236557
386614	20	pdcb	-	-0.744859	9.65732	7.76598	0.00532393	0.236557
562704	20	angel2	-	-1.53843	8.87901	7.73796	0.00540718	0.236723
406500	1	akap8l	-	-0.797009	8.33343	7.68444	0.0055699	0.240313
407735	15	gria4a	-	-1.8525	8.09041	7.53562	0.00604908	0.257259
394025	20	nek2	+	1.27022	9.10867	7.50396	0.00615636	0.258134
100034387	18	sphkap	-	-1.24446	8.46898	7.36417	0.00665363	0.272165
560420	7	nrxn2b	+	0.594786	7.05626	7.35872	0.00667384	0.272165
450024	20	cited2	-	-1.3928	7.64416	7.2759	0.00698857	0.274167
447861	14	rnf103	+	3.39256	4.38949	7.27392	0.00699629	0.274167
324384	17	syncripl	+	2.4457	7.03107	7.27317	0.00699921	0.274167
402974	13	pitx3	-	2.75379	6.69277	7.23457	0.00715129	0.276486
553214	23	eif4ba	+	3.47132	5.29216	7.18227	0.00736276	0.281012
436764	5	olfm1a	+	-3.65495	6.37885	7.04592	0.0079446	0.299381
260437	13	msh6	+	3.8195	4.89794	6.9593	0.00833849	0.310296
64692	2	zp3b	+	1.26271	8.55824	6.91798	0.00853334	0.310901
406446	8	kdm2ba	-	1.21047	6.7068	6.91165	0.00856361	0.310901
558132	18	si:dkey-12e7.4	-	3.33966	5.4687	6.85274	0.00885057	0.317447
406426	17	spint1a	-	1.01036	8.1378	6.7237	0.00951402	0.337181
561376	4	pus7l	-	1.57555	6.02518	6.56853	0.0103798	0.363536
503808	23	pkig	+	1.05389	7.73674	6.48498	0.010879	0.37131
796322	7	slc3a2a	+	0.933606	7.15788	6.47847	0.0109189	0.37131
100005257	22	nptxrb	-	0.772083	10.3373	6.45971	0.0110348	0.37131
570949	15	wdr62	-	-1.18674	8.64419	6.44914	0.0111006	0.37131
406519	25	slc10a3	+	-0.607874	11.2414	6.26427	0.0123197	0.407508
567500	1	ctnna2	+	-1.54266	6.90418	6.17772	0.0129369	0.417297
566848	3	zgc:163083	+	-1.77417	5.97387	6.15372	0.0131136	0.417297
557926	5	ppp3cca	-	2.36086	5.72118	6.14706	0.0131631	0.417297
562258	2	rorcb	+	2.72501	6.52684	6.14528	0.0131763	0.417297
550231	6	cdk5r2a	+	1.7615	7.21517	6.10118	0.0135091	0.423334
561993	7	zgc:162592	+	-1.32153	9.12993	6.02145	0.0141331	0.438272
324587	3	fam234b	-	-1.04382	7.96981	5.97267	0.0145293	0.445915
794997	20	taar12g	-	1.23345	5.61918	5.90065	0.0151353	0.459773
492462	18	yif1b	+	-0.932435	7.81126	5.77844	0.0162239	0.486335
557565	22	nrd1b	+	-2.16211	5.85429	5.75387	0.0164524	0.486335
550539	17	slc18b1	+	1.79496	5.13706	5.74882	0.0164998	0.486335
553644	11	barx1	+	1.13101	7.31162	5.71918	0.0167806	0.489763
334380	17	zmpste24	+	2.99123	4.88801	5.68749	0.0170863	0.490108
573060	8	LOC573060	+	0.674785	9.1221	5.68386	0.0171217	0.490108
325179	15	inppl1a	-	1.55099	7.84936	5.64321	0.0175231	0.496822
724001	19	dnajc8	-	-0.991204	8.60798	5.58851	0.0180786	0.501423
492807	1	cdadc1	-	1.53148	7.56139	5.58023	0.0181643	0.501423
678522	10	gpat4	-	-2.51132	5.34574	5.56908	0.0182803	0.501423
100329657	7	ltb4r	-	0.76112	9.25583	5.56155	0.0183591	0.501423
566538	10	fstb	+	-0.961247	6.11261	5.49781	0.0190403	0.514872
767721	6	uhmk1	+	-1.14389	8.44009	5.48067	0.0192279	0.514872
548345	9	nalcn	-	2.69926	6.19567	5.46257	0.0194281	0.514872
368476	13	pcdh15a	-	-1.32016	8.1161	5.44962	0.0195726	0.514872
492692	22	tmem161a	-	-1.64485	4.24458	5.41036	0.0200176	0.514872
321113	5	zgc:65851	-	0.888861	9.80926	5.40107	0.0201244	0.514872
30404	9	hoxd10a	-	1.32573	8.83741	5.3916	0.0202339	0.514872
641576	21	zgc:122979	+	-1.01172	9.97366	5.39149	0.0202351	0.514872
393545	18	onecut1	+	0.85764	9.87889	5.37077	0.0204769	0.516609
335444	14	ube2d2l	-	-1.68751	7.0802	5.33595	0.02089	0.521927
100005187	21	wu:fj42b12	+	-1.23469	9.20599	5.32361	0.0210384	0.521927
325366	8	mob3a	+	-1.36877	5.00088	5.2738	0.0216487	0.53263
100004610	7	pop7	+	0.948766	8.81548	5.25041	0.0219415	0.534361
322387	1	zgc:77849	+	1.95801	7.59678	5.22211	0.0223014	0.534361
566684	1	ubn1	-	-2.76834	5.03766	5.21302	0.0224184	0.534361
550521	4	phyh	+	-1.75307	8.32626	5.19986	0.0225887	0.534361
445126	19	fkbp9	-	2.25484	6.08016	5.19772	0.0226166	0.534361
560400	13	actn1	-	-0.952153	6.75731	5.16479	0.0230492	0.535637
58059	23	hoxc13a	+	1.91682	6.26944	5.14224	0.0233505	0.535637
555843	20	ches1	-	-0.652576	8.11445	5.1344	0.0234563	0.535637
405815	23	irf10	+	1.56408	8.71144	5.12477	0.0235866	0.535637
449538	10	opcml	-	-1.96308	4.50854	5.12041	0.0236461	0.535637
327232	2	dcun1d1	-	-1.39035	5.76705	5.11279	0.0237501	0.535637
30299	6	ihhb	-	1.60255	8.81705	5.09166	0.0240412	0.538125
323239	5	gtf2h2	+	-2.86317	4.98916	5.06982	0.0243459	0.540278
678639	2	mllt1b	-	2.38315	5.8123	5.05886	0.0245004	0.540278
100151171	15	or128-3	-	-1.34333	6.67715	5.04153	0.0247467	0.541698
58109	13	valopa	-	-1.54561	7.82089	4.98201	0.0256122	0.552848
445158	12	slc16a9b	-	-1.886	7.06669	4.98098	0.0256275	0.552848
393914	10	slc37a4b	-	2.35305	4.91651	4.92022	0.0265442	0.568503
445230	11	diaph3	+	-1.87401	4.64327	4.83877	0.0278267	0.591716
393148	8	cdc14b	-	1.65052	7.86277	4.78316	0.0287393	0.599569
436864	9	rnd3b	-	0.83849	7.84766	4.78114	0.0287731	0.599569
606664	13	dnaaf2	+	-0.608843	11.3929	4.77951	0.0288003	0.599569
556310	24	lancl2	+	3.57712	4.9409	4.76154	0.0291025	0.601654
492354	6	fam83fb	-	-0.853501	8.74265	4.74569	0.0293718	0.603034
402928	1	sp6	+	-0.385609	9.26621	4.73369	0.0295774	0.603096
566696	18	si:ch211-216l23.1	+	-0.836638	6.95109	4.70066	0.030151	0.607977
562763	7	slc12a10.3	+	1.16568	6.68155	4.69643	0.0302253	0.607977
564058	1	setd4	-	2.0594	6.88607	4.66973	0.0306987	0.61217
564241	14	fosl1a	-	-0.953004	8.11539	4.65825	0.0309048	0.61217
553216	23	pm20d1.1	-	-1.09226	8.13364	4.64139	0.0312097	0.61217
445109	5	elac1	+	1.27776	8.98948	4.62203	0.0315639	0.61217
30509	19	oprd1a	+	-1.26734	8.34101	4.61313	0.0317281	0.61217
406701	10	hnrnpdl	-	-2.21739	6.68946	4.61255	0.0317388	0.61217
334483	19	ptp4a2b	-	2.40255	8.19514	4.60531	0.0318732	0.61217
30369	9	fzd7a	-	1.02283	9.54649	4.58338	0.0322834	0.61529
100009648	2	rnf126	+	-1.61877	8.48591	4.57462	0.0324489	0.61529
323501	8	seta	-	-0.387038	8.4173	4.55428	0.0328366	0.615369
553782	7	zgc:110425	-	-1.52243	7.06895	4.55272	0.0328665	0.615369
321795	18	fkbp4	+	0.611543	7.99907	4.53902	0.0331306	0.616436
192321	14	slc25a5	-	1.26528	7.88887	4.49111	0.0340716	0.626487
322715	3	dus1l	+	3.96765	5.75521	4.4888	0.0341176	0.626487
557682	24	dcun1d3	+	-1.18444	9.30722	4.47958	0.0343021	0.626487
100005033	2	pip5k1cb	-	-0.927314	9.78498	4.46476	0.034601	0.627166
30466	4	ascl1a	+	0.804197	9.44848	4.4569	0.0347606	0.627166
556575	1	lratb.2	+	-1.12403	7.60995	4.43484	0.0352126	0.631065
641423	10	pla2g3	+	-1.55549	4.8188	4.42574	0.0354007	0.631065
751785	7	aldh1a3	-	-0.886441	7.02552	4.38299	0.0362993	0.641541
562035	16	cep162	+	0.897197	5.6874	4.37736	0.0364194	0.641541
393875	16	sox4b	+	0.776521	10.4554	4.36007	0.0367908	0.644272
368621	10	si:busm1-57f23.1	-	-1.21732	8.31763	4.34343	0.0371519	0.646791
553608	11	tbl1xr1a	+	-1.82744	6.79036	4.32297	0.0376013	0.650808
447926	8	zgc:103670	+	1.63721	7.90201	4.28077	0.0385458	0.6633
30657	24	arxa	-	-1.20252	6.16726	4.25533	0.0391274	0.669438
352941	5	zdhhc8b	-	-1.47034	8.23971	4.2253	0.0398255	0.677489
795635	4	vhll	+	-1.072	6.13034	4.20675	0.0402633	0.677637
378723	22	sox2	-	-0.981235	8.45694	4.2003	0.0404168	0.677637
557286	20	sptlc2b	-	1.55179	8.14678	4.1961	0.0405171	0.677637
550129	9	sept10	+	-1.60894	7.87969	4.17816	0.0409481	0.68102
324984	11	txlng	-	-1.54478	5.06563	4.15565	0.0414958	0.686295
445251	3	carm1	+	-1.10077	8.37714	4.14499	0.0417579	0.686814
569034	21	pacs1a	+	-1.81179	7.93423	4.13045	0.0421181	0.688931
678604	13	irf1a	+	0.937476	5.53836	4.12085	0.0423577	0.689065
407668	9	asic4a	+	-0.582288	7.96757	4.09943	0.0428977	0.690429
100331176	9	gpc6b	-	-0.957616	6.36267	4.09571	0.0429923	0.690429
556485	2	jph1b	-	-1.65596	9.47419	4.09001	0.0431373	0.690429
571696	4	ikbip	+	-1.55824	8.62987	4.05053	0.0441575	0.702259
58073	24	fzd8a	-	0.846938	9.55152	4.04008	0.0444318	0.702259
30259	11	prph	-	0.607535	8.51386	4.0343	0.0445841	0.702259
553774	4	lmo3	+	-1.21024	8.82943	4.02288	0.0448871	0.70331
326078	7	mta2	+	1.37978	6.54889	3.99043	0.0457594	0.709524
100037309	3	srebf2	+	0.477589	8.42287	3.99019	0.045766	0.709524
30450	3	cdc27	+	1.66434	7.49689	3.98111	0.0460133	0.709524
30349	9	hoxd3a	-	-1.06773	7.20476	3.96444	0.046471	0.709524
566539	5	dpagt1	+	-1.82244	4.45752	3.96307	0.0465088	0.709524
103908919	16	c16h2orf66	+	1.01945	5.46055	3.94886	0.0469031	0.709524
386975	12	tubgcp2	+	-1.62162	4.68558	3.93994	0.0471524	0.709524
567088	20	heca	+	1.52054	8.20071	3.93859	0.0471904	0.709524
565258	18	necab2	+	-1.15308	7.52734	3.92073	0.047694	0.710747
404601	4	pacsin2	+	-2.07764	6.96053	3.90799	0.0480572	0.710747
402802	1	pla2g12a	-	1.64719	6.70383	3.89743	0.04836	0.710747
100190920	19	csf3b	-	0.94409	9.20852	3.8897	0.0485832	0.710747
553756	1	crmp1	+	1.59893	7.61943	3.88607	0.0486881	0.710747
406647	3	aimp2	-	1.54377	6.9612	3.88552	0.0487042	0.710747
30463	15	lhx1a	-	1.11893	6.95639	3.8677	0.0492239	0.71224
799704	19	kcnk9	+	1.18129	9.47705	3.85528	0.0495897	0.71224
791182	13	sfxn3	-	-1.97067	7.18606	3.84101	0.0500133	0.71224
570613	7	sord	-	1.44975	7.83122	3.84079	0.0500199	0.71224
336726	25	rpl27a	-	1.1615	8.7082	3.81773	0.0507128	0.71224
550534	2	odf3l2a	+	-0.726164	8.01912	3.79525	0.0513981	0.71224
559488	1	papss1	-	-1.36036	7.33733	3.79425	0.051429	0.71224
100149838	11	pycr1b	+	1.39135	7.70184	3.77724	0.0519542	0.71224
553775	23	actl6b	-	0.796155	10.3882	3.7754	0.0520116	0.71224
404626	9	map3k12	+	1.31058	7.30361	3.77302	0.0520855	0.71224
387527	16	cyp4t8	-	0.988925	5.87285	3.76324	0.0523911	0.71224
492473	19	scamp3	+	-1.72232	5.92608	3.75688	0.0525906	0.71224
445143	14	sfxn1	-	-0.994365	7.85818	3.75208	0.0527419	0.71224
323848	24	mcmdc2as	+	0.973294	8.44574	3.73673	0.0532287	0.71224
30207	15	tyr	+	-0.400128	9.38501	3.73519	0.0532776	0.71224
30681	18	mapk12a	-	-1.58715	8.27814	3.73394	0.0533176	0.71224
449650	25	borcs5	+	-0.978076	6.22388	3.7327	0.053357	0.71224
338183	6	mars1	-	-1.07415	8.97747	3.7322	0.053373	0.71224
386844	14	ssrp1a	-	2.21247	3.84423	3.73111	0.0534078	0.71224
571698	15	cadm2b	+	2.08631	5.13331	3.72384	0.053641	0.71224
393561	13	abcc2	+	0.96045	5.91559	3.71095	0.0540565	0.71224
325690	20	serinc1	+	-1.20063	6.34731	3.71054	0.05407	0.71224
393476	16	prpf31	+	-1.42402	6.66657	3.68711	0.0548346	0.715491
326716	20	tmed10	-	0.904558	9.85195	3.68222	0.0549955	0.715491
791181	23	ribc1	-	2.90386	8.39558	3.67884	0.0551072	0.715491
402857	22	s1pr4	-	1.56396	5.30288	3.67368	0.0552781	0.715491
30635	13	six3a	-	-0.760874	8.34616	3.65952	0.0557496	0.71847
569466	5	dnajb5	-	1.40131	7.91436	3.64857	0.0561174	0.720093
100330031	23	itchb	-	1.13386	8.31987	3.64027	0.0563979	0.720587
171479	25	crabp1a	+	0.445379	7.80931	3.62948	0.0567647	0.722173
572018	18	gldn	+	-0.671805	7.72683	3.60848	0.0574858	0.728235
58129	13	fgfr3	-	1.08294	8.59242	3.57046	0.0588162	0.741931
558502	6	ryk	+	1.65406	4.18782	3.55654	0.0593112	0.745019
107988037	16	LOC107988037	+	0.981674	5.95843	3.54841	0.0596026	0.745534
553446	16	LOC553446	-	0.89263	8.57046	3.52756	0.0603564	0.746297
101448001	5	pappab	-	1.10647	8.54554	3.52606	0.0604111	0.746297
393620	11	mfn1b	-	-2.42478	3.7615	3.52451	0.0604678	0.746297
567838	21	heatr6	+	-1.50074	6.10405	3.51907	0.0606664	0.746297
553595	24	impa2	+	0.894671	8.84714	3.50722	0.0611017	0.748559
317738	14	elovl6	+	-0.934543	8.43072	3.47063	0.0624677	0.760318
406660	17	calm1a	-	-1.32153	7.56616	3.46702	0.062604	0.760318
568029	20	exoc8	+	1.83682	5.02891	3.4593	0.0628969	0.760318
266638	10	sec31a	-	-1.31197	7.54696	3.45371	0.06311	0.760318
58099	18	arntl2	-	-1.11547	9.91837	3.44591	0.0634086	0.760318
368263	14	zic3	-	-0.764602	9.11165	3.44108	0.063594	0.760318
553715	3	ddx47	-	-0.67161	7.99908	3.42769	0.0641118	0.761417
566473	20	emilin1a	+	-1.1473	8.59422	3.42548	0.0641974	0.761417
64603	19	eomesa	-	0.705375	9.60305	3.40445	0.0650207	0.767331
445284	1	rad23aa	-	2.31322	5.38054	3.39841	0.0652592	0.767331
796276	16	prdm13	+	-1.0847	8.18702	3.39311	0.0654692	0.767331
550429	16	steap4	-	0.825	5.03497	3.36553	0.0665743	0.775804
558314	5	dapk1	+	1.31763	7.65404	3.33176	0.0679541	0.775804
336612	8	ppiaa	-	0.874701	8.85777	3.33165	0.0679585	0.775804
692255	1	dachc	-	-0.999343	8.62327	3.32747	0.0681316	0.775804
554093	5	derl2	+	-1.67092	8.00522	3.3255	0.0682134	0.775804
562798	18	plekhg7	-	-1.11135	6.98862	3.32259	0.068334	0.775804
102031126	10	tmtops3b	+	1.31568	7.20379	3.31897	0.0684848	0.775804
792104	20	xkr6b	-	0.906074	9.61839	3.31868	0.0684968	0.775804
562048	20	hivep2a	-	-0.903304	5.82929	3.3177	0.0685376	0.775804
100331484	11	ier2b	-	-1.1118	7.69359	3.30448	0.0690912	0.779108
606683	4	sco2	-	-0.648911	7.92219	3.28497	0.069917	0.785445
566868	24	scn5lab	+	0.560683	7.6801	3.27193	0.0704745	0.788731
334058	20	wtap	-	-1.2193	8.51786	3.2449	0.0716462	0.798842
494130	13	unc5b	+	-1.01609	8.19282	3.22535	0.0725062	0.805414
724019	1	crb3b	+	-1.10685	7.33379	3.21767	0.0728471	0.806193
30148	9	desma	-	-0.897071	7.65472	3.19987	0.0736442	0.806574
378834	1	prom1b	-	1.2498	9.09321	3.19356	0.0739286	0.806574
559327	1	bnc2	+	0.71349	8.61027	3.19355	0.0739291	0.806574
562791	16	znf687a	+	1.20283	7.53382	3.19275	0.0739653	0.806574
79378	2	agxtb	-	-1.15028	8.29375	3.18103	0.0744977	0.80658
569571	5	adamts15a	+	0.8837	9.14863	3.17983	0.0745524	0.80658
393456	1	mvb12a	-	-1.3159	7.16373	3.1736	0.0748371	0.80658
445033	25	psma1	-	-1.76717	9.22427	3.16433	0.0752635	0.80658
100007768	7	mrpl52	+	0.955041	8.6055	3.16309	0.0753206	0.80658
100003223	17	ppp1cb	-	1.3849	7.23258	3.15356	0.0757614	0.808393
572713	23	tbx18	+	1.14959	8.10816	3.12236	0.0772247	0.821064
555525	6	ubn2a	-	-0.77256	10.2454	3.10256	0.0781692	0.822845
338247	20	echdc2	-	1.09245	7.60903	3.09667	0.0784528	0.822845
360208	3	pvalb8	-	-0.401721	8.32179	3.09271	0.0786435	0.822845
406287	5	slc37a2	+	1.56192	8.38472	3.09045	0.0787533	0.822845
100136871	13	ddx43	-	-0.59322	8.80621	3.09001	0.0787742	0.822845
407614	1	alg11	-	2.14168	4.25879	3.08115	0.0792044	0.824446
558508	11	ugt1b1	+	-0.729042	6.45279	3.05563	0.0804578	0.834575
142985	24	gbx1	+	1.06256	7.55195	3.02747	0.0818656	0.846229
557406	18	si:dkey-102f14.5	+	-0.799487	8.48234	3.01215	0.0826428	0.851306
449771	4	slc38a4	+	-0.683121	6.87012	2.99391	0.0835779	0.855981
195816	10	lmnb1	+	-1.23727	7.53945	2.99163	0.0836957	0.855981
393648	8	rer1	+	-3.61882	8.36366	2.98147	0.0842227	0.855981
30072	24	inhbaa	+	0.61741	8.82061	2.98101	0.0842467	0.855981
100004718	5	rilpl2	-	-1.52293	9.18682	2.96858	0.0848965	0.859337
768123	14	b4galt1l	+	1.31079	8.10369	2.96367	0.0851544	0.859337
266983	7	neo1a	+	-0.887489	9.04001	2.95307	0.0857144	0.860134
393757	21	chchd10	+	-1.11891	7.93407	2.95125	0.0858112	0.860134
368925	6	srsf3a	-	-0.605146	8.64158	2.94207	0.0863003	0.862134
58056	3	hoxb10a	+	-1.91206	6.17992	2.92701	0.0871087	0.865614
567762	19	myclb	-	-1.27017	6.89069	2.91975	0.0875016	0.865614
564658	19	scrt1a	+	2.4368	6.1017	2.9173	0.0876342	0.865614
100003410	3	zgc:174623	-	-1.03871	5.57477	2.90854	0.0881115	0.865614
406292	25	ppib	+	-1.70585	6.16714	2.90775	0.0881546	0.865614
322121	2	abhd17aa	+	-1.88785	5.15179	2.9034	0.0883932	0.865614
393431	8	zgc:63587	-	1.08446	8.13497	2.88335	0.0894995	0.868217
792465	19	mturn	-	-0.666014	8.45839	2.85886	0.0908717	0.868217
566769	20	clvs2	-	1.24847	6.85898	2.85836	0.0909002	0.868217
445818	6	cthl	-	0.688867	8.28508	2.84493	0.0916627	0.868217
100005227	19	lingo4a	-	-0.867727	7.55318	2.84325	0.0917586	0.868217
566443	16	fxyd6l	-	0.391662	7.04	2.84201	0.0918294	0.868217
447838	24	coasy	-	1.80775	3.88095	2.84128	0.0918709	0.868217
100000104	1	stra6l	+	-0.957808	8.13203	2.83926	0.0919867	0.868217
368917	13	adam8a	+	1.02161	8.28906	2.83861	0.0920235	0.868217
368509	3	ubtf	-	-1.07099	8.39062	2.83314	0.0923377	0.868217
326723	23	ppp4r2a	+	-1.34146	6.239	2.83093	0.0924649	0.868217
553249	22	cela1.1	+	0.6462	6.868	2.82223	0.0929672	0.868217
266799	18	gatm	-	0.60092	9.23233	2.81798	0.0932139	0.868217
378746	4	atp2b1a	-	-1.03989	8.77175	2.81387	0.0934528	0.868217
573084	5	tbx2a	-	1.07235	7.08972	2.80281	0.0940994	0.868217
100319240	9	serp2	+	0.658911	5.12925	2.79986	0.0942726	0.868217
794088	17	ptena	-	-1.26167	7.48853	2.79862	0.0943454	0.868217
334099	1	naa15b	+	1.01176	8.6949	2.79241	0.0947116	0.868217
323882	17	insm1b	+	0.530452	10.9726	2.78357	0.0952356	0.868217
570443	22	pigx	-	-0.757861	7.74209	2.78075	0.0954033	0.868217
553162	2	hs6st1a	-	-0.847538	8.7514	2.77887	0.0955157	0.868217
570746	1	zic2b	+	-1.2655	6.9542	2.77639	0.0956635	0.868217
30637	4	mdm2	+	-1.23528	7.88104	2.77571	0.0957043	0.868217
393339	25	slc5a12	-	-0.721631	7.30662	2.76956	0.0960726	0.868217
360209	12	pvalb9	-	-1.96292	6.76431	2.76665	0.0962476	0.868217
568509	11	syngr2b	-	1.12823	8.29025	2.76193	0.0965319	0.868217
100535584	22	cela1.2	+	-0.979564	5.36156	2.7619	0.0965334	0.868217
555941	5	cacna1ba	-	-0.874906	8.87248	2.74801	0.0973757	0.873155
568195	20	napbb	-	-0.411399	6.97341	2.74293	0.0976854	0.873302
100034622	22	znf1174	+	0.696707	8.42979	2.72945	0.0985134	0.877813
641330	10	atg10	+	1.33778	7.99809	2.72117	0.0990252	0.877813
373870	17	vax1	-	-0.466371	8.07497	2.71739	0.0992605	0.877813
394014	14	wdr1	+	0.9367	9.47957	2.71563	0.0993695	0.877813
406556	21	jmy	-	0.490709	11.7889	2.70988	0.0997283	0.878376
393214	16	plekhf2	-	1.3085	6.94213	2.70375	0.100112	0.879158
449794	10	h2ax1	+	-1.15086	8.66626	2.68706	0.101166	0.885799
393925	24	pdcd6	-	-1.1202	7.96399	2.66935	0.102298	0.89307
641567	13	ifit8	+	0.514227	8.04149	2.66471	0.102597	0.89307
30366	8	fzd10	-	-0.869194	5.72998	2.65602	0.103159	0.895344
553672	7	ndufs2	-	-1.86586	4.56164	2.63318	0.104652	0.905663
566205	19	snx27a	+	-1.02354	8.65709	2.62785	0.105004	0.905918
571897	2	rab8a	-	-1.34462	7.63371	2.61688	0.105732	0.905918
553940	10	pcdh1gb9	+	0.968142	6.35837	2.61393	0.105929	0.905918
100148577	3	tnfsf18	-	-0.806618	5.97152	2.61098	0.106126	0.905918
403125	1	tlr2	+	0.845137	5.25276	2.60984	0.106203	0.905918
317747	13	rock2a	-	-1.54543	7.72234	2.5914	0.107445	0.907895
402981	3	amdhd2	-	0.97502	6.80545	2.58565	0.107836	0.907895
565419	7	kcnc1a	+	0.84733	9.89265	2.58408	0.107943	0.907895
30174	3	nog1	-	0.482622	10.6592	2.58027	0.108203	0.907895
100126011	24	map3k22	-	0.88665	8.59347	2.57034	0.108884	0.907895
565201	14	hs3st1	+	-0.47494	8.11907	2.56563	0.109209	0.907895
30483	20	gata4	-	0.566721	9.04797	2.56102	0.109528	0.907895
393916	23	syap1	+	0.797227	9.12748	2.55588	0.109885	0.907895
100033578	14	mir19c	-	1.10254	4.87058	2.55028	0.110275	0.907895
393975	13	bag2	-	-0.729585	9.5078	2.54274	0.110802	0.907895
393891	16	fbxo32	+	1.07067	7.93392	2.53279	0.111503	0.907895
393546	6	zgc:65895	+	-0.798068	7.80423	2.52797	0.111844	0.907895
406791	13	hk1	-	-0.810461	5.75945	2.51766	0.112577	0.907895
558825	7	lgr4	+	0.869648	7.63741	2.50915	0.113187	0.907895
100005313	10	hcar1-2	+	-0.45318	7.90121	2.5065	0.113378	0.907895
404211	2	pik3r2	+	1.02975	5.77132	2.50405	0.113554	0.907895
393602	16	zbtb7b	-	-0.456512	9.93582	2.50344	0.113598	0.907895
30155	1	tenm3	+	-0.644702	9.53952	2.49498	0.11421	0.907895
555635	19	fndc5b	-	1.07152	8.23466	2.49472	0.114229	0.907895
393225	8	dmap1	-	0.729059	6.69103	2.4941	0.114274	0.907895
554477	4	pfkfb3	-	2.02849	4.44749	2.49264	0.114379	0.907895
449816	2	elovl1a	+	0.564674	5.80424	2.48899	0.114646	0.907895
323089	7	ctdspl2b	+	-1.17578	6.84951	2.48226	0.115137	0.907895
560495	20	si:ch211-195d17.2	-	1.75073	7.66458	2.48192	0.115161	0.907895
100034426	22	mfsd6a	-	-0.886145	5.62943	2.48001	0.115302	0.907895
445020	7	pdcd7	+	1.75736	6.02096	2.47448	0.115708	0.907895
556181	10	slc1a3b	-	0.599538	8.46079	2.47231	0.115868	0.907895
564232	1	retreg2	+	2.43519	5.86676	2.46999	0.116039	0.907895
252845	17	mpp5a	+	-1.0705	8.02946	2.46903	0.11611	0.907895
560713	19	ccn4a	+	-1.1979	5.21913	2.46697	0.116262	0.907895
368504	1	itsn1	-	0.848491	5.9398	2.46599	0.116335	0.907895
58077	9	zic2a	+	0.680966	9.70859	2.46344	0.116524	0.907895
555567	16	si:ch211-225p5.8	+	-1.10497	4.7535	2.46074	0.116724	0.907895
378438	3	selenow2b	-	0.63312	6.93931	2.44721	0.117734	0.907895
83412	1	glrba	-	-0.962409	8.02205	2.44347	0.118015	0.907895
405898	20	pak7	+	-0.644452	7.65226	2.43932	0.118327	0.907895
334446	12	heatr1	-	-2.80101	5.93713	2.43699	0.118503	0.907895
566063	21	poglut3	+	1.98882	4.1242	2.43602	0.118577	0.907895
335449	6	serbp1a	-	-0.807991	7.8358	2.43557	0.118611	0.907895
559440	25	slc2a13b	+	0.542198	7.42389	2.43396	0.118733	0.907895
564934	6	zeb2b	-	0.602416	9.62755	2.43125	0.118938	0.907895
560034	9	lectin	+	0.507258	7.82546	2.42146	0.119683	0.911244
415179	25	tsg101a	-	-0.644096	7.44768	2.40725	0.120774	0.913083
399481	2	aldh9a1b	+	-0.962694	5.05112	2.40686	0.120805	0.913083
100307098	5	dnm1a	+	0.711012	8.84548	2.40634	0.120845	0.913083
570147	5	add2	-	0.615879	8.34015	2.39831	0.121466	0.913538
415099	7	rela	-	-0.812602	10.5788	2.39643	0.121612	0.913538
393579	10	slc25a1a	+	1.07619	7.3252	2.39369	0.121826	0.913538
393760	18	gnao1a	+	1.31237	5.16787	2.37998	0.122899	0.914699
83415	13	six2a	+	-1.41161	7.38158	2.37854	0.123013	0.914699
563810	7	lto1	+	1.03587	8.28295	2.37598	0.123214	0.914699
80360	21	or115-1	+	-0.631477	6.52	2.37577	0.123231	0.914699
337487	24	pus3	+	0.611667	9.61979	2.37117	0.123594	0.914699
562250	21	fut7	+	0.518255	8.22943	2.3632	0.124227	0.914699
393231	4	klhdc10	-	1.45885	7.09535	2.36266	0.12427	0.914699
110438188	20	nkain2	-	-0.831051	8.94223	2.36055	0.124438	0.914699
449994	4	pawr	-	0.94056	8.08192	2.35533	0.124855	0.915504
30079	22	btg2	+	1.55845	7.10521	2.33644	0.126378	0.924393
641570	2	impad1	-	1.13659	7.46573	2.33061	0.126852	0.925586
791610	5	fabp1a	+	-0.753692	6.81338	2.31028	0.128521	0.933672
797211	5	ugt2a6	+	0.971768	7.31627	2.30463	0.128989	0.933672
555852	24	si:dkey-7n6.2	+	0.927983	8.19096	2.30364	0.129072	0.933672
30631	17	bmp2a	-	0.621206	9.35596	2.30191	0.129215	0.933672
798203	15	zgc:162962	+	0.962288	6.49617	2.29612	0.129697	0.934251
394075	12	minpp1b	-	-1.22267	5.56522	2.29343	0.129923	0.934251
641583	18	sspn	-	0.652125	6.10383	2.28117	0.130953	0.939392
327395	23	ndrg3b	-	-0.627247	7.0288	2.26016	0.13274	0.944167
548605	12	ctbp2l	+	0.350903	8.51155	2.259	0.13284	0.944167
30104	6	klf1	+	-0.831535	4.84869	2.25624	0.133076	0.944167
793037	7	cbln6	+	0.381378	8.63754	2.25425	0.133248	0.944167
373884	25	ada2a	+	1.60979	5.89421	2.25382	0.133285	0.944167
447830	2	abhd3	-	-0.742894	8.8622	2.24976	0.133635	0.944167
555655	9	bmpr2b	+	1.09419	7.96912	2.2474	0.133839	0.944167
436709	7	psmd9	+	0.969056	5.54857	2.23998	0.134483	0.945541
360135	4	msgn1	+	-0.625952	9.17944	2.23784	0.134669	0.945541
565402	24	col11a1a	-	-0.722257	7.89372	2.21872	0.136346	0.954353
100150997	8	adora1b	-	1.09792	7.7927	2.21624	0.136565	0.954353
560569	17	zgc:162964	+	0.600793	8.80665	2.20335	0.137711	0.959615
619257	6	zgc:114175	-	-0.46432	11.2781	2.20054	0.137963	0.959615
767701	14	zgc:153018	-	1.14618	8.31964	2.19368	0.138578	0.961645
368900	14	pcgf1	-	-0.602182	7.03997	2.18749	0.139136	0.962342
192298	6	sec61a1	-	0.587205	5.86099	2.17998	0.139816	0.962342
560566	16	gem	+	-1.03123	9.10564	2.17493	0.140276	0.962342
554047	14	pcdh2g1	-	0.632961	7.63419	2.17485	0.140283	0.962342
503756	9	gpm6bb	-	-0.571692	4.40221	2.17473	0.140294	0.962342
559418	13	pkdcca	-	0.562488	10.0482	2.16987	0.140738	0.962826
562050	21	slc6a7	+	-1.41537	6.72154	2.16688	0.141012	0.962826
497640	7	fgf11a	+	0.333894	7.5484	2.15553	0.142057	0.964699
677753	23	ormdl2	-	0.674052	6.60803	2.14764	0.142789	0.964699
564095	19	si:ch211-191i18.2	-	-0.714382	6.38186	2.14725	0.142826	0.964699
107988036	3	si:ch73-59f11.3	-	-0.900557	8.63702	2.14453	0.143079	0.964699
338317	7	creb3l1	+	-1.18853	7.36603	2.14424	0.143106	0.964699
30442	1	ednrba	-	-0.585589	6.09438	2.13462	0.144007	0.964699
100008021	2	pcp4l1	-	-0.900714	6.02695	2.1302	0.144422	0.964699
100002175	19	nkiras1	-	1.71178	5.32271	2.12996	0.144444	0.964699
553451	11	sptbn1	-	-0.582518	8.28816	2.12524	0.14489	0.964699
796025	3	zgc:162544	+	0.776884	8.65573	2.12491	0.144921	0.964699
447889	2	pnp5b	-	-0.787861	8.47344	2.12436	0.144973	0.964699
563189	2	hectd3	+	1.49176	7.44539	2.11715	0.145657	0.964699
563570	3	hs3st4	-	1.00497	7.21057	2.11229	0.14612	0.964699
568484	8	grm6a	+	0.855498	4.80418	2.11065	0.146277	0.964699
553464	6	hdhd3	-	1.14103	5.82714	2.10602	0.146721	0.964699
793445	8	prr16	+	-0.667077	9.48036	2.10519	0.1468	0.964699
393876	12	prdm9	-	0.703798	6.94974	2.09678	0.14761	0.964699
565088	17	rpusd2	-	1.47333	7.53632	2.08953	0.148312	0.964699
445127	3	hsd17b14	-	-0.991879	8.60888	2.08579	0.148675	0.964699
447815	8	rimkla	+	-0.82135	8.4865	2.08539	0.148714	0.964699
368433	14	inppl1b	-	0.543083	5.36124	2.08068	0.149174	0.964699
81540	7	tyms	+	-0.979821	5.50855	2.07963	0.149276	0.964699
406378	17	pgrmc2	+	0.599927	10.2325	2.07735	0.149499	0.964699
555865	7	zgc:162297	-	-0.98244	8.03043	2.0734	0.149887	0.964699
557659	13	btbd9	-	1.4527	8.60615	2.07051	0.150171	0.964699
404622	21	camlg	+	1.71205	6.57491	2.06965	0.150256	0.964699
64812	7	sox19b	-	-0.627352	9.16204	2.0692	0.1503	0.964699
560416	19	erf	-	-1.44004	5.79258	2.0686	0.15036	0.964699
393716	21	skp1	-	0.627307	6.89261	2.06487	0.150728	0.964982
568265	21	atp2a2b	+	0.553309	10.2717	2.05826	0.151383	0.966612
324428	4	hmga2	-	1.1227	8.01396	2.05576	0.151632	0.966612
321346	3	phb	+	1.73828	4.98842	2.04859	0.152347	0.969097
436779	24	lyrm1	-	1.51738	5.37071	2.0386	0.153351	0.970798
799904	19	si:ch73-359m17.2	-	-0.404696	10.7874	2.03797	0.153414	0.970798
30630	1	anos1a	+	-1.21502	6.59258	2.0362	0.153593	0.970798
324501	20	tmem165	-	-1.11628	6.88818	2.02723	0.154502	0.974474
352937	17	dio2	+	0.927873	7.4927	2.01752	0.155493	0.975788
565228	19	si:ch211-215a10.4	+	-1.28347	3.84978	2.01552	0.155698	0.975788
373129	3	kdelr2a	-	-1.28937	7.59509	2.00798	0.156474	0.975788
337158	3	col1a1a	+	1.29286	6.10081	2.00744	0.156529	0.975788
556663	21	mntb	+	2.31938	7.81975	2.00716	0.156558	0.975788
449541	17	ptp4a2a	-	-1.75355	6.46823	2.00601	0.156677	0.975788
767778	13	agpat5	-	-1.61591	5.59847	1.99561	0.157756	0.980456
449945	15	pgm2l1	+	-0.332066	8.39438	1.9911	0.158226	0.981332
664770	5	slc6a4b	-	1.22815	5.57481	1.98604	0.158755	0.982567
570700	19	kpnb1	+	-3.58618	8.36477	1.97925	0.15947	0.984942
795709	5	mboat4	-	-0.581239	7.27385	1.97416	0.160007	0.986211
556491	20	slc10a4	-	-0.806442	8.69482	1.97067	0.160376	0.986448
503750	24	zgc:110852	+	-0.686653	8.68903	1.96719	0.160747	0.986686
334311	2	angptl1b	-	0.482677	9.82627	1.95822	0.161703	0.990516
100101643	19	zgc:158376	-	-1.34273	9.67775	1.95088	0.162492	0.992143
100001191	25	dynlrb2	+	0.666277	9.60149	1.94609	0.163009	0.992143
541316	13	lrrc1	-	0.518506	10.6462	1.94487	0.16314	0.992143
100333736	15	smco4	-	1.60134	6.45736	1.94221	0.163429	0.992143
569259	16	hpn	-	0.926345	6.51441	1.94031	0.163635	0.992143
436732	1	cplx2l	-	1.06505	7.08562	1.92977	0.164784	0.994733
450023	10	cldn5b	+	-0.651708	5.69808	1.92511	0.165295	0.994733
100144551	25	scaper	+	0.453708	7.47149	1.92427	0.165387	0.994733
777731	13	smap1	-	-0.962708	8.82813	1.92156	0.165685	0.994733
447812	3	ccdc47	-	1.26427	8.02766	1.92112	0.165733	0.994733
664747	20	dcbld1	-	-0.933024	8.20187	1.91732	0.166152	0.995243
100537332	25	mafb	+	0.43931	10.8915	1.90733	0.16726	0.997694
30661	5	mtnr1c	+	0.945987	7.43452	1.90488	0.167533	0.997694
30269	7	shha	+	-0.717887	9.13508	1.90458	0.167567	0.997694
557348	21	cox8a	+	0.98217	8.00142	1.89846	0.16825	0.998611
393404	23	fbxo30b	-	-1.36635	5.89927	1.89648	0.168472	0.998611
100000101	8	kazald3	-	-0.590928	7.86251	1.89058	0.169137	0.998611
557614	12	chac2	-	-1.13335	6.16277	1.88891	0.169325	0.998611
492689	11	fam83d	+	-1.18979	7.28397	1.87846	0.17051	0.998611
327538	21	ccdc82	+	-1.02072	7.42292	1.87379	0.171041	0.998611
562445	11	arl8bb	-	1.22161	6.02004	1.87373	0.171048	0.998611
402833	21	camsap1a	-	1.1235	7.9544	1.87248	0.171192	0.998611
368331	13	erlec1	-	1.38725	7.56779	1.86369	0.172199	0.998611
436838	20	pigh	-	0.74747	6.87409	1.86108	0.1725	0.998611
436911	16	preb	+	0.753203	8.92782	1.85898	0.172743	0.998611
100149182	12	mrpl58	+	0.649753	7.72511	1.85754	0.172909	0.998611
403006	18	nptnb	-	0.612458	9.42803	1.85138	0.173623	0.998611
100101649	24	amer2	+	0.410028	7.43311	1.84568	0.174287	0.998611
559990	18	mlc1	-	0.755407	6.84592	1.84024	0.174922	0.998611
30297	11	cdh4	+	-0.835434	7.94383	1.83818	0.175164	0.998611
572199	4	ngs	+	0.880302	6.3138	1.83773	0.175217	0.998611
100000577	7	ppp1r14bb	+	0.61862	8.26037	1.8366	0.17535	0.998611
100033594	14	mir25	+	-0.446473	7.5228	1.83316	0.175755	0.998611
767773	19	cyhr1	-	-0.634886	9.91781	1.83189	0.175904	0.998611
450079	23	baz2a	-	0.956256	7.2475	1.827	0.176482	0.998611
777735	2	fgf12a	+	-0.634605	8.85125	1.81919	0.17741	0.998611
792105	20	scfd2	+	-1.54208	5.11003	1.81598	0.177793	0.998611
79375	20	foxc1b	+	-0.690874	8.31964	1.80309	0.179339	0.998611
562372	5	snx18a	-	-0.924165	8.17282	1.79794	0.179961	0.998611
558885	22	bap1	-	-1.35289	4.72861	1.79655	0.18013	0.998611
393985	3	qtrt1	-	-0.978349	6.94356	1.79402	0.180437	0.998611
403079	20	igfbp3	+	0.675631	9.06323	1.79325	0.18053	0.998611
450038	3	eef2kmt	-	0.466909	4.93714	1.7879	0.181183	0.998611
100329171	18	bmp16	+	0.470512	6.33632	1.78187	0.18192	0.998611
777720	17	zranb1b	-	-0.334944	6.07717	1.77653	0.182575	0.998611
259190	23	hm13	-	0.970127	7.57676	1.7762	0.182616	0.998611
751661	25	zgc:153405	-	0.536096	10.0282	1.7752	0.18274	0.998611
544658	6	sema3fa	+	-0.937527	7.90949	1.77324	0.182981	0.998611
334608	24	vapa	+	-1.10194	9.39092	1.77195	0.183141	0.998611
30158	3	lfng	+	0.734329	8.73008	1.77057	0.183312	0.998611
561453	3	trim35-23	-	-0.581026	7.78811	1.76595	0.183884	0.998611
407084	5	riok2	-	-1.10595	6.78245	1.7585	0.184811	0.998611
393128	13	manba	-	-1.17006	5.78298	1.7573	0.184962	0.998611
326634	5	slc14a2	+	0.797355	4.82019	1.75252	0.18556	0.998611
100500933	19	LOC100500933	+	-0.138262	8.8815	1.75203	0.185622	0.998611
566492	6	wwc3	+	-1.22282	7.24659	1.75108	0.185741	0.998611
394001	18	ap2m1b	+	1.23519	6.34166	1.7402	0.187114	0.998611
322221	15	actn4	+	-0.772804	9.97253	1.74008	0.187128	0.998611
407688	2	sft2d3	+	-0.707816	7.60318	1.73887	0.187282	0.998611
795135	17	slc9a1b	+	0.733426	8.42535	1.73693	0.187528	0.998611
541339	2	rab6bb	+	-0.586247	6.86972	1.73198	0.188159	0.998611
449778	18	dtwd1	+	-0.581693	9.93731	1.731	0.188283	0.998611
393926	25	idh3a	+	-0.892089	7.99959	1.73066	0.188327	0.998611
777759	19	sytl1	-	0.938011	7.81011	1.73058	0.188337	0.998611
571624	13	opn4a	+	0.515351	9.21646	1.72331	0.189268	0.998611
394152	18	pdcd5	-	-0.722782	6.67447	1.72112	0.18955	0.998611
791454	1	dand5	+	0.472179	8.93377	1.71919	0.189798	0.998611
403039	9	igfbp5b	-	-1.46594	5.96218	1.71774	0.189984	0.998611
393145	21	tmem38b	-	0.8352	7.08729	1.71658	0.190134	0.998611
100124605	25	zgc:173585	-	0.818437	8.09409	1.71631	0.190168	0.998611
447865	25	vwa5a	+	-1.84043	5.61931	1.71441	0.190414	0.998611
641578	11	syn2b	-	-0.549053	7.93983	1.70766	0.191289	0.998611
573992	25	zgc:113983	+	0.731322	8.15195	1.70245	0.191968	0.998611
406771	2	cwc25	-	-0.628906	6.01317	1.69957	0.192344	0.998611
436656	22	krt97	+	-0.798855	8.46613	1.69652	0.192743	0.998611
406587	20	rpf2	-	0.667178	7.97468	1.69646	0.192752	0.998611
564112	4	magi2a	-	1.12266	5.85855	1.69578	0.192841	0.998611
556136	2	pip4p1a	-	1.00519	7.99415	1.69251	0.19327	0.998611
360137	15	dixdc1a	+	-0.457492	7.10201	1.68534	0.194216	0.998611
566547	8	tab3	+	0.634223	9.14299	1.68066	0.194837	0.998611
394028	3	prkcsh	+	-0.695028	5.88981	1.68037	0.194875	0.998611
619264	8	tmem115	+	-0.472763	8.08344	1.6787	0.195097	0.998611
100148916	20	usp46	+	1.44257	5.96389	1.67648	0.195393	0.998611
449925	18	slc27a2a	+	0.508972	10.4594	1.6747	0.19563	0.998611
327597	15	agfg1a	-	0.755347	7.66772	1.67363	0.195773	0.998611
561503	8	ncor2	-	-0.577672	9.36237	1.6685	0.19646	0.998611
327082	18	napab	+	1.3242	7.05091	1.66449	0.196998	0.998611
492483	20	gpcpd1	-	-0.988888	7.46946	1.66122	0.197439	0.998611
393101	9	scn1laa	-	-0.471106	7.0141	1.66016	0.197582	0.998611
324486	16	taf2	+	0.667937	6.91355	1.65654	0.198071	0.998611
474326	15	wdfy1	-	-0.680431	8.59989	1.6517	0.198728	0.998611
101883455	2	slco5a1b	-	-0.658515	7.78169	1.64383	0.1998	0.998611
406356	1	tmem41ab	+	-0.47438	7.94605	1.63578	0.200905	0.998611
565010	20	si:ch211-57i17.1	+	-0.965193	6.81099	1.63497	0.201018	0.998611
768183	21	gabra1	-	0.486398	8.68168	1.63176	0.20146	0.998611
436881	7	rgp1	-	0.846185	8.2985	1.629	0.201841	0.998611
558344	19	chd4a	-	-1.30649	6.27708	1.62189	0.202829	0.998611
378959	2	lhx8a	+	0.67077	7.79935	1.61938	0.203178	0.998611
406732	4	med21	+	1.06407	6.42787	1.61767	0.203418	0.998611
30732	3	elavl3	-	0.935246	4.16937	1.61583	0.203674	0.998611
394093	10	ambp	+	0.52531	6.2989	1.61307	0.20406	0.998611
492813	8	fut9b	-	-0.46394	6.95137	1.61226	0.204174	0.998611
338101	5	spaw	+	0.92375	7.24238	1.60958	0.204551	0.998611
557735	24	urad	-	0.927298	5.16533	1.60951	0.204561	0.998611
493916	13	pygl	-	-0.858181	7.72714	1.60347	0.205412	0.998611
140815	7	cebpa	-	1.08942	7.10834	1.60178	0.205651	0.998611
402920	13	lhcgr	+	-1.36038	5.7822	1.60009	0.205891	0.998611
568008	22	wwtr1	+	0.612284	8.3754	1.59747	0.206262	0.998611
406648	19	ppt1	-	-0.817684	4.86999	1.59684	0.206351	0.998611
64698	4	dcn	-	-1.16568	5.88111	1.59369	0.2068	0.998611
406755	6	rp2	-	-0.989901	7.70322	1.59243	0.20698	0.998611
100009656	15	pcsk7	+	-1.8563	7.91145	1.59236	0.20699	0.998611
559447	6	scn1lab	-	0.791916	4.71377	1.58916	0.207446	0.998611
556432	18	dennd11	-	0.564138	8.23892	1.58879	0.2075	0.998611
553516	19	tdp2b	-	1.39998	5.55313	1.58771	0.207653	0.998611
30581	12	dlx4b	-	0.895072	7.31955	1.58698	0.207758	0.998611
558648	18	selenoo1	-	-0.680279	9.1937	1.58481	0.208069	0.998611
569819	8	asphd2	-	0.735263	8.25218	1.57995	0.208769	0.998611
793007	4	zgc:162331	-	-0.613942	6.02565	1.57885	0.208926	0.998611
562755	8	naif1	+	-0.967688	6.28464	1.57687	0.209212	0.998611
554095	8	fabp1b.1	+	-0.824145	4.68654	1.57574	0.209376	0.998611
100002665	16	lenep	-	0.472775	7.34788	1.57365	0.209678	0.998611
100004342	9	osbpl6	-	0.526042	6.65339	1.57304	0.209766	0.998611
553575	14	gsr	-	-1.03989	8.34091	1.57005	0.2102	0.998611
569360	5	dcc	-	-0.605885	7.98051	1.56951	0.210278	0.998611
563576	1	si:dkey-245p14.4	+	0.660611	5.75015	1.56614	0.210769	0.998611
368737	6	pa2g4a	+	-1.06746	7.76054	1.56467	0.210983	0.998611
100538339	17	dio3a	-	0.360689	11.0944	1.56397	0.211084	0.998611
570520	6	inha	-	-1.05339	4.44377	1.56241	0.211313	0.998611
767678	6	cish	+	-0.99072	4.89136	1.56191	0.211386	0.998611
327057	2	uck2b	-	0.861367	7.66693	1.5523	0.212797	0.998611
553326	7	hacd1	+	-0.623232	8.82347	1.55138	0.212931	0.998611
565426	13	si:ch211-67f13.7	+	-1.19484	7.16456	1.54997	0.21314	0.998611
393796	21	kif4	-	-1.27271	6.23985	1.5447	0.213919	0.998611
404275	1	helt	+	-1.40226	5.17829	1.54433	0.213974	0.998611
407676	4	ptpro	-	-0.465249	9.57677	1.54355	0.214091	0.998611
393127	12	pemt	+	-0.380529	8.10785	1.54008	0.214606	0.998611
550339	21	wdr73	-	1.14143	4.81095	1.53991	0.214631	0.998611
558065	6	plxna1b	-	0.650569	6.95233	1.53901	0.214765	0.998611
767673	24	zic4	+	0.518799	8.33122	1.53679	0.215096	0.998611
553626	5	tent2	+	-1.42543	5.46266	1.53441	0.215452	0.998611
692277	1	arhgap10	+	1.05453	8.05827	1.52816	0.216389	0.998611
493588	14	pcdh2ab2	-	1.17885	4.40572	1.52684	0.216587	0.998611
562002	1	spock3	+	-0.959822	6.13618	1.52587	0.216733	0.998611
393691	18	calb2a	-	-0.759007	5.51032	1.52269	0.217212	0.998611
447839	10	ehd1b	+	0.531033	9.40655	1.5191	0.217756	0.998611
436692	8	entpd4	+	-1.11327	8.03608	1.51872	0.217813	0.998611
557812	1	fam184b	-	-0.683221	8.68768	1.51718	0.218046	0.998611
360141	17	gnrh3	+	-1.71035	5.81896	1.51512	0.21836	0.998611
404208	4	myf6	+	0.511115	6.10954	1.51337	0.218626	0.998611
405873	13	mycla	-	-0.633479	8.97798	1.51185	0.218857	0.998611
317636	21	ompb	-	-0.291239	8.6865	1.51055	0.219055	0.998611
333999	8	porcnl	-	-1.04073	8.31115	1.51049	0.219064	0.998611
550397	7	c1qtnf4	-	-0.548092	6.17275	1.50929	0.219247	0.998611
393541	14	tsc22d3	-	-0.606571	5.71005	1.50909	0.219277	0.998611
561189	10	zar1l	-	0.517371	6.74368	1.5069	0.219612	0.998611
101883816	10	trim69	+	-0.448112	7.68882	1.50491	0.219917	0.998611
571695	13	mypn	-	-0.839145	5.54521	1.50198	0.220367	0.998611
559251	6	zp2l2	-	0.837952	5.84105	1.49826	0.220939	0.998611
795573	8	prf1.6	-	0.47506	6.7079	1.496	0.221288	0.998611
334500	7	scamp2l	+	-0.607418	8.50959	1.49568	0.221337	0.998611
337179	7	mmp2	-	-1.11443	7.15564	1.49382	0.221625	0.998611
403002	2	c1ql3b	+	-0.578884	8.95923	1.49036	0.222161	0.998611
404726	5	cx39.9	+	-0.237429	8.73824	1.48697	0.222687	0.998611
393695	19	necap1	+	0.546544	8.66558	1.48498	0.222996	0.998611
353294	25	szl	-	-0.4906	7.08758	1.48488	0.223012	0.998611
559194	2	ptmab	-	-0.761963	8.71039	1.48213	0.223442	0.998611
792029	1	asf1bb	-	0.834038	7.49361	1.48185	0.223485	0.998611
797331	8	slc12a5b	-	0.507462	7.00312	1.47692	0.224257	0.998611
563294	25	stoml1	+	-0.378272	7.71483	1.47351	0.224792	0.998611
322780	1	nansa	+	-1.23492	7.7	1.47317	0.224846	0.998611
335916	20	jun	+	-0.638439	9.7055	1.47142	0.225121	0.998611
394198	20	fosab	-	0.509847	9.08103	1.47096	0.225194	0.998611
560281	3	flii	-	0.762272	8.13947	1.46893	0.225515	0.998611
556273	8	ddx20	-	-0.962954	6.88397	1.46888	0.225523	0.998611
325603	13	polr1b	+	-0.897071	7.78988	1.46805	0.225654	0.998611
415158	6	cycsb	-	0.793212	8.04879	1.46297	0.226458	0.998611
30558	17	pax9	-	0.444703	8.05184	1.46069	0.226821	0.998611
563441	17	rasgrp3	+	-0.774694	5.0757	1.45895	0.227097	0.998611
30719	16	gbp	+	-0.619765	9.16861	1.45157	0.228277	0.998611
550374	21	stard4	+	-0.91819	6.26523	1.4476	0.228914	0.998611
321720	16	nt5c3a	-	-0.815527	7.51335	1.4468	0.229042	0.998611
100536810	7	tmem102	+	-0.977163	7.65854	1.43931	0.230252	0.998611
100003254	12	mta3	+	-0.760189	8.14027	1.43478	0.230985	0.998611
565235	16	aldh5a1	-	0.624316	8.84486	1.42997	0.23177	0.998611
30260	13	noto	+	-0.579639	8.53772	1.42938	0.231865	0.998611
321974	3	prmt1	-	-0.621015	8.75094	1.42561	0.232482	0.998611
794108	10	nipblb	-	0.461654	10.2452	1.4242	0.232714	0.998611
678586	13	rtn4b	-	-1.07048	7.68084	1.42178	0.233111	0.998611
566722	8	fsd1	+	1.05714	6.62738	1.42137	0.233178	0.998611
103908782	14	slc49a3	+	-0.447866	8.54221	1.4154	0.234162	0.998611
541533	16	scrt1b	-	0.687852	8.82769	1.41253	0.234638	0.998611
352910	2	mib1	+	0.530283	8.81709	1.40997	0.235061	0.998611
321726	19	rbbp4	-	-0.59558	9.23084	1.4094	0.235156	0.998611
436862	20	psma6b	-	1.54276	6.54828	1.40554	0.235798	0.998611
323700	3	srsf2b	-	-0.713564	9.32124	1.40499	0.23589	0.998611
100006246	12	dhx32a	+	1.00706	5.70774	1.40475	0.235929	0.998611
566742	19	pex11b	+	-0.872476	4.25675	1.40327	0.236176	0.998611
791138	19	sgo1	+	0.971748	6.42701	1.40126	0.236513	0.998611
567212	15	slc8a2b	+	-0.841144	7.89249	1.40118	0.236526	0.998611
641421	8	tubb2b	-	0.773809	8.35144	1.39767	0.237114	0.998611
394144	4	cnot4b	-	1.15899	7.50415	1.39611	0.237376	0.998611
100001530	6	oxtr	+	0.800685	7.80811	1.39382	0.237761	0.998611
368892	2	si:ch211-14a17.11	+	-0.515397	9.90592	1.39325	0.237858	0.998611
568508	2	cdh12a	+	-0.478812	5.75189	1.39235	0.238009	0.998611
406205	9	mnx2a	+	0.537465	8.82337	1.39205	0.238059	0.998611
541487	8	plcxd3	+	-0.774037	7.47005	1.39109	0.238222	0.998611
571943	8	lhx4	-	0.411228	10.5008	1.38735	0.238854	0.998611
562398	2	sema6ba	+	-0.523839	8.92817	1.38579	0.239118	0.998611
572256	18	zgc:162879	-	0.670377	5.75614	1.38002	0.240098	0.998611
555612	5	orai2	+	0.736637	7.67313	1.37898	0.240275	0.998611
100049158	12	pkmyt1	-	-0.273147	8.31045	1.37796	0.240449	0.998611
445139	13	bag3	+	-1.06927	8.26195	1.37594	0.240794	0.998611
393210	12	wdr45b	-	0.706304	8.75292	1.37386	0.24115	0.998611
100007184	3	nog5	+	0.443006	10.5267	1.3719	0.241485	0.998611
100142654	2	si:ch73-52e5.2	-	0.602398	8.86357	1.37164	0.24153	0.998611
100136839	9	igf2bp2a	-	0.815595	7.71802	1.37105	0.241632	0.998611
556847	15	cuedc1b	-	-0.747625	5.14004	1.36925	0.24194	0.998611
321745	5	wdr36	-	0.670433	7.75667	1.36631	0.242448	0.998611
553764	3	zgc:109949	+	-0.425647	6.61828	1.36583	0.242529	0.998611
560697	1	klhl5	-	-0.508513	8.3968	1.36432	0.24279	0.998611
30083	19	nme2b.1	+	0.276568	10.7491	1.36235	0.243131	0.998611
100002293	8	endog	+	0.601361	9.94344	1.35983	0.243567	0.998611
561091	5	wscd2	-	-0.540883	7.7576	1.35628	0.244183	0.998611
797384	19	btr29	+	-1.27792	5.42245	1.35357	0.244655	0.998611
100001681	8	kcnd1	+	-0.368853	8.24959	1.35275	0.244798	0.998611
553230	3	nptx2a	-	0.797895	7.64986	1.34572	0.246027	0.998611
393701	22	ssu72	-	-0.587343	9.72936	1.34457	0.24623	0.998611
114429	5	znf703	-	-0.687817	7.45838	1.34416	0.246302	0.998611
557346	21	zgc:193790	-	0.712817	5.77109	1.34381	0.246363	0.998611
326672	10	ets2	+	-0.580452	8.30295	1.33978	0.247073	0.998611
323011	13	lgi1a	+	-0.942818	8.67063	1.33711	0.247545	0.998611
767667	5	mvb12ba	-	-0.910124	6.82559	1.33607	0.247729	0.998611
100144569	16	dpys	+	-1.07787	4.95989	1.33589	0.247761	0.998611
559380	6	kbtbd12	-	-0.456983	7.01977	1.33304	0.248266	0.998611
553378	12	tbcc	+	-0.932186	6.43539	1.33099	0.24863	0.998611
436763	12	ttyh2	+	-1.07437	4.84715	1.33032	0.248748	0.998611
100144552	19	rnf139	+	-0.546692	9.6266	1.3288	0.249019	0.998611
619391	9	il10rb	-	0.509119	9.63777	1.32699	0.249342	0.998611
336118	5	cox7c	-	1.06739	6.16159	1.32563	0.249584	0.998611
569698	21	mapk10	+	-0.672778	8.11219	1.32553	0.249602	0.998611
553675	14	cysltr1	+	0.471834	6.95805	1.32538	0.249629	0.998611
566069	15	scn4ba	-	-0.367064	8.44922	1.32436	0.249812	0.998611
407086	1	junba	-	0.575834	9.66251	1.32415	0.249849	0.998611
386994	16	rab11al	+	-1.10278	4.75247	1.32293	0.250067	0.998611
541327	25	zgc:114188	+	-0.672334	7.85035	1.32208	0.250219	0.998611
561673	15	nars2	-	-0.725988	5.3009	1.31662	0.2512	0.998611
561144	19	jazf1a	+	0.389649	10.0874	1.31332	0.251794	0.998611
559877	10	bmp1b	-	-0.831063	7.48319	1.3129	0.251869	0.998611
553359	9	acvr2aa	-	0.548702	8.90874	1.31088	0.252235	0.998611
100329779	2	rock1	+	1.05422	6.89409	1.31059	0.252288	0.998611
406202	9	heg1	+	-1.25427	6.60095	1.31038	0.252326	0.998611
114467	18	mafa	+	0.499025	9.64867	1.30683	0.252969	0.998611
569098	22	slc6a6b	-	-0.634666	5.17839	1.30464	0.253367	0.998611
368241	17	egr2a	-	-0.469876	9.10146	1.30433	0.253423	0.998611
100009650	18	zgc:158482	+	-0.852931	10.2791	1.29942	0.254319	0.998611
393861	2	hhatla	-	0.991972	6.52741	1.29529	0.255075	0.998611
559928	21	dnajc18	-	0.883304	7.236	1.28955	0.256132	0.998611
449795	20	crip2l	-	0.761187	7.48191	1.28925	0.256186	0.998611
101882557	2	si:ch1073-339l18.2	+	0.690786	8.67651	1.28739	0.25653	0.998611
792229	24	sh3glb1a	+	-0.471356	8.12924	1.28432	0.257098	0.998611
30479	9	evx2	+	-0.625544	8.25505	1.28423	0.257114	0.998611
30749	22	nr5a2	-	0.666449	8.64996	1.27933	0.258023	0.998611
393303	22	tnfaip8l1	-	-1.30033	5.25638	1.27242	0.259314	0.998611
100004977	5	mthfd2	+	-1.30413	5.61506	1.26918	0.259921	0.998611
100149745	19	sesn2	+	-1.10155	6.41446	1.26873	0.260005	0.998611
402988	18	dnaaf4	+	-0.545571	6.78431	1.26866	0.260018	0.998611
554152	2	csnk1g2a	+	0.424705	8.14869	1.2682	0.260105	0.998611
100307085	5	vma21	+	0.642497	8.52581	1.26701	0.260328	0.998611
393746	2	viml	+	0.587565	8.51443	1.26098	0.261466	0.998611
795261	11	ugt1b7	+	0.423701	6.81931	1.2538	0.262829	0.998611
100148408	2	foxc1a	-	0.63402	7.94262	1.2518	0.263209	0.998611
334599	13	synj2bp	-	-0.658594	8.58881	1.24665	0.264193	0.998611
373867	23	plcg1	+	1.08235	7.92002	1.24475	0.264558	0.998611
553633	4	parp12b	-	-0.661481	8.21388	1.24094	0.26529	0.998611
100126070	2	cables1	+	-0.54041	7.10632	1.24001	0.265469	0.998611
555492	13	wbp1la	+	-0.785034	6.64331	1.23862	0.265737	0.998611
393894	10	pitpnb	+	-0.957264	7.241	1.23752	0.26595	0.998611
373110	12	birc5a	-	-1.38633	5.21375	1.23721	0.266009	0.998611
563601	22	tm4sf18	+	-0.274088	8.55864	1.23482	0.266471	0.998611
406809	9	actr5	+	-0.645871	8.70162	1.22995	0.267416	0.998611
335206	11	arrdc2	+	-0.699142	7.66566	1.22743	0.267907	0.998611
550468	21	zgc:112437	-	0.477784	9.97761	1.22742	0.267909	0.998611
335625	2	adcyap1b	-	1.3349	6.41375	1.22637	0.268114	0.998611
100002302	1	mri1	-	-0.480541	10.2564	1.22179	0.269009	0.998611
447844	3	slc35b1	-	0.517356	8.88618	1.22027	0.269307	0.998611
117507	2	prkci	-	-0.671344	8.24249	1.21998	0.269365	0.998611
751786	14	cnga2a	+	0.424782	7.70844	1.21925	0.269508	0.998611
30536	14	emx3	-	-0.698706	6.03637	1.21698	0.269955	0.998611
100002129	15	slc1a5	+	-1.27269	9.72622	1.21664	0.270021	0.998611
393677	6	aanat1	-	-0.692936	8.28887	1.21595	0.270156	0.998611
795522	6	rbl1	-	-0.665542	8.99289	1.21379	0.270584	0.998611
30329	9	hoxd4a	-	-0.385644	7.82105	1.20885	0.271559	0.998611
335512	14	g3bp1	-	0.992459	5.6031	1.20564	0.272198	0.998611
326668	2	ss18	-	-0.866683	5.28631	1.20339	0.272645	0.998611
58042	9	tbr1b	-	-0.524885	9.11272	1.20148	0.273025	0.998611
571426	15	fkrp	-	-0.860712	6.72733	1.20145	0.273032	0.998611
323735	12	stx4	+	-1.01985	4.72496	1.20003	0.273317	0.998611
322626	7	hsd17b12b	-	-0.841196	7.1926	1.19854	0.273614	0.998611
406594	21	hnrnpabb	+	-0.758242	7.87355	1.19835	0.273651	0.998611
415256	8	kdm5bb	-	-0.428934	9.63261	1.19818	0.273686	0.998611
494160	1	cdk2ap2	-	0.992191	6.77394	1.19652	0.274018	0.998611
569903	7	shrprbck1r	-	-0.512694	9.62028	1.19632	0.274059	0.998611
497642	9	fgf14	-	0.824027	7.37027	1.19628	0.274066	0.998611
30214	1	htt	-	0.954399	7.06652	1.19473	0.274377	0.998611
81590	2	cldn1	+	0.567374	6.63504	1.1942	0.274483	0.998611
406549	4	ckap4	-	-0.944005	9.06966	1.19285	0.274755	0.998611
368752	3	vat1	+	0.444582	9.92297	1.19223	0.27488	0.998611
791793	10	cxadr	+	-0.680346	8.1195	1.19063	0.275202	0.998611
58110	9	gabpa	+	0.463796	9.26405	1.19049	0.275232	0.998611
436664	12	zgc:92040	-	0.396305	7.44726	1.19014	0.275302	0.998611
553411	12	dpysl4	-	-0.39043	10.235	1.18522	0.276296	0.998611
558477	5	f2r	+	0.492069	8.18859	1.18438	0.276466	0.998611
406715	11	cdk2	-	-1.05174	5.83363	1.18117	0.277117	0.998611
100003490	18	zgc:162898	+	0.748322	8.0367	1.18104	0.277145	0.998611
386967	2	stam	+	-0.964767	6.19263	1.17906	0.277548	0.998611
373100	24	ssr1	-	0.439486	9.77916	1.17904	0.277551	0.998611
30697	17	nkx2.2a	-	-1.0427	5.73163	1.17856	0.277649	0.998611
447928	21	uck1	-	-0.529658	8.52676	1.17686	0.277997	0.998611
562516	18	ppp1r37	+	0.572585	8.59738	1.17476	0.278425	0.998611
492346	18	fosb	+	0.459953	10.2749	1.17243	0.278903	0.998611
563448	23	zgc:193690	-	-0.259081	8.9956	1.16603	0.280218	0.998611
322506	7	nqo1	+	-0.608596	8.14782	1.16472	0.280488	0.998611
568951	12	map2k4b	-	0.600607	9.73049	1.16304	0.280836	0.998611
386704	3	sox8b	-	0.683284	8.10677	1.16189	0.281073	0.998611
407988	20	rcan2	-	0.535171	8.1139	1.1618	0.281093	0.998611
368924	6	fkbp5	+	0.73588	7.60679	1.16119	0.281218	0.998611
567533	5	tnksb	+	0.360652	9.91227	1.15683	0.282124	0.998611
30682	16	vegfaa	-	0.650509	7.18994	1.15471	0.282566	0.998611
321453	5	ctsla	+	-1.06599	4.77107	1.1534	0.282838	0.998611
550545	20	tfap2b	-	-1.01307	5.98584	1.14992	0.283565	0.998611
550353	5	histh1l	+	0.721323	8.39287	1.14976	0.283599	0.998611
100005331	22	ora2	+	0.296082	8.78419	1.14968	0.283616	0.998611
566689	1	pus10	+	-0.659344	5.85827	1.14943	0.283668	0.998611
326067	10	march5l	-	0.851618	7.66149	1.14693	0.284192	0.998611
326929	2	eef2b	+	0.587402	8.4956	1.1459	0.28441	0.998611
100038799	5	mink1	-	-0.454667	9.20945	1.14574	0.284442	0.998611
368248	23	rybpa	-	-0.516447	9.03504	1.14551	0.28449	0.998611
798311	16	zgc:173729	-	-0.644951	5.70828	1.14535	0.284525	0.998611
566668	20	cx28.8	+	-0.225524	9.10664	1.14384	0.284842	0.998611
798872	20	dio3b	+	0.418995	10.3688	1.14333	0.284949	0.998611
503738	16	tmem222a	-	-0.539057	9.33334	1.14241	0.285144	0.998611
373125	5	aifm1	-	0.682244	7.91957	1.14224	0.285181	0.998611
798704	1	si:ch211-217k17.10	-	-0.805484	5.29837	1.14055	0.285536	0.998611
553660	19	ndufs5	-	-0.801211	7.76377	1.13881	0.285904	0.998611
405810	14	ehd1a	-	-0.899143	6.64104	1.13706	0.286275	0.998611
393622	14	acsl4a	+	-0.611444	8.65488	1.1357	0.286563	0.998611
553788	20	map3k7	-	0.562087	9.51273	1.13306	0.287123	0.998611
560653	19	npr1a	+	-0.246547	7.55698	1.13215	0.287317	0.998611
564545	5	si:dkey-40c11.1	-	-0.800367	4.86007	1.12993	0.287791	0.998611
327065	20	rtn1b	+	0.30631	9.47146	1.12854	0.288086	0.998611
503530	6	mtrf1	+	0.491567	9.67118	1.12799	0.288204	0.998611
405882	13	wdr32	+	0.470162	9.98841	1.12687	0.288443	0.998611
570640	3	nat15	+	-0.651795	7.83208	1.12314	0.289244	0.998611
404632	7	tmem208	+	1.08579	6.96458	1.12195	0.2895	0.998611
100124594	17	aspg	+	-0.889972	6.48475	1.12019	0.289878	0.998611
192303	9	dcun1d2a	-	0.278725	6.81529	1.11638	0.2907	0.998611
570772	24	bcl2a	-	1.0004	7.19124	1.11617	0.290745	0.998611
30703	20	ppm1ab	-	-1.95054	6.92432	1.11294	0.291444	0.998611
797137	3	ier2a	+	0.875727	7.79722	1.11161	0.291732	0.998611
791730	8	got1l1	+	-0.769702	5.66107	1.11035	0.292007	0.998611
100073339	21	txndc15	-	1.02874	6.84897	1.1076	0.292604	0.998611
100302659	8	cenpa	+	-0.452986	8.55798	1.1076	0.292605	0.998611
327299	3	zgc:66160	-	0.501455	9.58906	1.10508	0.293155	0.998611
393392	25	adam10b	+	-0.947995	7.70336	1.10416	0.293356	0.998611
406442	25	amfra	-	0.956414	6.55969	1.09934	0.294412	0.998611
30253	15	tbx2b	+	-0.761475	7.2458	1.0989	0.294508	0.998611
100334453	25	kcnc1b	+	0.436293	9.77478	1.09638	0.295061	0.998611
393357	3	elof1	-	-0.679306	5.42688	1.09543	0.29527	0.998611
555268	20	coa7	-	0.959615	6.91231	1.09445	0.295487	0.998611
403005	15	bace1	-	-0.513597	11.2399	1.09377	0.295636	0.998611
558810	21	ppp2r2bb	+	-0.583466	8.69886	1.09305	0.295797	0.998611
561963	19	bmp8a	-	-0.624178	7.9391	1.08669	0.297205	0.998611
566274	21	unc5da	-	0.651916	8.58344	1.08438	0.29772	0.998611
563244	6	sowahcb	+	-0.599611	8.68542	1.08386	0.297836	0.998611
324466	7	ap1g1	-	-0.623432	7.52868	1.0834	0.297937	0.998611
567944	6	fopnl	-	-0.71586	7.46685	1.08296	0.298037	0.998611
100884148	14	slc16a2	-	0.477941	9.80822	1.082	0.29825	0.998611
796164	19	gpr186	-	0.800826	7.82005	1.08065	0.298553	0.998611
407655	18	zfpm1	-	-0.656249	9.26887	1.0779	0.299168	0.998611
100006761	16	si:dkey-199f5.7	-	-0.567131	5.37546	1.07786	0.299177	0.998611
567022	2	zzz3	+	0.538391	5.67617	1.06683	0.301662	0.998611
406612	5	rnf170	+	-0.594557	8.79178	1.06154	0.302863	0.998611
541363	15	zgc:113149	+	-0.94855	6.22696	1.06046	0.30311	0.998611
327172	2	stap2a	+	-0.552699	8.18553	1.05934	0.303366	0.998611
336381	18	cotl1	+	0.862327	5.48559	1.05812	0.303644	0.998611
568683	9	usp9	+	0.287061	8.15249	1.05777	0.303725	0.998611
492364	15	cbl	+	-0.790655	8.14115	1.05662	0.303987	0.998611
751626	13	dhrs7	-	-0.744442	6.71238	1.05605	0.304118	0.998611
550453	11	pdrg1	+	0.2335	6.96638	1.05255	0.30492	0.998611
65238	2	klf17	+	-0.713476	8.56028	1.05145	0.305174	0.998611
791981	16	rrnad1	+	-0.661981	7.53606	1.05031	0.305436	0.998611
792456	7	ovol1a	+	0.60973	6.86597	1.0496	0.305599	0.998611
108449885	13	npas4l	+	-0.587234	7.7119	1.04734	0.306121	0.998611
110437953	2	adgrl2b.1	+	-0.483791	9.53777	1.04533	0.306586	0.998611
335250	8	mecp2	-	0.308346	7.94844	1.044	0.306894	0.998611
386700	19	stm	-	0.429437	5.64243	1.04007	0.307806	0.998611
321832	13	ube2d3	-	-0.53574	5.92946	1.03868	0.308129	0.998611
557632	23	selenoi	+	1.04387	7.62556	1.03793	0.308302	0.998611
555214	20	gpatch2	-	-1.10126	9.18578	1.03784	0.308323	0.998611
768285	18	gabpb1	-	-0.595645	9.1524	1.03739	0.30843	0.998611
322325	5	rnf128a	-	1.14217	5.00808	1.03575	0.308811	0.998611
393206	17	nol10	+	-0.782	7.84757	1.0348	0.309035	0.998611
100005403	19	tmem65	+	0.681391	8.95367	1.0347	0.309058	0.998611
406340	14	dusp1	-	-0.637101	8.11039	1.03057	0.310025	0.998611
402921	22	bcor	+	-0.560489	10.2087	1.02799	0.31063	0.998611
393809	19	cap2	+	-1.08042	7.19126	1.02719	0.310819	0.998611
563460	15	nlk2	+	0.710058	8.35048	1.0252	0.311288	0.998611
751627	11	rab43	+	-0.46028	9.17266	1.01919	0.31271	0.998611
100002225	2	map2k2b	-	0.41567	9.02375	1.01808	0.312976	0.998611
407670	24	asic1c	-	-0.821834	3.92157	1.01763	0.313081	0.998611
553718	21	nefma	-	0.548218	8.93652	1.01699	0.313233	0.998611
564359	17	pax1a	+	0.325096	8.72238	1.01226	0.314362	0.998611
324421	2	phb2a	-	-0.937182	5.74157	1.0113	0.314592	0.998611
553061	9	cog3	-	0.565496	9.69033	1.01078	0.314715	0.998611
767665	21	galnt10	-	-0.700604	9.85932	1.00997	0.31491	0.998611
503707	16	upp1	-	1.3312	6.97899	1.0061	0.315839	0.998611
791176	25	camk1db	-	0.647002	9.10054	1.00383	0.316385	0.998611
324090	8	acbd6	+	0.512703	8.6158	1.00229	0.316758	0.998611
30037	5	tnc	-	-0.470259	6.53163	1.00191	0.316848	0.998611
568471	22	zbtb37	-	-1.13235	8.47697	1.00123	0.317014	0.998611
561797	5	si:ch211-106a19.1	-	-0.827168	7.9086	1.00112	0.317039	0.998611
406536	8	cbwd	+	-0.489063	6.71185	1.00088	0.317099	0.998611
140617	2	rab2a	-	-0.574706	8.61101	1.00053	0.317182	0.998611
797196	13	dnajc12	+	-0.6302	8.40831	0.999307	0.317478	0.998611
447903	10	dhrs13a.2	-	-0.429733	7.50216	0.998371	0.317705	0.998611
30391	16	hoxa10b	+	-0.606623	7.77714	0.998263	0.317731	0.998611
436912	8	dedd	-	-0.713598	6.08627	0.998178	0.317752	0.998611
541345	5	tcima	-	0.317722	10.3089	0.997688	0.317871	0.998611
795658	8	si:ch211-147a11.3	-	-0.574904	7.88889	0.99611	0.318254	0.998611
406323	11	chia.1	+	-0.707286	5.03566	0.995764	0.318338	0.998611
108178997	24	cdk13	-	0.307683	11.3601	0.992035	0.319245	0.998611
100535945	5	LOC100535945	-	0.657966	5.56363	0.989283	0.319918	0.998611
100006212	10	rfxap	+	-0.706925	7.55693	0.988243	0.320172	0.998611
369194	16	tgfb2	-	0.628932	8.45537	0.986432	0.320616	0.998611
494105	12	foxj1b	+	0.510574	8.85155	0.98329	0.321388	0.998611
436986	23	mfsd5	-	-0.647997	6.58008	0.97993	0.322216	0.998611
449827	18	nutf2	-	0.757759	7.22023	0.977675	0.322773	0.998611
405851	1	spast	-	0.738345	8.01007	0.975894	0.323215	0.998611
100003877	4	lrp6	+	0.278512	9.98686	0.975365	0.323346	0.998611
360149	9	nfe2l2a	+	0.376487	9.51585	0.967618	0.325275	0.998611
100150054	13	cyp1b1	+	0.410295	9.79258	0.967616	0.325275	0.998611
557048	15	kmt2a	-	-0.449361	8.38603	0.964705	0.326004	0.998611
406735	19	hnrnpr	-	0.305543	10.3638	0.963735	0.326248	0.998611
394009	23	srm	+	0.671761	6.24769	0.959773	0.327244	0.998611
393990	6	ergic3	+	-0.815351	8.34452	0.959551	0.3273	0.998611
30129	5	dmrt2a	+	0.489112	7.93916	0.959354	0.32735	0.998611
100005419	6	ppp4r2b	+	1.09103	5.07615	0.95832	0.32761	0.998611
553367	22	gpc1a	+	0.550003	9.31314	0.95787	0.327724	0.998611
30399	19	tbxta	-	-0.28017	8.56437	0.955746	0.328261	0.998611
335836	25	slc1a2b	+	0.554308	7.49419	0.955459	0.328334	0.998611
561995	14	sfxn5b	+	-0.642208	6.40471	0.953971	0.328711	0.998611
641323	11	tamm41	+	-0.332539	7.22508	0.950329	0.329636	0.998611
103910026	14	LOC103910026	+	-0.42304	8.37625	0.948452	0.330114	0.998611
323702	9	pou2f1b	+	0.695403	7.54325	0.945096	0.330971	0.998611
266958	23	neurod4	-	0.51143	8.89146	0.940304	0.3322	0.998611
407623	8	b3gnt7l	+	-0.68667	7.05279	0.937844	0.332833	0.998611
492503	22	si:dkey-42i9.4	-	0.329778	7.17411	0.937159	0.33301	0.998611
791202	6	vhl	-	-0.437199	9.38648	0.936462	0.333189	0.998611
30239	14	neurog1	-	0.545437	8.11541	0.93525	0.333502	0.998611
30116	6	ddx3xb	+	0.452782	9.95491	0.929424	0.335013	0.998611
447814	1	ppp3r1b	-	0.794498	8.20522	0.929277	0.335051	0.998611
336681	14	tubb4b	+	-0.769904	8.399	0.92837	0.335287	0.998611
558524	19	mgat1b	-	-0.682847	7.91691	0.927505	0.335512	0.998611
386769	24	ptprma	-	-0.325706	10.5861	0.927298	0.335566	0.998611
553671	5	ak8	+	0.474875	6.30119	0.923925	0.336447	0.998611
562155	21	klf4	-	0.428763	9.91152	0.923834	0.33647	0.998611
170452	5	gria3a	-	-0.619258	7.49456	0.92344	0.336573	0.998611
335015	5	fam76b	-	-0.981718	5.33919	0.922466	0.336828	0.998611
393656	5	rab14l	-	-0.554704	8.75043	0.919247	0.337673	0.998611
402950	3	wbp11	-	0.934313	6.82501	0.918037	0.337991	0.998611
664752	11	myg1	-	-0.464173	7.97058	0.916275	0.338455	0.998611
494163	20	tab2	+	1.2559	6.72085	0.916267	0.338457	0.998611
553333	23	jph2	-	0.858134	7.77972	0.915958	0.338539	0.998611
192121	21	dacha	-	0.427899	10.3668	0.914292	0.338978	0.998611
565190	5	abr	+	0.521717	8.38766	0.913965	0.339064	0.998611
360138	14	pcdh10b	-	0.349197	9.47364	0.912041	0.339573	0.998611
569335	16	si:dkey-33i11.4	-	-0.582743	7.77026	0.908111	0.340616	0.998611
335897	2	sap130b	-	-0.861873	5.89721	0.907182	0.340863	0.998611
387000	8	slc25a37	+	-0.600805	8.76537	0.905466	0.34132	0.998611
450058	1	zgc:101679	-	-0.829347	5.34875	0.903407	0.34187	0.998611
100124531	2	loxl5b	+	0.38701	9.62881	0.901055	0.342499	0.998611
797303	15	tada2a	+	0.720891	4.99079	0.898956	0.343062	0.998611
140426	5	gucy2d	-	-0.597639	6.05516	0.89228	0.34486	0.998611
777608	10	fhdc3	-	0.688808	5.88597	0.892097	0.34491	0.998611
407681	2	foxf2a	-	0.386957	8.62423	0.890296	0.345397	0.998611
325938	4	plxna4	-	-0.304948	8.00874	0.887823	0.346068	0.998611
81583	21	cldnd	+	0.347117	8.44665	0.887688	0.346105	0.998611
431723	12	tha1	+	-0.776908	7.61694	0.886919	0.346314	0.998611
556424	15	rhoga	-	0.476012	7.03684	0.884095	0.347082	0.998611
30584	11	bmp7a	-	-0.320132	7.75072	0.883042	0.34737	0.998611
798325	4	zgc:171551	-	0.503892	6.25384	0.882159	0.347611	0.998611
450035	5	dmrt3a	+	0.378443	8.34168	0.881819	0.347704	0.998611
558474	4	lemd3	-	0.342319	11.1887	0.880671	0.348018	0.998611
65090	8	ntrk2a	+	0.445231	9.21837	0.877032	0.349016	0.998611
100537897	16	tpbgl	-	0.624386	9.97679	0.876104	0.349271	0.998611
394150	24	oxsr1b	-	-0.849041	6.92754	0.875567	0.349419	0.998611
415107	16	bves	+	0.430157	7.99754	0.875299	0.349492	0.998611
406273	9	chn1	+	-0.652352	7.67086	0.874579	0.349691	0.998611
386920	10	hist2h2l	-	-0.615015	7.78835	0.874483	0.349717	0.998611
393289	19	maco1a	+	0.501964	8.50898	0.874463	0.349723	0.998611
286778	19	c19h1orf109	+	0.678748	8.16178	0.872999	0.350126	0.998611
323326	3	tlcd3ba	-	0.837623	6.33469	0.872998	0.350127	0.998611
394240	4	ahcyl2b	-	0.807521	7.67185	0.870478	0.350823	0.998611
556628	12	zgc:111868	-	0.732398	4.50177	0.869553	0.351079	0.998611
393117	2	yju2	+	-0.672462	6.28965	0.866629	0.35189	0.998611
373865	9	kctd12.1	+	-0.741461	7.99245	0.865557	0.352188	0.998611
562840	24	rdh10a	-	-0.887881	7.25981	0.865383	0.352237	0.998611
566192	14	fstl5	-	0.759859	7.88303	0.864695	0.352428	0.998611
393955	1	ankrd10a	+	-1.14137	5.34039	0.862991	0.352903	0.998611
791133	22	ndufaf3	-	-0.666584	10.1401	0.861561	0.353302	0.998611
450010	13	rdh14a	+	0.465791	8.90049	0.860483	0.353604	0.998611
393586	15	hsc70	-	0.387233	6.49414	0.858724	0.354096	0.998611
568060	4	pkp2	+	-0.782447	8.65964	0.85755	0.354425	0.998611
436727	16	gtpbp10	+	0.713899	8.11519	0.853851	0.355465	0.998611
541389	8	msi1	+	-0.413883	4.95952	0.853059	0.355688	0.998611
797948	14	hdx	-	0.615036	7.17268	0.852381	0.35588	0.998611
406383	2	cmpk	+	-0.544191	7.96454	0.852039	0.355976	0.998611
30440	23	prim1	+	0.778175	6.0984	0.850462	0.356422	0.998611
445140	23	mipa	+	-0.368531	7.18898	0.850103	0.356523	0.998611
327272	12	slc9a3r1a	+	0.805496	6.84283	0.849483	0.356698	0.998611
116990	7	sox32	-	0.353004	9.81148	0.849184	0.356783	0.998611
556638	10	slc9a6b	+	0.295054	10.1137	0.847895	0.357149	0.998611
405762	14	cdx1a	+	0.399072	8.53774	0.846164	0.35764	0.998611
323713	22	midn	-	-0.801291	6.93255	0.843171	0.358492	0.998611
751688	17	soul3	-	0.79521	8.49869	0.842283	0.358745	0.998611
323426	7	mphosph10	-	-0.736395	8.31707	0.842021	0.358819	0.998611
393131	1	arglu1b	-	-0.857083	9.31946	0.838439	0.359844	0.998611
556360	15	stim1a	+	-0.611332	6.91363	0.837096	0.360229	0.998611
324188	7	cyp26b1	+	0.683917	6.40543	0.836521	0.360394	0.998611
393521	13	macrod2	+	-0.274747	7.0595	0.834869	0.360868	0.998611
325034	22	pak2b	-	0.462574	8.3534	0.834424	0.360996	0.998611
556702	25	yars2	+	-1.04473	8.99162	0.83421	0.361058	0.998611
100037308	16	calhm5.1	-	-0.482111	8.29597	0.833261	0.361331	0.998611
30445	19	brd2a	+	0.712604	8.18129	0.832995	0.361408	0.998611
791996	16	lysmd1	+	0.465848	8.77024	0.832058	0.361678	0.998611
553420	23	mipb	-	0.243924	8.25204	0.831153	0.361939	0.998611
407077	14	nkx1.2lb	+	0.445614	8.3475	0.831101	0.361954	0.998611
641469	24	ntn2	-	0.387616	4.9768	0.830853	0.362026	0.998611
792257	25	fa2h	-	0.86881	6.76811	0.830394	0.362159	0.998611
30307	21	jak2a	+	-1.79082	5.12449	0.83001	0.36227	0.998611
553510	21	st8sia3	-	0.548023	6.91926	0.829847	0.362317	0.998611
790937	11	kaznb	-	0.347067	5.61158	0.82975	0.362345	0.998611
406418	2	fubp1	+	0.586761	8.20249	0.826078	0.363409	0.998611
406443	10	ywhah	-	-0.631622	8.17097	0.824843	0.363768	0.998611
560257	13	dcaf5	-	-0.38476	10.15	0.824201	0.363955	0.998611
30341	3	hoxb6a	+	0.440507	8.52311	0.824173	0.363963	0.998611
564840	5	LOC564840	-	-0.405159	10.1073	0.824077	0.363991	0.998611
561724	8	csnk1g2b	+	-0.834456	7.57266	0.82143	0.364762	0.998611
65228	22	aspn	-	0.181292	7.75525	0.820808	0.364944	0.998611
550284	13	wdr92	+	-0.508808	7.21679	0.81905	0.365458	0.998611
30338	3	hoxb2a	+	-0.362189	7.14154	0.817685	0.365858	0.998611
790916	12	ipmkb	-	-0.892185	6.06628	0.815778	0.366417	0.998611
553590	2	zgc:110158	-	0.633284	6.38934	0.815618	0.366465	0.998611
567457	18	skor1b	+	0.552646	8.18619	0.815617	0.366465	0.998611
432372	19	cpsf1	-	0.869556	5.6044	0.815144	0.366604	0.998611
558326	21	nrxn2a	-	0.474612	8.13511	0.814767	0.366715	0.998611
569353	9	hs6st3b	-	-0.468582	8.94829	0.814492	0.366796	0.998611
100332245	9	cobll1b	+	0.410328	6.53508	0.814233	0.366872	0.998611
798918	8	ahcyl1	-	-0.614631	8.56721	0.812791	0.367296	0.998611
563876	15	etv1	-	0.629163	7.29967	0.811976	0.367537	0.998611
393393	12	adprm	-	0.326878	11.1872	0.810473	0.36798	0.998611
170454	17	meis2a	+	0.717147	7.64883	0.809446	0.368284	0.998611
336165	9	myl1	-	0.410939	8.24655	0.804834	0.369652	0.998611
324381	12	fkbp10b	+	-0.51746	8.10726	0.803737	0.369979	0.998611
541373	10	nbeaa	+	0.462276	9.00779	0.802841	0.370245	0.998611
30066	20	meis2b	-	0.556924	7.59634	0.802749	0.370273	0.998611
565964	18	sdr42e1	-	0.433456	8.94285	0.799492	0.371245	0.998611
58052	12	hoxb5b	+	0.326307	8.71159	0.799174	0.37134	0.998611
406770	3	arhgdia	+	-0.533414	6.39162	0.799025	0.371385	0.998611
336662	23	rps26	+	-0.58998	7.98243	0.798774	0.37146	0.998611
568022	20	serac1	-	0.421062	8.48636	0.797347	0.371888	0.998611
394005	13	prkg1a	+	-0.480798	7.50524	0.794835	0.372642	0.998611
58050	19	hoxa4a	+	-0.293175	8.63679	0.793533	0.373034	0.998611
445146	11	otud5b	+	-0.618409	8.08222	0.790925	0.37382	0.998611
100332110	18	dner	-	0.374443	6.63978	0.790506	0.373947	0.998611
568277	4	sbf1	+	0.43408	9.74926	0.78827	0.374624	0.998611
724016	14	npas4a	-	0.405391	9.12658	0.786763	0.375081	0.998611
553051	17	fermt2	+	-0.473249	9.29762	0.784846	0.375663	0.998611
352915	5	selenow1	+	-0.915623	6.65504	0.782705	0.376315	0.998611
550516	9	creb1b	-	-0.879499	7.56487	0.781903	0.37656	0.998611
30192	3	ntn1b	-	0.267743	10.5908	0.777549	0.377892	0.998611
445047	23	arf3a	-	-0.613739	7.32036	0.775354	0.378566	0.998611
30343	3	hoxb8a	+	0.280591	8.71712	0.775114	0.37864	0.998611
101448000	5	pappaa	+	0.714312	7.86397	0.773923	0.379006	0.998611
436827	5	sat2b	+	-0.424992	6.6751	0.770786	0.379974	0.998611
559334	3	dnm2a	+	-0.670226	7.20542	0.770731	0.379991	0.998611
30578	1	ldb2b	-	0.533449	8.59197	0.769528	0.380363	0.998611
393239	7	ostc	+	0.855488	6.80371	0.769444	0.380389	0.998611
100033696	20	mir203b	+	0.327549	8.0575	0.769028	0.380518	0.998611
503783	13	metap1	+	0.210744	7.40804	0.76839	0.380716	0.998611
566878	1	sfrp2	-	-0.615071	7.79754	0.76673	0.381231	0.998611
393394	19	btr30	-	-0.214375	8.23218	0.76647	0.381311	0.998611
30770	10	robo3	-	-0.510551	5.51182	0.765827	0.381511	0.998611
445098	6	nck2b	+	1.33703	5.32043	0.765052	0.381752	0.998611
64807	13	vox	-	-0.420677	7.35217	0.764948	0.381784	0.998611
323208	1	tmem39a	-	-0.453202	8.44327	0.764545	0.38191	0.998611
326864	6	ola1	-	1.05808	5.13391	0.764187	0.382021	0.998611
352940	13	fgfr2	-	-0.495431	7.58188	0.764014	0.382075	0.998611
573376	10	hspa8	+	-0.725684	7.46684	0.763605	0.382203	0.998611
406384	13	gmfb	+	0.561133	7.51507	0.763509	0.382233	0.998611
570133	6	fam83c	-	-0.456277	8.51272	0.762587	0.38252	0.998611
192328	9	u2af1	-	0.275604	8.49464	0.76233	0.3826	0.998611
449990	4	phlda1	-	-0.442464	9.48959	0.760853	0.383062	0.998611
563236	10	chd1	-	-0.965912	5.87026	0.760687	0.383113	0.998611
394247	21	pafah1b1b	+	0.967276	6.30961	0.760006	0.383327	0.998611
393853	20	slc30a1a	+	-0.378	10.6949	0.758986	0.383646	0.998611
572548	1	dclk2a	+	-0.45223	9.55411	0.75878	0.383711	0.998611
406591	12	exoc6	-	0.29699	10.5781	0.757518	0.384106	0.998611
393114	4	zgc:55888	+	0.787055	5.66235	0.756074	0.38456	0.998611
569613	8	mlec	-	0.466766	8.54219	0.755519	0.384734	0.998611
558162	24	rmdn1	-	0.503602	7.56627	0.753774	0.385284	0.998611
561076	20	gsx2	-	0.443118	8.57084	0.753503	0.385369	0.998611
170446	13	meis1b	-	-0.561312	8.34712	0.752339	0.385737	0.998611
564961	8	dnttip2	+	0.838688	4.87227	0.751226	0.386088	0.998611
393922	25	psmd13	+	0.703088	6.03514	0.750618	0.386281	0.998611
556842	7	tln2a	+	-0.713294	8.05426	0.749868	0.386518	0.998611
567422	8	plxna3	-	-0.460542	5.70564	0.746692	0.387526	0.998611
568780	5	zgc:158343	-	0.438489	8.63314	0.74603	0.387736	0.998611
30714	10	npy8ar	+	-0.224956	8.84876	0.745437	0.387925	0.998611
606659	17	vgll2b	+	-0.501291	8.47901	0.744051	0.388366	0.998611
550384	20	zgc:112001	+	0.46242	9.99734	0.743274	0.388614	0.998611
567287	20	rnf217	-	-0.434377	8.4832	0.740531	0.389491	0.998611
799298	4	si:ch211-240l19.8	-	0.310436	7.3554	0.739975	0.389669	0.998611
556393	9	dhrs12	+	0.910067	5.70062	0.739038	0.389969	0.998611
550373	17	ppie	-	-0.620419	5.16336	0.737681	0.390405	0.998611
568117	5	spns2	-	-0.492775	8.43123	0.736287	0.390853	0.998611
403146	10	akt2l	-	0.326323	9.63462	0.735757	0.391023	0.998611
30567	25	pax6a	-	0.303059	8.30984	0.734251	0.391509	0.998611
567061	8	espn	+	-0.439394	9.07055	0.733414	0.391779	0.998611
436954	6	phb2b	+	0.525801	7.7408	0.73334	0.391803	0.998611
30525	8	foxd2	+	-0.478517	7.59683	0.732968	0.391923	0.998611
30500	17	otx1	+	-0.304842	9.01791	0.732683	0.392015	0.998611
564707	15	med13b	-	0.641816	7.41008	0.732416	0.392101	0.998611
723996	19	tnfaip8l2a	-	-0.615888	6.55067	0.732039	0.392223	0.998611
266992	20	cad	-	0.813545	8.43162	0.730918	0.392586	0.998611
492783	15	dhrs13a.3	-	0.423706	6.40226	0.728691	0.393308	0.998611
114426	17	odc1	+	-1.18352	5.51275	0.728682	0.393311	0.998611
449817	23	kansl2	+	0.409174	6.01543	0.728332	0.393424	0.998611
324525	3	atxn2l	+	0.487302	7.70714	0.726229	0.394108	0.998611
791563	4	wnt16	+	0.777274	6.58461	0.722672	0.395269	0.998611
796318	5	gas1a	-	-0.530296	8.89642	0.720526	0.395972	0.998611
557813	7	zgc:194930	+	-0.810461	4.06493	0.720299	0.396046	0.998611
553687	20	plpp6	-	-0.464334	9.47622	0.718621	0.396597	0.998611
386768	8	dnajc5aa	+	0.500919	8.72051	0.717728	0.39689	0.998611
447922	23	snrpg	+	0.650235	7.7951	0.714911	0.397818	0.998611
569045	5	wdr44	-	-0.432156	9.10642	0.711608	0.398911	0.998611
751629	10	kmt5aa	+	0.518929	8.51045	0.711179	0.399053	0.998611
777607	13	fbxo11a	-	1.09328	7.98431	0.710131	0.3994	0.998611
393126	7	abhd17c	+	-0.432846	8.89562	0.709498	0.39961	0.998611
394176	19	pum1	+	0.385435	10.0175	0.708257	0.400023	0.998611
337220	5	emc6	-	0.366173	8.84293	0.707719	0.400202	0.998611
563942	19	kat2b	+	0.729869	6.14831	0.703234	0.401699	0.998611
562149	22	sdhb	+	-0.554002	8.32598	0.700229	0.402707	0.998611
791148	16	gpatch3	+	-0.315449	9.29102	0.698551	0.403271	0.998611
394050	9	epc2	-	0.904658	5.59881	0.698276	0.403364	0.998611
550535	16	zgc:110182	-	-0.436315	10.3323	0.695481	0.404306	0.998611
334166	11	fam43a	+	-0.414997	9.0881	0.693137	0.405099	0.998611
100006550	3	zgc:163079	-	-0.459025	5.29118	0.690382	0.406035	0.998611
30698	13	nkx2.3	-	0.377682	9.33912	0.690108	0.406128	0.998611
571388	13	hmgcll1	+	-0.242838	7.27581	0.68912	0.406464	0.998611
324303	2	slc39a6	-	0.368987	9.36731	0.688833	0.406562	0.998611
393563	12	ghitm	-	-0.470436	8.66424	0.686791	0.407258	0.998611
560294	9	tbl1x	-	-0.695516	7.68347	0.686252	0.407442	0.998611
562363	1	radil	-	-0.432605	8.90105	0.682304	0.408794	0.998611
561769	6	si:dkey-276j7.1	-	-0.80367	6.36958	0.679984	0.409592	0.998611
795490	25	kcna6a	+	-0.338339	7.06143	0.67993	0.409611	0.998611
335551	16	nrsn1	+	0.554449	8.03061	0.679117	0.409891	0.998611
565829	3	emc10	-	-0.512843	7.93584	0.677979	0.410284	0.998611
560883	21	ptpn13	-	0.783872	7.03978	0.67734	0.410504	0.998611
474318	19	irx4b	+	-0.387218	9.02811	0.676863	0.410669	0.998611
30382	16	hoxa11b	+	0.412488	8.34571	0.675487	0.411145	0.998611
570410	20	ptger2b	+	-0.618286	8.07965	0.67457	0.411463	0.998611
393364	1	ildr1a	-	-1.12769	7.16999	0.672846	0.412061	0.998611
30200	11	myog	-	0.271359	7.8992	0.67206	0.412334	0.998611
192320	13	pole2	-	-0.74095	6.77258	0.671596	0.412496	0.998611
402906	3	jpt1b	-	0.416072	9.02071	0.670304	0.412946	0.998611
405894	22	prkar2ab	+	-0.272775	8.78039	0.66785	0.413802	0.998611
337397	17	tmem30aa	-	-0.660184	6.7048	0.664488	0.41498	0.998611
768182	13	mcu	-	-0.444496	9.54253	0.662756	0.415589	0.998611
322106	3	csnk1da	-	-0.587932	7.44143	0.662094	0.415822	0.998611
322372	7	fah	+	0.544111	4.81173	0.661668	0.415972	0.998611
406309	13	tomm20a	-	-0.782059	8.38873	0.661358	0.416081	0.998611
563776	25	deaf1	+	-0.473771	8.83239	0.661219	0.41613	0.998611
30181	2	ptch2	-	-0.690824	9.11892	0.661164	0.416149	0.998611
449833	5	zdhhc15a	+	0.546413	7.94297	0.660253	0.416471	0.998611
100000334	8	si:dkey-16n15.3	-	-0.537759	7.32819	0.659775	0.416639	0.998611
368882	13	tbp	-	0.488239	8.30456	0.659172	0.416852	0.998611
100537975	13	trip11	-	0.758022	7.88237	0.659078	0.416886	0.998611
317745	8	impdh2	+	0.538157	8.72523	0.658883	0.416955	0.998611
558956	5	isg15	+	0.85646	6.03993	0.656635	0.41775	0.998611
791146	19	e2f3	-	-0.644904	6.95709	0.656473	0.417808	0.998611
30488	7	csnk2a2a	-	0.428422	8.14005	0.655794	0.418049	0.998611
368640	1	kpna3	-	0.517314	8.6132	0.655098	0.418296	0.998611
541421	8	pop5	-	0.519085	6.6827	0.653595	0.41883	0.998611
368329	25	cdkn1bb	+	0.304478	9.79439	0.651351	0.41963	0.998611
751758	15	tagln	-	0.41014	8.06507	0.650593	0.419901	0.998611
561117	5	atp6v0a2b	+	-0.581003	8.38261	0.649904	0.420147	0.998611
492802	13	rhoua	-	-0.634318	7.16854	0.649248	0.420382	0.998611
327642	21	lrrc8aa	+	-0.356418	8.94627	0.649222	0.420391	0.998611
799147	4	si:ch211-240l19.6	-	0.370744	6.34913	0.648949	0.420489	0.998611
393544	19	psmd3	+	-0.533108	9.97182	0.648436	0.420673	0.998611
569735	18	slco3a1	-	-0.482079	8.47706	0.647703	0.420935	0.998611
494489	12	atp2a1l	+	0.121104	10.263	0.647435	0.421031	0.998611
368916	13	znf511	-	-0.614538	6.54384	0.646328	0.421429	0.998611
550504	4	ssbp1	-	0.99608	5.03392	0.646192	0.421477	0.998611
565053	1	adamts5	-	-0.282225	10.3778	0.643503	0.422445	0.998611
322513	6	uap1	-	0.308795	5.75174	0.642162	0.422929	0.998611
317641	1	zcchc7	-	-0.392422	7.3563	0.640459	0.423545	0.998611
100136860	2	fam131a	+	0.317178	7.88683	0.640301	0.423602	0.998611
558940	19	sacm1la	-	-0.788367	5.55976	0.638746	0.424165	0.998611
555178	4	ifrd1	-	0.842203	7.76647	0.637805	0.424507	0.998611
100037390	12	cyp4f3	-	0.316669	9.26449	0.637778	0.424517	0.998611
100003866	19	znf516	-	0.424618	6.40943	0.63557	0.425319	0.998611
359838	23	slc34a2b	+	0.485931	7.79391	0.63499	0.425531	0.998611
436738	22	timm13	-	0.94277	4.95687	0.633148	0.426203	0.998611
100333073	9	slc4a3	+	-0.352183	9.17557	0.631741	0.426717	0.998611
65233	13	six4a	-	0.314438	9.45888	0.631176	0.426924	0.998611
790927	3	triobpb	+	-0.643842	8.70969	0.629639	0.427488	0.998611
393308	10	riox2	+	-0.319548	9.88364	0.629037	0.427709	0.998611
570027	19	nrm	+	0.56248	9.00063	0.628989	0.427727	0.998611
566914	1	rab1aa	-	0.814447	6.28555	0.628786	0.427801	0.998611
798233	15	lpar5b	-	-0.321714	10.0515	0.628775	0.427805	0.998611
100003563	19	stmn2b	+	0.298773	9.44425	0.623952	0.429582	0.998611
553164	20	lats1	-	0.464046	6.17411	0.623365	0.4298	0.998611
327313	12	klhl11	-	0.381776	9.29548	0.62306	0.429913	0.998611
796551	19	tert	+	-0.436799	8.10185	0.621817	0.430373	0.998611
30474	21	rx3	+	-0.390435	9.43725	0.620933	0.430701	0.998611
30274	17	foxg1a	-	0.359873	9.83007	0.620585	0.43083	0.998611
619247	15	aasdhppt	-	-0.334414	8.55614	0.620561	0.430839	0.998611
402889	4	arfgap3	+	0.634259	7.27966	0.619126	0.431372	0.998611
368273	19	trpn1	+	0.418417	7.65124	0.616695	0.432278	0.998611
324855	7	plaa	-	-0.501465	7.64795	0.615681	0.432657	0.998611
664748	9	shox	+	-0.371684	8.79018	0.613258	0.433564	0.998611
565782	13	nkx6.2	+	0.284652	10.2786	0.612121	0.43399	0.998611
568402	3	cdk5r1a	+	0.238864	7.84918	0.611286	0.434304	0.998611
436631	2	trim55a	-	-0.321651	8.94053	0.611128	0.434363	0.998611
402941	20	insm1a	-	0.220006	10.8621	0.610937	0.434435	0.998611
324004	19	ctnnb2	-	-0.71586	9.70848	0.609816	0.434857	0.998611
100003253	12	si:dkey-7e14.3	+	0.590951	5.54689	0.609772	0.434874	0.998611
368397	25	pkp3a	-	-0.832343	5.39513	0.609098	0.435128	0.998611
724012	18	mob2b	+	0.267839	10.2813	0.608338	0.435414	0.998611
399487	20	ywhaqa	+	-0.566569	7.69921	0.607242	0.435828	0.998611
494168	13	six1a	-	0.732631	6.37622	0.606789	0.436	0.998611
436704	2	rgs20	-	-0.390495	7.72641	0.606003	0.436297	0.998611
558758	9	acp6	+	0.696689	4.86803	0.605671	0.436422	0.998611
393767	5	rom1a	-	-0.345943	6.54709	0.604324	0.436933	0.998611
767686	14	rnf44	+	-0.323008	6.53463	0.602237	0.437726	0.998611
266990	1	pwp2h	-	-0.401634	7.27364	0.600419	0.438418	0.998611
563304	6	ino80db	+	-0.580628	8.72675	0.600414	0.43842	0.998611
797437	24	crp6	-	-0.594798	4.22634	0.599968	0.43859	0.998611
30245	25	wt1a	-	0.21159	7.91979	0.598744	0.439058	0.998611
368728	17	heatr5a	+	0.427724	5.41822	0.598342	0.439211	0.998611
114377	5	efnb1	-	-0.627973	6.77389	0.598341	0.439212	0.998611
449813	3	sgf29	-	0.59605	6.1502	0.59549	0.440304	0.998611
405849	5	foxd1	+	0.344481	8.78448	0.595348	0.440358	0.998611
558883	20	tprb	-	-0.751955	6.11936	0.592471	0.441465	0.998611
557679	24	mapre2	-	0.905112	7.82401	0.592289	0.441535	0.998611
555267	20	mmachc	+	-0.408112	7.963	0.591562	0.441816	0.998611
100329416	21	rln	-	0.589883	8.351	0.591543	0.441823	0.998611
796446	17	adprhl2	+	-0.730572	6.08933	0.591049	0.442014	0.998611
406256	2	zgc:66427	-	-0.595057	7.94226	0.590749	0.44213	0.998611
415108	16	popdc3	+	-0.346438	7.84217	0.589525	0.442603	0.998611
30243	7	en2a	-	-0.808362	4.64005	0.588172	0.443127	0.998611
553781	24	zmynd11	-	-0.329481	9.3209	0.586535	0.443762	0.998611
406640	8	tmem47	-	-0.528881	8.53801	0.585878	0.444017	0.998611
100141362	24	dipk2ab	-	0.307111	6.79287	0.585292	0.444245	0.998611
799294	22	cbx6a	-	-0.403754	8.94302	0.585179	0.44429	0.998611
393519	10	purbb	-	-0.288072	10.5968	0.583949	0.444769	0.998611
552980	13	vcla	-	-0.189921	8.93715	0.582908	0.445175	0.998611
447910	4	nudt4b	-	0.380443	8.83756	0.582898	0.445178	0.998611
568196	3	paqr4a	-	-0.385309	8.59603	0.581378	0.445773	0.998611
58072	2	fzd8b	-	-0.75979	7.35415	0.581365	0.445778	0.998611
559818	22	hapln4	+	-0.403158	5.59407	0.578696	0.446824	0.998611
30340	3	hoxb4a	+	-0.352271	8.99914	0.576505	0.447686	0.998611
100033722	19	mir489	-	0.354923	9.56874	0.574964	0.448293	0.998611
337010	5	rpl7a	-	-0.325336	6.30792	0.573155	0.449008	0.998611
100002194	13	kifbp	-	0.66151	7.36733	0.573048	0.44905	0.998611
100310773	2	mir2198	+	-0.612828	4.70375	0.572418	0.4493	0.998611
393590	20	lratd1	+	-0.431702	8.97918	0.572152	0.449405	0.998611
558894	4	si:ch211-214j24.10	+	-0.457605	8.55806	0.571586	0.449629	0.998611
561549	20	emc7	+	-0.652711	7.8804	0.569805	0.450336	0.998611
368235	19	yars1	+	0.824427	4.48084	0.567355	0.451312	0.998611
333988	25	fbxl14a	-	-0.397961	9.71467	0.566906	0.451491	0.998611
565373	23	agrn	+	0.393881	8.87287	0.566667	0.451587	0.998611
407728	3	znf598	-	-0.412016	8.92719	0.564105	0.452611	0.998611
798229	14	spry1	-	-0.143412	10.1165	0.564057	0.45263	0.998611
325221	22	ell	-	-0.489413	7.55672	0.56403	0.452641	0.998611
407693	17	esrrb	+	0.225058	9.09539	0.563802	0.452733	0.998611
100037330	16	rbfa	-	0.514301	4.41679	0.562561	0.45323	0.998611
60642	3	sox9b	-	-0.517277	7.10024	0.560432	0.454086	0.998611
550549	13	eif4e1c	+	-0.589441	7.38007	0.559689	0.454386	0.998611
795099	23	egr4	+	0.219715	10.0053	0.559263	0.454557	0.998611
798635	8	slc6a17	+	-0.92613	3.88147	0.559147	0.454604	0.998611
567482	9	si:dkey-189g17.2	+	-0.21218	8.73976	0.559071	0.454635	0.998611
568520	8	crb2b	+	0.344979	7.90123	0.557668	0.455202	0.998611
794545	7	nudt19	+	-0.453432	8.67516	0.553698	0.456811	0.998611
559111	10	smad4a	+	-0.399308	7.07778	0.553381	0.45694	0.998611
558069	2	ctnnd2b	-	-0.530003	7.57835	0.55324	0.456997	0.998611
493616	5	fubp3	+	0.287652	8.61571	0.553002	0.457094	0.998611
100334375	5	brinp1	-	0.373258	6.65573	0.551377	0.457756	0.998611
407672	22	asic1b	-	-0.335812	6.83455	0.551004	0.457908	0.998611
406731	9	ugt1ab	-	0.19436	8.56367	0.550526	0.458103	0.998611
393899	24	stau2	+	0.585483	6.6073	0.547996	0.459138	0.998611
563613	2	eif2b5	+	0.479691	8.56287	0.547389	0.459387	0.998611
323737	25	slc35b4	+	-0.613499	6.5543	0.547041	0.459529	0.998611
692273	2	cadm3	-	0.38456	8.86717	0.546261	0.459849	0.998611
407718	20	zbtb1	+	0.49026	7.98328	0.544773	0.460461	0.998611
393930	24	bhlhe22	+	0.313552	9.3747	0.544725	0.460481	0.998611
557882	1	gsk3bb	-	-0.432709	8.73687	0.544528	0.460562	0.998611
571664	21	fstl4	+	-0.343687	8.33707	0.541957	0.461623	0.998611
373104	5	rab14	+	0.62688	6.33058	0.541055	0.461996	0.998611
563327	21	ankhd1	-	0.346174	9.81107	0.540259	0.462326	0.998611
327046	5	bri3bp	-	-0.720267	6.56955	0.540077	0.462401	0.998611
30441	16	tmod4	+	0.829106	6.14653	0.539968	0.462446	0.998611
140746	23	irx7	+	0.392994	7.86709	0.539593	0.462601	0.998611
544665	14	stc2a	+	-0.595866	7.47841	0.539191	0.462768	0.998611
405865	16	ethe1	+	0.590468	6.19341	0.537757	0.463364	0.998611
554101	25	cox5aa	-	-0.564494	7.42181	0.537101	0.463637	0.998611
564103	13	lbx1a	-	-0.321154	8.38626	0.536887	0.463726	0.998611
791180	14	shisa3	-	0.385	8.94991	0.53553	0.464291	0.998611
493629	2	crygn1	+	-0.816752	4.94172	0.535359	0.464363	0.998611
571467	17	kcnk13a	-	0.87937	5.34465	0.53429	0.464809	0.998611
406477	23	galnt6	-	-0.869692	5.53968	0.532862	0.465406	0.998611
100002610	11	nlgn1	-	-0.714417	4.4464	0.532281	0.465649	0.998611
794796	21	rai14	+	0.43974	7.25855	0.532099	0.465726	0.998611
767634	20	mark3b	-	0.446469	8.84959	0.529764	0.466706	0.998611
563766	22	npb	+	-0.413394	8.77012	0.529664	0.466748	0.998611
30219	9	efnb2a	+	0.330129	9.35401	0.526895	0.467915	0.998611
326875	12	cby1	+	-0.280941	6.81224	0.525798	0.468379	0.998611
568719	25	znf800a	+	-0.3281	8.86566	0.525151	0.468653	0.998611
394065	15	ppm1da	+	-0.517265	9.42549	0.525022	0.468707	0.998611
393984	5	aacs	-	-0.434706	9.02515	0.524859	0.468776	0.998611
562668	20	vash2	+	0.365852	8.89857	0.523788	0.46923	0.998611
494057	7	fam113	-	0.25283	8.35751	0.522722	0.469683	0.998611
553511	24	tmeff1b	-	0.305612	10.1448	0.522485	0.469784	0.998611
100008592	12	hs3st3l	-	-0.428684	7.99968	0.521539	0.470186	0.998611
445302	14	thoc3	+	0.699393	5.729	0.520933	0.470444	0.998611
335894	3	dnaja3a	+	0.762013	5.53308	0.52067	0.470556	0.998611
795398	8	ybx1	-	-0.37335	9.55239	0.520503	0.470627	0.998611
572161	19	lix1l	-	-0.705858	5.98916	0.519803	0.470926	0.998611
561654	2	rnf220a	+	-0.454905	7.86363	0.519458	0.471073	0.998611
449674	11	park7	+	0.451763	7.69734	0.518515	0.471476	0.998611
568981	15	ankrd13b	+	-0.962449	4.50767	0.518463	0.471498	0.998611
100000492	6	mafaa	-	-0.302116	9.40281	0.516655	0.472272	0.998611
445486	5	ak1	-	0.396756	7.31131	0.516242	0.472449	0.998611
562031	14	pcdh18b	+	0.44421	7.94281	0.515864	0.472611	0.998611
450031	8	tmem189	+	-0.351633	9.22164	0.515734	0.472667	0.998611
503769	14	abhd18	-	-0.699161	6.50374	0.515258	0.472872	0.998611
171465	23	phc2a	-	-0.585777	4.96095	0.513011	0.473838	0.998611
436602	3	ube2z	-	0.502806	7.49781	0.511819	0.474352	0.998611
100148058	5	si:dkeyp-72a4.1	-	-0.275457	8.71571	0.511391	0.474537	0.998611
406359	7	uqcrfs1	+	0.314458	9.48118	0.509734	0.475254	0.998611
30295	8	rho	-	0.153647	9.04185	0.506792	0.476531	0.998611
556789	20	stxbp5a	-	0.526715	7.79781	0.506643	0.476596	0.998611
566703	20	znf395b	-	0.452153	7.52902	0.506364	0.476717	0.998611
450016	22	pcyt2	-	0.478954	7.94796	0.502947	0.478208	0.998611
553629	19	pip5k1aa	-	-0.442629	6.2472	0.502857	0.478247	0.998611
561030	10	pdxp	-	0.360632	9.18157	0.502559	0.478378	0.998611
64278	21	psmb7	+	0.994837	6.76048	0.500571	0.479249	0.998611
606720	25	hist1h2a4	+	0.422586	7.1714	0.49676	0.480927	0.998611
260303	18	reln	-	-0.40715	5.1373	0.495739	0.481378	0.998611
100093707	17	bcl11ba	+	-0.348175	9.20777	0.495575	0.481451	0.998611
324244	2	tpm4b	-	0.699168	9.7	0.494352	0.481992	0.998611
386951	18	idh2	-	-0.624614	6.98152	0.493922	0.482183	0.998611
445154	8	rab35b	+	0.300919	10.2083	0.493521	0.482361	0.998611
445306	16	eif3ha	-	0.223126	9.84083	0.493415	0.482408	0.998611
327491	15	rpa1	-	0.340671	9.07071	0.493288	0.482464	0.998611
337865	14	nkx3-2	-	-0.24928	11.1619	0.493115	0.482541	0.998611
436585	15	hic1	+	-0.487745	8.22329	0.490388	0.483754	0.998611
406523	4	dusp16	-	-0.312442	7.81355	0.489919	0.483963	0.998611
406411	8	rhoaa	-	-0.58983	7.42822	0.489542	0.484132	0.998611
436962	6	gata2b	+	-0.484188	7.36954	0.489104	0.484327	0.998611
768121	15	foxo1a	+	0.265807	9.06761	0.489066	0.484344	0.998611
406672	25	uba2	-	-0.63498	6.08949	0.486784	0.485365	0.998611
561773	7	hrh3	+	-0.371208	8.08521	0.486647	0.485427	0.998611
321714	21	setb	-	0.390662	8.85614	0.48634	0.485564	0.998611
553769	20	tpd52l1	-	0.451106	5.75912	0.485373	0.485999	0.998611
795167	12	rac3b	+	-0.503482	7.78019	0.485256	0.486051	0.998611
561647	17	htr1b	+	0.610127	7.4198	0.484751	0.486278	0.998611
768152	23	ube2t	+	0.63309	6.2689	0.484166	0.486541	0.998611
246090	3	cygb1	+	0.274807	7.38245	0.483529	0.486828	0.998611
327330	7	psmd7	-	-0.609185	8.49447	0.483397	0.486888	0.998611
564172	19	tmem64	+	-0.434885	7.86706	0.483054	0.487042	0.998611
65230	17	ctbp2a	-	-0.414693	7.39151	0.482752	0.487178	0.998611
30625	7	six7	-	0.422986	9.768	0.482255	0.487403	0.998611
565975	1	hpgd	-	-0.484207	4.16052	0.481707	0.48765	0.998611
100332149	16	ifnlr1	+	0.179729	7.34228	0.478891	0.488925	0.998611
353247	23	tnnc1a	+	0.240935	7.23134	0.478798	0.488967	0.998611
58122	19	mcl1a	+	0.382558	8.93281	0.477972	0.489342	0.998611
572084	21	zgc:158291	+	0.263473	8.87107	0.477732	0.489451	0.998611
325979	2	zgc:55781	-	0.487798	7.04005	0.477508	0.489553	0.998611
405843	20	foxq1b	+	0.431974	8.22356	0.477285	0.489655	0.998611
678521	3	nfixb	+	0.332748	10.1647	0.476819	0.489867	0.998611
30542	25	foxb1a	-	-0.223637	10.4266	0.476053	0.490215	0.998611
799908	21	slc22a21	+	0.283912	9.99806	0.475597	0.490423	0.998611
100033387	8	nefmb	+	-0.40183	7.94075	0.474694	0.490836	0.998611
100136841	7	vat1l	+	0.310333	9.3988	0.474052	0.491129	0.998611
58061	19	hoxa11a	+	-0.311635	7.85802	0.474	0.491153	0.998611
492339	9	creg2	-	-0.336124	9.50445	0.472273	0.491943	0.998611
402965	19	eepd1	-	-0.251665	10.1398	0.472262	0.491948	0.998611
446130	10	si:ch211-237l4.6	+	-0.274562	8.75245	0.472134	0.492007	0.998611
562619	9	adcy5	-	-0.49425	8.41349	0.471903	0.492113	0.998611
550342	10	arfip2b	-	0.505027	8.27652	0.471312	0.492384	0.998611
795807	1	clrn2	+	-0.386089	7.81658	0.471299	0.49239	0.998611
780835	6	s1pr5b	-	0.221694	8.15035	0.47031	0.492845	0.998611
436868	11	egln1b	+	0.352779	9.44959	0.469577	0.493182	0.998611
337236	10	synj1	+	0.526004	6.6545	0.467529	0.494126	0.998611
266966	5	kat6a	-	0.324372	7.46854	0.467478	0.49415	0.998611
767809	19	runx1t1	+	-0.474903	7.80084	0.466886	0.494423	0.998611
565869	5	klf9	+	-0.306063	10.1403	0.466725	0.494498	0.998611
335380	13	si:dkey-33c12.3	-	-0.402265	9.48639	0.466376	0.494659	0.998611
569084	3	cldni	+	-0.409925	5.7587	0.465864	0.494896	0.998611
561090	4	kcnj8	+	0.260047	9.34045	0.46563	0.495005	0.998611
406324	23	abce1	-	0.532821	6.93377	0.464809	0.495385	0.998611
30315	5	foxn4	-	0.282638	8.93812	0.464275	0.495633	0.998611
767693	23	znf740b	-	-0.579302	6.71141	0.46249	0.496463	0.998611
359831	14	fgf24	-	0.324825	9.20217	0.461252	0.497039	0.998611
100628950	9	mir222	-	0.462389	7.47249	0.460539	0.497372	0.998611
325875	19	dgat1a	+	0.249652	9.60998	0.459055	0.498066	0.998611
445118	12	g6pca.1	-	-0.192855	8.90136	0.458639	0.498261	0.998611
406270	20	acbd3	+	0.398547	8.39366	0.458461	0.498344	0.998611
322660	8	upb1	+	-0.288887	7.38441	0.458195	0.498469	0.998611
100003889	9	zeb2a	+	-0.57759	6.39796	0.457979	0.49857	0.998611
445069	13	ntpcr	-	0.357008	8.54523	0.45736	0.49886	0.998611
794178	6	hdlbpa	-	0.577559	5.41679	0.455834	0.499577	0.998611
436731	16	dgat1b	-	0.591012	7.87144	0.455098	0.499924	0.998611
393995	2	gpc1b	+	-0.330474	9.25613	0.455057	0.499943	0.998611
569216	20	lrp11	+	-0.59623	7.75375	0.454143	0.500374	0.998611
565970	22	btbd2a	-	-0.530566	7.6459	0.452759	0.501028	0.998611
447890	4	ms4a17a.5	+	-0.230786	7.70716	0.452655	0.501077	0.998611
561384	5	mepce	-	0.689726	5.64004	0.452604	0.501101	0.998611
393817	24	relch	-	0.311683	9.06783	0.452598	0.501104	0.998611
406582	10	ppp2cb	+	0.584077	8.81306	0.451758	0.501501	0.998611
794707	16	syt11b	-	0.442201	6.17572	0.451609	0.501572	0.998611
282615	1	smarca5	+	0.677731	6.31592	0.451518	0.501615	0.998611
568678	7	tent4b	-	0.249263	8.99601	0.451263	0.501736	0.998611
170783	11	mkrn2	-	-0.380305	8.74378	0.449901	0.502382	0.998611
791145	18	pde8a	-	-0.470389	7.95947	0.449303	0.502666	0.998611
751598	17	emilin1b	-	-0.248227	7.14529	0.447989	0.503291	0.998611
373881	20	ppp2r5ea	-	0.433972	8.41393	0.447947	0.503312	0.998611
30420	12	hoxb8b	+	0.350368	8.238	0.447049	0.50374	0.998611
322008	3	kctd5a	-	0.45207	8.42133	0.445562	0.50445	0.998611
564531	18	si:ch211-132b12.7	-	-0.625411	6.25239	0.444308	0.50505	0.998611
403065	4	braf	-	0.311153	8.57578	0.444053	0.505173	0.998611
101885477	18	bncr	+	0.271214	9.14103	0.442844	0.505753	0.998611
436769	5	homer1b	-	-0.294978	5.58521	0.442785	0.505781	0.998611
436661	16	snrka	-	-0.824499	8.28168	0.442288	0.50602	0.998611
556781	17	tdh2	+	0.288182	8.81909	0.441692	0.506307	0.998611
563207	20	ptrhd1	-	-0.682397	6.07902	0.440726	0.506772	0.998611
557730	4	tulp4a	+	-0.109205	9.71701	0.440014	0.507116	0.998611
323706	13	rtn1a	-	-0.235076	9.54221	0.439955	0.507144	0.998611
436684	21	otub1a	+	0.20205	8.18945	0.439582	0.507324	0.998611
100006042	9	zgc:172067	-	0.375716	5.14699	0.438895	0.507656	0.998611
386635	6	erbb3a	+	-0.273891	6.52915	0.43841	0.507891	0.998611
567180	8	arhgef16	+	0.691461	6.5049	0.438175	0.508004	0.998611
373868	24	cdk8	+	0.433906	7.36901	0.437192	0.508481	0.998611
555983	11	sox13	+	0.450911	7.66577	0.435599	0.509254	0.998611
100034589	20	si:ch211-51a19.5	-	0.220797	6.71078	0.435282	0.509409	0.998611
571403	17	znf395a	+	0.50386	7.42269	0.435235	0.509431	0.998611
561190	25	atp2b1b	-	0.415494	8.10313	0.435138	0.509479	0.998611
552944	24	lrrc30a	-	-0.179917	8.92707	0.434426	0.509825	0.998611
777758	22	hps3	-	0.385274	8.90893	0.433258	0.510395	0.998611
559942	13	ogfrl1	-	0.481311	7.38354	0.432331	0.510847	0.998611
554136	5	spra	-	0.326524	9.0283	0.431266	0.511368	0.998611
562710	1	sox1b	+	0.183662	10.1349	0.430358	0.511813	0.998611
553603	18	ube2q1	-	0.22569	10.5145	0.430357	0.511814	0.998611
360153	8	dcp1a	+	-0.573961	7.54439	0.427868	0.513037	0.998611
30678	10	pcna	-	0.589367	7.56613	0.426347	0.513787	0.998611
100124652	23	pard6b	-	0.464238	7.55168	0.426297	0.513812	0.998611
793309	11	cyp27b1	+	0.217639	10.4882	0.425938	0.513989	0.998611
556612	9	serpine3	-	0.377136	8.61497	0.42539	0.51426	0.998611
402903	6	raly	-	-0.35881	9.15547	0.424989	0.514458	0.998611
335866	13	irf2bp2a	-	0.271659	10.5584	0.424097	0.5149	0.998611
58216	13	atoh7	+	-0.169738	8.67803	0.422067	0.515908	0.998611
393692	14	arl3l2	+	-0.198295	7.55528	0.421411	0.516234	0.998611
323445	19	nfyc	+	0.492167	7.50252	0.421073	0.516402	0.998611
394174	23	pik3cd	-	-0.569829	6.06463	0.418709	0.517582	0.998611
325464	12	kdelr2b	-	0.515099	8.67463	0.41704	0.518418	0.998611
553816	2	inhbab	+	0.242249	7.75826	0.415643	0.519119	0.998611
767792	12	rsph10b	+	0.317619	7.97567	0.414817	0.519534	0.998611
30080	6	mitfa	+	-0.263709	7.64563	0.41358	0.520158	0.998611
335907	7	anp32a	-	0.571725	6.97638	0.413335	0.520282	0.998611
100885772	25	cmasb	+	-0.358424	6.67774	0.412582	0.520662	0.998611
30468	2	atp1b3a	-	-0.527495	6.68038	0.412295	0.520807	0.998611
449787	8	atp5pb	-	0.411635	7.38472	0.411581	0.521168	0.998611
100270671	7	gnrhr2	+	-0.218333	10.2492	0.411537	0.52119	0.998611
266637	13	apmap	+	0.453196	6.47416	0.411246	0.521338	0.998611
449009	2	wdr33	-	0.425123	5.20688	0.411077	0.521423	0.998611
321899	14	hnrnpa0l	+	0.346117	10.4044	0.410515	0.521708	0.998611
406736	20	mgst3a	-	0.517398	7.68808	0.407597	0.523192	0.998611
393166	4	tmem110l	-	0.615355	7.11021	0.407342	0.523322	0.998611
553717	5	vkorc1l1	+	0.533309	6.78472	0.405856	0.524081	0.998611
30527	14	msx1a	-	0.244511	9.91167	0.405855	0.524081	0.998611
30504	6	opn1mw4	+	-0.388514	6.74574	0.404221	0.524917	0.998611
445289	25	kras	-	0.490395	5.8271	0.403728	0.52517	0.998611
450056	3	tbc1d16	+	0.29396	9.19448	0.403619	0.525226	0.998611
798687	13	coa8	+	-0.302569	5.98157	0.403516	0.525279	0.998611
799937	8	dio1	-	-0.373893	7.64885	0.402621	0.525739	0.998611
327035	2	rnf2	+	-0.475814	3.79243	0.402527	0.525787	0.998611
563467	18	slc17a8	+	-0.167893	7.5611	0.402458	0.525823	0.998611
799739	17	spata17	+	0.36442	7.29029	0.402362	0.525872	0.998611
571727	18	baz1b	+	-0.327718	9.62591	0.401767	0.526178	0.998611
568757	20	nt5dc1	+	0.294046	9.26178	0.400467	0.526848	0.998611
368686	7	slc39a13	+	-0.52581	7.69012	0.400307	0.526931	0.998611
100141333	2	znf1014	-	-0.424634	6.19641	0.399341	0.52743	0.998611
368717	17	itpka	+	-0.49616	7.53446	0.398782	0.527719	0.998611
449548	15	ppp2r1bb	+	0.420307	7.88455	0.398667	0.527778	0.998611
558031	17	efcab2	+	-0.542155	6.23438	0.398514	0.527858	0.998611
317763	16	ttk	-	-0.518648	5.98407	0.398465	0.527883	0.998611
561226	20	lnx1	+	-0.433221	6.05033	0.398337	0.527949	0.998611
368883	13	rab1ab	+	-0.582482	7.27246	0.398044	0.528101	0.998611
79381	14	gstp1	+	0.323919	7.63145	0.397976	0.528136	0.998611
797335	1	tmem192	+	-0.710638	6.08169	0.397836	0.528209	0.998611
324681	5	rhogc	-	0.083643	7.79586	0.396812	0.52874	0.998611
569582	7	mex3b	-	0.331094	8.36329	0.396234	0.52904	0.998611
100005325	19	scn1bb	+	-0.249465	8.85902	0.396043	0.52914	0.998611
406835	5	serinc5	-	0.431575	8.82112	0.395882	0.529224	0.998611
334102	24	cdv3	+	0.374166	8.17647	0.395761	0.529287	0.998611
30547	4	pou3f2a	+	0.260547	9.77268	0.395191	0.529583	0.998611
751659	17	gabrr2a	+	0.716307	5.95751	0.394921	0.529724	0.998611
436798	16	rpp38	-	-0.486194	8.41019	0.394843	0.529765	0.998611
326663	20	syncrip	+	-0.375281	6.23369	0.394327	0.530034	0.998611
323630	7	dvl2	+	-1.05471	4.40957	0.39322	0.530612	0.998611
30680	12	raraa	+	-0.563844	7.06328	0.392352	0.531066	0.998611
569563	3	coro7	-	-0.197078	7.48993	0.39139	0.53157	0.998611
568307	8	si:dkeyp-104h9.5	-	0.510932	7.24011	0.39069	0.531937	0.998611
445308	19	cthrc1a	+	0.360702	6.49949	0.390226	0.532181	0.998611
393218	10	polm	-	0.571761	6.57556	0.389208	0.532716	0.998611
406557	11	mcrs1	-	-0.297075	5.17574	0.38841	0.533136	0.998611
142987	2	dmbx1a	-	0.411723	5.85973	0.387914	0.533398	0.998611
497643	14	gdf9	+	-0.369102	8.42627	0.387863	0.533425	0.998611
432376	4	phtf2	+	0.249733	7.92057	0.387113	0.533821	0.998611
449866	14	si:ch211-39i2.2	-	0.51556	7.51732	0.385621	0.53461	0.998611
541392	7	slc25a44b	+	0.36458	8.29067	0.382246	0.536403	0.998611
100037370	14	nudt6	+	0.474906	6.40071	0.381489	0.536807	0.998611
393307	12	maff	-	-0.370854	8.13375	0.380137	0.53753	0.998611
393251	23	tspan31	+	-0.497023	7.84291	0.380035	0.537584	0.998611
30403	23	hoxc11a	+	-0.230843	9.59971	0.379294	0.537981	0.998611
556852	18	irf2bp1	-	-0.684449	8.69817	0.379142	0.538063	0.998611
570705	25	ldlrad3	-	0.379367	7.48338	0.377772	0.538798	0.998611
767763	7	exoc6b	+	-0.634622	6.87449	0.3772	0.539106	0.998611
565629	17	kcnk10b	+	-0.198845	8.07877	0.376959	0.539235	0.998611
571870	12	sec24c	-	-0.335351	8.22705	0.376902	0.539266	0.998611
449807	21	sumf2	+	-0.364043	4.92685	0.376319	0.53958	0.998611
445482	23	phf20b	-	-0.568098	7.79543	0.374826	0.540386	0.998611
393935	20	atp6v1d	-	0.251281	6.66024	0.373922	0.540874	0.998611
569164	17	ptpreb	+	-0.625049	6.54357	0.373274	0.541225	0.998611
550606	22	atpaf1	+	0.407477	9.1642	0.372309	0.541748	0.998611
334133	5	ube2g1a	+	-0.365338	8.95478	0.372129	0.541846	0.998611
561390	13	ide	+	0.364262	8.29649	0.371915	0.541962	0.998611
30082	13	khdrbs1a	-	0.798626	6.63612	0.37172	0.542068	0.998611
550430	7	mpped2a	+	-0.528581	7.41634	0.371582	0.542143	0.998611
406487	20	rad51	+	0.098006	9.95073	0.371348	0.54227	0.998611
30664	16	gsk3ab	+	0.29901	8.44951	0.370059	0.542972	0.998611
405839	20	eif2b2	-	-0.255051	10.0829	0.369525	0.543264	0.998611
797701	25	zgc:193812	-	-0.698519	3.98774	0.369155	0.543465	0.998611
572785	7	sf1	+	0.382574	7.74413	0.367754	0.544231	0.998611
565795	22	nab1a	-	-0.228274	7.11456	0.367419	0.544414	0.998611
100535877	13	slc25a28	+	0.370515	8.3016	0.367143	0.544566	0.998611
394032	16	irx2a	-	-0.237056	9.03046	0.366889	0.544705	0.998611
393707	6	bcl6aa	-	0.43102	8.03079	0.366447	0.544948	0.998611
561589	20	ezrb	-	0.308841	9.51688	0.366031	0.545176	0.998611
449996	22	ccnd3	-	-0.201951	9.33092	0.365685	0.545366	0.998611
321658	23	ogfr	+	0.125983	9.8055	0.364491	0.546023	0.998611
282667	19	sdc2	-	0.33245	9.09578	0.36443	0.546056	0.998611
386808	7	aph1b	+	-0.367143	8.30254	0.362772	0.546971	0.998611
492357	5	pgam5	+	-0.4044	8.08799	0.362463	0.547142	0.998611
378851	25	pdia3	-	-0.344322	7.5773	0.362457	0.547145	0.998611
326282	21	smad7	-	-0.219811	10.1038	0.361626	0.547605	0.998611
326935	5	ier5l	+	0.241298	9.23381	0.361279	0.547797	0.998611
566821	14	ablim3	-	-0.298215	10.1671	0.361137	0.547875	0.998611
436636	4	cd36	-	0.261563	8.50752	0.361078	0.547908	0.998611
337350	18	tbcb	+	0.453974	7.96092	0.360677	0.54813	0.998611
557590	5	zbtb43	-	-0.247875	9.15541	0.359825	0.548604	0.998611
791915	14	enpp6	-	-0.249796	8.65466	0.35935	0.548867	0.998611
393956	14	cpeb4a	-	0.507206	7.30536	0.358447	0.54937	0.998611
100318355	3	mapk8ip3	+	-0.394066	8.76611	0.358308	0.549447	0.998611
57952	5	bcl7a	+	-0.468567	7.19368	0.357759	0.549754	0.998611
570683	22	cacna1sa	-	-0.232169	7.97739	0.357249	0.550038	0.998611
378450	14	hs6st2	-	0.277468	9.77882	0.357193	0.550069	0.998611
678563	22	cirbpb	-	-0.426178	8.21215	0.357141	0.550098	0.998611
767688	14	rarres3	+	1.12546	5.12817	0.356791	0.550294	0.998611
334466	3	atp13a1	+	-0.226815	10.2039	0.355941	0.550769	0.998611
777641	2	scg2b	+	1.33941	6.45336	0.355903	0.55079	0.998611
445091	22	capn2l	+	-0.557163	6.68427	0.355662	0.550925	0.998611
100003209	5	ifitm1	-	0.523879	5.82627	0.355093	0.551244	0.998611
503755	5	zgc:110796	+	-0.530622	7.52259	0.35493	0.551335	0.998611
558311	21	slc45a2	+	-0.332885	5.52869	0.354258	0.551713	0.998611
563181	22	map2k2a	-	-0.30849	8.82563	0.3531	0.552363	0.998611
558013	6	st7l	-	0.413887	7.11166	0.353029	0.552403	0.998611
323269	21	zbtb16a	-	-0.439253	6.68096	0.352869	0.552494	0.998611
445227	8	ifrd2	+	-0.59255	7.56312	0.352776	0.552546	0.998611
556980	13	sdccag8	+	0.397506	8.13477	0.352296	0.552816	0.998611
322362	25	slc25a3b	+	0.353336	9.02048	0.351529	0.553249	0.998611
404621	10	loxa	-	-0.239051	9.71331	0.351443	0.553297	0.998611
559157	24	cntnap2a	-	-0.233989	9.50036	0.351059	0.553514	0.998611
492805	23	nsfl1c	-	0.407558	7.65923	0.3503	0.553943	0.998611
494100	9	nabp1a	-	-0.501791	6.67712	0.349896	0.554172	0.998611
100125271	25	hist1h2a3	+	-0.273562	9.02597	0.348564	0.554927	0.998611
337214	8	tspy	-	-0.246132	9.34042	0.348517	0.554954	0.998611
100149572	11	arfgap1	-	0.379628	7.11067	0.348307	0.555073	0.998611
100005599	15	zgc:194114	-	-0.272557	9.25843	0.348034	0.555228	0.998611
556042	8	prkar2aa	+	0.384293	7.35663	0.347779	0.555373	0.998611
724080	23	b4galt5	+	-0.525544	7.01976	0.34752	0.55552	0.998611
65235	18	six5	-	0.258225	9.49895	0.347482	0.555542	0.998611
368905	17	rab3gap2	-	-0.359566	7.85671	0.347471	0.555548	0.998611
80972	2	dvl3a	-	-0.427958	7.84412	0.347229	0.555686	0.998611
393564	10	nr2f1b	+	0.220692	9.85171	0.346667	0.556006	0.998611
30185	24	nog2	-	0.237224	10.9672	0.345332	0.556768	0.998611
393901	10	picalma	+	-0.378063	8.53009	0.344856	0.557039	0.998611
796610	13	zgc:171482	-	-0.266021	8.31974	0.344622	0.557173	0.998611
368305	25	nptna	-	0.316938	8.77114	0.343266	0.55795	0.998611
568411	13	si:dkey-18j18.3	-	0.288822	9.11545	0.342916	0.558151	0.998611
566602	6	insl5a	+	-0.438948	7.36634	0.342674	0.55829	0.998611
393885	21	zgc:56064	-	-0.282029	9.13441	0.342569	0.55835	0.998611
405850	11	foxg1b	+	-0.193735	11.0287	0.342232	0.558544	0.998611
445063	7	zgc:92429	-	0.407159	5.34438	0.341838	0.55877	0.998611
393781	1	ndufb6	+	0.203552	6.88829	0.341672	0.558866	0.998611
796447	20	leg1.1	+	-0.229808	6.87549	0.341444	0.558997	0.998611
404625	17	cx52.9	+	-0.176413	8.89776	0.339995	0.559832	0.998611
794222	3	cacng4b	-	0.687338	5.4881	0.339838	0.559923	0.998611
325284	3	gspt1l	+	0.389079	8.64895	0.337392	0.561339	0.998611
553281	25	abcc8	+	0.201421	7.90754	0.33728	0.561403	0.998611
403306	5	rtn4r	-	0.288213	9.33906	0.337065	0.561528	0.998611
793727	16	gnl2	+	-0.636643	7.04479	0.336455	0.561882	0.998611
100151163	5	erlin2	+	0.542499	6.24994	0.336381	0.561926	0.998611
436723	12	meox1	+	-0.232185	7.11157	0.33634	0.561949	0.998611
569734	8	ggt5a	+	-0.611137	7.11564	0.336242	0.562006	0.998611
368852	17	ap4s1	-	0.174552	5.32019	0.333886	0.56338	0.998611
334393	11	iars1	-	-0.411704	6.90686	0.333843	0.563405	0.998611
334619	5	c1qbp	-	-0.381266	8.36008	0.333697	0.56349	0.998611
58117	23	ctnnbip1	-	-0.345441	8.33579	0.3334	0.563664	0.998611
564166	17	txlnbb	-	0.383171	7.77679	0.332505	0.564188	0.998611
553189	17	dnmt3ab	-	0.368916	7.9973	0.332447	0.564222	0.998611
406445	20	psma8	-	-1.07045	4.76756	0.331586	0.564727	0.998611
450026	7	tspan5a	-	0.528883	6.61134	0.331524	0.564763	0.998611
445374	6	negr1	+	-0.333004	8.21766	0.329455	0.56598	0.998611
393805	22	mid1ip1b	-	-0.515326	8.49619	0.329298	0.566073	0.998611
406447	23	hmga1a	-	0.226117	10.2652	0.327913	0.56689	0.998611
100149522	2	zswim5	+	-0.219632	9.79749	0.327304	0.567251	0.998611
321247	22	ftsj3	+	-0.244435	10.1184	0.326664	0.56763	0.998611
393864	20	naprt	-	0.225143	9.90233	0.326205	0.567902	0.998611
394248	19	prrc2a	-	0.25249	6.35924	0.325032	0.568599	0.998611
553543	20	cyp46a1.1	+	-0.220043	6.83816	0.324801	0.568736	0.998611
394026	13	bmp5	+	0.261055	9.47492	0.323431	0.569553	0.998611
322605	4	chpt1	-	0.54175	7.20321	0.32333	0.569613	0.998611
81541	6	atp5mc3b	-	-0.526825	6.32872	0.322775	0.569945	0.998611
30244	9	en1a	-	-0.298211	7.91871	0.322124	0.570334	0.998611
327127	23	otud4	+	-0.403966	6.75779	0.32212	0.570336	0.998611
797147	11	foxj3	-	-0.323426	8.67934	0.320972	0.571024	0.998611
352919	2	selenot1a	-	-0.468237	6.57187	0.319444	0.571942	0.998611
100333421	18	si:cabz01090165.1	+	-0.0810929	8.59851	0.319388	0.571976	0.998611
100033753	1	mir740	+	0.150991	8.58796	0.319127	0.572133	0.998611
751640	22	mrpl20	-	-0.407319	8.43616	0.319104	0.572147	0.998611
564379	6	cyc1	+	-0.352764	7.58887	0.318694	0.572393	0.998611
445147	23	rbms2b	+	-0.363499	9.39513	0.317677	0.573007	0.998611
353313	12	foxi1	-	-0.297396	8.42517	0.317265	0.573256	0.998611
100005813	10	sbno1	-	0.199976	10.6039	0.317208	0.57329	0.998611
325288	9	olig2	-	-0.258833	9.43475	0.316835	0.573516	0.998611
556371	20	rhoj	+	0.27322	8.5553	0.316505	0.573716	0.998611
541382	12	shisa9a	-	-0.650869	5.30308	0.315809	0.574137	0.998611
450034	21	cdkn2aipnl	-	0.326892	8.51499	0.315668	0.574223	0.998611
550432	10	slc27a4	+	0.436395	9.07785	0.315137	0.574545	0.998611
767752	9	ccnyl1	-	-0.286171	8.31073	0.314404	0.57499	0.998611
393432	24	pcolce2b	-	0.367706	8.07293	0.314221	0.575102	0.998611
337105	5	mbd2	-	-0.292977	9.22394	0.313953	0.575265	0.998611
100007808	3	cdc42ep1b	+	0.191989	7.46303	0.31366	0.575443	0.998611
445092	21	olfm1b	+	0.306253	8.30194	0.31343	0.575583	0.998611
445113	18	lysmd2	+	0.472224	6.13512	0.312964	0.575867	0.998611
448867	24	prmt6	+	-0.320813	8.66855	0.312748	0.575999	0.998611
324141	12	foxk2	-	0.343694	10.2166	0.312662	0.576051	0.998611
558182	3	igf2bp1	-	0.473522	6.33725	0.312563	0.576112	0.998611
323329	10	mat2aa	-	-0.315227	8.15931	0.312158	0.576359	0.998611
792763	6	slc48a1b	+	-0.172053	10.0077	0.311968	0.576475	0.998611
553453	23	samhd1	-	0.377239	8.63644	0.311667	0.576659	0.998611
394182	11	plekha3	-	0.309723	6.35266	0.311578	0.576713	0.998611
393932	8	slc15a4	-	-0.446159	6.89473	0.309923	0.577727	0.998611
334597	7	ppp1cbl	+	-0.20601	7.17229	0.308714	0.578471	0.998611
100001484	9	olig1	-	-0.185517	7.64517	0.308697	0.578481	0.998611
393599	18	ddb1	-	-0.169792	8.64465	0.30701	0.579521	0.998611
793871	12	desi1b	-	0.450337	7.3235	0.306967	0.579547	0.998611
558542	4	selenoo2	+	-0.211543	6.52967	0.306967	0.579548	0.998611
405856	2	wrnip1	-	-0.297207	9.43978	0.306959	0.579552	0.998611
560759	21	otpa	+	-0.198572	9.58097	0.306746	0.579684	0.998611
404623	5	uprt	-	0.376728	7.57845	0.306368	0.579918	0.998611
405892	3	nlk1	-	-0.658032	6.00273	0.306036	0.580123	0.998611
393908	25	tpm1	+	0.435063	7.46582	0.305307	0.580574	0.998611
619201	20	disp1	-	0.361063	8.02696	0.304109	0.581318	0.998611
541423	17	smyd2a	-	0.282475	8.68443	0.304047	0.581356	0.998611
117604	5	ywhag1	+	-0.45133	7.37441	0.303904	0.581445	0.998611
403086	2	gpt2l	+	0.46486	6.57615	0.302991	0.582013	0.998611
100037391	2	cop1	+	-0.26088	8.75359	0.302667	0.582215	0.998611
64276	14	lbx2	+	0.357265	7.54166	0.302378	0.582396	0.998611
567969	10	foxo1b	+	0.347367	7.96635	0.301947	0.582664	0.998611
569589	20	arid1b	-	-0.352941	7.66417	0.301173	0.583148	0.998611
325356	17	rcan3	-	-0.56105	7.41054	0.300689	0.583451	0.998611
393202	20	hif1ab	-	-0.509967	7.25825	0.3006	0.583507	0.998611
445169	8	zgc:101100	+	0.425838	4.96565	0.300519	0.583557	0.998611
406289	24	txndc5	-	0.34133	8.13872	0.300096	0.583822	0.998611
767669	8	rgs7bpa	-	-0.403614	7.62253	0.299373	0.584276	0.998611
569036	5	ydjc	+	-0.424116	4.64627	0.299103	0.584446	0.998611
570158	1	alkbh5	+	0.295963	8.89841	0.298596	0.584764	0.998611
336426	5	chmp1b	+	-0.328857	8.36595	0.298134	0.585055	0.998611
405881	12	mrpl38	+	-0.875319	9.12461	0.296861	0.585857	0.998611
402796	13	cdkn3	-	0.36133	7.73838	0.296435	0.586126	0.998611
557065	22	pxk	+	-0.246294	9.65029	0.295926	0.586448	0.998611
553197	1	trim35-1	+	-0.244179	8.93799	0.295711	0.586584	0.998611
393934	14	ube2d2	+	-0.306752	8.65558	0.295446	0.586751	0.998611
571418	16	oxr1a	-	-0.291343	8.12481	0.295128	0.586953	0.998611
402892	10	orai1b	+	-0.542164	8.7731	0.29369	0.587866	0.998611
335098	1	spry2	+	0.169151	7.81776	0.292781	0.588444	0.998611
30331	2	cahz	-	0.290091	7.75852	0.292062	0.588902	0.998611
100537750	2	foxq1a	-	0.209461	9.7765	0.290846	0.589679	0.998611
445074	7	cmtm3	+	-0.53026	4.04482	0.290448	0.589934	0.998611
768186	2	zgc:153115	-	0.253646	10.1029	0.290325	0.590012	0.998611
573683	13	sobpa	+	0.441156	8.39971	0.289869	0.590305	0.998611
550321	19	asb4	+	-0.162161	8.78131	0.289553	0.590507	0.998611
548348	8	zgc:112962	-	-0.396536	8.48384	0.289507	0.590537	0.998611
100535895	18	rnpepl1	+	0.245671	10.3297	0.289455	0.59057	0.998611
554088	17	styx	-	-0.157045	9.19222	0.288007	0.591501	0.998611
415184	4	msrb3	-	-0.360536	7.99551	0.287844	0.591605	0.998611
445502	10	tmem230a	+	-0.195492	8.44576	0.287638	0.591738	0.998611
100037354	12	dnajb12b	-	-0.482657	7.44773	0.287034	0.592127	0.998611
327439	22	slc30a7	-	-0.103851	6.17568	0.286259	0.592628	0.998611
445479	4	agbl5	-	0.335371	8.70306	0.286214	0.592657	0.998611
321793	19	ak2	-	-0.558317	5.4941	0.285988	0.592803	0.998611
553681	17	ap5m1	+	-0.449214	6.28262	0.285987	0.592804	0.998611
406467	19	abcf1	-	0.204909	6.9621	0.285833	0.592904	0.998611
402934	7	rcor2	-	0.361317	7.2447	0.284856	0.593536	0.998611
557026	20	adcy1a	-	0.164203	9.82332	0.282684	0.594948	0.998611
327396	7	rrad	-	0.253368	9.15146	0.282571	0.595021	0.998611
101885932	2	ctxn1	-	-0.132505	8.27066	0.281957	0.595421	0.998611
336153	6	grm2a	-	0.102274	9.19279	0.2818	0.595524	0.998611
568430	4	gpr37b	+	0.208962	9.34331	0.281498	0.595721	0.998611
30427	16	nr2f5	+	-0.36427	8.33906	0.279914	0.596758	0.998611
402933	8	rgl1	-	0.27863	7.04737	0.278403	0.59775	0.998611
559505	20	myt1la	+	-0.0863972	10.1491	0.278245	0.597854	0.998611
327613	2	fem1a	-	-0.224065	10.0744	0.278192	0.597889	0.998611
102725540	14	trpc7b	+	0.16315	8.47698	0.278082	0.597961	0.998611
393856	19	pabpc1b	-	0.308421	8.51835	0.277419	0.598398	0.998611
30636	12	six3b	+	0.22825	9.34622	0.277414	0.598401	0.998611
100037369	19	atp5if1a	-	-0.470136	6.65233	0.276972	0.598693	0.998611
565268	7	arhgef11	-	0.459867	8.24749	0.276768	0.598828	0.998611
30147	5	isl1	-	0.26348	8.34095	0.276276	0.599152	0.998611
493613	2	gna11b	-	-0.203412	10.2718	0.274924	0.600047	0.998611
100037379	7	zgc:163061	-	-0.413219	7.39544	0.27449	0.600336	0.998611
564395	18	smad6b	+	-0.403273	6.77076	0.273789	0.600801	0.998611
541348	12	bccip	-	-0.435734	6.62719	0.272893	0.601398	0.998611
334173	17	baz1a	-	-0.218914	8.80092	0.272803	0.601457	0.998611
406563	19	zgc:85936	+	-0.267653	9.03864	0.27261	0.601586	0.998611
118437	14	gpc4	-	-0.390903	7.29915	0.272355	0.601757	0.998611
414329	18	rap2b	+	-0.200426	11.1217	0.272332	0.601772	0.998611
406206	1	mnx2b	-	0.23102	8.40644	0.272094	0.60193	0.998611
100301575	22	LOC100301575	+	-0.188169	8.004	0.271796	0.60213	0.998611
393638	15	timm50	-	0.270171	8.08037	0.271188	0.602536	0.998611
796410	17	fut9a	-	0.142752	8.64222	0.27027	0.603151	0.998611
564371	24	kcnc3b	+	0.222276	9.56975	0.26923	0.603849	0.998611
567544	8	slc6a8	-	-0.342871	7.92221	0.268522	0.604325	0.998611
641497	6	eefsec	-	0.262816	9.19279	0.268332	0.604453	0.998611
777766	10	ubc	+	0.576783	6.2814	0.268063	0.604634	0.998611
394084	15	msi2b	-	-0.279811	8.7249	0.267769	0.604832	0.998611
559407	1	tekt4	-	0.360769	7.4063	0.267758	0.60484	0.998611
567365	20	akap12b	-	-0.218612	6.54076	0.267498	0.605015	0.998611
550405	22	lhx9	-	-0.293717	7.09162	0.267417	0.60507	0.998611
559804	1	rnf150a	+	0.455199	6.79017	0.266278	0.60584	0.998611
569354	16	brd2b	+	-0.208519	9.847	0.2659	0.606095	0.998611
556247	8	cttnbp2nlb	-	-0.422611	5.40206	0.264871	0.606793	0.998611
102216265	12	sox8a	-	-0.285168	7.54849	0.264834	0.606819	0.998611
565062	21	tor1	+	-0.174504	8.1349	0.264274	0.607199	0.998611
336281	10	vamp2	-	0.235877	9.28425	0.263737	0.607564	0.998611
791998	16	cdc42se1	-	0.394119	7.67956	0.262789	0.60821	0.998611
100150304	1	gucy1b1	+	0.524595	8.55966	0.262554	0.608371	0.998611
100151410	15	or128-8	-	0.344849	5.34118	0.262012	0.608741	0.998611
30576	11	ldb1b	-	0.249824	8.04918	0.26166	0.608982	0.998611
336038	3	junbb	-	0.311805	11.0254	0.261531	0.60907	0.998611
321806	25	irx3b	-	0.279311	9.49385	0.26083	0.609551	0.998611
100151416	22	cdkn1a	-	0.34519	7.13748	0.259719	0.610313	0.998611
561459	11	dazap1	+	-0.260943	8.83611	0.259483	0.610476	0.998611
449539	22	tspan7b	-	-0.288727	8.41319	0.259396	0.610536	0.998611
569525	1	lig4	+	0.381896	5.07908	0.258426	0.611203	0.998611
403016	18	rfx4	-	0.44946	4.14759	0.258071	0.611449	0.998611
572435	2	eif4g1a	+	0.364397	7.62144	0.257958	0.611526	0.998611
393867	8	ampd1	-	-0.195636	6.71529	0.257275	0.611998	0.998611
561840	15	gfm1	+	-0.426992	7.24247	0.257182	0.612063	0.998611
447945	16	mrpl17	+	0.555815	5.59794	0.256423	0.612588	0.998611
795524	7	nitr2a	+	-0.0662602	8.12865	0.256093	0.612817	0.998611
751671	5	rpain	+	-0.713648	7.23671	0.255761	0.613047	0.998611
100037333	3	zgc:162612	-	-0.264396	8.77355	0.255453	0.613261	0.998611
568055	23	ppp1r14c	-	-0.669964	7.94282	0.255429	0.613278	0.998611
100192212	17	naa30	+	0.303675	9.48978	0.255283	0.61338	0.998611
570575	8	si:dkey-70p6.1	-	0.325973	8.54425	0.25516	0.613465	0.998611
335830	1	gas6	-	-0.307129	7.83566	0.255032	0.613554	0.998611
252851	20	mycn	+	-0.296088	8.43514	0.2548	0.613715	0.998611
493181	18	fgf7	+	-0.179779	7.42427	0.254619	0.613842	0.998611
406283	2	acadm	-	-0.250669	6.51331	0.253677	0.614498	0.998611
436943	5	cryabb	+	0.487672	5.56282	0.253544	0.61459	0.998611
100005268	13	cpeb3	+	-0.214294	9.82314	0.253181	0.614844	0.998611
791987	16	ino80c	-	0.182904	9.28032	0.252986	0.61498	0.998611
570248	13	galnt2	-	-0.351748	6.82894	0.252805	0.615107	0.998611
405877	11	mafgb	+	0.269626	9.04074	0.252433	0.615367	0.998611
393205	12	unk	+	-0.35607	8.64957	0.251786	0.61582	0.998611
334658	24	mbtps2	-	-0.620058	5.32856	0.251643	0.615921	0.998611
393649	15	mgat1a	-	-0.274902	6.61627	0.251311	0.616153	0.998611
678650	13	bcl11aa	+	0.536134	7.5888	0.25126	0.616189	0.998611
359839	17	atp6v1ba	-	-0.384218	7.1599	0.250869	0.616464	0.998611
393936	3	cd2bp2	+	-0.370505	7.80024	0.250207	0.61693	0.998611
553621	15	nxn	-	-0.353274	9.19449	0.248931	0.617829	0.998611
325561	11	rpn1	-	-0.215966	9.45641	0.246439	0.619594	0.998611
406207	1	mttp	-	0.336005	6.45923	0.24567	0.62014	0.998611
561832	20	lpgat1	+	-0.282531	8.77971	0.245423	0.620317	0.998611
641321	17	snap23.2	+	-0.116495	8.66696	0.244716	0.62082	0.998611
405848	8	tmed7	+	-0.419229	8.06315	0.244548	0.62094	0.998611
373116	2	hes6	+	0.185535	9.55955	0.244275	0.621136	0.998611
386701	16	tubb5	+	-0.227502	8.62838	0.244167	0.621213	0.998611
791752	9	zgc:153499	+	-0.32936	5.46261	0.243846	0.621442	0.998611
790928	16	rnf115	-	0.706879	7.06936	0.243786	0.621485	0.998611
553706	14	glod5	+	-0.187448	6.95121	0.243711	0.621538	0.998611
100136873	12	pgap3	-	0.323856	8.77149	0.243412	0.621753	0.998611
566632	14	med12	+	0.311416	8.14714	0.243098	0.621977	0.998611
564308	12	fam20a	-	0.239659	7.64857	0.242777	0.622208	0.998611
286739	5	msna	+	0.384803	7.96221	0.241558	0.623083	0.998611
692275	12	usp22	+	-0.321338	7.77445	0.241343	0.623238	0.998611
30098	12	hhex	+	0.130793	8.77079	0.241341	0.623239	0.998611
568712	20	si:dkey-177p2.6	+	0.473785	6.49085	0.241206	0.623336	0.998611
324723	17	irf2bpl	-	-0.30025	9.27336	0.240668	0.623724	0.998611
100000135	25	appl2	-	0.374018	7.29009	0.239632	0.624472	0.998611
556229	25	aass	+	0.311226	5.35506	0.239625	0.624477	0.998611
335949	10	si:ch73-46j18.5	-	-0.319443	6.97839	0.238299	0.625437	0.998611
30534	9	pou4f3	+	0.347858	7.50104	0.238061	0.62561	0.998611
394235	22	pfn2	-	-0.196638	8.18573	0.237725	0.625854	0.998611
324201	21	dlat	-	0.470223	5.51888	0.237156	0.626268	0.998611
323115	22	smarcd1	-	-0.285823	8.11111	0.236945	0.626421	0.998611
100038780	1	ggact.3	-	0.250598	6.18931	0.236291	0.626898	0.998611
450085	5	golph3	-	0.298227	8.46079	0.236023	0.627093	0.998611
140620	5	prps1a	+	0.339437	8.5819	0.235837	0.62723	0.998611
386644	6	ddi2	+	-0.317635	7.72613	0.235021	0.627826	0.998611
493595	14	pcdh2ab9	-	0.337841	5.77983	0.234599	0.628135	0.998611
572324	11	b3galt6	+	0.153634	8.0783	0.234374	0.628299	0.998611
58074	9	dct	+	0.113426	8.31633	0.234362	0.628309	0.998611
767784	16	clk2b	-	0.241838	9.14785	0.234061	0.628529	0.998611
100126106	25	ano9a	+	-0.184814	8.59767	0.233671	0.628815	0.998611
503731	5	kat5b	-	0.565889	8.79234	0.23365	0.628831	0.998611
100034489	19	scxa	+	0.118951	8.51723	0.233366	0.629039	0.998611
100000576	7	abcf2b	-	-0.268878	8.31999	0.232612	0.629594	0.998611
569456	9	ints6	+	0.776852	5.18658	0.231953	0.630079	0.998611
402823	21	bxdc2	-	0.219072	9.25071	0.23157	0.630362	0.998611
561162	17	vsnl1b	-	-0.455232	8.55665	0.231477	0.630431	0.998611
327515	13	eif3s10	+	0.34552	8.20388	0.230914	0.630847	0.998611
556903	11	socs7	-	0.523328	7.77341	0.2307	0.631005	0.998611
100001416	14	stard14	-	0.250274	7.14413	0.230644	0.631047	0.998611
406619	21	nnt	-	-0.473911	7.6785	0.230088	0.631459	0.998611
677758	9	rpl31	-	0.308683	7.70397	0.229868	0.631622	0.998611
436753	22	mydgf	+	0.28394	5.78556	0.229467	0.63192	0.998611
556212	16	dyrk1b	-	-0.424479	8.61398	0.229446	0.631935	0.998611
560788	20	parp1	+	0.21108	6.57451	0.229105	0.632188	0.998611
569174	23	zgc:114123	+	0.271027	7.74471	0.228661	0.632518	0.998611
431744	23	sh3bgrl2	+	-0.364873	7.01985	0.228389	0.632721	0.998611
58027	18	spon1a	+	0.250102	8.70533	0.228272	0.632808	0.998611
799070	20	zgc:194224	-	0.250344	8.76759	0.228149	0.6329	0.998611
322420	23	chia.6	+	-0.110429	8.60716	0.227963	0.633038	0.998611
568043	2	dhx9	+	0.304641	8.12328	0.227623	0.633292	0.998611
474331	21	dolpp1	+	0.258965	9.00513	0.227348	0.633498	0.998611
556913	15	wu:fc20e06	+	0.24018	6.0932	0.227338	0.633505	0.998611
393844	25	znrf1	+	0.207461	10.0747	0.226839	0.633878	0.998611
402999	16	irx4a	-	0.228455	8.48894	0.226787	0.633916	0.998611
569543	5	epg5	-	-0.152879	7.08399	0.226744	0.633949	0.998611
553755	21	atp5fa1	+	-0.444232	9.11242	0.226388	0.634215	0.998611
557834	20	itpa	+	0.621854	5.92796	0.226305	0.634277	0.998611
100330315	23	adnpb	+	-0.43424	8.05073	0.226197	0.634358	0.998611
324413	11	bhlhe40	-	0.378656	7.63747	0.225947	0.634546	0.998611
553232	18	znf296	+	0.215303	6.99178	0.225795	0.634659	0.998611
449659	10	nln	+	0.294594	8.40325	0.224249	0.635821	0.998611
30579	13	ldb1a	+	0.335089	8.1448	0.224043	0.635976	0.998611
386723	16	fli1b	+	0.268345	7.70922	0.223237	0.636585	0.998611
553761	23	arhgef3l	+	-0.295423	6.06268	0.22317	0.636635	0.998611
30101	8	skia	-	0.298643	8.6161	0.222606	0.637061	0.998611
393512	16	snx27b	+	-0.263083	9.06177	0.222494	0.637146	0.998611
563855	20	chac1	+	-0.351836	7.7567	0.221192	0.638134	0.998611
436658	5	ift74	+	-0.244197	5.47962	0.2199	0.639116	0.998611
353365	12	anxa11b	+	0.470409	5.41326	0.219761	0.639222	0.998611
171585	17	psma6a	-	0.459173	6.58628	0.219501	0.63942	0.998611
564794	20	wdr26b	+	-0.199141	10.445	0.2181	0.640492	0.998611
334202	2	plk3	+	0.333192	8.41133	0.216474	0.64174	0.998611
406741	25	e2f4	+	0.265024	8.62548	0.215413	0.642558	0.998611
100034477	19	ubap2l	+	0.270089	9.04646	0.213756	0.643839	0.998611
378987	7	zgc:77439	-	0.141567	8.88112	0.21375	0.643844	0.998611
30120	15	dlc	-	-0.288604	8.73461	0.213621	0.643944	0.998611
80353	1	slit2	+	-0.276948	6.9978	0.213434	0.644089	0.998611
790919	12	g6pc3	+	0.303265	8.36191	0.212874	0.644524	0.998611
569656	5	zbtb44	-	-0.238442	6.71546	0.212764	0.64461	0.998611
558619	22	si:dkey-42i9.6	-	-0.427242	7.641	0.212271	0.644993	0.998611
30544	7	sox17	-	0.300929	7.46638	0.212134	0.6451	0.998611
503760	19	poc1bl	+	0.831862	6.72378	0.212069	0.64515	0.998611
503589	3	gna12a	+	0.207117	9.85838	0.211898	0.645284	0.998611
107195253	14	LOC107195253	+	-0.500807	8.46811	0.211699	0.645439	0.998611
494034	23	fbxo44	+	-0.296503	8.39341	0.211554	0.645552	0.998611
497613	6	rybpb	-	-0.26808	6.45296	0.210883	0.646076	0.998611
606498	16	pabpc1a	+	-0.356522	8.30933	0.21084	0.64611	0.998611
557384	16	fzd1	-	0.267676	8.49579	0.210789	0.64615	0.998611
64611	16	atp1a3b	+	-0.225388	7.29743	0.210664	0.646247	0.998611
563201	16	pi4kb	+	0.311784	7.78	0.210638	0.646268	0.998611
406775	23	srsf6a	+	-0.45499	7.08258	0.21042	0.646439	0.998611
393959	18	foxl1	-	-0.208906	9.4425	0.210082	0.646703	0.998611
641478	3	mmd	+	-0.278056	6.11681	0.209936	0.646817	0.998611
569294	17	rcor1	-	0.363214	4.35211	0.209863	0.646875	0.998611
678653	21	unc119b	-	0.197426	8.26115	0.208918	0.647617	0.998611
393788	10	rps25	-	-0.496531	5.60953	0.208731	0.647764	0.998611
571825	16	adcy3a	-	-0.305602	5.16914	0.208658	0.647821	0.998611
322614	13	arg2	+	-0.371261	7.13414	0.208611	0.647858	0.998611
30526	13	msx3	+	-0.307731	7.73227	0.208439	0.647994	0.998611
559677	7	nelfa	+	0.251364	8.95569	0.208324	0.648084	0.998611
100170835	24	skilb	-	-0.212468	6.26165	0.207372	0.648835	0.998611
387256	13	foxi2	+	0.290092	6.45631	0.20652	0.649509	0.998611
100033707	10	mir218b	+	0.294696	5.83821	0.206263	0.649712	0.998611
334191	24	ythdf3	+	0.261817	7.63594	0.205558	0.650271	0.998611
570510	3	notum1a	+	0.23435	8.75021	0.20549	0.650326	0.998611
30561	3	dlx4a	+	0.316733	6.56837	0.204825	0.650854	0.998611
436988	6	zgc:92360	+	-0.31932	8.85986	0.204265	0.6513	0.998611
327007	5	vamp8	+	0.383838	6.17707	0.202598	0.652632	0.998611
558652	9	sp3a	+	0.436886	6.67322	0.202323	0.652852	0.998611
100004081	23	zgc:194189	-	-0.162155	10.0082	0.201982	0.653126	0.998611
369189	20	zar1	-	-0.305459	6.03389	0.201489	0.653522	0.998611
100006088	4	sobpb	-	-0.202213	9.12762	0.2013	0.653673	0.998611
555881	25	zgc:162634	+	0.272501	7.70764	0.201224	0.653734	0.998611
568214	2	chd8	-	0.236513	8.26954	0.201222	0.653736	0.998611
100004307	18	nrn1la	-	0.269154	8.23093	0.200706	0.654151	0.998611
393272	20	ociad1	-	-0.422562	7.93609	0.199917	0.654788	0.998611
100334859	12	vclb	+	-0.366387	6.4388	0.199379	0.655222	0.998611
406275	16	fbl	-	-0.432791	6.30551	0.199236	0.655338	0.998611
565830	18	mapk6	-	-0.266269	7.70097	0.198922	0.655592	0.998611
386721	7	sinhcafl	-	-0.369769	6.94575	0.198225	0.656157	0.998611
406812	9	bzw1b	+	-0.487093	5.77842	0.198204	0.656174	0.998611
554708	17	zgc:113176	+	-0.317399	6.63955	0.197672	0.656607	0.998611
327246	11	dusp7	-	0.254415	9.10519	0.19766	0.656616	0.998611
368417	14	thoc2	+	-0.236264	8.14584	0.197151	0.65703	0.998611
335493	3	coa3b	+	-0.456983	5.36635	0.196881	0.65725	0.998611
567109	22	si:dkey-44g23.5	-	-0.318805	8.3698	0.195939	0.658019	0.998611
556665	22	nfia	-	-0.173296	7.27814	0.194783	0.658965	0.998611
557316	10	unc5c	+	0.303737	6.66534	0.194606	0.65911	0.998611
780837	9	zgc:158320	-	0.257867	8.96361	0.194174	0.659465	0.998611
30546	16	ntrk1	-	-0.175423	6.96564	0.193779	0.65979	0.998611
567774	14	ergic1	+	0.319428	7.57332	0.193474	0.660041	0.998611
30577	14	ldb2a	-	-0.278343	6.95588	0.193286	0.660196	0.998611
323656	7	her8a	-	0.189462	8.5685	0.193121	0.660332	0.998611
795258	1	phox2ba	-	0.204109	8.37496	0.193081	0.660365	0.998611
100535037	7	si:dkey-148a17.5	+	-0.161079	7.37709	0.192286	0.66102	0.998611
768201	9	usp37	-	-0.272975	7.78421	0.191467	0.661698	0.998611
394107	13	tial1	-	-0.502558	6.72403	0.191402	0.661752	0.998611
386711	20	myh6	+	0.255189	6.45334	0.191003	0.662083	0.998611
560115	18	loxl1	-	-0.16024	8.27918	0.189998	0.662918	0.998611
321590	21	sept8a	+	-0.733313	7.27447	0.189988	0.662926	0.998611
378477	20	ankrd6b	-	-0.445347	4.05217	0.188802	0.663916	0.998611
368885	13	slc1a4	-	0.234684	9.13965	0.187358	0.665124	0.998611
664764	17	asap3	-	0.390192	6.40842	0.187034	0.665397	0.998611
368206	5	tbx1	+	-0.262617	8.77545	0.186806	0.665589	0.998611
100037361	5	zgc:158463	-	-0.154741	9.75837	0.186701	0.665676	0.998611
393912	20	b4galt6	-	-0.315798	8.15245	0.185986	0.666279	0.998611
791647	7	pnp5a	+	0.19177	9.42766	0.18514	0.666993	0.998611
564342	12	mfsd8	+	-0.28521	5.96367	0.184924	0.667175	0.998611
767790	3	pdgfab	-	0.52048	6.18548	0.184317	0.667689	0.998611
447866	10	arrdc3b	-	0.352464	7.17168	0.184146	0.667834	0.998611
100192219	17	gch1	-	0.261734	8.19663	0.183191	0.668646	0.998611
406513	17	spred1	-	0.243001	8.66214	0.182994	0.668812	0.998611
407699	5	znhit1	-	0.218282	9.30541	0.182909	0.668885	0.998611
406756	14	tmem129	+	0.415422	6.43806	0.182836	0.668947	0.998611
567039	20	cdc42bpb	-	-0.221679	8.75603	0.182497	0.669236	0.998611
791773	9	gpr39	+	0.147255	8.2439	0.182123	0.669555	0.998611
406439	15	sh3bp5la	-	-0.307961	8.21145	0.181805	0.669827	0.998611
445234	15	crk	+	-0.386818	7.17365	0.181562	0.670034	0.998611
436991	21	ubtd2	+	-0.231404	8.44298	0.181049	0.670473	0.998611
553372	5	zcchc8	-	-0.182387	8.3663	0.178604	0.672576	0.998611
101101687	13	angpt2a	+	0.0503358	8.02708	0.178544	0.672627	0.998611
436928	8	atxn7l2b	+	-0.276355	8.19391	0.17854	0.672631	0.998611
30622	24	ube2ib	-	0.570265	4.44356	0.177816	0.673257	0.998611
794012	12	ubald1a	-	-0.408715	5.87208	0.176898	0.674053	0.998611
559280	17	gcfc2	+	-0.391345	6.5721	0.17638	0.674503	0.998611
565937	4	mrps10	-	-0.354258	6.31222	0.176244	0.674621	0.998611
415105	5	adgrv1	+	-0.452101	5.64301	0.176125	0.674725	0.998611
100003691	15	socs9	-	0.0781218	9.74718	0.175822	0.674989	0.998611
393843	22	dnase1l4.2	+	-0.364657	4.79511	0.175767	0.675036	0.998611
30485	22	mxi1	+	-0.350895	7.23089	0.17485	0.675837	0.998611
406394	20	yy1b	-	0.157241	10.705	0.174702	0.675967	0.998611
436639	8	tjp2b	+	-0.16102	7.02551	0.1747	0.675968	0.998611
368619	6	cldn10a	-	-0.155537	7.65013	0.173316	0.677181	0.998611
321940	20	xrn2	-	-0.177339	6.61488	0.172188	0.678175	0.998611
406246	9	sox21b	+	-0.222381	8.98298	0.171522	0.678762	0.998611
566275	21	arhgap42a	+	0.319789	7.53401	0.171143	0.679098	0.998611
334470	3	foxk1	-	0.26534	9.37189	0.170892	0.67932	0.998611
562504	13	cnnm1	-	0.140902	10.2131	0.17082	0.679384	0.998611
768149	3	samd1a	-	-0.206254	8.46182	0.170691	0.679499	0.998611
564926	16	cep76	-	0.287089	8.40756	0.170609	0.679571	0.998611
556372	24	si:ch211-196f5.2	+	-0.0346296	7.33136	0.170431	0.679729	0.998611
321659	5	zfr	-	0.367863	6.40221	0.169908	0.680193	0.998611
100885851	19	il6	-	0.197131	7.16931	0.169156	0.680863	0.998611
334381	8	wrap73	-	0.238833	7.48059	0.168787	0.681192	0.998611
100136855	19	ubp1	+	0.412769	5.13241	0.168729	0.681244	0.998611
445275	5	sdf2l1	-	0.332966	7.05815	0.168728	0.681245	0.998611
553947	1	uncx4.1	+	0.257301	6.73172	0.167297	0.682525	0.998611
393881	13	vps26a	-	0.36326	4.4736	0.167182	0.682629	0.998611
114463	11	mafbb	-	0.248369	8.74254	0.166614	0.683139	0.998611
406512	19	nfe2l3	-	-0.251564	8.91682	0.165757	0.68391	0.998611
555504	7	pcdh7b	+	0.231388	8.22165	0.165209	0.684406	0.998611
559076	17	klf11b	-	0.41832	6.49892	0.164908	0.684678	0.998611
791153	13	ldlrap1b	+	0.177961	9.32369	0.164844	0.684735	0.998611
797129	12	si:ch1073-357b18.4	-	-0.324401	8.56752	0.164607	0.68495	0.998611
100033655	17	mir133c	-	-0.129494	7.70269	0.164428	0.685112	0.998611
606579	5	inpp5e	-	-0.146685	8.00929	0.163348	0.686093	0.998611
378875	22	tsc22d2	+	-0.602134	7.75317	0.163054	0.68636	0.998611
114482635	25	mir204-3	+	-0.15372	7.01738	0.162382	0.686973	0.998611
431756	5	rabepk	+	0.22616	8.91608	0.162031	0.687293	0.998611
560419	19	abitram	+	-0.466303	4.67802	0.161794	0.68751	0.998611
[truncated: 979 more rows]

## Sheet: S14_FTMB vs. FTFB
Promoter Datasets
locus	CHR	Symbol	Strand	logFC	logCPM	LR	PValue	FDR
335650	16	rcvrn2	-	-1.54687	8.24022	102.841	3.63134e-24	1.08105e-20
415135	19	bet1	-	-8.90188	4.52317	75.5344	3.59089e-18	5.34503e-15
450010	13	rdh14a	+	3.42927	8.90049	66.0214	4.46043e-16	4.42624e-13
335444	14	ube2d2l	-	-5.41012	7.0802	60.309	8.10764e-15	6.03411e-12
565968	20	ahsa1a	+	1.64012	6.51148	59.5147	1.21385e-14	7.22727e-12
796884	12	shisa6	-	4.69921	10.016	32.2166	1.3791e-08	6.84266e-06
555476	22	shoc2	-	-1.81541	6.92498	30.4433	3.43772e-08	1.46201e-05
436654	25	ric3b	+	-7.64313	6.6512	28.9345	7.4869e-08	2.78606e-05
393546	6	zgc:65895	+	-2.13888	7.80423	28.6957	8.4691e-08	2.80139e-05
555962	23	tgm1l4	-	6.03243	5.60513	25.7222	3.94263e-07	0.000117372
572154	12	tmem101	+	-3.53198	5.29949	23.3062	1.38154e-06	0.000373894
336553	11	cyb5r1	+	3.05233	6.6517	23.126	1.51722e-06	0.000376396
562763	7	slc12a10.3	+	2.45025	6.68155	21.9149	2.85015e-06	0.000652685
393535	25	chmp1a	+	2.66521	7.00705	21.3406	3.84494e-06	0.000817599
567181	6	grm4	-	2.08549	4.65864	18.5391	1.66456e-05	0.00313509
323656	7	her8a	-	1.60967	8.5685	18.5159	1.68497e-05	0.00313509
359838	23	slc34a2b	+	2.18235	7.79391	17.7344	2.53985e-05	0.00444773
641583	18	sspn	-	1.27852	6.10383	17.4903	2.88784e-05	0.00477617
323706	13	rtn1a	-	1.32933	9.54221	17.1036	3.53959e-05	0.00554599
333957	3	ndel1b	-	2.19297	6.66491	16.7303	4.30882e-05	0.00641368
406500	1	akap8l	-	-1.09622	8.33343	16.1362	5.89458e-05	0.00809511
100329657	7	ltb4r	-	1.17299	9.25583	16.1083	5.98228e-05	0.00809511
447890	4	ms4a17a.5	+	-0.907297	7.70716	15.8679	6.79198e-05	0.00879118
266799	18	gatm	-	1.12043	9.23233	14.4169	0.000146479	0.0181695
556663	21	mntb	+	5.87765	7.81975	14.2437	0.000160594	0.0191235
751784	22	htr2b	-	6.27807	4.09565	14.1165	0.000171833	0.0196749
30475	20	erh	-	-2.9253	4.66296	13.9052	0.000192264	0.0211988
386951	18	idh2	-	2.59936	6.98152	13.5668	0.000230218	0.0244771
65228	22	aspn	-	0.661268	7.75525	13.4523	0.000244702	0.0251199
266992	20	cad	-	3.22362	8.43162	13.1454	0.000288231	0.0282397
503572	10	pcdh1gc6	+	-2.36581	7.67684	13.1078	0.000294065	0.0282397
561144	19	jazf1a	+	1.07922	10.0874	12.9324	0.000322942	0.0300437
103909284	1	nfixa	+	1.55336	11.3785	12.7783	0.000350667	0.0306481
447839	10	ehd1b	+	1.29316	9.40655	12.7367	0.000358559	0.0306481
503783	13	metap1	+	0.788548	7.40804	12.7275	0.000360324	0.0306481
436732	1	cplx2l	-	1.73845	7.08562	12.1303	0.000496089	0.0401663
100170829	2	asap1a	-	1.13987	8.07564	12.1186	0.000499211	0.0401663
393117	2	yju2	+	4.22208	6.28965	12.0168	0.000527226	0.041304
553969	1	cyp3a65	-	1.58807	7.59198	11.881	0.000567094	0.0432882
406275	16	fbl	-	2.10881	6.30551	11.8164	0.000587125	0.0436968
767752	9	ccnyl1	-	1.37331	8.31073	11.4815	0.000702927	0.0510393
327627	19	cnot3b	-	2.33038	5.4669	11.276	0.000785159	0.0538751
557915	22	tssk6	-	0.659889	7.08006	11.2735	0.000786218	0.0538751
402802	1	pla2g12a	-	2.4155	6.70383	11.2499	0.000796273	0.0538751
406630	16	cmc1	-	-6.59536	6.4364	11.0885	0.000868668	0.0574672
556781	17	tdh2	+	1.20349	8.81909	10.9983	0.000911942	0.0590185
100628950	9	mir222	-	2.14205	7.47249	10.8636	0.000980706	0.0621183
30625	7	six7	-	1.94782	9.768	10.7429	0.00104682	0.0649248
550549	13	eif4e1c	+	2.51	7.38007	10.6872	0.00107881	0.0655429
404730	9	mao	-	-2.1362	8.44794	10.6344	0.00111006	0.0660931
406689	1	mcoln1a	+	2.42313	7.775	10.4673	0.00121509	0.0709279
103910026	14	LOC103910026	+	1.16743	8.37625	10.4032	0.00125798	0.0714285
554265	22	ahr1b	-	1.19622	5.54556	10.3621	0.00128628	0.0714285
30131	1	dla	+	2.80744	6.99438	10.3487	0.00129565	0.0714285
555635	19	fndc5b	-	1.844	8.23466	10.2661	0.00135499	0.0733419
559813	7	arhgap36	-	1.35014	7.14723	10.0839	0.00149568	0.0795113
563460	15	nlk2	+	2.0147	8.35048	10.0181	0.00155011	0.0808124
260437	13	msh6	+	3.80812	4.89794	9.98939	0.00157444	0.0808124
436731	16	dgat1b	-	2.41862	7.87144	9.74271	0.00180035	0.0908413
323453	7	eif4g2a	+	3.17499	6.23368	9.55432	0.00199479	0.0985305
324201	21	dlat	-	4.07806	5.51888	9.53224	0.00201893	0.0985305
79381	14	gstp1	+	1.35638	7.63145	9.43881	0.00212441	0.100543
564097	20	ptchd4	-	1.62046	8.87454	9.43595	0.00212773	0.100543
322715	3	dus1l	+	5.66067	5.75521	9.2999	0.00229167	0.105306
192333	14	mcm7	+	1.36751	10.1301	9.26498	0.00233577	0.105306
569563	3	coro7	-	-0.874834	7.48993	9.20791	0.00240971	0.105306
30207	15	tyr	+	-0.479979	9.38501	9.20255	0.00241679	0.105306
393774	5	pole3	-	2.16874	7.97603	9.1936	0.00242862	0.105306
504088	13	enpep	-	1.02896	7.42422	9.18449	0.00244075	0.105306
373881	20	ppp2r5ea	-	1.88487	8.41393	8.70092	0.0031805	0.135262
553952	5	ugt2a2	-	1.69329	8.731	8.59276	0.00337502	0.140954
100144551	25	scaper	+	0.670823	7.47149	8.5598	0.00343667	0.140954
795688	2	scn12aa	-	0.873622	7.66114	8.54881	0.00345747	0.140954
566042	1	rbm46	+	0.86481	6.36145	8.51282	0.00352653	0.140954
406445	20	psma8	-	5.96418	4.76756	8.5002	0.00355108	0.140954
692261	2	tle2c	-	1.41664	9.77515	8.41483	0.00372172	0.145784
541382	12	shisa9a	-	2.51506	5.30308	8.36225	0.00383095	0.148114
550245	15	eif3k	-	1.32443	9.07078	8.20155	0.00418546	0.159745
449541	17	ptp4a2a	-	-3.36929	6.46823	8.16979	0.00425939	0.160509
114429	5	znf703	-	1.55462	7.45838	8.10467	0.00441514	0.164298
393210	12	wdr45b	-	1.59409	8.75292	8.06148	0.00452162	0.166184
386589	14	hopx	+	1.49342	8.91858	7.90529	0.00492906	0.177389
560883	21	ptpn13	-	2.92093	7.03978	7.8992	0.00494567	0.177389
796322	7	slc3a2a	+	0.794406	7.15788	7.81144	0.00519166	0.183995
393218	10	polm	-	-2.04003	6.57556	7.73768	0.00540803	0.189408
553762	3	fahd1	+	-1.7811	5.38148	7.64094	0.00570582	0.195136
334446	12	heatr1	-	-3.74903	5.93713	7.60926	0.00580693	0.195136
58099	18	arntl2	-	-1.46404	9.91837	7.60442	0.00582253	0.195136
321658	23	ogfr	+	0.493122	9.8055	7.58481	0.00588621	0.195136
393303	22	tnfaip8l1	-	3.99914	5.25638	7.5808	0.00589931	0.195136
493613	2	gna11b	-	0.966542	10.2718	7.47438	0.00625831	0.202637
553615	8	zap70	+	1.135	9.0806	7.41338	0.00647406	0.202637
767673	24	zic4	+	0.939706	8.33122	7.38456	0.00657863	0.202637
325690	20	serinc1	+	-1.58999	6.34731	7.38167	0.00658919	0.202637
100329171	18	bmp16	+	1.03958	6.33632	7.3785	0.00660083	0.202637
556728	20	il20ra	+	1.55884	7.33427	7.36922	0.00663496	0.202637
324283	21	hnf1bb	+	1.73609	6.55807	7.35468	0.00668884	0.202637
30072	24	inhbaa	+	0.858679	8.82061	7.3477	0.00671486	0.202637
678634	10	mat2al	-	-1.9524	5.98654	7.32515	0.00679963	0.202637
323269	21	zbtb16a	-	2.05417	6.68096	7.31148	0.00685156	0.202637
566899	19	foxo6b	+	1.51171	8.47882	7.29456	0.00691638	0.202637
65235	18	six5	-	0.989044	9.49895	7.27526	0.00699108	0.202637
569746	6	brinp3a.1	-	2.14359	7.11665	7.27016	0.00701094	0.202637
393608	17	ptger2a	+	-2.53078	7.83957	7.23169	0.00716277	0.203576
565575	2	smg7	+	1.65369	7.97475	7.22733	0.00718021	0.203576
550566	21	si:ch211-241b2.1	-	1.5661	8.86474	7.1372	0.0075501	0.211614
386640	1	cep97	+	1.83524	7.41009	7.11272	0.00765388	0.211614
368207	17	ktn1	+	2.60299	7.26848	7.09629	0.00772435	0.211614
100000101	8	kazald3	-	0.988069	7.86251	7.0908	0.00774805	0.211614
556103	19	dync1li1	-	1.60146	7.43612	7.06741	0.00784986	0.212446
324835	4	fbxl14b	-	1.07029	10.2454	7.04417	0.00795236	0.213281
30657	24	arxa	-	0.835432	6.16726	6.91939	0.00852662	0.226641
406835	5	serinc5	-	1.67848	8.82112	6.88303	0.00870178	0.227367
553782	7	zgc:110425	-	1.19751	7.06895	6.88202	0.0087067	0.227367
559398	5	cdca5	-	-1.19317	5.32664	6.82243	0.00900202	0.233035
494130	13	unc5b	+	1.33148	8.19282	6.76251	0.00930927	0.238911
100004081	23	zgc:194189	-	-0.878637	10.0082	6.68065	0.00974651	0.247179
317638	20	igfbp1a	-	0.929196	9.72292	6.66038	0.00985799	0.247179
393781	1	ndufb6	+	0.848324	6.88829	6.65631	0.00988054	0.247179
406556	21	jmy	-	0.721107	11.7889	6.62376	0.0100627	0.24964
110437953	2	adgrl2b.1	+	1.05929	9.53777	6.54347	0.010527	0.258999
406557	11	mcrs1	-	-1.03114	5.17574	6.50441	0.0107607	0.26258
192303	9	dcun1d2a	-	0.558144	6.81529	6.47811	0.0109211	0.264327
406569	6	rbfox2	+	0.823035	10.2911	6.45195	0.011083	0.266082
406549	4	ckap4	-	-2.02064	9.06966	6.38731	0.0114939	0.273739
404211	2	pik3r2	+	1.42604	5.77132	6.3544	0.011709	0.276649
393677	6	aanat1	-	1.43742	8.28887	6.29688	0.0120951	0.281488
492462	18	yif1b	+	-0.906403	7.81126	6.27516	0.0122442	0.281488
564400	2	msl2a	+	-3.40857	7.81384	6.27178	0.0122676	0.281488
553775	23	actl6b	-	0.925037	10.3882	6.26639	0.012305	0.281488
559111	10	smad4a	+	-0.951566	7.07778	6.25468	0.0123866	0.281488
334471	18	larp6a	+	2.04536	7.90294	6.22392	0.0126036	0.284249
548345	9	nalcn	-	2.33717	6.19567	6.18699	0.0128693	0.288059
323974	20	gtf2a1	-	1.65695	8.70355	6.12197	0.0133512	0.296615
556247	8	cttnbp2nlb	-	3.24723	5.40206	6.06899	0.0137575	0.303379
393561	13	abcc2	+	0.895984	5.91559	6.03198	0.014049	0.305262
393912	20	b4galt6	-	1.7449	8.15245	6.02513	0.0141036	0.305262
30338	3	hoxb2a	+	0.768555	7.14154	6.01927	0.0141505	0.305262
606683	4	sco2	-	0.697609	7.92219	5.98789	0.0144044	0.308503
559488	1	papss1	-	-1.50198	7.33733	5.95367	0.0146867	0.312302
30260	13	noto	+	0.995295	8.53772	5.89948	0.0151453	0.318066
327065	20	rtn1b	+	0.543377	9.47146	5.89645	0.0151715	0.318066
100124531	2	loxl5b	+	0.844996	9.62881	5.83424	0.0157172	0.323737
445308	19	cthrc1a	+	1.0334	6.49949	5.82992	0.0157559	0.323737
566722	8	fsd1	+	1.44266	6.62738	5.82854	0.0157682	0.323737
393649	15	mgat1a	-	1.08499	6.61627	5.80402	0.0159896	0.326034
566538	10	fstb	+	-0.934519	6.11261	5.78974	0.01612	0.326458
407698	7	ano1	-	1.5107	8.50139	5.76903	0.016311	0.328094
394084	15	msi2b	-	-1.1664	8.7249	5.73387	0.0166408	0.332481
282615	1	smarca5	+	-2.19435	6.31592	5.71586	0.0168123	0.332813
548605	12	ctbp2l	+	-0.455114	8.51155	5.7087	0.016881	0.332813
797211	5	ugt2a6	+	1.44686	7.31627	5.65466	0.017409	0.340965
321346	3	phb	+	3.44211	4.98842	5.60041	0.0179562	0.349384
30749	22	nr5a2	-	-1.13419	8.64996	5.5677	0.0182948	0.353331
336612	8	ppiaa	-	1.30632	8.85777	5.55799	0.0183965	0.353331
378987	7	zgc:77439	-	0.630443	8.88112	5.54629	0.0185199	0.353421
561384	5	mepce	-	2.60678	5.64004	5.52821	0.0187123	0.354818
406487	20	rad51	+	0.346221	9.95073	5.50619	0.0189493	0.357039
403006	18	nptnb	-	-1.00245	9.42803	5.44833	0.0195871	0.364582
445306	16	eif3ha	-	0.685338	9.84083	5.44273	0.0196499	0.364582
65230	17	ctbp2a	-	0.946331	7.39151	5.43677	0.0197171	0.364582
797099	22	fam207a	-	0.977562	8.03309	5.41696	0.019942	0.366466
321720	16	nt5c3a	-	1.46632	7.51335	5.40076	0.020128	0.367613
553672	7	ndufs2	-	2.1118	4.56164	5.37708	0.020403	0.368866
100142649	5	si:ch211-236k19.4	-	2.2584	5.2151	5.3553	0.0206593	0.368866
393550	8	arpc5la	+	1.00511	9.48761	5.34939	0.0207296	0.368866
116990	7	sox32	-	0.725143	9.81148	5.33745	0.0208719	0.368866
565041	25	pim3	+	1.56537	8.27784	5.32956	0.0209667	0.368866
553630	9	trim13	+	-1.872	7.05352	5.32374	0.0210369	0.368866
560697	1	klhl5	-	0.924711	8.3968	5.28906	0.0214599	0.368866
550453	11	pdrg1	+	0.49873	6.96638	5.27351	0.0216523	0.368866
550405	22	lhx9	-	0.908472	7.09162	5.26402	0.0217707	0.368866
751659	17	gabrr2a	+	-2.43788	5.95751	5.26175	0.0217991	0.368866
324421	2	phb2a	-	1.80069	5.74157	5.26051	0.0218147	0.368866
402933	8	rgl1	-	0.821408	7.04737	5.25674	0.0218619	0.368866
557280	20	kcnf1a	+	0.991321	8.90946	5.25248	0.0219155	0.368866
402928	1	sp6	+	-0.356469	9.26621	5.25123	0.0219312	0.368866
619247	15	aasdhppt	-	1.09995	8.55614	5.21734	0.0223628	0.374011
266983	7	neo1a	+	1.10075	9.04001	5.20001	0.0225867	0.375646
561117	5	atp6v0a2b	+	1.40767	8.38261	5.18051	0.0228416	0.377775
393126	7	abhd17c	+	1.01379	8.89562	5.14673	0.0232903	0.381952
321618	24	h1-0	-	0.801072	9.87842	5.14024	0.0233774	0.381952
393796	21	kif4	-	-2.44585	6.23985	5.12932	0.023525	0.381952
564658	19	scrt1a	+	2.44109	6.1017	5.11292	0.0237483	0.381952
559439	23	huwe1	+	2.57852	5.48426	5.08696	0.0241065	0.381952
324381	12	fkbp10b	+	1.09393	8.10726	5.07569	0.0242636	0.381952
565970	22	btbd2a	-	1.70926	7.6459	5.06842	0.0243656	0.381952
767763	7	exoc6b	+	2.14842	6.87449	5.06703	0.0243851	0.381952
556432	18	dennd11	-	0.969311	8.23892	5.06006	0.0244833	0.381952
570007	13	inpp5f	+	1.18029	5.75801	5.05389	0.0245707	0.381952
393590	20	lratd1	+	1.25136	8.97918	5.04458	0.0247031	0.381952
100002035	2	acsm3	-	1.18815	6.64555	5.04302	0.0247254	0.381952
768183	21	gabra1	-	0.75244	8.68168	5.04045	0.0247621	0.381952
558182	3	igf2bp1	-	1.50961	6.33725	5.02728	0.0249511	0.382884
406736	20	mgst3a	-	2.04798	7.68808	4.98903	0.0255085	0.384701
798687	13	coa8	+	-0.999563	5.98157	4.98832	0.025519	0.384701
560267	19	gabbr2	+	1.39053	8.46451	4.9807	0.0256316	0.384701
569819	8	asphd2	-	1.08137	8.25218	4.97108	0.0257745	0.384701
751761	18	fam168a	+	2.09588	4.7049	4.95583	0.0260029	0.384701
336118	5	cox7c	-	3.14479	6.16159	4.94719	0.0261331	0.384701
692284	20	cgrrf1	-	1.31358	8.25277	4.94329	0.0261922	0.384701
406582	10	ppp2cb	+	1.73614	8.81306	4.94225	0.0262079	0.384701
322106	3	csnk1da	-	-1.8303	7.44143	4.94063	0.0262325	0.384701
81583	21	cldnd	+	0.708567	8.44665	4.9214	0.026526	0.385382
556181	10	slc1a3b	-	0.697225	8.46079	4.92062	0.0265379	0.385382
30175	19	twist1a	-	0.855328	9.82643	4.9073	0.0267434	0.386481
57952	5	bcl7a	+	1.715	7.19368	4.85715	0.0275318	0.393584
30104	6	klf1	+	1.05757	4.84869	4.84476	0.0277303	0.393584
100334453	25	kcnc1b	+	0.85089	9.77478	4.84324	0.0277547	0.393584
436637	25	mob2a	-	1.05202	8.09848	4.84268	0.0277638	0.393584
378477	20	ankrd6b	-	1.5534	4.05217	4.8187	0.0281525	0.397204
445126	19	fkbp9	-	2.08676	6.08016	4.75427	0.0292256	0.409201
336726	25	rpl27a	-	1.25535	8.7082	4.75121	0.0292777	0.409201
404622	21	camlg	+	-2.25797	6.57491	4.74009	0.0294676	0.409247
559349	14	klhl4	+	-1.37013	7.98565	4.73493	0.029556	0.409247
393975	13	bag2	-	0.957906	9.5078	4.71587	0.0298855	0.411894
325034	22	pak2b	-	1.05304	8.3534	4.70776	0.0300268	0.411934
30244	9	en1a	-	1.06561	7.91871	4.63906	0.0312522	0.425645
553681	17	ap5m1	+	1.99663	6.28262	4.63577	0.0313121	0.425645
406474	17	adob	+	1.04812	7.98197	4.60845	0.0318148	0.428503
767634	20	mark3b	-	1.26034	8.84959	4.59983	0.0319752	0.428503
493624	22	amh	-	-0.730213	6.06222	4.59899	0.0319908	0.428503
100884148	14	slc16a2	-	0.952315	9.80822	4.59321	0.0320989	0.428503
393564	10	nr2f1b	+	0.700879	9.85171	4.57925	0.0323615	0.428503
558036	20	lmx1a	+	2.89606	5.21838	4.57795	0.032386	0.428503
30602	17	sox11a	-	0.607401	8.96904	4.55688	0.0327867	0.431885
393371	17	dnajc5gb	-	1.91466	5.0065	4.53636	0.0331822	0.435169
565271	3	gper1	+	0.416916	8.4656	4.5152	0.0335949	0.438332
798229	14	spry1	-	0.372035	10.1165	4.50895	0.0337178	0.438332
101883816	10	trim69	+	0.619738	7.68882	4.48377	0.0342181	0.441198
436815	1	camk2d2	-	0.758975	9.57286	4.47683	0.0343573	0.441198
445286	15	picalmb	-	1.32691	8.62238	4.46989	0.0344972	0.441198
327336	20	rbm25b	-	1.12385	7.95896	4.46821	0.0345311	0.441198
436764	5	olfm1a	+	2.52093	6.37885	4.44704	0.0349618	0.442052
406519	25	slc10a3	+	-0.470698	11.2414	4.44598	0.0349835	0.442052
324587	3	fam234b	-	-0.676845	7.96981	4.44233	0.0350583	0.442052
404603	1	mettl14	-	-1.48737	5.88571	4.43387	0.0352326	0.442052
100190920	19	csf3b	-	0.875226	9.20852	4.42865	0.0353404	0.442052
393856	19	pabpc1b	-	-1.14479	8.51835	4.41748	0.0355726	0.443094
436944	15	clrn1	-	1.17441	7.64132	4.39309	0.0360848	0.447601
562504	13	cnnm1	-	0.662483	10.2131	4.38234	0.036313	0.448564
386768	8	dnajc5aa	+	1.12006	8.72051	4.37335	0.0365052	0.449074
450035	5	dmrt3a	+	0.757946	8.34168	4.36048	0.036782	0.450618
58059	23	hoxc13a	+	1.41897	6.26944	4.3463	0.0370895	0.452074
557828	18	panx2	-	0.862447	8.30793	4.3365	0.0373036	0.452074
338317	7	creb3l1	+	1.15735	7.36603	4.33409	0.0373565	0.452074
327313	12	klhl11	-	1.034	9.29548	4.32493	0.0375579	0.452603
30463	15	lhx1a	-	0.940577	6.95639	4.31832	0.0377042	0.452603
30113	11	skib	-	1.24417	8.00585	4.30898	0.0379118	0.453267
30567	25	pax6a	-	0.57223	8.30984	4.29111	0.0383122	0.456221
791145	18	pde8a	-	-1.44462	7.95947	4.26496	0.0389061	0.459509
393365	5	mtmr8	-	0.800074	5.96517	4.25202	0.0392036	0.459509
571819	17	zgc:194887	+	0.470805	6.41637	4.24872	0.0392799	0.459509
562791	16	znf687a	+	1.26156	7.53382	4.24427	0.0393829	0.459509
678653	21	unc119b	-	0.813659	8.26115	4.2373	0.0395451	0.459509
566470	16	gdf6a	-	2.0631	5.84181	4.23216	0.0396649	0.459509
100003889	9	zeb2a	+	1.3478	6.39796	4.232	0.0396688	0.459509
553189	17	dnmt3ab	-	1.39359	7.9973	4.22073	0.0399331	0.460778
494096	25	zgc:101540	-	0.801953	8.09357	4.21202	0.0401385	0.46136
323702	9	pou2f1b	+	1.23083	7.54325	4.19063	0.040648	0.464258
406390	7	thap11	-	0.752341	10.953	4.18836	0.0407025	0.464258
494034	23	fbxo44	+	1.19291	8.39341	4.15669	0.0414704	0.471211
100033736	22	mir725	-	1.01557	6.48227	4.14279	0.0418122	0.471815
100126101	21	zgc:171220	-	1.54809	6.21624	4.14165	0.0418405	0.471815
541371	1	en1b	+	0.746401	8.9178	4.11651	0.0424665	0.472186
327035	2	rnf2	+	-1.61529	3.79243	4.10421	0.0427765	0.472186
556371	20	rhoj	+	0.920425	8.5553	4.09925	0.0429022	0.472186
493916	13	pygl	-	1.07308	7.72714	4.08975	0.043144	0.472186
555251	13	inaa	+	0.702804	9.97346	4.08349	0.0433041	0.472186
541373	10	nbeaa	+	0.834084	9.00779	4.08296	0.0433177	0.472186
569335	16	si:dkey-33i11.4	-	1.0828	7.77026	4.08281	0.0433216	0.472186
569084	3	cldni	+	-0.752491	5.7587	4.07124	0.0436192	0.472186
405894	22	prkar2ab	+	0.600094	8.78039	4.06683	0.0437333	0.472186
560923	14	arhgef9b	-	0.864388	7.29533	4.06578	0.0437604	0.472186
334099	1	naa15b	+	1.10369	8.6949	4.05914	0.0439328	0.472186
553644	11	barx1	+	0.61723	7.31162	4.05858	0.0439473	0.472186
450024	20	cited2	-	-0.820561	7.64416	4.05324	0.0440866	0.472186
378875	22	tsc22d2	+	-2.55016	7.75317	4.05296	0.044094	0.472186
567297	19	usf2	+	1.03455	9.08195	4.04197	0.0443821	0.472406
100536401	7	si:dkey-23a13.22	+	0.603641	8.73001	4.03146	0.0446592	0.472406
799523	5	LOC799523	-	-3.49974	5.23554	4.02952	0.0447108	0.472406
553232	18	znf296	+	0.77254	6.99178	4.02807	0.0447492	0.472406
100329779	2	rock1	+	1.42819	6.89409	3.99489	0.0456385	0.476494
393140	23	lsm14b	+	-0.909588	6.8383	3.99463	0.0456455	0.476494
492473	19	scamp3	+	-1.92545	5.92608	3.98439	0.0459238	0.476494
100003877	4	lrp6	+	0.606288	9.98686	3.97965	0.046053	0.476494
724012	18	mob2b	+	-0.677785	10.2813	3.97884	0.0460754	0.476494
353313	12	foxi1	-	0.90951	8.42517	3.97805	0.0460968	0.476494
192298	6	sec61a1	-	0.670193	5.86099	3.96767	0.0463818	0.477781
564166	17	txlnbb	-	1.08802	7.77679	3.94776	0.0469337	0.481595
664764	17	asap3	-	-2.12692	6.40842	3.9379	0.0472098	0.481595
373116	2	hes6	+	0.676112	9.55955	3.93344	0.047335	0.481595
436951	1	timm10	+	-1.40231	9.55217	3.93116	0.0473992	0.481595
494100	9	nabp1a	-	1.26655	6.67712	3.91407	0.0478835	0.483221
664698	8	neflb	-	0.444692	7.93862	3.91406	0.0478838	0.483221
407672	22	asic1b	-	0.77103	6.83455	3.90836	0.0480464	0.483224
100149838	11	pycr1b	+	-1.43078	7.70184	3.89409	0.0484563	0.485705
445109	5	elac1	+	-1.15872	8.98948	3.87036	0.0491461	0.490966
394005	13	prkg1a	+	1.15727	7.50524	3.85884	0.0494844	0.492116
323738	2	ankhb	+	1.45428	6.08661	3.85521	0.0495918	0.492116
322104	8	gnb1a	+	-0.984602	9.58287	3.84398	0.0499249	0.493775
564021	5	trabd2a	+	0.735715	9.50787	3.82482	0.0504988	0.496778
100004718	5	rilpl2	-	-1.43654	9.18682	3.8163	0.0507562	0.496778
567275	13	mgst3b	+	-0.861869	4.63746	3.81422	0.0508191	0.496778
117603	1	klf3	-	-1.19485	7.91958	3.80772	0.0510169	0.496778
402985	1	grhprb	-	-1.66528	7.76853	3.80621	0.0510628	0.496778
449659	10	nln	+	1.09761	8.40325	3.80032	0.0512427	0.496904
323700	3	srsf2b	-	1.13345	9.32124	3.78406	0.0517431	0.498607
100142651	4	zgc:174275	+	-0.792426	4.81898	3.78373	0.0517532	0.498607
556310	24	lancl2	+	2.86784	4.9409	3.77449	0.0520396	0.499501
572548	1	dclk2a	+	0.957847	9.55411	3.76609	0.0523019	0.499501
562155	21	klf4	-	0.822438	9.91152	3.76456	0.0523495	0.499501
619273	19	zgc:114119	+	1.07016	8.39254	3.75478	0.0526568	0.500828
561685	22	slit1b	-	0.53638	7.72462	3.74457	0.0529792	0.50229
100329416	21	rln	-	1.48855	8.351	3.73813	0.0531838	0.502629
560568	17	kcnh1a	+	-2.91856	5.80837	3.71867	0.0538073	0.506912
100151075	12	abca5	+	0.44343	8.08349	3.7081	0.054149	0.507521
559418	13	pkdcca	-	0.676621	10.0482	3.6915	0.0546903	0.507521
393938	12	fh	-	-0.66142	9.43722	3.68469	0.0549141	0.507521
406447	23	hmga1a	-	-0.734185	10.2652	3.68339	0.0549571	0.507521
570683	22	cacna1sa	-	0.558209	7.97739	3.67727	0.0551592	0.507521
100000577	7	ppp1r14bb	+	0.942548	8.26037	3.67478	0.0552416	0.507521
795522	6	rbl1	-	1.09088	8.99289	3.67003	0.0553991	0.507521
550495	2	cirbpa	+	1.12851	8.73202	3.66238	0.0556542	0.507521
337070	21	rars1	+	-1.13763	8.95633	3.65752	0.0558168	0.507521
100332245	9	cobll1b	+	-0.645849	6.53508	3.65472	0.0559107	0.507521
100330433	1	txndc11	-	1.8787	6.41611	3.6514	0.0560221	0.507521
100007679	7	map2k5	-	-2.64497	7.13932	3.65053	0.0560515	0.507521
58023	18	fzd9b	-	0.502677	7.49968	3.64512	0.0562338	0.507521
30529	14	sox3	-	0.558832	9.38639	3.64155	0.0563544	0.507521
334597	7	ppp1cbl	+	-0.806639	7.17229	3.63935	0.0564291	0.507521
100033707	10	mir218b	+	1.09124	5.83821	3.61665	0.0572039	0.511309
326729	2	pif1	-	0.711456	6.9934	3.61654	0.0572077	0.511309
393777	3	pam16	-	0.892698	9.0559	3.61196	0.0573656	0.511309
573364	10	bsx	-	0.569116	8.06138	3.60014	0.0577748	0.513393
30341	3	hoxb6a	+	-0.5951	8.52311	3.5948	0.0579605	0.513393
335380	13	si:dkey-33c12.3	-	0.94085	9.48639	3.59033	0.0581167	0.513393
767778	13	agpat5	-	2.21292	5.59847	3.56538	0.0589964	0.519622
567969	10	foxo1b	+	1.04392	7.96635	3.53708	0.060011	0.527
449539	22	tspan7b	-	-0.910413	8.41319	3.5239	0.0604901	0.529644
30461	7	cdh11	-	0.65237	4.84401	3.48454	0.0619447	0.54079
792257	25	fa2h	-	1.83013	6.76811	3.47857	0.0621684	0.541156
378834	1	prom1b	-	1.18786	9.09321	3.46727	0.0625945	0.543276
100126011	24	map3k22	-	1.03854	8.59347	3.46141	0.0628169	0.543622
751736	23	ubxn10	+	-0.613058	6.7968	3.44892	0.0632932	0.546156
553671	5	ak8	+	0.703369	6.30119	3.43412	0.0638627	0.546673
406514	6	atf4a	+	2.3308	7.17467	3.42918	0.0640538	0.546673
565053	1	adamts5	-	0.588572	10.3778	3.42874	0.0640711	0.546673
405843	20	foxq1b	+	1.01323	8.22356	3.42566	0.0641908	0.546673
554152	2	csnk1g2a	+	0.599164	8.14869	3.42358	0.0642713	0.546673
393555	1	cct4	-	0.969462	8.92301	3.4053	0.0649871	0.548931
393101	9	scn1laa	-	0.492111	7.0141	3.40491	0.0650026	0.548931
100004177	4	atp23	-	0.791959	8.97858	3.40184	0.0651237	0.548931
793765	24	gimap4	-	0.831631	9.46292	3.39803	0.0652743	0.548931
406273	9	chn1	+	1.18701	7.67086	3.37153	0.0663322	0.555668
407614	1	alg11	-	2.52778	4.25879	3.36864	0.0664488	0.555668
559440	25	slc2a13b	+	0.56807	7.42389	3.34876	0.0672558	0.558053
114467	18	mafa	+	0.766203	9.64867	3.34806	0.0672841	0.558053
404630	6	zc3h10	+	1.02928	7.98614	3.34777	0.0672963	0.558053
569432	20	ccnk	+	-1.87391	7.37811	3.33734	0.0677241	0.56004
570397	20	opn7a	-	0.403235	8.30779	3.33177	0.0679538	0.560384
100038765	25	dkk3b	-	1.36536	6.58652	3.32217	0.0683515	0.562106
368476	13	pcdh15a	-	0.916045	8.1161	3.3145	0.0686712	0.562901
393202	20	hif1ab	-	1.22847	7.25825	3.31079	0.0688263	0.562901
446169	21	abhd11	-	1.08542	8.01272	3.29876	0.0693321	0.564699
558344	19	chd4a	-	1.93737	6.27708	3.29655	0.0694255	0.564699
325735	5	zmynd19	-	1.05015	8.62692	3.28215	0.0700372	0.566861
767708	3	hs3st3b1a	+	1.07073	8.81124	3.28133	0.0700721	0.566861
393507	9	stk17b	+	2.51528	5.08579	3.27278	0.0704381	0.568277
751680	18	glg1b	+	1.00413	8.24039	3.25459	0.0712239	0.572053
406356	1	tmem41ab	+	0.522663	7.94605	3.25305	0.0712905	0.572053
327395	23	ndrg3b	-	-0.561986	7.0288	3.24484	0.0716487	0.573382
100331225	20	atad2b	+	1.27473	8.1976	3.22776	0.0723998	0.57784
335250	8	mecp2	-	0.383033	7.94844	3.21083	0.0731525	0.58084
447893	5	anxa3a	+	-0.14912	8.42003	3.21053	0.073166	0.58084
100007768	7	mrpl52	+	0.975323	8.6055	3.19885	0.0736902	0.583446
30603	20	sox11b	-	0.833563	8.7171	3.19178	0.0740093	0.584418
572084	21	zgc:158291	+	0.528492	8.87107	3.16004	0.0754615	0.592524
327491	15	rpa1	-	0.895642	9.07071	3.15998	0.0754639	0.592524
407988	20	rcan2	-	0.753702	8.1139	3.14785	0.076027	0.592524
550239	1	hikeshi	+	0.861021	7.70707	3.14685	0.0760737	0.592524
335449	6	serbp1a	-	0.976539	7.8358	3.14033	0.0763782	0.592524
560100	5	adora2b	-	-0.853174	8.00927	3.13985	0.0764007	0.592524
100537710	14	si:ch73-233f7.1	-	0.515592	9.66006	3.13531	0.076614	0.592524
445482	23	phf20b	-	1.58999	7.79543	3.13501	0.0766281	0.592524
100002113	3	coro1a	-	-0.809086	5.88717	3.12982	0.0768722	0.592872
30558	17	pax9	-	0.548953	8.05184	3.12542	0.0770798	0.592937
550432	10	slc27a4	+	1.11809	9.07785	3.1182	0.0774225	0.593851
404601	4	pacsin2	+	-1.76787	6.96053	3.11392	0.077626	0.593851
402960	6	tex264a	-	1.21729	7.77798	3.11033	0.0777971	0.593851
415242	8	rap1aa	-	1.01009	9.47119	3.09853	0.0783631	0.595994
793767	25	znf609a	-	-1.52863	8.2051	3.08705	0.0789176	0.595994
553603	18	ube2q1	-	0.594402	10.5145	3.0857	0.0789834	0.595994
791981	16	rrnad1	+	1.06797	7.53606	3.07973	0.0792735	0.595994
100000104	1	stra6l	+	0.886445	8.13203	3.07869	0.0793244	0.595994
567544	8	slc6a8	-	1.05581	7.92221	3.07534	0.0794882	0.595994
541487	8	plcxd3	+	1.12662	7.47005	3.06521	0.0799849	0.595994
393145	21	tmem38b	-	1.50547	7.08729	3.05985	0.0802489	0.595994
393547	18	glipr1b	+	0.726496	9.16499	3.05957	0.0802627	0.595994
445158	12	slc16a9b	-	1.45079	7.06669	3.05547	0.0804656	0.595994
572849	18	kmt5b	+	1.05197	8.03991	3.05511	0.0804834	0.595994
406764	19	eloa	+	-1.39398	7.08429	3.05151	0.0806621	0.595994
334490	20	hnrnpub	+	1.05685	8.1165	3.05082	0.0806962	0.595994
100034580	19	cacng6a	+	0.62377	7.37355	3.04628	0.0809221	0.595994
436840	2	mpv17l2	+	-1.70577	8.22618	3.0431	0.0810808	0.595994
550545	20	tfap2b	-	1.12293	5.98584	3.03456	0.0815086	0.596571
556980	13	sdccag8	+	0.977661	8.13477	3.02636	0.0819218	0.596571
100001421	25	snx33	+	2.32126	5.05594	3.02608	0.0819358	0.596571
30399	19	tbxta	-	0.436494	8.56437	3.02558	0.0819609	0.596571
449813	3	sgf29	-	1.13678	6.1502	3.00925	0.0827905	0.599701
571943	8	lhx4	-	0.550826	10.5008	3.00666	0.0829228	0.599701
664748	9	shox	+	0.747163	8.79018	3.00525	0.0829953	0.599701
386635	6	erbb3a	+	0.581867	6.52915	2.98139	0.0842269	0.603737
556288	13	fbxo28	+	-0.987265	9.0055	2.97893	0.084355	0.603737
406446	8	kdm2ba	-	0.637544	6.7068	2.97653	0.0844801	0.603737
563181	22	map2k2a	-	-0.897261	8.82563	2.97618	0.0844986	0.603737
30466	4	ascl1a	+	-0.539006	9.44848	2.97446	0.0845884	0.603737
368900	14	pcgf1	-	0.639337	7.03997	2.97098	0.0847706	0.603737
406775	23	srsf6a	+	1.60122	7.08258	2.96699	0.0849801	0.603784
768291	25	ppm1h	+	1.00645	7.88582	2.9602	0.0853376	0.604881
541353	24	napga	-	0.875486	7.12473	2.95159	0.0857931	0.605337
100151416	22	cdkn1a	-	1.42342	7.13748	2.94825	0.0859705	0.605337
405865	16	ethe1	+	-1.49258	6.19341	2.94747	0.086012	0.605337
449771	4	slc38a4	+	0.515014	6.87012	2.94159	0.0863257	0.606112
567022	2	zzz3	+	0.945086	5.67617	2.93663	0.0865912	0.606546
796447	20	leg1.1	+	-0.502404	6.87549	2.92766	0.0870738	0.608353
562219	8	ndufb11	-	0.756176	9.891	2.92091	0.0874385	0.608353
558139	20	sele	-	1.14388	4.55761	2.92047	0.0874623	0.608353
767678	6	cish	+	1.90245	4.89136	2.90835	0.0881221	0.611514
553813	13	fam241a	-	0.980465	7.87788	2.90432	0.0883426	0.611618
569656	5	zbtb44	-	0.514606	6.71546	2.89903	0.0886331	0.612048
474318	19	irx4b	+	0.603378	9.02811	2.89469	0.0888717	0.612048
100009632	25	zgc:158366	-	0.899423	9.01949	2.89167	0.0890383	0.612048
799638	6	phospho2	+	-1.69544	8.09262	2.88827	0.089227	0.612048
30166	12	mpp7a	-	0.818428	5.74091	2.88249	0.0895474	0.612834
100000334	8	si:dkey-16n15.3	-	1.15162	7.32819	2.87878	0.0897538	0.612837
564379	6	cyc1	+	1.26423	7.58887	2.86701	0.0904128	0.614529
393357	3	elof1	-	1.34041	5.42688	2.8657	0.0904861	0.614529
561989	7	galr1b	-	-0.635942	9.07883	2.86331	0.0906209	0.614529
557406	18	si:dkey-102f14.5	+	0.619425	8.48234	2.8525	0.0912322	0.616327
326906	8	suv39h1b	-	1.39742	5.84925	2.84235	0.0918101	0.616327
553949	5	fcho2	-	1.10872	7.72562	2.83562	0.0921951	0.616327
100033724	8	mir135b	+	0.607161	9.18686	2.82792	0.0926382	0.616327
492647	2	angptl4	+	0.632668	6.36203	2.82668	0.0927097	0.616327
100330031	23	itchb	-	1.03645	8.31987	2.82627	0.0927333	0.616327
619201	20	disp1	-	0.937729	8.02696	2.82209	0.0929752	0.616327
568022	20	serac1	-	0.806335	8.48636	2.82157	0.0930052	0.616327
565964	18	sdr42e1	-	0.782233	8.94285	2.81439	0.0934223	0.616327
571388	13	hmgcll1	+	0.316166	7.27581	2.81422	0.0934322	0.616327
792903	12	rcvrnb	+	-0.557868	8.67594	2.81403	0.0934435	0.616327
192305	21	adssl	+	0.725279	9.25221	2.8059	0.0939182	0.616327
567109	22	si:dkey-44g23.5	-	-1.21966	8.3698	2.8043	0.0940119	0.616327
792456	7	ovol1a	+	0.769728	6.86597	2.80134	0.0941856	0.616327
352919	2	selenot1a	-	1.92816	6.57187	2.80062	0.0942276	0.616327
140631	1	nanos3	-	0.759575	8.76652	2.80035	0.0942435	0.616327
58052	12	hoxb5b	+	0.510177	8.71159	2.7976	0.0944055	0.616327
100004610	7	pop7	+	0.562081	8.81548	2.79205	0.0947331	0.617113
560056	19	znf704	-	0.920516	8.90409	2.77544	0.0957205	0.622183
797384	19	btr29	+	2.55074	5.42245	2.76802	0.0961648	0.622221
393521	13	macrod2	+	0.434997	7.0595	2.76708	0.0962213	0.622221
323355	3	drg2	-	1.36677	7.89873	2.76489	0.0963534	0.622221
556451	23	LOC556451	+	0.618755	9.01496	2.75227	0.0971162	0.62579
796228	7	jac8	+	-0.515535	6.35262	2.7454	0.0975346	0.626684
325758	16	si:ch211-105c13.3	-	0.588502	7.07518	2.74309	0.0976759	0.626684
83412	1	glrba	-	0.944071	8.02205	2.72597	0.0987279	0.627318
393897	10	vldlr	+	0.532518	8.9118	2.72576	0.0987411	0.627318
327046	5	bri3bp	-	-1.80797	6.56955	2.72338	0.0988887	0.627318
767688	14	rarres3	+	-2.52409	5.12817	2.72263	0.0989347	0.627318
405399	7	mnx1	+	0.565983	8.74068	2.71526	0.0993927	0.627318
553940	10	pcdh1gb9	+	-0.806673	6.35837	2.71408	0.0994664	0.627318
562619	9	adcy5	-	1.00273	8.41349	2.71284	0.0995436	0.627318
386700	19	stm	-	-0.456322	5.64243	2.71272	0.099551	0.627318
474331	21	dolpp1	+	-0.901268	9.00513	2.7108	0.0996713	0.627318
323368	14	ints10	+	-2.64138	5.98377	2.69965	0.10037	0.630383
751661	25	zgc:153405	-	0.555697	10.0282	2.69155	0.100882	0.632263
798151	9	pknox1.1	+	1.13556	7.36156	2.68379	0.101374	0.633291
553162	2	hs6st1a	-	0.760899	8.7514	2.68093	0.101557	0.633291
567180	8	arhgef16	+	1.06369	6.5049	2.66978	0.10227	0.633291
393369	10	tmem218	+	1.02494	6.71664	2.66951	0.102288	0.633291
553947	1	uncx4.1	+	0.795073	6.73172	2.66815	0.102375	0.633291
100318355	3	mapk8ip3	+	1.01671	8.76611	2.66811	0.102378	0.633291
327597	15	agfg1a	-	-0.88044	7.66772	2.66567	0.102535	0.633291
560420	7	nrxn2b	+	0.342491	7.05626	2.66133	0.102815	0.63369
378959	2	lhx8a	+	0.704579	7.79935	2.65808	0.103025	0.63369
30197	12	dkk1b	+	0.923945	7.12867	2.65125	0.103468	0.635104
30349	9	hoxd3a	-	0.637683	7.20476	2.64408	0.103936	0.635997
393894	10	pitpnb	+	1.16736	7.241	2.64062	0.104163	0.635997
368735	8	gpkow	-	-1.0626	6.61217	2.63535	0.104509	0.635997
406283	2	acadm	-	0.596329	6.51331	2.63375	0.104615	0.635997
570613	7	sord	-	0.794095	7.83122	2.63272	0.104682	0.635997
335897	2	sap130b	-	-1.70349	5.89721	2.62607	0.105122	0.637366
445234	15	crk	+	-1.55783	7.17365	2.60795	0.106329	0.640032
556136	2	pip4p1a	-	1.05827	7.99415	2.60786	0.106335	0.640032
790928	16	rnf115	-	1.87933	7.06936	2.60647	0.106429	0.640032
449990	4	phlda1	-	0.779919	9.48959	2.60345	0.106631	0.640032
751785	7	aldh1a3	-	-0.571624	7.02552	2.6012	0.106783	0.640032
393772	7	si:dkey-172h23.2	-	0.85072	8.06432	2.59928	0.106912	0.640032
558542	4	selenoo2	+	-0.416168	6.52967	2.597	0.107066	0.640032
406309	13	tomm20a	-	-1.44902	8.38873	2.57372	0.108652	0.647213
394141	6	dctn2	+	1.98791	5.23291	2.57299	0.108702	0.647213
492802	13	rhoua	-	1.30911	7.16854	2.56248	0.109427	0.650052
30732	3	elavl3	-	0.743047	4.16937	2.55975	0.109616	0.650052
30485	22	mxi1	+	-1.16797	7.23089	2.5554	0.109918	0.650547
407077	14	nkx1.2lb	+	0.667679	8.3475	2.54527	0.110625	0.651579
117604	5	ywhag1	+	1.12685	7.37441	2.53975	0.111012	0.651579
561459	11	dazap1	+	0.720354	8.83611	2.53924	0.111048	0.651579
791160	11	strn	+	0.925396	8.70026	2.53791	0.111142	0.651579
557632	23	selenoi	+	1.41669	7.62556	2.53727	0.111187	0.651579
445033	25	psma1	-	-1.2654	9.22427	2.53362	0.111444	0.651806
556522	23	agmat	+	0.704617	9.21012	2.5256	0.112012	0.653843
550397	7	c1qtnf4	-	0.471986	6.17275	2.51819	0.11254	0.654993
30200	11	myog	-	-0.391066	7.8992	2.51666	0.112649	0.654993
402941	20	insm1a	-	0.38817	10.8621	2.50304	0.113627	0.655481
406805	13	nvl	-	1.14719	7.55781	2.50241	0.113672	0.655481
325242	20	dtnba	-	1.64409	6.49441	2.50233	0.113678	0.655481
368916	13	znf511	-	1.14381	6.54384	2.49858	0.113949	0.655481
100000326	21	gpn3	+	0.744838	6.92658	2.49564	0.114162	0.655481
449866	14	si:ch211-39i2.2	-	1.11581	7.51732	2.49563	0.114163	0.655481
566821	14	ablim3	-	0.736421	10.1671	2.49409	0.114274	0.655481
100885772	25	cmasb	+	0.72391	6.67774	2.48556	0.114895	0.656514
436656	22	krt97	+	0.83265	8.46613	2.48171	0.115177	0.656514
404621	10	loxa	-	0.543525	9.71331	2.47075	0.115983	0.656514
100009656	15	pcsk7	+	1.9942	7.91145	2.47024	0.11602	0.656514
324428	4	hmga2	-	1.04838	8.01396	2.46955	0.116071	0.656514
326793	2	lrrc42	+	1.20361	6.70522	2.46893	0.116117	0.656514
565975	1	hpgd	-	-0.841685	4.16052	2.46794	0.11619	0.656514
368892	2	si:ch211-14a17.11	+	0.674048	9.90592	2.46731	0.116236	0.656514
394093	10	ambp	+	0.465157	6.2989	2.46179	0.116646	0.656514
368273	19	trpn1	+	0.735774	7.65124	2.44787	0.117684	0.656514
100049158	12	pkmyt1	-	-0.333595	8.31045	2.44781	0.117689	0.656514
606665	20	bloc1s2	+	0.674122	10.1219	2.44581	0.117839	0.656514
406731	9	ugt1ab	-	-0.302775	8.56367	2.4419	0.118133	0.656514
566572	18	lrrc4.2	-	0.375931	6.60589	2.43604	0.118575	0.656514
641568	5	thnsl2	-	0.306871	6.23413	2.43351	0.118766	0.656514
568381	25	smpd3	-	-0.452272	7.33853	2.42627	0.119317	0.656514
317745	8	impdh2	+	0.973306	8.72523	2.42087	0.119728	0.656514
557316	10	unc5c	+	1.08707	6.66534	2.42003	0.119793	0.656514
449650	25	borcs5	+	-0.668394	6.22388	2.41936	0.119844	0.656514
405837	21	zer1	+	-1.66684	6.19864	2.41803	0.119945	0.656514
394000	6	pgm1	-	0.935792	7.45019	2.41717	0.120011	0.656514
30230	1	inab	+	0.896434	7.13009	2.41714	0.120014	0.656514
378958	18	dmxl2	-	0.918027	8.19339	2.41436	0.120227	0.656514
393114	4	zgc:55888	+	1.21618	5.66235	2.40984	0.120575	0.656514
368248	23	rybpa	-	0.722632	9.03504	2.40938	0.12061	0.656514
65238	2	klf17	+	-0.93187	8.56028	2.40784	0.120729	0.656514
492803	16	pitpnc1b	+	0.840658	6.25027	2.40776	0.120735	0.656514
568216	20	znf513a	+	0.767465	8.85259	2.40081	0.121273	0.656514
393482	23	tm9sf4	+	-1.79851	4.62346	2.40009	0.121328	0.656514
436912	8	dedd	-	0.935568	6.08627	2.39694	0.121573	0.656514
30509	19	oprd1a	+	0.779478	8.34101	2.39531	0.1217	0.656514
101885932	2	ctxn1	-	-0.283859	8.27066	2.39179	0.121974	0.656514
447838	24	coasy	-	-1.16329	3.88095	2.39064	0.122064	0.656514
406789	17	pank1a	+	0.710367	9.30201	2.3897	0.122137	0.656514
100535945	5	LOC100535945	-	0.710916	5.56363	2.38924	0.122173	0.656514
571127	22	si:ch211-262h13.5	-	-0.697381	7.54773	2.38624	0.122408	0.65659
30483	20	gata4	-	0.466724	9.04797	2.37829	0.123032	0.657876
393214	16	plekhf2	-	1.1703	6.94213	2.37756	0.123089	0.657876
338307	5	ftr82	-	0.450864	7.44683	2.37218	0.123515	0.658966
393861	2	hhatla	-	0.946527	6.52741	2.36585	0.124016	0.659343
322362	25	slc25a3b	+	-0.861357	9.02048	2.3657	0.124028	0.659343
445403	10	uspl1	+	1.17374	7.6643	2.35674	0.124743	0.661891
360138	14	pcdh10b	-	0.465948	9.47364	2.35412	0.124952	0.661891
797835	5	zgc:194908	-	-1.00143	7.16025	2.34938	0.125333	0.662727
677753	23	ormdl2	-	0.611683	6.60803	2.34572	0.125627	0.663108
793007	4	zgc:162331	-	-0.547838	6.02565	2.3427	0.125872	0.663221
327642	21	lrrc8aa	+	0.654956	8.94627	2.33597	0.126416	0.664087
60642	3	sox9b	-	1.06819	7.10024	2.33196	0.126742	0.664087
80353	1	slit2	+	0.762418	6.9978	2.331	0.12682	0.664087
436664	12	zgc:92040	-	-0.427862	7.44726	2.32718	0.127132	0.664087
393446	20	ralgps2	-	0.776462	8.85103	2.32655	0.127184	0.664087
100170792	21	zgc:194215	-	-0.625938	6.47425	2.32299	0.127475	0.664087
791191	9	dachd	+	0.781305	8.39678	2.32149	0.127598	0.664087
393711	24	abi1a	+	2.12644	6.13219	2.31463	0.128162	0.665861
373874	2	ripk2	+	0.901589	8.82857	2.30604	0.128872	0.666302
100001191	25	dynlrb2	+	0.714303	9.60149	2.30476	0.128978	0.666302
387591	20	ivns1abpa	+	-0.787276	9.09805	2.30415	0.129029	0.666302
324466	7	ap1g1	-	1.12387	7.52868	2.30279	0.129142	0.666302
556700	10	smpd1	-	0.783971	7.22759	2.29948	0.129417	0.666566
791996	16	lysmd1	+	0.790777	8.77024	2.29556	0.129744	0.667095
403079	20	igfbp3	+	0.708921	9.06323	2.2857	0.130571	0.669162
403143	15	sarm1	-	0.501645	8.90761	2.28541	0.130596	0.669162
568117	5	spns2	-	-0.69142	8.43123	2.2744	0.131526	0.672771
567457	18	skor1b	+	0.645379	8.18619	2.27039	0.131867	0.673359
569258	17	zgc:113372	+	-1.8732	5.80074	2.26122	0.13265	0.6745
326864	6	ola1	-	1.66468	5.13391	2.25757	0.132963	0.6745
402862	4	cdkn1ba	-	0.936299	8.87614	2.25755	0.132964	0.6745
561637	8	si:dkeyp-110g5.4	-	0.413668	6.61198	2.25717	0.132997	0.6745
30219	9	efnb2a	+	0.577307	9.35401	2.24694	0.133879	0.677818
336719	19	rplp1	-	0.374323	8.99913	2.24416	0.13412	0.677887
561724	8	csnk1g2b	+	-1.08817	7.57266	2.23773	0.134679	0.679556
405850	11	foxg1b	+	0.443821	11.0287	2.22522	0.135773	0.683512
570435	7	fgf4	+	0.532375	9.52534	2.22353	0.135922	0.683512
436827	5	sat2b	+	0.654984	6.6751	2.21638	0.136553	0.685529
678652	6	kalrnb	+	-0.615585	4.53507	2.2109	0.137039	0.686809
768201	9	usp37	-	-1.07352	7.78421	2.20353	0.137696	0.688392
100034387	18	sphkap	-	-0.585523	8.46898	2.20216	0.137817	0.688392
497643	14	gdf9	+	-0.74095	8.42627	2.18638	0.139237	0.692809
790927	3	triobpb	+	-1.17123	8.70969	2.1837	0.139479	0.692809
570027	19	nrm	+	0.944031	9.00063	2.17891	0.139914	0.692809
100136855	19	ubp1	+	1.20379	5.13241	2.17804	0.139993	0.692809
559505	20	myt1la	+	-0.190382	10.1491	2.17713	0.140075	0.692809
393979	11	snrpe	+	-0.683336	8.73067	2.17448	0.140317	0.692809
570772	24	bcl2a	-	1.2724	7.19124	2.17312	0.140441	0.692809
557614	12	chac2	-	-1.27852	6.16277	2.17084	0.14065	0.692809
567762	19	myclb	-	-1.08971	6.89069	2.16815	0.140895	0.692809
503738	16	tmem222a	-	-0.688174	9.33334	2.1667	0.141029	0.692809
30536	14	emx3	-	0.702582	6.03637	2.16264	0.141401	0.693496
327272	12	slc9a3r1a	+	1.47302	6.84283	2.1576	0.141866	0.694629
565190	5	abr	+	-0.923646	8.38766	2.15303	0.142289	0.694858
335750	21	nup54	-	0.474433	8.71582	2.15205	0.142379	0.694858
360208	3	pvalb8	-	-0.303457	8.32179	2.14716	0.142834	0.695579
570520	6	inha	-	-0.527571	4.44377	2.14544	0.142994	0.695579
436950	9	sumo3b	-	1.10718	8.24748	2.13804	0.143685	0.697207
556485	2	jph1b	-	-1.0556	9.47419	2.13684	0.143797	0.697207
556792	16	capn7	-	0.788399	8.78728	2.12184	0.145212	0.700011
386704	3	sox8b	-	0.821882	8.10677	2.12114	0.145279	0.700011
692291	17	foxn3	+	0.805601	7.44047	2.11861	0.145518	0.700011
474326	15	wdfy1	-	0.80043	8.59989	2.11799	0.145578	0.700011
567774	14	ergic1	+	1.06489	7.57332	2.11599	0.145768	0.700011
100008021	2	pcp4l1	-	0.632966	6.02695	2.11515	0.145847	0.700011
406359	7	uqcrfs1	+	0.643782	9.48118	2.11333	0.146022	0.700011
30181	2	ptch2	-	-1.0507	9.11892	2.10881	0.146453	0.700284
373884	25	ada2a	+	1.45964	5.89421	2.09926	0.14737	0.700284
558013	6	st7l	-	0.773826	7.11166	2.09884	0.147411	0.700284
566205	19	snx27a	+	0.777185	8.65709	2.09733	0.147557	0.700284
553508	1	ugt8	-	0.609331	8.05257	2.09715	0.147574	0.700284
556881	13	cnrip1b	+	-0.825325	7.94804	2.09597	0.147688	0.700284
797701	25	zgc:193812	-	1.90196	3.98774	2.09114	0.148155	0.700284
100384899	11	ugt1b5	+	-0.78735	4.16823	2.08585	0.14867	0.700284
336099	13	trim9	-	-0.598392	11.1019	2.08022	0.149219	0.700284
565375	13	kcns3a	-	-0.295399	8.07375	2.08	0.14924	0.700284
327007	5	vamp8	+	-1.21046	6.17707	2.0787	0.149368	0.700284
406647	3	aimp2	-	-1.01496	6.9612	2.07747	0.149487	0.700284
449827	18	nutf2	-	1.19484	7.22023	2.07508	0.149722	0.700284
558311	21	slc45a2	+	0.631544	5.52869	2.07397	0.149831	0.700284
30719	16	gbp	+	0.736067	9.16861	2.07392	0.149836	0.700284
557574	24	rhot2	+	0.798343	8.60677	2.07385	0.149842	0.700284
555452	5	taf1	-	1.41583	6.19403	2.06626	0.15059	0.700555
327360	13	memo1	-	-1.36873	5.73305	2.06592	0.150624	0.700555
393307	12	maff	-	-0.986457	8.13375	2.06575	0.150641	0.700555
619257	6	zgc:114175	-	0.406406	11.2781	2.06324	0.150889	0.700555
569528	11	cacna1ab	+	0.837942	7.6655	2.0504	0.152166	0.700555
64604	4	nrf1	-	-1.19323	8.02594	2.04991	0.152215	0.700555
393604	13	srfb	-	0.765575	8.88934	2.0447	0.152737	0.700555
322160	20	pdia6	+	1.15428	8.87524	2.04395	0.152812	0.700555
386975	12	tubgcp2	+	-1.1696	4.68558	2.0435	0.152857	0.700555
568780	5	zgc:158343	-	0.693675	8.63314	2.04312	0.152896	0.700555
436769	5	homer1b	-	-0.493965	5.58521	2.03512	0.153702	0.700555
566063	21	poglut3	+	1.86429	4.1242	2.0269	0.154536	0.700555
399690	15	smtnl	+	-0.621071	5.94539	2.02522	0.154706	0.700555
406701	10	hnrnpdl	-	-1.22991	6.68946	2.02509	0.15472	0.700555
567500	1	ctnna2	+	0.803509	6.90418	2.02463	0.154767	0.700555
561589	20	ezrb	-	0.687729	9.51688	2.02283	0.15495	0.700555
553816	2	inhbab	+	0.44477	7.75826	2.0216	0.155076	0.700555
544658	6	sema3fa	+	0.886031	7.90949	2.02141	0.155095	0.700555
562893	4	btbd11a	-	0.488665	9.60788	2.01923	0.155318	0.700555
791202	6	vhl	-	0.641247	9.38648	2.0172	0.155525	0.700555
795038	5	ubac1	+	-0.762991	8.87106	2.01395	0.155859	0.700555
393932	8	slc15a4	-	0.978258	6.89473	2.01328	0.155928	0.700555
503502	19	crabp2b	+	-1.58784	5.55788	2.01225	0.156034	0.700555
550535	16	zgc:110182	-	0.704646	10.3323	2.01141	0.15612	0.700555
407699	5	znhit1	-	0.74067	9.30541	2.01067	0.156197	0.700555
58055	19	hoxa5a	+	0.550111	8.22045	2.0077	0.156502	0.700555
791176	25	camk1db	-	0.819557	9.10054	2.00698	0.156577	0.700555
556665	22	nfia	-	0.562267	7.27814	2.00357	0.156929	0.700555
322041	6	ip6k2a	-	1.09338	6.96376	1.99579	0.157736	0.700555
393843	22	dnase1l4.2	+	1.03038	4.79511	1.99418	0.157905	0.700555
562702	14	nlgn3a	+	-0.402036	6.35674	1.99274	0.158055	0.700555
436885	21	zgc:92275	+	0.801254	7.99528	1.99249	0.158081	0.700555
415106	21	puraa	+	0.524654	10.5522	1.99005	0.158336	0.700555
114482635	25	mir204-3	+	-0.34201	7.01738	1.98826	0.158523	0.700555
562035	16	cep162	+	0.377937	5.6874	1.98696	0.158659	0.700555
569045	5	wdr44	-	0.665732	9.10642	1.9862	0.158739	0.700555
436779	24	lyrm1	-	1.61269	5.37071	1.98495	0.158869	0.700555
791730	8	got1l1	+	0.781377	5.66107	1.98206	0.159173	0.700555
777721	6	wdsub1	+	-0.843326	9.52861	1.97889	0.159507	0.700555
553214	23	eif4ba	+	-1.5351	5.29216	1.97599	0.159813	0.700555
100302659	8	cenpa	+	0.550768	8.55798	1.97567	0.159848	0.700555
406246	9	sox21b	+	0.659879	8.98298	1.97453	0.159968	0.700555
664687	25	kcnj11	+	0.773152	7.83887	1.97143	0.160296	0.700555
503599	21	zgc:113348	-	0.447718	8.00264	1.96952	0.160498	0.700555
568779	5	zbtb20	-	0.761917	8.43469	1.96807	0.160653	0.700555
564359	17	pax1a	+	0.377372	8.72238	1.96546	0.16093	0.700555
326786	7	exosc6	-	0.450174	11.0973	1.96437	0.161047	0.700555
100033578	14	mir19c	-	-0.819475	4.87058	1.96297	0.161196	0.700555
394239	5	tal2	+	0.395988	7.41998	1.96022	0.161489	0.700807
445479	4	agbl5	-	0.830516	8.70306	1.95318	0.162244	0.703058
30547	4	pou3f2a	+	0.484993	9.77268	1.94977	0.162611	0.703625
567287	20	rnf217	-	0.716791	8.4832	1.94457	0.163173	0.704408
406443	10	ywhah	-	0.901814	8.17097	1.94372	0.163266	0.704408
118437	14	gpc4	-	-0.984087	7.29915	1.94063	0.1636	0.70483
325469	13	fbxo9	-	0.82712	5.24938	1.93529	0.164181	0.705735
393916	23	syap1	+	-0.62034	9.12748	1.9339	0.164332	0.705735
641330	10	atg10	+	-1.03646	7.99809	1.93217	0.164521	0.705735
564241	14	fosl1a	-	-0.575226	8.11539	1.92523	0.165281	0.707974
393519	10	purbb	-	0.485613	10.5968	1.91147	0.1668	0.712635
555881	25	zgc:162634	+	0.972333	7.70764	1.91104	0.166848	0.712635
550421	8	znf367	-	0.892322	8.70625	1.90409	0.167622	0.714913
394176	19	pum1	+	0.593991	10.0175	1.90057	0.168014	0.7153
552944	24	lrrc30a	-	-0.320442	8.92707	1.89196	0.168981	0.7153
321807	17	eif2s1a	+	1.08048	7.19356	1.89083	0.169109	0.7153
553788	20	map3k7	-	0.645675	9.51273	1.89	0.169202	0.7153
436831	5	slc25a46	-	1.14933	6.94595	1.88919	0.169293	0.7153
402903	6	raly	-	0.658982	9.15547	1.88719	0.169519	0.7153
569164	17	ptpreb	+	-1.05725	6.54357	1.88613	0.169639	0.7153
406467	19	abcf1	-	0.504859	6.9621	1.88574	0.169683	0.7153
563286	8	si:dkey-33b17.3	+	-0.557002	5.75414	1.88405	0.169875	0.7153
100005325	19	scn1bb	+	0.464552	8.85902	1.88046	0.170282	0.715482
562805	21	klf8	+	-1.89193	6.3747	1.87881	0.170469	0.715482
492735	18	si:ch211-212o1.2	+	-0.69696	8.37915	1.87732	0.170639	0.715482
100137118	18	luzp2	-	0.30488	7.55382	1.86923	0.171563	0.717557
100141333	2	znf1014	-	0.729777	6.19641	1.86877	0.171616	0.717557
558652	9	sp3a	+	1.23875	6.67322	1.86594	0.171941	0.717906
560416	19	erf	-	1.61889	5.79258	1.8618	0.172417	0.718087
323855	23	prpf6	-	0.759174	9.413	1.86137	0.172466	0.718087
555590	5	nova1	+	-0.443553	9.76581	1.85456	0.173253	0.720357
402906	3	jpt1b	-	-0.707128	9.02071	1.84452	0.174422	0.723303
403002	2	c1ql3b	+	0.52035	8.95923	1.8443	0.174448	0.723303
569012	25	zgc:194665	+	-1.20586	7.37761	1.83599	0.175421	0.725767
559280	17	gcfc2	+	-0.846269	6.5721	1.83507	0.17553	0.725767
100009648	2	rnf126	+	-0.845725	8.48591	1.82605	0.176594	0.729156
566046	18	wtip	-	0.599231	9.79265	1.818	0.177552	0.730907
58008	19	hey1	-	1.18312	7.80008	1.81269	0.178186	0.730907
58123	19	hsf1	+	-1.14941	7.58234	1.81151	0.178327	0.730907
556994	2	ppm1la	-	0.631843	9.49104	1.8053	0.179073	0.730907
404726	5	cx39.9	+	0.176429	8.73824	1.80261	0.179397	0.730907
325356	17	rcan3	-	-1.22559	7.41054	1.80094	0.179599	0.730907
791161	5	fam155b	+	-0.734261	10.371	1.79872	0.179867	0.730907
561686	9	dnajb2	-	1.19172	4.53449	1.79624	0.180167	0.730907
386701	16	tubb5	+	0.536946	8.62838	1.79521	0.180293	0.730907
563304	6	ino80db	+	0.772789	8.72675	1.79339	0.180513	0.730907
794088	17	ptena	-	1.00621	7.48853	1.79326	0.180529	0.730907
550373	17	ppie	-	0.582746	5.16336	1.79234	0.180642	0.730907
325938	4	plxna4	-	0.374719	8.00874	1.79209	0.180672	0.730907
791181	23	ribc1	-	-2.09633	8.39558	1.79118	0.180783	0.730907
100004342	9	osbpl6	-	0.449831	6.65339	1.78991	0.180937	0.730907
100033557	5	mir9-5	-	0.522047	7.81613	1.78983	0.180947	0.730907
565829	3	emc10	-	0.713913	7.93584	1.78341	0.181731	0.731745
100331484	11	ier2b	-	0.852184	7.69359	1.7797	0.182186	0.731745
494163	20	tab2	+	1.58478	6.72085	1.77767	0.182436	0.731745
81590	2	cldn1	+	-0.631469	6.63504	1.774	0.182888	0.731745
777620	9	zgc:153521	-	0.957585	9.04988	1.7722	0.18311	0.731745
678523	17	zbtb8a	-	0.959223	8.0459	1.76706	0.183746	0.731745
338101	5	spaw	+	0.659202	7.24238	1.76651	0.183815	0.731745
553061	9	cog3	-	0.701467	9.69033	1.76357	0.18418	0.731745
100005880	7	cx36.7	+	0.883143	7.11927	1.76297	0.184254	0.731745
557315	15	kirrel3l	+	0.628648	8.51226	1.75904	0.184744	0.731745
30445	19	brd2a	+	0.889006	8.18129	1.75883	0.18477	0.731745
337487	24	pus3	+	0.513143	9.61979	1.7588	0.184774	0.731745
724016	14	npas4a	-	0.535827	9.12658	1.75755	0.18493	0.731745
387527	16	cyp4t8	-	-0.595927	5.87285	1.75659	0.185051	0.731745
394240	4	ahcyl2b	-	0.992313	7.67185	1.7563	0.185087	0.731745
394026	13	bmp5	+	0.584386	9.47492	1.75382	0.185397	0.731745
563855	20	chac1	+	0.98244	7.7567	1.75256	0.185555	0.731745
436661	16	snrka	-	-1.6975	8.28168	1.74742	0.186202	0.731745
404623	5	uprt	-	0.76477	7.57845	1.74116	0.186992	0.731745
492483	20	gpcpd1	-	-1.03475	7.46946	1.74063	0.187059	0.731745
406340	14	dusp1	-	0.820736	8.11039	1.74009	0.187127	0.731745
553769	20	tpd52l1	-	0.810879	5.75912	1.73565	0.187691	0.731745
449816	2	elovl1a	+	0.284678	5.80424	1.73556	0.187702	0.731745
406289	24	txndc5	-	0.73088	8.13872	1.73517	0.187752	0.731745
553432	12	lrit1b	+	-0.206064	9.15045	1.7335	0.187965	0.731745
553595	24	impa2	+	0.59147	8.84714	1.73292	0.188039	0.731745
565759	9	ifih1	+	-0.699113	8.46328	1.73143	0.188229	0.731745
570147	5	add2	-	0.461026	8.34015	1.73054	0.188341	0.731745
555981	11	zgc:193807	+	-1.22012	6.63478	1.73036	0.188366	0.731745
797335	1	tmem192	+	1.23462	6.08169	1.72908	0.188528	0.731745
550321	19	asb4	+	0.313655	8.78131	1.72633	0.188881	0.732159
553718	21	nefma	-	0.648932	8.93652	1.71943	0.189767	0.733446
394198	20	fosab	-	-0.507996	9.08103	1.71427	0.190433	0.733446
324109	11	sp1	-	0.550366	8.33726	1.71419	0.190442	0.733446
394077	13	pde10a	+	1.0061	7.75871	1.71085	0.190875	0.733446
641323	11	tamm41	+	0.412985	7.22508	1.70821	0.191217	0.733446
406523	4	dusp16	-	0.556331	7.81355	1.70446	0.191705	0.733446
558007	5	gltpa	-	-1.49478	5.60371	1.7042	0.191739	0.733446
394048	5	h2ax	-	0.837943	8.17306	1.70297	0.191899	0.733446
100142654	2	si:ch73-52e5.2	-	0.65996	8.86357	1.70156	0.192084	0.733446
570672	8	syn1	+	0.533714	8.99488	1.69522	0.192914	0.733446
791138	19	sgo1	+	1.16646	6.42701	1.69476	0.192974	0.733446
100136851	21	ch25hl2	+	0.431813	6.34757	1.69343	0.193149	0.733446
664765	15	lipt2	-	-0.750629	7.33925	1.6933	0.193167	0.733446
30698	13	nkx2.3	-	0.523799	9.33912	1.69052	0.193532	0.733446
322420	23	chia.6	+	-0.237391	8.60716	1.68913	0.193715	0.733446
407676	4	ptpro	-	-0.468369	9.57677	1.68886	0.193751	0.733446
30703	20	ppm1ab	-	2.01895	6.92432	1.68671	0.194036	0.733446
751724	12	kctd2	-	0.554758	9.65033	1.68625	0.194097	0.733446
403012	12	bub3	-	-0.527924	7.23517	1.686	0.194129	0.733446
563244	6	sowahcb	+	0.582783	8.68542	1.68592	0.19414	0.733446
447865	25	vwa5a	+	-1.73384	5.61931	1.68286	0.194545	0.733752
550504	4	ssbp1	-	-1.50518	5.03392	1.68158	0.194714	0.733752
431716	5	sat1a.2	+	-1.04086	7.50649	1.67946	0.194997	0.733887
326734	6	tlk1b	-	-1.67884	6.57354	1.67643	0.195399	0.734473
406411	8	rhoaa	-	-1.00324	7.42822	1.66465	0.196977	0.734553
100002302	1	mri1	-	0.548605	10.2564	1.66321	0.197171	0.734553
58077	9	zic2a	+	-0.488911	9.70859	1.66067	0.197513	0.734553
394037	10	cct8	-	-0.883919	7.5853	1.6593	0.197698	0.734553
100033617	14	mir93	+	-0.355841	9.28074	1.65814	0.197854	0.734553
767667	5	mvb12ba	-	-0.88377	6.82559	1.65713	0.197991	0.734553
445818	6	cthl	-	0.409304	8.28508	1.65573	0.198181	0.734553
567039	20	cdc42bpb	-	0.655997	8.75603	1.65428	0.198378	0.734553
777641	2	scg2b	+	-2.31208	6.45336	1.65392	0.198427	0.734553
406622	18	dcun1d5	-	0.638447	8.40479	1.65365	0.198463	0.734553
393166	4	tmem110l	-	1.08946	7.11021	1.65357	0.198474	0.734553
447811	22	rassf1	+	-0.877054	9.68881	1.65248	0.198621	0.734553
566537	4	slc38a2	+	-0.974246	7.34798	1.65243	0.198628	0.734553
677758	9	rpl31	-	0.82986	7.70397	1.64964	0.199008	0.735046
322060	15	ywhae1	+	0.958895	7.64135	1.64556	0.199564	0.73595
100006761	16	si:dkey-199f5.7	-	0.460135	5.37546	1.64422	0.199747	0.73595
799937	8	dio1	-	0.74995	7.64885	1.63913	0.200445	0.737608
334599	13	synj2bp	-	-0.704491	8.58881	1.63708	0.200727	0.737733
393118	12	rundc3ab	+	0.964914	6.33993	1.62403	0.202531	0.741069
378450	14	hs6st2	-	0.559858	9.77882	1.6218	0.202841	0.741069
492354	6	fam83fb	-	0.431235	8.74265	1.6189	0.203246	0.741069
568757	20	nt5dc1	+	0.574219	9.26178	1.61689	0.203526	0.741069
541335	25	zgc:114046	-	-0.876303	7.16168	1.61668	0.203556	0.741069
100003253	12	si:dkey-7e14.3	+	0.671006	5.54689	1.61659	0.203567	0.741069
30630	1	anos1a	+	-1.11006	6.59258	1.61504	0.203784	0.741069
559796	23	bhlhe23	-	0.394613	11.0844	1.61326	0.204034	0.741069
30243	7	en2a	-	-1.64398	4.64005	1.61214	0.204191	0.741069
561226	20	lnx1	+	0.521714	6.05033	1.61165	0.20426	0.741069
449789	8	cabp1a	-	0.791982	8.77657	1.60707	0.204903	0.741069
568277	4	sbf1	+	0.605673	9.74926	1.60699	0.204915	0.741069
497613	6	rybpb	-	0.420542	6.45296	1.6059	0.205069	0.741069
503763	7	ywhae2	+	0.567577	8.48116	1.60054	0.205826	0.741069
393953	3	prkcbb	+	-0.615576	9.05246	1.60048	0.205835	0.741069
751688	17	soul3	-	1.00363	8.49869	1.60037	0.205851	0.741069
100126106	25	ano9a	+	0.389363	8.59767	1.59898	0.206048	0.741069
566459	15	myo1cb	+	0.369893	6.68646	1.59708	0.206317	0.741069
567838	21	heatr6	+	1.26507	6.10405	1.59675	0.206364	0.741069
798270	3	zgc:173517	-	0.413941	5.66055	1.59281	0.206925	0.742188
436811	9	ppp1r1c	+	0.905517	6.14789	1.59047	0.20726	0.742258
794222	3	cacng4b	-	1.672	5.4881	1.58918	0.207443	0.742258
30288	6	her6	-	0.782073	5.88714	1.58528	0.208001	0.74336
100005257	22	nptxrb	-	0.344274	10.3373	1.58332	0.208283	0.743474
559334	3	dnm2a	+	-0.723387	7.20542	1.58136	0.208565	0.743497
373865	9	kctd12.1	+	0.855023	7.99245	1.57741	0.209133	0.743497
58072	2	fzd8b	-	0.890507	7.35415	1.57538	0.209428	0.743497
100334776	20	phactr1	+	0.464985	9.47367	1.57155	0.209983	0.743497
324407	7	chsy1	+	0.514992	9.92429	1.57076	0.210096	0.743497
562048	20	hivep2a	-	0.498957	5.82929	1.56878	0.210384	0.743497
767729	9	dync1i2a	+	1.23058	6.78447	1.56863	0.210405	0.743497
553543	20	cyp46a1.1	+	-0.31146	6.83816	1.56678	0.210676	0.743497
326672	10	ets2	+	-0.601373	8.30295	1.56383	0.211105	0.743497
100037390	12	cyp4f3	-	0.519785	9.26449	1.56112	0.211502	0.743497
334334	2	ivns1abpb	-	-1.6655	4.47379	1.55982	0.211691	0.743497
436839	20	rab10	+	0.593187	9.73314	1.55955	0.21173	0.743497
556491	20	slc10a4	-	0.627464	8.69482	1.55775	0.211996	0.743497
568683	9	usp9	+	0.303083	8.15249	1.55768	0.212005	0.743497
171479	25	crabp1a	+	0.265882	7.80931	1.55647	0.212183	0.743497
30098	12	hhex	+	0.295915	8.77079	1.55368	0.212594	0.743497
100002610	11	nlgn1	-	0.550326	4.4464	1.54777	0.213464	0.743497
562705	12	ppp4cb	-	0.733266	8.11946	1.54776	0.213467	0.743497
327616	16	zp3d.1	-	0.474046	9.49303	1.54762	0.213488	0.743497
325231	15	si:dkey-260j18.2	-	0.723356	8.39357	1.54697	0.213583	0.743497
324556	18	taldo1	-	-0.880019	7.33009	1.54671	0.213621	0.743497
100001219	17	iars2	+	0.587848	9.02734	1.54446	0.213956	0.743497
323672	14	naa15a	+	-0.825601	8.11592	1.54343	0.214108	0.743497
559473	22	usp49	+	-0.926497	6.59234	1.54067	0.214518	0.743497
558619	22	si:dkey-42i9.6	-	1.00609	7.641	1.54057	0.214533	0.743497
405860	14	igfbp7	+	0.590445	10.142	1.53843	0.214852	0.743736
550129	9	sept10	+	-0.752955	7.87969	1.53251	0.215736	0.745931
114437	21	spry4	+	0.715299	7.36773	1.53013	0.216093	0.746299
556903	11	socs7	-	-1.05487	7.77341	1.52564	0.216768	0.746824
192320	13	pole2	-	1.02832	6.77258	1.52503	0.21686	0.746824
553471	19	smarcc1b	-	-0.667254	9.30968	1.52411	0.216998	0.746824
751640	22	mrpl20	-	0.858718	8.43616	1.51915	0.217749	0.747249
393956	14	cpeb4a	-	0.895634	7.30536	1.51464	0.218432	0.747249
767693	23	znf740b	-	-1.03202	6.71141	1.51306	0.218672	0.747249
562398	2	sema6ba	+	0.511917	8.92817	1.51224	0.218797	0.747249
799734	14	unc5a	-	0.395086	9.33307	1.50944	0.219225	0.747249
553420	23	mipb	-	0.253437	8.25204	1.50904	0.219285	0.747249
544665	14	stc2a	+	0.797927	7.47841	1.50695	0.219605	0.747249
352915	5	selenow1	+	-1.14351	6.65504	1.50653	0.21967	0.747249
394075	12	minpp1b	-	0.800618	5.56522	1.50647	0.219678	0.747249
436631	2	trim55a	-	0.391557	8.94053	1.50637	0.219694	0.747249
64807	13	vox	-	0.395609	7.35217	1.50514	0.219883	0.747249
321806	25	irx3b	-	-0.591287	9.49385	1.50094	0.220526	0.747377
796025	3	zgc:162544	+	-0.664615	8.65573	1.5009	0.220532	0.747377
571825	16	adcy3a	-	-0.672933	5.16914	1.49999	0.220673	0.747377
553451	11	sptbn1	-	-0.45633	8.28816	1.49545	0.221372	0.748892
561840	15	gfm1	+	-0.938191	7.24247	1.49258	0.221817	0.749544
561769	6	si:dkey-276j7.1	-	-1.09444	6.36958	1.49037	0.222159	0.749564
554177	21	sar1b	-	-0.463427	10.4374	1.48718	0.222654	0.749564
266990	1	pwp2h	-	0.550742	7.27364	1.48448	0.223075	0.749564
368331	13	erlec1	-	-1.01325	7.56779	1.48308	0.223293	0.749564
558810	21	ppp2r2bb	+	0.58936	8.69886	1.48242	0.223397	0.749564
558132	18	si:dkey-12e7.4	-	-1.06837	5.4687	1.48187	0.223483	0.749564
568064	5	rabep1	+	-0.781263	8.24637	1.48097	0.223623	0.749564
492506	8	pptc7a	+	0.705717	9.01452	1.47471	0.224604	0.749564
171480	16	crabp2a	-	-0.829478	4.63189	1.47309	0.224859	0.749564
30661	5	mtnr1c	+	0.8118	7.43452	1.47225	0.224992	0.749564
324004	19	ctnnb2	-	-0.955335	9.70848	1.47153	0.225104	0.749564
563601	22	tm4sf18	+	-0.252794	8.55864	1.46899	0.225505	0.749564
550551	3	cbx7a	+	-0.672538	4.92707	1.46717	0.225793	0.749564
569294	17	rcor1	-	-0.874734	4.35211	1.46705	0.225811	0.749564
327165	1	pgam1b	-	-0.528457	7.97821	1.46551	0.226055	0.749564
30079	22	btg2	+	1.08936	7.10521	1.4632	0.226422	0.749564
368610	19	znf384l	-	0.857675	7.37921	1.45923	0.227053	0.749564
393644	9	slc39a10	+	-0.744767	5.54008	1.45842	0.227181	0.749564
554139	20	smim8	-	-1.13405	6.01818	1.45644	0.227497	0.749564
359829	14	fgf18a	+	0.528424	8.23372	1.4549	0.227744	0.749564
445076	1	prkacab	-	0.539377	9.81957	1.44826	0.228808	0.749564
565419	7	kcnc1a	+	0.575934	9.89265	1.44771	0.228896	0.749564
65090	8	ntrk2a	+	0.499558	9.21837	1.44748	0.228933	0.749564
794234	10	cdc42se2	+	0.525013	8.19262	1.44593	0.229182	0.749564
394182	11	plekha3	-	-0.413982	6.35266	1.4454	0.229268	0.749564
414329	18	rap2b	+	0.437237	11.1217	1.44527	0.229289	0.749564
100006042	9	zgc:172067	-	-0.452725	5.14699	1.44344	0.229584	0.749564
555852	24	si:dkey-7n6.2	+	-0.670965	8.19096	1.44092	0.22999	0.749564
724080	23	b4galt5	+	-1.06615	7.01976	1.44089	0.229996	0.749564
322626	7	hsd17b12b	-	-0.819633	7.1926	1.43935	0.230244	0.749564
557286	20	sptlc2b	-	0.843674	8.14678	1.43883	0.230329	0.749564
492692	22	tmem161a	-	-0.781447	4.24458	1.43871	0.230347	0.749564
569734	8	ggt5a	+	-0.9571	7.11564	1.43865	0.230357	0.749564
30344	3	hoxb9a	+	-0.385837	9.41144	1.43849	0.230383	0.749564
565213	7	slc9a5	+	0.529301	9.68495	1.4363	0.23074	0.749904
794707	16	syt11b	-	0.532518	6.17572	1.43057	0.231671	0.752088
335916	20	jun	+	0.605789	9.7055	1.42907	0.231917	0.752088
100142648	13	foxg1d	+	0.33452	11.1651	1.41869	0.233619	0.754022
445502	10	tmem230a	+	-0.292947	8.44576	1.41842	0.233663	0.754022
796505	5	dhx33	+	0.762213	7.06559	1.41643	0.233991	0.754022
30420	12	hoxb8b	+	0.485579	8.238	1.41582	0.234093	0.754022
338225	6	crygm4	+	-0.271614	7.09718	1.4132	0.234525	0.754022
553256	19	slc6a19a.1	-	0.54071	8.15502	1.41224	0.234685	0.754022
246091	15	mab21l1	+	0.456493	8.82455	1.41134	0.234835	0.754022
563798	18	si:ch211-245j22.3	-	-0.373631	6.07987	1.41063	0.234952	0.754022
110438188	20	nkain2	-	0.462135	8.94223	1.41016	0.23503	0.754022
793873	16	snip1	+	0.821966	8.18492	1.40857	0.235295	0.754022
560419	19	abitram	+	-1.18087	4.67802	1.40854	0.235299	0.754022
246090	3	cygb1	+	0.418185	7.38245	1.40699	0.235556	0.754032
369189	20	zar1	-	0.687412	6.03389	1.4022	0.236356	0.755781
794178	6	hdlbpa	-	1.48055	5.41679	1.3977	0.237109	0.75593
570240	5	ntrk2b	+	1.41218	5.40669	1.39722	0.23719	0.75593
100003205	17	trmt61b	-	1.0228	6.28373	1.39546	0.237486	0.75593
571323	18	foxg1c	-	0.447714	9.88652	1.39536	0.237502	0.75593
792610	15	hspb6	+	0.422449	9.34658	1.39395	0.23774	0.75593
321364	20	id2b	-	0.734874	8.23829	1.39284	0.237926	0.75593
352934	5	npas2	+	0.410411	6.14349	1.38839	0.238677	0.756479
100332265	14	ap1ar	+	0.778032	8.03189	1.38766	0.238801	0.756479
564308	12	fam20a	-	-0.503666	7.64857	1.3873	0.238861	0.756479
378851	25	pdia3	-	-0.737064	7.5773	1.38327	0.239544	0.756695
767773	19	cyhr1	-	0.511593	9.91781	1.38216	0.239734	0.756695
30192	3	ntn1b	-	0.329213	10.5908	1.38162	0.239825	0.756695
566275	21	arhgap42a	+	0.802492	7.53401	1.38091	0.239946	0.756695
100334375	5	brinp1	-	0.516432	6.65573	1.3765	0.240698	0.757936
572429	16	baalca	+	0.522804	9.02207	1.37454	0.241034	0.757936
324090	8	acbd6	+	0.583599	8.6158	1.37399	0.241128	0.757936
405882	13	wdr32	+	0.498362	9.98841	1.372	0.241468	0.757936
100002175	19	nkiras1	-	1.33191	5.32271	1.37116	0.241613	0.757936
567708	20	si:dkey-241l7.6	-	0.278848	8.18064	1.36675	0.242371	0.758256
799964	8	ptgesl	+	0.547533	8.6616	1.36607	0.242489	0.758256
402889	4	arfgap3	+	0.861019	7.27966	1.3641	0.242828	0.758256
386844	14	ssrp1a	-	-1.26701	3.84423	1.36406	0.242834	0.758256
100004395	25	zgc:165555	+	-0.498624	8.3685	1.36317	0.242988	0.758256
325875	19	dgat1a	+	0.405574	9.60998	1.36009	0.243523	0.758575
503769	14	abhd18	-	1.01904	6.50374	1.35868	0.243767	0.758575
368206	5	tbx1	+	0.559524	8.77545	1.35672	0.244107	0.758575
415229	19	rpl11	+	0.654359	8.14728	1.3567	0.24411	0.758575
550353	5	histh1l	+	-0.697708	8.39287	1.34837	0.245563	0.759798
393532	25	pdhx	-	0.479555	9.22298	1.34565	0.24604	0.759798
394171	15	shox2	-	-0.554127	8.07972	1.34545	0.246075	0.759798
393757	21	chchd10	+	-0.741192	7.93407	1.34152	0.246766	0.759798
567061	8	espn	+	0.483728	9.07055	1.3405	0.246946	0.759798
406287	5	slc37a2	+	0.809512	8.38472	1.3403	0.24698	0.759798
791152	16	them4	+	1.28426	5.99566	1.33841	0.247314	0.759798
792105	20	scfd2	+	-1.23669	5.11003	1.33594	0.247751	0.759798
407686	17	zgc:113944	+	0.781894	8.35051	1.33335	0.24821	0.759798
100038780	1	ggact.3	-	-0.434114	6.18931	1.3331	0.248255	0.759798
550231	6	cdk5r2a	+	0.68839	7.21517	1.33147	0.248544	0.759798
563327	21	ankhd1	-	-0.532356	9.81107	1.33028	0.248756	0.759798
114377	5	efnb1	-	0.884203	6.77389	1.32837	0.249096	0.759798
567751	12	ebf3a	+	0.686347	7.63676	1.32553	0.249602	0.759798
406554	13	lclat1	+	0.757546	8.1932	1.32544	0.249618	0.759798
325288	9	olig2	-	0.41612	9.43475	1.32538	0.249629	0.759798
450056	3	tbc1d16	+	0.548311	9.19448	1.32303	0.250049	0.759798
170454	17	meis2a	+	0.748301	7.64883	1.32254	0.250137	0.759798
791793	10	cxadr	+	0.627569	8.1195	1.32156	0.250313	0.759798
566684	1	ubn1	-	0.896018	5.03766	1.31985	0.250619	0.759798
323579	10	cltca	-	-0.631197	8.59941	1.31881	0.250806	0.759798
337838	2	gng5	+	0.466976	9.63333	1.31661	0.251201	0.759798
445284	1	rad23aa	-	1.27496	5.38054	1.31551	0.251399	0.759798
100151171	15	or128-3	-	0.484492	6.67715	1.3151	0.251473	0.759798
406732	4	med21	+	0.916348	6.42787	1.31474	0.251538	0.759798
103908782	14	slc49a3	+	0.400571	8.54221	1.31192	0.252047	0.759798
406206	1	mnx2b	-	0.449168	8.40644	1.31115	0.252187	0.759798
415256	8	kdm5bb	-	0.446454	9.63261	1.31099	0.252216	0.759798
286778	19	c19h1orf109	+	0.757367	8.16178	1.30865	0.252639	0.759798
321113	5	zgc:65851	-	-0.401294	9.80926	1.30792	0.252772	0.759798
571000	10	glis3	-	0.391144	8.64574	1.30438	0.253414	0.759798
30245	25	wt1a	-	0.286428	7.91979	1.30269	0.253723	0.759798
101448000	5	pappaa	+	0.808614	7.86397	1.30024	0.254169	0.759798
557735	24	urad	-	0.754742	5.16533	1.30021	0.254174	0.759798
553411	12	dpysl4	-	0.38379	10.235	1.29953	0.254299	0.759798
553281	25	abcc8	+	0.32172	7.90754	1.29769	0.254636	0.759798
559407	1	tekt4	-	0.564523	7.4063	1.29721	0.254723	0.759798
327060	18	wee1	-	0.540281	9.07792	1.29636	0.254878	0.759798
327396	7	rrad	-	0.512364	9.15146	1.295	0.255128	0.759798
568043	2	dhx9	+	0.697546	8.12328	1.29326	0.255447	0.759798
560428	12	hpdl	+	-0.652412	8.99023	1.29121	0.255826	0.759798
101448001	5	pappab	-	0.516599	8.54554	1.28824	0.256372	0.759798
317738	14	elovl6	+	0.43718	8.43072	1.28712	0.256579	0.759798
337010	5	rpl7a	-	0.405162	6.30792	1.2847	0.257027	0.759798
325430	20	katnbl1	+	0.287741	6.36157	1.28382	0.257191	0.759798
393254	10	trim47	+	-0.691499	8.01385	1.2807	0.25777	0.759798
368329	25	cdkn1bb	+	0.478997	9.79439	1.28028	0.257847	0.759798
192328	9	u2af1	-	0.306101	8.49464	1.27853	0.258173	0.759798
368509	3	ubtf	-	0.670708	8.39062	1.26954	0.259853	0.759798
572161	19	lix1l	-	1.04963	5.98916	1.26936	0.259887	0.759798
555470	17	gphna	+	0.503936	8.84612	1.26714	0.260304	0.759798
550468	21	zgc:112437	-	0.43969	9.97761	1.26632	0.260458	0.759798
447861	14	rnf103	+	1.34607	4.38949	1.26572	0.260572	0.759798
406202	9	heg1	+	0.931419	6.60095	1.26567	0.260581	0.759798
569360	5	dcc	-	0.42797	7.98051	1.2633	0.261028	0.759798
553230	3	nptx2a	-	-0.523987	7.64986	1.26299	0.261085	0.759798
563942	19	kat2b	+	0.954635	6.14831	1.26269	0.261143	0.759798
322720	18	itpkcb	-	0.682884	8.84839	1.26249	0.26118	0.759798
561376	4	pus7l	-	0.615878	6.02518	1.26073	0.261513	0.759798
555567	16	si:ch211-225p5.8	+	-0.613281	4.7535	1.26014	0.261624	0.759798
569036	5	ydjc	+	-0.764788	4.64627	1.25813	0.262006	0.759798
30622	24	ube2ib	-	-1.63878	4.44356	1.25678	0.262261	0.759798
402981	3	amdhd2	-	-0.720592	6.80545	1.25601	0.262408	0.759798
140599	24	vim	+	0.433438	10.2092	1.25571	0.262465	0.759798
798233	15	lpar5b	-	-0.425562	10.0515	1.25479	0.262639	0.759798
562031	14	pcdh18b	+	0.596489	7.94281	1.25456	0.262684	0.759798
492807	1	cdadc1	-	-0.743798	7.56139	1.25414	0.262763	0.759798
563799	19	ash1l	+	0.743715	8.04431	1.25344	0.262896	0.759798
558474	4	lemd3	-	0.381015	11.1887	1.25192	0.263186	0.759798
792402	9	kctd4	-	-0.432193	6.47283	1.2506	0.263439	0.759798
30218	2	efna2a	+	-0.552995	8.53191	1.25033	0.26349	0.759798
100037370	14	nudt6	+	1.01697	6.40071	1.24972	0.263606	0.759798
393544	19	psmd3	+	-0.631952	9.97182	1.24818	0.2639	0.759798
563179	1	zp3c	-	0.862675	7.1151	1.24672	0.264179	0.759798
100003157	13	zbtb18	+	0.460454	6.3179	1.24637	0.264248	0.759798
334393	11	iars1	-	0.702387	6.90686	1.24631	0.264258	0.759798
571123	23	npbwr2b	+	-0.504548	8.92094	1.24393	0.264714	0.759798
30576	11	ldb1b	-	0.5044	8.04918	1.24331	0.264834	0.759798
325603	13	polr1b	+	0.759637	7.78988	1.24316	0.264862	0.759798
793871	12	desi1b	-	0.939399	7.3235	1.24088	0.265302	0.759798
564707	15	med13b	-	-0.810719	7.41008	1.23995	0.265481	0.759798
503731	5	kat5b	-	-0.996999	8.79234	1.23896	0.265672	0.759798
107988036	3	si:ch73-59f11.3	-	0.648995	8.63702	1.23888	0.265687	0.759798
246222	9	tbx15	-	0.645655	6.77655	1.23512	0.266414	0.760651
492805	23	nsfl1c	-	-0.68709	7.65923	1.23469	0.266496	0.760651
100192212	17	naa30	+	0.622166	9.48978	1.2318	0.267057	0.761522
571904	1	gpc6a	+	0.537172	8.6868	1.22872	0.267656	0.762139
334133	5	ube2g1a	+	0.619873	8.95478	1.22805	0.267786	0.762139
406205	9	mnx2a	+	0.411622	8.82337	1.22527	0.268328	0.762868
557682	24	dcun1d3	+	0.55406	9.30722	1.2216	0.269046	0.762868
406417	8	arih2	+	0.605009	8.62248	1.2181	0.269733	0.762868
393817	24	relch	-	-0.510908	9.06783	1.21692	0.269967	0.762868
555217	6	zbtb11	-	1.00991	7.82502	1.21635	0.270078	0.762868
550539	17	slc18b1	+	0.503103	5.13706	1.21292	0.270754	0.762868
566878	1	sfrp2	-	0.662901	7.79754	1.21276	0.270785	0.762868
406769	19	syt11a	+	0.605495	5.26329	1.21249	0.27084	0.762868
795524	7	nitr2a	+	-0.113428	8.12865	1.21239	0.270859	0.762868
556042	8	prkar2aa	+	0.651945	7.35663	1.21177	0.270981	0.762868
445074	7	cmtm3	+	-0.851712	4.04482	1.21112	0.27111	0.762868
368433	14	inppl1b	-	0.331493	5.36124	1.21109	0.271117	0.762868
368217	20	calm1b	+	0.632753	8.65122	1.20888	0.271553	0.763375
393180	7	fxr2	+	0.901097	6.43529	1.20634	0.272058	0.763621
436881	7	rgp1	-	-0.698988	8.2985	1.20586	0.272154	0.763621
100033594	14	mir25	+	-0.312659	7.5228	1.19678	0.273965	0.767267
436684	21	otub1a	+	0.295813	8.18945	1.1963	0.274061	0.767267
560788	20	parp1	+	0.331982	6.57451	1.19548	0.274226	0.767267
791998	16	cdc42se1	-	0.807974	7.67956	1.1934	0.274646	0.767295
568411	13	si:dkey-18j18.3	-	0.478906	9.11545	1.19287	0.274752	0.767295
322857	14	prom1a	-	0.440384	8.77394	1.18664	0.276008	0.768204
394028	3	prkcsh	+	0.422212	5.88981	1.18632	0.276073	0.768204
436954	6	phb2b	+	0.633159	7.7408	1.18583	0.276173	0.768204
553717	5	vkorc1l1	+	-0.859838	6.78472	1.18443	0.276456	0.768204
751758	15	tagln	-	0.464378	8.06507	1.18262	0.276823	0.768204
100003223	17	ppp1cb	-	0.821123	7.23258	1.17953	0.277451	0.768204
30038	5	sox19a	-	0.434325	9.21452	1.17857	0.277648	0.768204
641416	21	or115-12	+	0.584343	4.64852	1.1772	0.277927	0.768204
449616	1	bcl9	+	-0.22009	6.66014	1.17648	0.278074	0.768204
436911	16	preb	+	-0.562001	8.92782	1.17523	0.278329	0.768204
322780	1	nansa	+	0.917918	7.7	1.175	0.278377	0.768204
566102	2	epc1b	-	0.853683	8.40821	1.17498	0.278381	0.768204
768137	8	dclre1b	-	0.550702	7.38253	1.17375	0.278632	0.768204
795135	17	slc9a1b	+	0.51472	8.42535	1.17259	0.27887	0.768204
797196	13	dnajc12	+	0.703375	8.40831	1.17221	0.278948	0.768204
560400	13	actn1	-	-0.427605	6.75731	1.16842	0.279726	0.769093
678639	2	mllt1b	-	1.20073	5.8123	1.16812	0.279788	0.769093
494152	6	nop58	-	-0.923949	5.92056	1.16623	0.280176	0.769116
563090	25	sin3aa	-	0.770062	8.01681	1.16557	0.280313	0.769116
386711	20	myh6	+	-0.336083	6.45334	1.16419	0.280598	0.769189
568748	14	kazald2	-	-0.625846	6.23566	1.16277	0.280891	0.769285
777720	17	zranb1b	-	-0.256069	6.07717	1.16128	0.2812	0.769422
286832	2	lamc1	+	0.586135	8.61738	1.15962	0.281545	0.76966
140746	23	irx7	+	0.451756	7.86709	1.15614	0.282268	0.770929
405896	9	sp9	-	0.582062	7.94157	1.1531	0.282902	0.771609
393881	13	vps26a	-	0.676997	4.4736	1.15246	0.283035	0.771609
100333736	15	smco4	-	-1.25748	6.45736	1.14869	0.283823	0.77198
678604	13	irf1a	+	0.39913	5.53836	1.14733	0.284109	0.77198
558883	20	tprb	-	0.846069	6.11936	1.14514	0.284569	0.77198
100003787	21	nhp2	-	-0.720889	7.55422	1.14382	0.284846	0.77198
30101	8	skia	-	0.620057	8.6161	1.14357	0.284899	0.77198
393484	3	cyp2k18	+	0.44772	5.44327	1.1426	0.285104	0.77198
394001	18	ap2m1b	+	1.1008	6.34166	1.14227	0.285174	0.77198
445107	1	capn9	-	0.315451	7.6377	1.14098	0.285444	0.77198
777758	22	hps3	-	-0.644804	8.90893	1.1407	0.285505	0.77198
402856	19	twistnb	-	0.518242	9.03736	1.13543	0.28662	0.773927
406812	9	bzw1b	+	1.55408	5.77842	1.12922	0.287941	0.773927
406586	12	fam53b	+	0.507994	5.74058	1.12908	0.287971	0.773927
406536	8	cbwd	+	0.493991	6.71185	1.12603	0.288624	0.773927
100034426	22	mfsd6a	-	0.460032	5.62943	1.12522	0.288798	0.773927
402922	22	dstyk	-	0.59669	8.76436	1.12351	0.289165	0.773927
415222	10	plppr1	+	0.268783	7.83413	1.12123	0.289655	0.773927
30148	9	desma	-	0.445453	7.65472	1.12097	0.289709	0.773927
406341	18	caprin1b	-	-0.641116	6.84549	1.12045	0.289821	0.773927
751626	13	dhrs7	-	0.862748	6.71238	1.11984	0.289953	0.773927
337397	17	tmem30aa	-	-0.74945	6.7048	1.11979	0.289963	0.773927
553333	23	jph2	-	0.849841	7.77972	1.1197	0.289984	0.773927
553200	18	olfcw1	-	-0.654201	5.33535	1.11964	0.289995	0.773927
553633	4	parp12b	-	0.644247	8.21388	1.11883	0.29017	0.773927
555459	8	otud5a	+	0.495359	9.53446	1.11615	0.29075	0.773927
405873	13	mycla	-	0.520766	8.97798	1.11612	0.290754	0.773927
100001416	14	stard14	-	0.308147	7.14413	1.11456	0.291094	0.773927
555267	20	mmachc	+	0.383368	7.963	1.11423	0.291163	0.773927
100073335	3	rprml	+	-0.491741	7.25631	1.11423	0.291165	0.773927
100149117	2	foxl2b	-	-0.659351	9.88778	1.11097	0.291872	0.774907
553629	19	pip5k1aa	-	0.488357	6.2472	1.11013	0.292054	0.774907
100334800	1	LOC100334800	-	0.285656	5.86123	1.10892	0.292316	0.77491
566696	18	si:ch211-216l23.1	+	0.281706	6.95109	1.10499	0.293173	0.774934
393272	20	ociad1	-	0.731714	7.93609	1.10387	0.293418	0.774934
334253	14	trim35-27	-	-0.432144	8.80213	1.10324	0.293556	0.774934
100037354	12	dnajb12b	-	-1.01136	7.44773	1.10206	0.293814	0.774934
100330315	23	adnpb	+	0.800948	8.05073	1.10169	0.293896	0.774934
567482	9	si:dkey-189g17.2	+	0.237826	8.73976	1.1011	0.294026	0.774934
321053	6	mybphb	+	0.458914	8.34664	1.10054	0.294147	0.774934
394107	13	tial1	-	1.01658	6.72403	1.09563	0.295227	0.77606
794093	21	npdc1a	-	0.422599	8.8337	1.09219	0.295985	0.77606
791772	9	cnmd	+	0.27197	7.10444	1.09164	0.296108	0.77606
564953	19	spag1a	+	0.561815	7.14644	1.09002	0.296467	0.77606
100136860	2	fam131a	+	0.287096	7.88683	1.09	0.296472	0.77606
317636	21	ompb	-	0.190143	8.6865	1.08977	0.296522	0.77606
322121	2	abhd17aa	+	-1.14998	5.15179	1.08709	0.297117	0.77606
560828	17	rpl13a	+	0.694905	7.77224	1.08637	0.297276	0.77606
566033	9	cwc22	-	0.657828	8.52768	1.08621	0.297311	0.77606
100002194	13	kifbp	-	-0.79326	7.36733	1.08608	0.297342	0.77606
337179	7	mmp2	-	0.688672	7.15564	1.0847	0.297648	0.77606
564342	12	mfsd8	+	-0.544035	5.96367	1.07992	0.298715	0.77606
561076	20	gsx2	-	0.48587	8.57084	1.07882	0.298963	0.77606
140814	8	cebpb	-	0.489117	9.49479	1.07797	0.299153	0.77606
767809	19	runx1t1	+	0.66238	7.80084	1.0775	0.299258	0.77606
494533	3	prkar1aa	-	0.749387	7.30508	1.07666	0.299447	0.77606
30343	3	hoxb8a	+	0.307275	8.71712	1.07369	0.300113	0.77606
497648	2	dlg1l	-	0.287888	7.85577	1.07316	0.300233	0.77606
557875	8	smarcad1a	+	0.959204	6.0231	1.07286	0.300299	0.77606
559877	10	bmp1b	-	-0.620098	7.48319	1.07239	0.300407	0.77606
571897	2	rab8a	-	0.951169	7.63371	1.07066	0.300797	0.77606
393691	18	calb2a	-	0.363457	5.51032	1.06837	0.301315	0.77606
436818	2	zgc:92789	-	0.634352	8.43162	1.06786	0.30143	0.77606
445047	23	arf3a	-	-0.679926	7.32036	1.06749	0.301514	0.77606
100038799	5	mink1	-	0.42568	9.20945	1.06632	0.301778	0.77606
326668	2	ss18	-	1.7688	5.28631	1.06456	0.302178	0.77606
30577	14	ldb2a	-	-0.628145	6.95588	1.06435	0.302225	0.77606
574525	18	olfcd2	+	0.15804	7.09362	1.06388	0.302331	0.77606
100144552	19	rnf139	+	0.4859	9.6266	1.06359	0.302397	0.77606
664747	20	dcbld1	-	0.639904	8.20187	1.06276	0.302586	0.77606
30584	11	bmp7a	-	-0.243154	7.75072	1.06246	0.302656	0.77606
30391	16	hoxa10b	+	0.554396	7.77714	1.06068	0.303061	0.776194
798635	8	slc6a17	+	1.19693	3.88147	1.05994	0.303229	0.776194
393127	12	pemt	+	0.242461	8.10785	1.05633	0.304053	0.777087
30635	13	six3a	-	0.292366	8.34616	1.05613	0.3041	0.777087
393205	12	unk	+	-0.615616	8.64957	1.05325	0.30476	0.777102
564754	7	nat8l	-	0.655918	7.10448	1.05283	0.304857	0.777102
565734	15	dnajc30b	-	0.780936	7.39625	1.05269	0.304889	0.777102
393456	1	mvb12a	-	0.674626	7.16373	1.05066	0.305354	0.777621
64269	23	atp1b2a	+	-0.438797	10.2822	1.04866	0.305816	0.778132
777608	10	fhdc3	-	0.535434	5.88597	1.04648	0.306319	0.778747
30581	12	dlx4b	-	-0.602456	7.31955	1.04251	0.307238	0.779559
100008101	9	nr4a2a	-	0.42507	8.57806	1.04092	0.307607	0.779559
569735	18	slco3a1	-	0.566886	8.47706	1.03948	0.307943	0.779559
100148058	5	si:dkeyp-72a4.1	-	0.35619	8.71571	1.03673	0.308584	0.779559
353365	12	anxa11b	+	-0.975013	5.41326	1.03591	0.308774	0.779559
568951	12	map2k4b	-	0.558737	9.73049	1.03559	0.30885	0.779559
403039	9	igfbp5b	-	-0.781847	5.96218	1.03477	0.309041	0.779559
798080	1	prokr1a	-	-0.256998	6.37261	1.03415	0.309185	0.779559
393695	19	necap1	+	0.394175	8.66558	1.03143	0.309823	0.779559
405839	20	eif2b2	-	0.400703	10.0829	1.03114	0.309892	0.779559
559247	9	zak	-	0.79164	7.44165	1.02892	0.310413	0.779559
553186	21	barhl1b	-	-0.788044	6.25646	1.02804	0.31062	0.779559
767792	12	rsph10b	+	0.435225	7.97567	1.02767	0.310707	0.779559
368925	6	srsf3a	-	0.33505	8.64158	1.02682	0.310907	0.779559
394081	22	bysl	-	-0.653988	7.49957	1.02614	0.311068	0.779559
30366	8	fzd10	-	-0.454613	5.72998	1.02559	0.311198	0.779559
402943	15	stard10	+	0.506528	7.25124	1.02532	0.311261	0.779559
569034	21	pacs1a	+	-0.824431	7.93423	1.02493	0.311352	0.779559
406439	15	sh3bp5la	-	-0.628987	8.21145	1.02246	0.311935	0.780363
373103	18	pak1	+	0.438882	9.6179	1.02055	0.312388	0.780838
573084	5	tbx2a	-	-0.578399	7.08972	1.01682	0.313274	0.781151
799147	4	si:ch211-240l19.6	-	-0.356909	6.34913	1.01612	0.313442	0.781151
321940	20	xrn2	-	0.298344	6.61488	1.01555	0.313578	0.781151
692277	1	arhgap10	+	0.706999	8.05827	1.01408	0.313926	0.781151
393239	7	ostc	+	-0.7712	6.80371	1.01384	0.313984	0.781151
445063	7	zgc:92429	-	-0.411845	5.34438	1.01267	0.314263	0.781151
386967	2	stam	+	0.955759	6.19263	1.012	0.314425	0.781151
569898	2	dlgap1a	+	0.201524	9.0839	1.01018	0.314859	0.781151
30527	14	msx1a	-	-0.336084	9.91167	1.00918	0.315099	0.781151
794108	10	nipblb	-	0.380825	10.2452	1.00902	0.315137	0.781151
791454	1	dand5	+	0.290447	8.93377	1.00324	0.316529	0.783949
100148916	20	usp46	+	0.821002	5.96389	1.00214	0.316793	0.78395
768152	23	ube2t	+	-0.948174	6.2689	0.997324	0.317959	0.784261
326634	5	slc14a2	+	0.433286	4.82019	0.997144	0.318003	0.784261
100149572	11	arfgap1	-	0.775243	7.11067	0.995647	0.318366	0.784261
799963	7	gpt2	+	-0.545863	8.75505	0.99529	0.318453	0.784261
368241	17	egr2a	-	0.399633	9.10146	0.994758	0.318582	0.784261
100538108	12	plaub	+	0.354189	7.33485	0.994038	0.318757	0.784261
334665	20	rdh14b	-	0.498768	9.39896	0.994017	0.318763	0.784261
334466	3	atp13a1	+	0.368462	10.2039	0.991918	0.319274	0.784871
556575	1	lratb.2	+	0.500155	7.60995	0.990616	0.319592	0.785004
541423	17	smyd2a	-	-0.484163	8.68443	0.98644	0.320614	0.786168
100537897	16	tpbgl	-	0.607277	9.97679	0.98516	0.320928	0.786168
503755	5	zgc:110796	+	0.807005	7.52259	0.985036	0.320959	0.786168
326887	20	gopc	+	0.945869	6.13813	0.982061	0.32169	0.786168
574004	3	myl4	-	-0.406409	5.48151	0.981636	0.321795	0.786168
327515	13	eif3s10	+	0.736106	8.20388	0.981458	0.321839	0.786168
100006598	9	hoxd12a	-	0.483358	8.27757	0.981154	0.321914	0.786168
777766	10	ubc	+	1.13286	6.2814	0.976851	0.322977	0.788118
796410	17	fut9a	-	-0.206905	8.64222	0.974846	0.323474	0.78847
560060	20	daam1b	-	-0.269831	6.41468	0.973439	0.323824	0.78847
557908	20	mettl13	-	0.914339	6.33792	0.973067	0.323916	0.78847
550339	21	wdr73	-	0.702557	4.81095	0.971625	0.324275	0.788475
373868	24	cdk8	+	0.614446	7.36901	0.970306	0.324604	0.788475
100034489	19	scxa	+	0.212227	8.51723	0.967535	0.325296	0.788475
559251	6	zp2l2	-	0.458363	5.84105	0.966113	0.325651	0.788475
394032	16	irx2a	-	0.325872	9.03046	0.965542	0.325794	0.788475
378746	4	atp2b1a	-	0.560087	8.77175	0.965267	0.325863	0.788475
560294	9	tbl1x	-	0.914484	7.68347	0.965196	0.325881	0.788475
108178997	24	cdk13	-	0.289207	11.3601	0.964573	0.326037	0.788475
393327	2	proca	-	-0.368906	7.87809	0.963368	0.32634	0.788566
559194	2	ptmab	-	0.560212	8.71039	0.960512	0.327058	0.789132
321745	5	wdr36	-	0.575923	7.75667	0.960329	0.327104	0.789132
565062	21	tor1	+	0.308151	8.1349	0.958576	0.327546	0.789558
553596	3	grapa	-	-0.827551	7.34204	0.956204	0.328145	0.789759
664770	5	slc6a4b	-	0.722069	5.57481	0.956146	0.32816	0.789759
559725	15	tnfrsf19	-	-0.549089	7.68284	0.954948	0.328463	0.78985
561390	13	ide	+	-0.542136	8.29649	0.949241	0.329913	0.792696
562755	8	naif1	+	0.84317	6.28464	0.943015	0.331504	0.795876
393805	22	mid1ip1b	-	-0.795943	8.49619	0.94092	0.332041	0.795899
359831	14	fgf24	-	0.432784	9.20217	0.940894	0.332048	0.795899
337158	3	col1a1a	+	0.707689	6.10081	0.938861	0.332571	0.796511
407086	1	junba	-	0.447865	9.66251	0.935389	0.333467	0.798015
335628	7	cldnd1a	+	0.387811	10.2194	0.934141	0.333789	0.798145
553621	15	nxn	-	-0.570631	9.19449	0.928387	0.335282	0.800725
494168	13	six1a	-	-0.762467	6.37622	0.927912	0.335406	0.800725
564934	6	zeb2b	-	0.353902	9.62755	0.926871	0.335677	0.80073
492783	15	dhrs13a.3	-	-0.374626	6.40226	0.925009	0.336163	0.800857
447831	6	ccdc85al	-	0.37367	9.579	0.924278	0.336354	0.800857
445251	3	carm1	+	0.577809	8.37714	0.923161	0.336646	0.800857
558162	24	rmdn1	-	-0.509822	7.56627	0.92255	0.336806	0.800857
565426	13	si:ch211-67f13.7	+	0.874036	7.16456	0.918037	0.337991	0.80173
100334848	21	bicdl2l	+	-0.456621	7.95666	0.916874	0.338297	0.80173
795261	11	ugt1b7	+	0.226693	6.81931	0.916529	0.338388	0.80173
100310772	21	mir222b	-	0.754815	4.01522	0.9154	0.338686	0.80173
570746	1	zic2b	+	-0.637009	6.9542	0.915095	0.338766	0.80173
556229	25	aass	+	0.509217	5.35506	0.915007	0.338789	0.80173
436943	5	cryabb	+	0.611902	5.56282	0.91114	0.339812	0.803511
100037308	16	calhm5.1	-	0.369291	8.29597	0.907107	0.340883	0.803744
793445	8	prr16	+	0.444153	9.48036	0.906072	0.341159	0.803744
541348	12	bccip	-	0.728757	6.62719	0.905912	0.341201	0.803744
394248	19	prrc2a	-	-0.334957	6.35924	0.904846	0.341486	0.803744
324984	11	txlng	-	-0.664509	5.06563	0.904729	0.341517	0.803744
606579	5	inpp5e	-	0.269561	8.00929	0.903225	0.341918	0.803744
449674	11	park7	+	-0.59328	7.69734	0.90256	0.342096	0.803744
100124605	25	zgc:173585	-	-0.411593	8.09409	0.902013	0.342243	0.803744
564926	16	cep76	-	-0.483333	8.40756	0.901647	0.34234	0.803744
406323	11	chia.1	+	-0.357964	5.03566	0.89964	0.342878	0.804058
100037309	3	srebf2	+	0.208503	8.42287	0.898711	0.343128	0.804058
445147	23	rbms2b	+	-0.509767	9.39513	0.896713	0.343665	0.804058
415158	6	cycsb	-	0.577701	8.04879	0.895194	0.344074	0.804058
58042	9	tbr1b	-	0.396204	9.11272	0.895174	0.344079	0.804058
405898	20	pak7	+	0.293181	7.65226	0.894376	0.344294	0.804058
393707	6	bcl6aa	-	0.705135	8.03079	0.894114	0.344365	0.804058
100150304	1	gucy1b1	+	0.668304	8.55966	0.892012	0.344933	0.804521
100033696	20	mir203b	+	0.259189	8.0575	0.888665	0.345839	0.804521
565937	4	mrps10	-	0.836627	6.31222	0.888488	0.345887	0.804521
393995	2	gpc1b	+	-0.401662	9.25613	0.88634	0.346471	0.804521
100150054	13	cyp1b1	+	0.346574	9.79258	0.885452	0.346713	0.804521
406543	24	pabpn1	-	-0.524699	9.38489	0.884529	0.346964	0.804521
393955	1	ankrd10a	+	1.11782	5.34039	0.88275	0.34745	0.804521
325855	11	timeless	+	0.259034	7.64501	0.880713	0.348006	0.804521
368905	17	rab3gap2	-	0.660991	7.85671	0.878221	0.348689	0.804521
751629	10	kmt5aa	+	0.555553	8.51045	0.876743	0.349095	0.804521
572324	11	b3galt6	+	-0.243774	8.0783	0.876659	0.349118	0.804521
100033611	13	mir30c	+	0.310629	7.52481	0.876284	0.349222	0.804521
100331536	9	tmtops2b	-	0.350363	7.46654	0.876282	0.349222	0.804521
568029	20	exoc8	+	0.971472	5.02891	0.876136	0.349262	0.804521
368235	19	yars1	+	0.771384	4.48084	0.87475	0.349644	0.804521
334381	8	wrap73	-	-0.769435	7.48059	0.874332	0.349759	0.804521
448867	24	prmt6	+	0.538869	8.66855	0.874049	0.349837	0.804521
565088	17	rpusd2	-	0.672158	7.53632	0.873686	0.349937	0.804521
321795	18	fkbp4	+	0.228566	7.99907	0.872999	0.350126	0.804521
436692	8	entpd4	+	-0.796379	8.03608	0.872643	0.350225	0.804521
767721	6	uhmk1	+	-0.458195	8.44009	0.869954	0.350968	0.804521
797829	3	flr	+	-0.312177	6.73467	0.869411	0.351118	0.804521
556702	25	yars2	+	0.928827	8.99162	0.866978	0.351793	0.804521
368737	6	pa2g4a	+	0.770829	7.76054	0.865576	0.352183	0.804521
404632	7	tmem208	+	-0.97235	6.96458	0.86517	0.352296	0.804521
796446	17	adprhl2	+	1.04709	6.08933	0.864849	0.352385	0.804521
567365	20	akap12b	-	0.28659	6.54076	0.8637	0.352705	0.804521
402920	13	lhcgr	+	0.901617	5.7822	0.863578	0.352739	0.804521
393339	25	slc5a12	-	0.261733	7.30662	0.861571	0.3533	0.804521
30315	5	foxn4	-	0.318644	8.93812	0.861404	0.353346	0.804521
101882557	2	si:ch1073-339l18.2	+	0.550134	8.67651	0.861344	0.353363	0.804521
402796	13	cdkn3	-	0.659726	7.73838	0.860747	0.35353	0.804521
30082	13	khdrbs1a	-	-1.02774	6.63612	0.860121	0.353705	0.804521
550448	22	sde2	-	0.58605	7.95027	0.859779	0.353801	0.804521
446130	10	si:ch211-237l4.6	+	0.307986	8.75245	0.858989	0.354022	0.804521
347743	8	selenoh	+	-0.940042	5.90068	0.857156	0.354536	0.805075
557026	20	adcy1a	-	0.229013	9.82332	0.854629	0.355246	0.80526
394009	23	srm	+	0.538959	6.24769	0.853484	0.355569	0.80526
799070	20	zgc:194224	-	0.503881	8.76759	0.85303	0.355697	0.80526
641570	2	impad1	-	0.668903	7.46573	0.851992	0.35599	0.80526
405815	23	irf10	+	0.576476	8.71144	0.851867	0.356025	0.80526
100141348	13	ccdc85a	-	0.326881	8.61432	0.851103	0.35624	0.80526
562149	22	sdhb	+	0.64376	8.32598	0.849569	0.356674	0.805629
792229	24	sh3glb1a	+	0.319038	8.12924	0.846956	0.357415	0.806305
406563	19	zgc:85936	+	0.482731	9.03864	0.846265	0.357611	0.806305
402951	20	znf410	+	0.632491	7.80765	0.845527	0.357821	0.806305
335866	13	irf2bp2a	-	-0.375143	10.5584	0.844697	0.358057	0.806305
445092	21	olfm1b	+	0.462285	8.30194	0.841282	0.35903	0.806323
324141	12	foxk2	-	-0.487508	10.2166	0.841126	0.359075	0.806323
393762	3	si:ch73-141c7.1	-	0.570771	7.77791	0.839883	0.35943	0.806323
100150394	21	or125-8	+	0.240176	8.08257	0.83957	0.35952	0.806323
553755	21	atp5fa1	+	0.801922	9.11242	0.836897	0.360286	0.806323
557834	20	itpa	+	0.881385	5.92796	0.836532	0.360391	0.806323
386769	24	ptprma	-	0.294755	10.5861	0.834862	0.36087	0.806323
323501	8	seta	-	-0.122967	8.4173	0.833932	0.361138	0.806323
100006246	12	dhx32a	+	-0.501829	5.70774	0.833219	0.361343	0.806323
30299	6	ihhb	-	0.537907	8.81705	0.83229	0.361611	0.806323
795573	8	prf1.6	-	0.260182	6.7079	0.832202	0.361637	0.806323
566685	5	arrdc3a	-	0.527827	8.60415	0.830072	0.362252	0.806323
447903	10	dhrs13a.2	-	0.290867	7.50216	0.829355	0.362459	0.806323
550248	12	zgc:110716	+	0.365247	9.0947	0.829299	0.362475	0.806323
558031	17	efcab2	+	-0.545087	6.23438	0.82898	0.362568	0.806323
570133	6	fam83c	-	0.454096	8.51272	0.828712	0.362645	0.806323
561797	5	si:ch211-106a19.1	-	-0.612325	7.9086	0.828629	0.362669	0.806323
30455	5	lhx3	+	-0.616783	6.16865	0.825776	0.363497	0.807434
402996	15	eif4h	-	0.385045	9.60249	0.82229	0.364512	0.807434
336153	6	grm2a	-	-0.129634	9.19279	0.821834	0.364645	0.807434
550384	20	zgc:112001	+	-0.446375	9.99734	0.82159	0.364716	0.807434
335625	2	adcyap1b	-	-0.73912	6.41375	0.821444	0.364758	0.807434
567859	1	si:ch211-114l13.7	-	0.333297	10.0478	0.821314	0.364796	0.807434
108449885	13	npas4l	+	0.394437	7.7119	0.8195	0.365326	0.808006
553734	13	scdb	-	0.336323	8.25392	0.817615	0.365878	0.808207
393926	25	idh3a	+	-0.599426	7.99959	0.817336	0.36596	0.808207
553511	24	tmeff1b	-	0.356987	10.1448	0.815224	0.36658	0.808921
449009	2	wdr33	-	-0.38796	5.20688	0.814276	0.366859	0.808921
368671	2	homeza	+	0.554629	7.77041	0.813344	0.367134	0.808921
415170	10	slc12a2	+	0.389373	10.0642	0.811726	0.36761	0.808921
325179	15	inppl1a	-	0.603058	7.84936	0.811152	0.36778	0.808921
406442	25	amfra	-	0.826105	6.55969	0.80991	0.368147	0.808921
326067	10	march5l	-	0.629904	7.66149	0.808324	0.368616	0.808921
30468	2	atp1b3a	-	-0.62308	6.68038	0.80815	0.368668	0.808921
30331	2	cahz	-	0.492377	7.75852	0.807738	0.36879	0.808921
30546	16	ntrk1	-	0.284594	6.96564	0.807027	0.369001	0.808921
324244	2	tpm4b	-	-0.934841	9.7	0.804706	0.36969	0.809691
450038	3	eef2kmt	-	0.297323	4.93714	0.803059	0.37018	0.809691
30525	8	foxd2	+	0.379398	7.59683	0.802874	0.370235	0.809691
360141	17	gnrh3	+	1.19037	5.81896	0.800265	0.371014	0.809691
387000	8	slc25a37	+	-0.548769	8.76537	0.799511	0.37124	0.809691
553961	9	il17d	-	0.341544	8.99292	0.79861	0.371509	0.809691
406394	20	yy1b	-	0.323462	10.705	0.798592	0.371515	0.809691
322614	13	arg2	+	-0.649668	7.13414	0.797895	0.371723	0.809691
327172	2	stap2a	+	-0.394688	8.18553	0.797641	0.371799	0.809691
556870	5	tbx3a	-	0.354929	10.0597	0.795502	0.372442	0.810496
100003895	1	arfip1	-	0.889232	6.68721	0.793945	0.37291	0.810763
327127	23	otud4	+	0.675292	6.75779	0.793285	0.373109	0.810763
569589	20	arid1b	-	0.519551	7.66417	0.791368	0.373687	0.810842
368263	14	zic3	-	0.295364	9.11165	0.790739	0.373877	0.810842
449778	18	dtwd1	+	-0.352846	9.93731	0.790214	0.374035	0.810842
393227	4	usp44	-	0.393874	8.76468	0.789503	0.37425	0.810842
65233	13	six4a	-	-0.317499	9.45888	0.788655	0.374507	0.810842
503707	16	upp1	-	0.942677	6.97899	0.783053	0.376209	0.812117
799739	17	spata17	+	-0.423772	7.29029	0.78149	0.376686	0.812117
79378	2	agxtb	-	0.481214	8.29375	0.781259	0.376756	0.812117
553384	12	cox10	+	-1.06479	7.22797	0.780808	0.376894	0.812117
431744	23	sh3bgrl2	+	0.61947	7.01985	0.780767	0.376907	0.812117
100136839	9	igf2bp2a	-	0.628882	7.71802	0.780507	0.376986	0.812117
570025	24	zgc:174877	-	-0.622988	8.92992	0.780443	0.377006	0.812117
560281	3	flii	-	-0.538093	8.13947	0.778572	0.377578	0.812173
321247	22	ftsj3	+	0.373096	10.1184	0.777747	0.377831	0.812173
100301575	22	LOC100301575	+	0.262947	8.004	0.777685	0.37785	0.812173
30129	5	dmrt2a	+	0.398687	7.93916	0.775401	0.378551	0.813093
569904	16	hmgn2	+	0.848066	7.20549	0.773794	0.379046	0.813314
560317	19	si:dkey-222b8.1	+	0.621561	8.22977	0.773238	0.379217	0.813314
791209	23	zgc:158254	+	-0.387861	8.66052	0.770267	0.380135	0.813314
568159	19	ago3b	+	0.578513	7.97595	0.76869	0.380623	0.813314
30606	23	rarga	+	-0.293303	8.23733	0.768412	0.380709	0.813314
30269	7	shha	+	0.415829	9.13508	0.767276	0.381061	0.813314
445278	15	cldn8	+	-0.199116	8.63821	0.7654	0.381644	0.813314
352941	5	zdhhc8b	-	0.498213	8.23971	0.765365	0.381655	0.813314
445101	11	rpusd4	+	-0.547974	7.40513	0.765335	0.381664	0.813314
556360	15	stim1a	+	-0.562921	6.91363	0.765132	0.381727	0.813314
569582	7	mex3b	-	-0.388468	8.36329	0.764638	0.381881	0.813314
447844	3	slc35b1	-	-0.414112	8.88618	0.763827	0.382134	0.813314
503756	9	gpm6bb	-	0.301421	4.40221	0.763074	0.382368	0.813314
368852	17	ap4s1	-	0.199897	5.32019	0.76193	0.382725	0.813314
266676	12	dnah9	-	0.572514	8.19424	0.761082	0.38299	0.813314
373129	3	kdelr2a	-	-0.634169	7.59509	0.760969	0.383025	0.813314
100033753	1	mir740	+	0.191013	8.58796	0.757614	0.384076	0.814916
503744	25	nfybb	+	0.317463	9.27625	0.756815	0.384327	0.814916
570618	25	hist2h3c	+	0.257515	9.11498	0.752198	0.385781	0.817417
405810	14	ehd1a	-	-0.759633	6.64104	0.750884	0.386196	0.817442
100147894	24	jph1a	-	0.294013	10.232	0.750423	0.386342	0.817442
327299	3	zgc:66160	-	0.352263	9.58906	0.747729	0.387196	0.818667
394065	15	ppm1da	+	0.552383	9.42549	0.745659	0.387854	0.819345
794171	3	suz12a	-	-0.483096	8.7666	0.744989	0.388067	0.819345
406648	19	ppt1	-	-0.387617	4.86999	0.743229	0.388628	0.819711
791105	11	ghrh	-	-0.308791	8.62797	0.742718	0.388792	0.819711
406420	2	wls	-	0.21419	6.98665	0.739224	0.38991	0.820569
450034	21	cdkn2aipnl	-	0.508263	8.51499	0.738137	0.390258	0.820569
568214	2	chd8	-	-0.461867	8.26954	0.737696	0.3904	0.820569
83415	13	six2a	+	0.555388	7.38158	0.737569	0.390441	0.820569
553446	16	LOC553446	-	-0.383028	8.57046	0.737146	0.390577	0.820569
30176	23	twist3	+	-0.243894	8.00142	0.735241	0.39119	0.821069
561042	5	shisa2a	+	0.341867	9.78754	0.732099	0.392204	0.821069
573145	1	khsrp	-	-0.318575	10.4175	0.73119	0.392498	0.821069
450058	1	zgc:101679	-	-0.861055	5.34875	0.730961	0.392572	0.821069
767782	7	zgc:154164	-	-0.357734	9.24748	0.730955	0.392574	0.821069
393693	9	sap18	-	0.729442	7.58414	0.730758	0.392637	0.821069
30155	1	tenm3	+	-0.322754	9.53952	0.730426	0.392745	0.821069
30544	7	sox17	-	-0.448685	7.46638	0.728736	0.393293	0.821638
553359	9	acvr2aa	-	0.385908	8.90874	0.727105	0.393823	0.821775
100005958	22	si:ch73-138e16.2	+	0.271186	7.5404	0.726228	0.394109	0.821775
252851	20	mycn	+	0.45703	8.43514	0.725987	0.394187	0.821775
570720	22	cept1b	-	-0.450584	9.06661	0.724248	0.394754	0.822092
795670	12	llgl2	-	-0.71817	7.16628	0.723827	0.394892	0.822092
563810	7	lto1	+	0.490796	8.28295	0.719772	0.396219	0.824279
393444	7	pygmb	+	0.456884	8.91499	0.71837	0.396679	0.82466
447889	2	pnp5b	-	-0.420774	8.47344	0.71248	0.398622	0.828121
571870	12	sec24c	-	0.514175	8.22705	0.710776	0.399186	0.828372
799704	19	kcnk9	+	-0.45461	9.47705	0.709762	0.399523	0.828372
796074	7	jac9	-	-0.376449	6.13032	0.709598	0.399577	0.828372
334626	18	eif3m	+	-0.506286	7.96407	0.707706	0.400207	0.829099
563254	12	kbtbd2	+	0.401288	6.44585	0.706685	0.400547	0.829226
321938	3	cyth1a	-	0.48052	8.67037	0.704023	0.401435	0.829386
563294	25	stoml1	+	-0.142015	7.71483	0.703908	0.401474	0.829386
336679	8	csde1	-	-0.714569	8.2284	0.703411	0.40164	0.829386
373130	8	dffb	+	0.476825	5.57579	0.70131	0.402344	0.829386
724013	22	gipc3	+	-0.610984	7.86945	0.699497	0.402953	0.829386
777735	2	fgf12a	+	-0.313342	8.85125	0.699445	0.40297	0.829386
84040	21	clic3	-	-0.329272	4.95378	0.699401	0.402985	0.829386
323882	17	insm1b	+	0.232597	10.9726	0.699305	0.403017	0.829386
393263	5	ddrgk1	-	0.373556	6.65849	0.698967	0.403131	0.829386
799294	22	cbx6a	-	0.432891	8.94302	0.697429	0.403649	0.82941
406619	21	nnt	-	-0.693316	7.6785	0.697277	0.4037	0.82941
100003476	9	fam117bb	+	0.500921	8.31059	0.694039	0.404794	0.831026
550606	22	atpaf1	+	-0.545002	9.1642	0.693297	0.405045	0.831026
393934	14	ube2d2	+	0.44235	8.65558	0.689305	0.406401	0.83295
554135	11	atp5f1b	+	0.575633	7.24308	0.68887	0.406549	0.83295
394144	4	cnot4b	-	0.654868	7.50415	0.688069	0.406822	0.83295
553182	8	crybb2	+	0.205262	6.61221	0.685193	0.407804	0.833182
572435	2	eif4g1a	+	0.577416	7.62144	0.684639	0.407994	0.833182
100005403	19	tmem65	+	-0.52519	8.95367	0.683225	0.408478	0.833182
394235	22	pfn2	-	0.274942	8.18573	0.682563	0.408705	0.833182
80787	16	slc6a3	-	0.300657	7.2222	0.681198	0.409174	0.833182
449996	22	ccnd3	-	0.249982	9.33092	0.680931	0.409266	0.833182
566703	20	znf395b	-	-0.547104	7.52902	0.680657	0.409361	0.833182
321714	21	setb	-	0.442278	8.85614	0.679995	0.409588	0.833182
436709	7	psmd9	+	0.417027	5.54857	0.679714	0.409685	0.833182
406667	1	pi4k2a	+	0.361527	9.86801	0.679281	0.409835	0.833182
415107	16	bves	+	0.357654	7.99754	0.676647	0.410744	0.833182
558508	11	ugt1b1	+	0.248249	6.45279	0.674667	0.411429	0.833182
100001681	8	kcnd1	+	0.205343	8.24959	0.672864	0.412055	0.833182
445227	8	ifrd2	+	-0.752954	7.56312	0.672823	0.412069	0.833182
560257	13	dcaf5	-	0.337352	10.15	0.671756	0.41244	0.833182
100141362	24	dipk2ab	-	0.241418	6.79287	0.670487	0.412882	0.833182
777704	2	zgc:123035	-	0.499575	8.41196	0.669865	0.413099	0.833182
100535764	19	ago4	-	1.50569	5.75504	0.669232	0.413319	0.833182
402929	20	evlb	-	0.444308	8.21014	0.667918	0.413778	0.833182
100149582	2	si:ch211-71m22.1	-	-0.604044	6.73496	0.666394	0.414312	0.833182
322325	5	rnf128a	-	0.763023	5.00808	0.666179	0.414387	0.833182
402894	1	smim14	-	1.00052	4.73291	0.665049	0.414783	0.833182
571698	15	cadm2b	+	-0.666832	5.13331	0.664447	0.414994	0.833182
557962	19	spire1a	+	0.543879	8.45913	0.664364	0.415023	0.833182
570410	20	ptger2b	+	0.523817	8.07965	0.663973	0.415161	0.833182
494085	23	pink1	+	0.76468	6.77823	0.663973	0.415161	0.833182
403086	2	gpt2l	+	-0.68849	6.57615	0.663637	0.415279	0.833182
58027	18	spon1a	+	0.386793	8.70533	0.663383	0.415368	0.833182
100141342	8	kcnq2a	-	-0.326397	8.70237	0.663221	0.415425	0.833182
573683	13	sobpa	+	0.563126	8.39971	0.662735	0.415596	0.833182
58215	21	fech	+	0.533525	8.35023	0.662657	0.415624	0.833182
562668	20	vash2	+	0.441581	8.89857	0.661745	0.415945	0.833182
102216265	12	sox8a	-	0.37988	7.54849	0.661102	0.416171	0.833182
767774	21	esm1	-	0.375483	8.38347	0.659427	0.416762	0.833235
563207	20	ptrhd1	-	-0.71535	6.07902	0.658919	0.416942	0.833235
449658	2	paxip1	-	0.560668	7.75069	0.658649	0.417037	0.833235
406735	19	hnrnpr	-	-0.255085	10.3638	0.656782	0.417698	0.833597
405828	20	nup43	+	-1.22932	5.46609	0.656478	0.417806	0.833597
30174	3	nog1	-	0.230509	10.6592	0.655767	0.418058	0.833597
566632	14	med12	+	-0.527765	8.14714	0.650878	0.419799	0.836323
403306	5	rtn4r	-	-0.376155	9.33906	0.650338	0.419992	0.836323
394014	14	wdr1	+	0.452344	9.47957	0.649195	0.420401	0.836323
492357	5	pgam5	+	-0.454236	8.08799	0.64878	0.420549	0.836323
447815	8	rimkla	+	-0.456142	8.4865	0.647407	0.421041	0.836569
795099	23	egr4	+	0.203492	10.0053	0.646867	0.421235	0.836569
562840	24	rdh10a	-	-0.743581	7.25981	0.64456	0.422064	0.837095
321832	13	ube2d3	-	-0.26046	5.92946	0.644453	0.422103	0.837095
30080	6	mitfa	+	0.202529	7.64563	0.643496	0.422448	0.837095
563613	2	eif2b5	+	0.50317	8.56287	0.643005	0.422625	0.837095
30066	20	meis2b	-	0.409565	7.59634	0.640817	0.423415	0.837722
550430	7	mpped2a	+	0.553433	7.41634	0.639388	0.423933	0.837722
100003903	1	rap2ab	+	0.297159	9.48231	0.639147	0.42402	0.837722
723995	1	lgalsla	+	0.569743	7.54976	0.639017	0.424067	0.837722
568008	22	wwtr1	+	0.36418	8.3754	0.638134	0.424387	0.837763
378723	22	sox2	-	-0.283762	8.45694	0.637409	0.42465	0.837763
550284	13	wdr92	+	-0.3977	7.21679	0.634852	0.425581	0.839043
569698	21	mapk10	+	-0.360585	8.11219	0.632606	0.426401	0.839398
558037	21	zgc:162239	-	0.594954	6.25205	0.63183	0.426685	0.839398
100004307	18	nrn1la	-	0.41306	8.23093	0.631545	0.426789	0.839398
393978	2	ubtfl	-	0.431761	9.52184	0.631273	0.426889	0.839398
335206	11	arrdc2	+	0.444791	7.66566	0.628386	0.427948	0.840724
562666	15	cluha	-	0.575007	8.15551	0.627896	0.428128	0.840724
563475	20	trmt6	-	0.243664	6.32495	0.62688	0.428502	0.840893
102031126	10	tmtops3b	+	-0.451698	7.20379	0.626129	0.428779	0.840893
492339	9	creg2	-	-0.367657	9.50445	0.624801	0.429269	0.841299
555979	2	slc22a23	-	-0.318009	10.4615	0.6211	0.430639	0.843218
436962	6	gata2b	+	0.443673	7.36954	0.620626	0.430815	0.843218
171465	23	phc2a	-	0.329846	4.96095	0.618673	0.431541	0.844085
406791	13	hk1	-	-0.494452	5.75945	0.61711	0.432123	0.844352
406724	20	zbtb2b	+	-0.526768	8.18428	0.616548	0.432333	0.844352
30489	21	bfb	-	0.315331	5.00774	0.616025	0.432528	0.844352
561647	17	htr1b	+	0.508618	7.4198	0.613481	0.43348	0.845041
100033555	22	mir9-4	+	0.32224	8.97558	0.612721	0.433765	0.845041
403308	15	rtn4rl1b	+	-0.290645	6.79059	0.61251	0.433844	0.845041
81886	24	vipr2	+	-0.62313	6.36236	0.61205	0.434017	0.845041
327538	21	ccdc82	+	0.608684	7.42292	0.609715	0.434895	0.846198
30474	21	rx3	+	0.308126	9.43725	0.607861	0.435595	0.847005
436704	2	rgs20	-	0.273768	7.72641	0.606836	0.435982	0.847205
403146	10	akt2l	-	0.291304	9.63462	0.604963	0.436691	0.848029
30295	8	rho	-	-0.124063	9.04185	0.603692	0.437173	0.848411
386801	9	agps	-	0.384521	9.05543	0.601118	0.438152	0.84973
569643	7	zgc:114045	+	0.369262	8.95776	0.599331	0.438833	0.84973
100150503	15	or128-4	-	-0.169482	4.98663	0.599089	0.438926	0.84973
402988	18	dnaaf4	+	-0.26516	6.78431	0.59891	0.438994	0.84973
445114	9	cdk5r2b	+	0.512015	7.1535	0.597661	0.439472	0.850102
30369	9	fzd7a	-	0.359838	9.54649	0.59588	0.440154	0.85087
360137	15	dixdc1a	+	0.230631	7.10201	0.59489	0.440534	0.851052
565431	5	golga2	-	-0.575667	8.05745	0.593338	0.441131	0.851652
554477	4	pfkfb3	-	0.951305	4.44749	0.591959	0.441663	0.852126
334470	3	foxk1	-	0.463624	9.37189	0.590424	0.442255	0.852178
407688	2	sft2d3	+	0.48389	7.60318	0.588228	0.443105	0.852178
387256	13	foxi2	+	-0.421395	6.45631	0.588069	0.443167	0.852178
406513	17	spred1	-	0.419405	8.66214	0.587687	0.443315	0.852178
368199	17	bdkrb1	-	-0.184818	7.7346	0.58758	0.443356	0.852178
492786	20	brox	-	0.287142	7.08558	0.587131	0.443531	0.852178
565782	13	nkx6.2	+	0.246201	10.2786	0.586711	0.443694	0.852178
100003254	12	mta3	+	-0.445699	8.14027	0.585309	0.444239	0.852296
561489	2	kifap3b	+	0.645644	7.62236	0.584111	0.444705	0.852296
563467	18	slc17a8	+	-0.138151	7.5611	0.5813	0.445803	0.852296
568055	23	ppp1r14c	-	-0.854667	7.94282	0.581295	0.445805	0.852296
798655	22	tmem264	-	0.310664	5.90459	0.581241	0.445826	0.852296
170783	11	mkrn2	-	-0.378452	8.74378	0.58068	0.446046	0.852296
735295	20	faslg	+	-0.201393	6.74963	0.580527	0.446106	0.852296
326929	2	eef2b	+	0.412802	8.4956	0.580372	0.446166	0.852296
324413	11	bhlhe40	-	0.553802	7.63747	0.579951	0.446332	0.852296
101885477	18	bncr	+	0.285767	9.14103	0.57838	0.446948	0.852747
564527	25	wwp2	+	0.469508	8.88738	0.577889	0.447141	0.852747
563766	22	npb	+	-0.361822	8.77012	0.57715	0.447432	0.852756
100038788	22	ssuh2.4	-	0.35673	5.80196	0.576158	0.447822	0.852954
30636	12	six3b	+	0.296147	9.34622	0.575289	0.448165	0.853061
393404	23	fbxo30b	-	0.671897	5.89927	0.573738	0.448777	0.853204
795635	4	vhll	+	-0.364106	6.13034	0.572347	0.449328	0.853204
393930	24	bhlhe22	+	-0.309365	9.3747	0.571445	0.449685	0.853204
449817	23	kansl2	+	0.280092	6.01543	0.570584	0.450027	0.853204
100005885	17	spdya	+	0.254289	8.08278	0.570575	0.45003	0.853204
368888	13	sertad2b	+	0.329811	9.23044	0.570042	0.450242	0.853204
550516	9	creb1b	-	0.709751	7.56487	0.569672	0.450389	0.853204
436639	8	tjp2b	+	0.215803	7.02551	0.568978	0.450665	0.853204
558477	5	f2r	+	0.26895	8.18859	0.56859	0.45082	0.853204
503758	16	slc25a32b	+	-0.679734	5.67184	0.565343	0.452116	0.855113
114463	11	mafbb	-	0.417881	8.74254	0.564287	0.452538	0.855272
407693	17	esrrb	+	-0.205335	9.09539	0.563045	0.453036	0.855272
751732	1	zgc:153247	-	0.417598	8.64272	0.562982	0.453061	0.855272
554095	8	fabp1b.1	+	-0.264812	4.68654	0.560584	0.454025	0.856242
447910	4	nudt4b	-	0.357036	8.83756	0.560156	0.454197	0.856242
58050	19	hoxa4a	+	0.20958	8.63679	0.559253	0.454561	0.856242
560115	18	loxl1	-	-0.221525	8.27918	0.557941	0.455091	0.856242
565268	7	arhgef11	-	0.569732	8.24749	0.556592	0.455637	0.856242
58129	13	fgfr3	-	-0.385742	8.59242	0.555457	0.456096	0.856242
447926	8	zgc:103670	+	0.568961	7.90201	0.555185	0.456207	0.856242
541395	16	lim2.5	-	-0.140684	8.97095	0.554965	0.456296	0.856242
373871	18	grk7b	-	0.190291	6.22492	0.554882	0.45633	0.856242
561453	3	trim35-23	-	0.293012	7.78811	0.554487	0.45649	0.856242
100002680	10	msi2a	+	0.34622	8.92989	0.553874	0.456739	0.856242
570700	19	kpnb1	+	1.69468	8.36477	0.552737	0.457201	0.856569
436862	20	psma6b	-	0.933455	6.54828	0.549393	0.458566	0.858231
793727	16	gnl2	+	0.712707	7.04479	0.549151	0.458665	0.858231
795807	1	clrn2	+	0.348267	7.81658	0.54674	0.459653	0.859539
548348	8	zgc:112962	-	0.482571	8.48384	0.545332	0.460231	0.859807
393990	6	ergic3	+	0.481228	8.34452	0.544986	0.460374	0.859807
678521	3	nfixb	+	0.309405	10.1647	0.544115	0.460732	0.859937
565830	18	mapk6	-	0.378153	7.70097	0.542691	0.461319	0.860288
100007906	2	parp2	+	-0.870824	4.91267	0.54129	0.461899	0.860288
373125	5	aifm1	-	0.437637	7.91957	0.541134	0.461963	0.860288
393899	24	stau2	+	0.618995	6.6073	0.540518	0.462218	0.860288
795753	2	ghsra	-	0.635347	5.97033	0.540163	0.462365	0.860288
405784	17	runx2a	+	0.247207	7.72818	0.535745	0.464201	0.862917
561832	20	lpgat1	+	0.421756	8.77971	0.53537	0.464358	0.862917
563441	17	rasgrp3	+	-0.366022	5.0757	0.532882	0.465398	0.864068
798575	6	slc32a1	-	0.310121	9.78058	0.531971	0.465779	0.864068
317732	17	scfd1	-	0.811437	6.59192	0.531808	0.465848	0.864068
568471	22	zbtb37	-	0.63105	8.47697	0.531037	0.466171	0.864129
373110	12	birc5a	-	0.861451	5.21375	0.524061	0.469114	0.867419
100004977	5	mthfd2	+	1.14817	5.61506	0.523513	0.469347	0.867419
393844	25	znrf1	+	0.292573	10.0747	0.523373	0.469406	0.867419
322008	3	kctd5a	-	0.461136	8.42133	0.522364	0.469835	0.867419
100005331	22	ora2	+	-0.176718	8.78419	0.522123	0.469937	0.867419
558885	22	bap1	-	-0.891405	4.72861	0.522003	0.469988	0.867419
565228	19	si:ch211-215a10.4	+	0.646854	3.84978	0.521235	0.470315	0.867419
692255	1	dachc	-	0.364999	8.62327	0.520662	0.470559	0.867419
353247	23	tnnc1a	+	-0.215004	7.23134	0.518481	0.47149	0.867419
325371	7	zgc:110699	+	-0.613528	3.97695	0.518308	0.471564	0.867419
619391	9	il10rb	-	-0.330273	9.63777	0.517953	0.471716	0.867419
503760	19	poc1bl	+	0.951614	6.72378	0.517932	0.471725	0.867419
323115	22	smarcd1	-	-0.411238	8.11111	0.517912	0.471734	0.867419
393959	18	foxl1	-	0.307222	9.4425	0.516252	0.472445	0.867516
393984	5	aacs	-	0.412891	9.02515	0.514	0.473412	0.867516
393638	15	timm50	-	-0.395214	8.08037	0.51393	0.473443	0.867516
323011	13	lgi1a	+	-0.51617	8.67063	0.513575	0.473595	0.867516
116713	7	aldh1a2	-	0.529522	6.33632	0.513523	0.473618	0.867516
393128	13	manba	-	1.07287	5.78298	0.513158	0.473775	0.867516
641497	6	eefsec	-	-0.363937	9.19279	0.512658	0.473991	0.867516
368728	17	heatr5a	+	0.321372	5.41822	0.512364	0.474117	0.867516
393760	18	gnao1a	+	-0.749083	5.16787	0.511366	0.474548	0.86777
140426	5	gucy2d	-	-0.209499	6.05516	0.510316	0.475002	0.868018
393231	4	klhdc10	-	0.568505	7.09535	0.509704	0.475267	0.868018
337236	10	synj1	+	0.550697	6.6545	0.508677	0.475712	0.868298
445275	5	sdf2l1	-	-0.548021	7.05815	0.507503	0.476222	0.868696
568265	21	atp2a2b	+	0.26163	10.2717	0.506787	0.476533	0.868731
571696	4	ikbip	+	0.531189	8.62987	0.505957	0.476894	0.868858
393602	16	zbtb7b	-	0.187625	9.93582	0.505046	0.477291	0.868868
447866	10	arrdc3b	-	-0.543689	7.17168	0.503968	0.477762	0.868868
573376	10	hspa8	+	0.589663	7.46684	0.502947	0.478208	0.868868
447945	16	mrpl17	+	-0.704525	5.59794	0.502313	0.478486	0.868868
325033	7	ptprn2	+	0.350199	7.77034	0.501123	0.479007	0.868868
378728	21	siah2l	-	-0.165298	9.54551	0.500956	0.47908	0.868868
492813	8	fut9b	-	0.214078	6.95137	0.500285	0.479375	0.868868
402833	21	camsap1a	-	0.388863	7.9544	0.49914	0.479878	0.868868
100002070	2	irf4a	-	-0.342456	7.42947	0.498611	0.480111	0.868868
100538339	17	dio3a	-	0.179512	11.0944	0.498432	0.48019	0.868868
566668	20	cx28.8	+	-0.134856	9.10664	0.498022	0.480371	0.868868
321738	8	sap30bp	+	0.547009	7.25095	0.497006	0.480818	0.868868
405817	15	ppm1na	+	0.16095	7.33743	0.496792	0.480913	0.868868
100126146	1	zgc:173948	+	0.236514	8.77776	0.49655	0.48102	0.868868
393809	19	cap2	+	-0.63094	7.19126	0.495407	0.481525	0.868868
494160	1	cdk2ap2	-	-0.607786	6.77394	0.495307	0.481569	0.868868
558400	8	si:ch211-51h9.7	+	-0.293842	10.0757	0.493162	0.48252	0.869587
30499	19	evx1	-	0.268199	9.15389	0.49309	0.482552	0.869587
664692	15	lsamp	-	0.479485	6.58226	0.491236	0.483376	0.870545
406418	2	fubp1	+	-0.387031	8.20249	0.488909	0.484414	0.871571
767790	3	pdgfab	-	0.784967	6.18548	0.488647	0.484532	0.871571
777759	19	sytl1	-	0.374095	7.81011	0.487017	0.485261	0.872342
436798	16	rpp38	-	0.423668	8.41019	0.486185	0.485634	0.872342
406755	6	rp2	-	0.481415	7.70322	0.485728	0.485839	0.872342
393579	10	slc25a1a	+	0.551479	7.3252	0.484516	0.486384	0.872351
394025	20	nek2	+	-0.349123	9.10867	0.484413	0.48643	0.872351
792763	6	slc48a1b	+	0.196662	10.0077	0.478197	0.48924	0.876507
100073339	21	txndc15	-	0.769698	6.84897	0.477962	0.489347	0.876507
393517	19	nkain1	+	0.347451	9.24451	0.477338	0.489631	0.876507
64273	1	atp1b1b	+	0.545146	7.46348	0.476236	0.490132	0.876877
791647	7	pnp5a	+	0.293839	9.42766	0.473953	0.491174	0.876976
30382	16	hoxa11b	+	-0.291446	8.34571	0.473256	0.491493	0.876976
405851	1	spast	-	-0.550501	8.01007	0.473201	0.491518	0.876976
393225	8	dmap1	-	-0.190419	6.69103	0.472174	0.491989	0.876976
402934	7	rcor2	-	-0.477764	7.2447	0.470852	0.492595	0.876976
327285	21	ppp1r3b	-	0.333246	5.757	0.46926	0.493328	0.876976
337220	5	emc6	-	0.361113	8.84293	0.46902	0.493438	0.876976
100093707	17	bcl11ba	+	0.294101	9.20777	0.468591	0.493636	0.876976
791140	18	cd276	-	0.446906	7.73524	0.468411	0.493719	0.876976
493181	18	fgf7	+	-0.180049	7.42427	0.468057	0.493882	0.876976
572199	4	ngs	+	0.312135	6.3138	0.468015	0.493902	0.876976
317763	16	ttk	-	0.724169	5.98407	0.467333	0.494217	0.876976
100037361	5	zgc:158463	-	0.224387	9.75837	0.466588	0.494561	0.876976
30682	16	vegfaa	-	0.428734	7.18994	0.466504	0.4946	0.876976
30770	10	robo3	-	0.313148	5.51182	0.466004	0.494831	0.876976
552980	13	vcla	-	0.155905	8.93715	0.465502	0.495064	0.876976
798487	4	cdk17	-	-0.336454	8.67733	0.464539	0.49551	0.876976
100307075	5	wsb2	-	-0.475917	7.76769	0.464328	0.495608	0.876976
353224	10	nrarpa	-	-0.305788	9.45215	0.463948	0.495784	0.876976
450023	10	cldn5b	+	-0.212769	5.69808	0.462673	0.496378	0.877299
100000151	1	si:dkey-22o12.2	-	-0.337838	8.92044	0.461738	0.496813	0.877299
393393	12	adprm	-	0.235425	11.1872	0.461656	0.496851	0.877299
560566	16	gem	+	-0.395843	9.10564	0.459518	0.497849	0.878082
100037318	9	cerkl	-	0.29884	9.64898	0.459336	0.497934	0.878082
415182	23	cyp2aa4	+	-0.22267	5.3021	0.458185	0.498473	0.878082
555655	9	bmpr2b	+	0.408029	7.96912	0.458032	0.498545	0.878082
566269	19	zbtb10	-	-0.242994	10.2466	0.45679	0.499128	0.878082
570705	25	ldlrad3	-	-0.391852	7.48338	0.45666	0.499189	0.878082
360209	12	pvalb9	-	-0.578215	6.76431	0.456298	0.499359	0.878082
553724	6	sft2d2b	+	0.214222	8.00558	0.452159	0.501311	0.880315
503792	14	gpc2	+	0.29833	7.12027	0.451236	0.501748	0.880315
100037333	3	zgc:162612	-	-0.332323	8.77355	0.45044	0.502126	0.880315
562798	18	plekhg7	-	0.338859	6.98862	0.449541	0.502553	0.880315
450016	22	pcyt2	-	-0.438611	7.94796	0.449453	0.502595	0.880315
406741	25	e2f4	+	0.349963	8.62548	0.447179	0.503678	0.880315
568520	8	crb2b	+	-0.24499	7.90123	0.446773	0.503871	0.880315
553510	21	st8sia3	-	-0.323721	6.91926	0.446362	0.504068	0.880315
777712	5	zgc:152816	+	0.452298	7.98538	0.446302	0.504096	0.880315
562516	18	ppp1r37	+	-0.337266	8.59738	0.445769	0.504351	0.880315
406477	23	galnt6	-	0.822652	5.53968	0.444792	0.504819	0.880315
100001615	13	sufu	+	0.336922	8.33197	0.444791	0.504819	0.880315
100001484	9	olig1	-	0.157144	7.64517	0.444707	0.504859	0.880315
393251	23	tspan31	+	-0.479348	7.84291	0.444344	0.505033	0.880315
566539	5	dpagt1	+	-0.463662	4.45752	0.444277	0.505065	0.880315
492770	2	gorasp1a	+	-0.279461	5.6577	0.443328	0.505521	0.88034
260303	18	reln	-	-0.232335	5.1373	0.442464	0.505935	0.88034
567422	8	plxna3	-	0.268953	5.70564	0.442399	0.505967	0.88034
503530	6	mtrf1	+	0.302099	9.67118	0.440235	0.507009	0.881639
572256	18	zgc:162879	-	0.306139	5.75614	0.438399	0.507896	0.882666
566742	19	pex11b	+	-0.365727	4.25675	0.43689	0.508627	0.88291
555492	13	wbp1la	+	-0.557138	6.64331	0.436381	0.508875	0.88291
436602	3	ube2z	-	-0.460014	7.49781	0.435621	0.509243	0.88291
795490	25	kcna6a	+	0.1917	7.06143	0.435214	0.509442	0.88291
402785	14	bicc2	-	0.133498	7.37136	0.435054	0.509519	0.88291
553761	23	arhgef3l	+	0.209547	6.06268	0.432327	0.510849	0.884252
30524	8	foxd5	+	0.238061	8.80407	0.432248	0.510888	0.884252
556393	9	dhrs12	+	-0.639169	5.70062	0.428117	0.512915	0.886393
557999	22	tdrd5	+	0.245015	6.9684	0.428061	0.512942	0.886393
553270	7	pde5ab	+	0.365437	7.84607	0.427907	0.513018	0.886393
797303	15	tada2a	+	0.293215	4.99079	0.425899	0.514008	0.887588
570108	5	gnaq	-	0.266389	9.3109	0.424907	0.514499	0.88792
795258	1	phox2ba	-	0.254883	8.37496	0.423601	0.515145	0.888356
565700	5	sat1a.1	+	0.366736	5.79419	0.423193	0.515348	0.888356
192321	14	slc25a5	-	0.393949	7.88887	0.420258	0.516808	0.88968
321793	19	ak2	-	-0.708949	5.4941	0.420008	0.516933	0.88968
566517	14	aga	-	0.575661	6.6875	0.419849	0.517012	0.88968
338183	6	mars1	-	0.321792	8.97747	0.418968	0.517452	0.889922
394150	24	oxsr1b	-	-0.616997	6.92754	0.415943	0.518968	0.890964
100003446	15	sept4b	-	0.359401	9.37066	0.415841	0.519019	0.890964
795658	8	si:ch211-147a11.3	-	-0.400114	7.88889	0.414337	0.519776	0.890964
768133	24	ezh2	+	-0.48616	7.29066	0.413715	0.52009	0.890964
692275	12	usp22	+	-0.379154	7.77445	0.41227	0.52082	0.890964
494057	7	fam113	-	0.198429	8.35751	0.412171	0.52087	0.890964
561963	19	bmp8a	-	0.343846	7.9391	0.41185	0.521032	0.890964
334058	20	wtap	-	-0.426462	8.51786	0.410785	0.521572	0.890964
570188	4	kcnd2	+	0.288168	7.74634	0.408861	0.522548	0.890964
100332149	16	ifnlr1	+	-0.107358	7.34228	0.408238	0.522865	0.890964
100136873	12	pgap3	-	-0.417064	8.77149	0.408142	0.522914	0.890964
100150029	5	si:ch211-207k7.4	+	-0.740874	5.41345	0.407576	0.523203	0.890964
560032	11	dvl1b	-	0.421757	7.23593	0.405991	0.524012	0.890964
100006660	2	plppr5a	-	0.274052	7.05494	0.405881	0.524067	0.890964
562169	1	vps54	-	0.431563	7.10899	0.405834	0.524092	0.890964
492689	11	fam83d	+	0.421409	7.28397	0.405797	0.524111	0.890964
799908	21	slc22a21	+	0.238513	9.99806	0.405792	0.524113	0.890964
352940	13	fgfr2	-	0.316723	7.58188	0.405768	0.524125	0.890964
333999	8	porcnl	-	-0.48483	8.31115	0.404514	0.524767	0.890964
569354	16	brd2b	+	0.26538	9.847	0.403901	0.525081	0.890964
100535584	22	cela1.2	+	-0.235429	5.36156	0.403838	0.525114	0.890964
570359	7	mindy2	+	0.279765	9.00389	0.403655	0.525208	0.890964
436585	15	hic1	+	-0.353277	8.22329	0.403436	0.52532	0.890964
554094	7	hist1h2a2	-	0.468355	7.63916	0.403074	0.525506	0.890964
557907	2	yme1l1b	-	0.570592	6.51471	0.403008	0.52554	0.890964
555214	20	gpatch2	-	0.612864	9.18578	0.402227	0.525942	0.891137
404605	18	relt	-	0.365898	7.72694	0.400889	0.526631	0.891325
394194	13	rps24	+	-0.809961	4.73321	0.400849	0.526651	0.891325
100126012	24	pan3	+	-0.590795	8.2798	0.400146	0.527014	0.891432
556913	15	wu:fc20e06	+	0.195648	6.0932	0.398517	0.527856	0.892083
569098	22	slc6a6b	-	0.309284	5.17839	0.398243	0.527998	0.892083
751747	8	stc1	-	0.287467	9.43455	0.39539	0.52948	0.893898
393853	20	slc30a1a	+	0.253066	10.6949	0.394458	0.529965	0.893898
324486	16	taf2	+	0.216214	6.91355	0.394443	0.529973	0.893898
402974	13	pitx3	-	-0.422549	6.69277	0.390113	0.53224	0.897213
541339	2	rab6bb	+	-0.186869	6.86972	0.388685	0.532992	0.897405
566226	7	homezb	+	-0.242194	9.14262	0.38664	0.534071	0.897405
571727	18	baz1b	+	0.297152	9.62591	0.385078	0.534898	0.897405
368883	13	rab1ab	+	0.430566	7.27246	0.384787	0.535052	0.897405
325167	11	ankrd13c	-	-0.251495	9.84832	0.384599	0.535152	0.897405
335894	3	dnaja3a	+	-0.641569	5.53308	0.383578	0.535695	0.897405
436624	13	pdss2	-	-0.488078	7.00813	0.382671	0.536177	0.897405
569893	7	nmbb	-	0.293182	8.69778	0.381632	0.536731	0.897405
566732	20	znf292b	-	-0.289004	8.80479	0.381046	0.537044	0.897405
560327	12	tom1l2	-	-0.494881	6.563	0.381039	0.537048	0.897405
335865	21	hspa4a	-	0.531877	6.84121	0.380865	0.537141	0.897405
564531	18	si:ch211-132b12.7	-	0.735048	6.25239	0.380427	0.537375	0.897405
559327	1	bnc2	+	-0.240021	8.61027	0.380266	0.537461	0.897405
573060	8	LOC573060	+	0.0992116	9.1221	0.380203	0.537495	0.897405
798704	1	si:ch211-217k17.10	-	-0.43582	5.29837	0.379405	0.537922	0.897405
321453	5	ctsla	+	0.884816	4.77107	0.378696	0.538302	0.897405
793309	11	cyp27b1	+	0.178501	10.4882	0.378517	0.538398	0.897405
399487	20	ywhaqa	+	0.395259	7.69921	0.378456	0.538431	0.897405
394003	11	cpne5b	+	0.437446	7.54669	0.378338	0.538494	0.897405
559467	24	asb10	+	-0.337308	4.37419	0.378046	0.538651	0.897405
564613	16	abhd16a	-	0.351473	8.33867	0.377983	0.538684	0.897405
100006550	3	zgc:163079	-	-0.31339	5.29118	0.377342	0.539029	0.897478
30442	1	ednrba	-	-0.172714	6.09438	0.376736	0.539355	0.897519
30441	16	tmod4	+	0.514605	6.14653	0.375681	0.539924	0.897794
415255	19	wipf2b	+	0.443309	8.00889	0.374706	0.54045	0.897794
30427	16	nr2f5	+	0.344748	8.33906	0.373906	0.540883	0.897794
492364	15	cbl	+	0.416631	8.14115	0.373211	0.541259	0.897794
30253	15	tbx2b	+	0.388867	7.2458	0.372933	0.54141	0.897794
393289	19	maco1a	+	-0.367703	8.50898	0.372911	0.541422	0.897794
555525	6	ubn2a	-	0.253486	10.2454	0.372524	0.541632	0.897794
394008	2	xrn1	+	-0.461952	6.76199	0.371949	0.541944	0.897811
550374	21	stard4	+	0.424095	6.26523	0.369809	0.543108	0.899125
30568	9	dlx1a	+	-0.358708	7.04691	0.367876	0.544164	0.899125
373095	19	tpbga	+	-0.471112	6.45617	0.367515	0.544362	0.899125
30450	3	cdc27	+	0.418511	7.49689	0.366936	0.544679	0.899125
100332110	18	dner	-	-0.208534	6.63978	0.365729	0.545341	0.899125
393308	10	riox2	+	0.219077	9.88364	0.36529	0.545583	0.899125
558524	19	mgat1b	-	-0.448269	7.91691	0.363213	0.546727	0.899125
450006	23	myl9a	+	-0.232185	6.09268	0.363177	0.546747	0.899125
563020	21	hpse	+	0.525878	6.57312	0.361459	0.547697	0.899125
555178	4	ifrd1	-	0.563779	7.76647	0.360974	0.547966	0.899125
402998	8	plxnd1	+	0.293296	10.1844	0.360553	0.548199	0.899125
791752	9	zgc:153499	+	-0.275615	5.46261	0.360414	0.548276	0.899125
445098	6	nck2b	+	1.16721	5.32043	0.359571	0.548745	0.899125
322605	4	chpt1	-	-0.49802	7.20321	0.359054	0.549032	0.899125
100536810	7	tmem102	+	0.403418	7.65854	0.358918	0.549108	0.899125
569256	15	fat3a	+	0.462027	7.21997	0.358752	0.5492	0.899125
30274	17	foxg1a	-	0.228272	9.83007	0.357844	0.549706	0.899125
751671	5	rpain	+	0.703069	7.23671	0.356609	0.550396	0.899125
571664	21	fstl4	+	-0.246819	8.33707	0.356433	0.550494	0.899125
641321	17	snap23.2	+	-0.128982	8.66696	0.355784	0.550857	0.899125
569259	16	hpn	-	0.30956	6.51441	0.355177	0.551197	0.899125
334608	24	vapa	+	0.492155	9.39092	0.355164	0.551204	0.899125
449807	21	sumf2	+	-0.269613	4.92685	0.35487	0.551369	0.899125
555983	11	sox13	+	0.33827	7.66577	0.354733	0.551446	0.899125
30190	12	egr2b	-	0.36264	6.03729	0.354249	0.551718	0.899125
436738	22	timm13	-	-0.548378	4.95687	0.35388	0.551925	0.899125
565563	9	kif5c	-	0.241539	8.01406	0.352997	0.552421	0.899125
751598	17	emilin1b	-	-0.174821	7.14529	0.352366	0.552777	0.899125
561607	15	hephl1a	+	-0.469767	7.66353	0.352324	0.5528	0.899125
317747	13	rock2a	-	0.441806	7.72234	0.352311	0.552808	0.899125
101886726	22	gpc5b	+	0.382266	7.14033	0.350668	0.553735	0.899125
393656	5	rab14l	-	0.331613	8.75043	0.350284	0.553952	0.899125
100002407	10	nlgn2b	+	0.293674	6.44498	0.350274	0.553958	0.899125
415108	16	popdc3	+	0.240679	7.84217	0.349702	0.554282	0.899125
100192213	23	zgc:194282	+	0.225942	8.32436	0.349506	0.554393	0.899125
565402	24	col11a1a	-	0.26023	7.89372	0.348972	0.554696	0.899125
561189	10	zar1l	-	-0.217642	6.74368	0.348329	0.555061	0.899125
100334859	12	vclb	+	-0.592991	6.4388	0.347972	0.555263	0.899125
368504	1	itsn1	-	0.239175	5.9398	0.347029	0.5558	0.899125
100005419	6	ppp4r2b	+	0.75371	5.07615	0.34669	0.555993	0.899125
393563	12	ghitm	-	-0.347016	8.66424	0.34556	0.556637	0.899125
334151	8	tmem9	+	0.388372	8.3685	0.345231	0.556825	0.899125
321681	7	drap1	-	0.395026	7.99137	0.344578	0.557199	0.899125
564461	11	grm2b	+	0.107601	8.88719	0.344465	0.557263	0.899125
324689	1	arl11	+	-0.106114	6.04429	0.343353	0.5579	0.899125
562372	5	snx18a	-	0.299279	8.17282	0.342402	0.558446	0.899125
321659	5	zfr	-	0.474389	6.40221	0.342288	0.558511	0.899125
30214	1	htt	-	-0.436777	7.06652	0.342287	0.558512	0.899125
436830	2	nedd8l	+	-0.669234	4.41488	0.340899	0.559311	0.899125
557661	6	sox14	-	-0.231746	7.55061	0.340788	0.559375	0.899125
325464	12	kdelr2b	-	0.438983	8.67463	0.34049	0.559547	0.899125
403065	4	braf	-	-0.278129	8.57578	0.340413	0.559591	0.899125
245948	6	gbx2	+	0.238947	8.81651	0.339004	0.560404	0.899125
555865	7	zgc:162297	-	-0.394205	8.03043	0.338427	0.560738	0.899125
100004439	8	zbtb34	-	0.336726	8.3485	0.338032	0.560968	0.899125
407735	15	gria4a	-	-0.24958	8.09041	0.336699	0.561741	0.899125
403050	2	pard3ab	+	-0.330109	7.44086	0.33568	0.562333	0.899125
777731	13	smap1	-	0.384484	8.82813	0.335593	0.562384	0.899125
431766	17	htra1a	+	-0.322335	7.70265	0.335114	0.562663	0.899125
569353	9	hs6st3b	-	0.267569	8.94829	0.334604	0.562961	0.899125
568402	3	cdk5r1a	+	-0.129404	7.84918	0.333198	0.563782	0.899125
406492	14	tmem107	-	-0.189058	7.6618	0.332621	0.56412	0.899125
64692	2	zp3b	+	0.228244	8.55824	0.332297	0.56431	0.899125
335907	7	anp32a	-	-0.467146	6.97638	0.331089	0.565018	0.899125
337350	18	tbcb	+	-0.406069	7.96092	0.330756	0.565214	0.899125
566015	3	shisa9b	-	0.350527	7.47162	0.33068	0.565259	0.899125
100124652	23	pard6b	-	0.435079	7.55168	0.330651	0.565276	0.899125
327496	8	mthfd2l	+	-0.277844	8.84592	0.330623	0.565292	0.899125
30769	15	robo1	-	0.209533	9.54812	0.330285	0.565491	0.899125
562195	20	epha7	-	-0.326294	7.33996	0.329883	0.565728	0.899125
393692	14	arl3l2	+	-0.126537	7.55528	0.329864	0.565739	0.899125
445154	8	rab35b	+	-0.238578	10.2083	0.32939	0.566018	0.899125
407655	18	zfpm1	-	0.360355	9.26887	0.329118	0.566179	0.899125
641491	1	taf5	+	0.213189	9.84218	0.329097	0.566192	0.899125
393716	21	skp1	-	-0.246889	6.89261	0.328971	0.566266	0.899125
100034622	22	znf1174	+	0.204353	8.42979	0.328934	0.566287	0.899125
324303	2	slc39a6	-	0.254889	9.36731	0.32776	0.566981	0.899125
323630	7	dvl2	+	-0.786653	4.40957	0.327733	0.566997	0.899125
474323	14	rap2c	-	0.26304	9.39209	0.327642	0.567051	0.899125
557363	7	taf6l	+	-0.400744	7.95249	0.326926	0.567475	0.899125
568430	4	gpr37b	+	-0.194062	9.34331	0.326768	0.567569	0.899125
767700	11	ero1b	+	-0.197309	8.83515	0.326147	0.567936	0.899125
768123	14	b4galt1l	+	-0.390244	8.10369	0.32593	0.568065	0.899125
436636	4	cd36	-	0.219283	8.50752	0.325861	0.568107	0.899125
553464	6	hdhd3	-	0.359044	5.82714	0.32436	0.568999	0.899402
415185	4	mapk11	+	0.315247	8.17349	0.323857	0.569299	0.899402
58056	3	hoxb10a	+	0.487812	6.17992	0.323105	0.569748	0.899402
321289	12	noc3l	-	-0.170628	6.48677	0.322884	0.56988	0.899402
100002293	8	endog	+	0.267074	9.94344	0.322717	0.569979	0.899402
324855	7	plaa	-	0.367882	7.64795	0.322524	0.570095	0.899402
561689	23	magi3a	-	-0.254415	9.15239	0.317497	0.573115	0.903511
404602	15	phox2a	+	0.260413	9.11817	0.316918	0.573466	0.903511
30680	12	raraa	+	-0.456049	7.06328	0.31599	0.574027	0.903511
100006371	20	tmem151ba	+	0.232811	7.67064	0.315964	0.574044	0.903511
393936	3	cd2bp2	+	0.313151	7.80024	0.31559	0.57427	0.903511
541327	25	zgc:114188	+	0.355467	7.85035	0.31411	0.575169	0.903511
794997	20	taar12g	-	0.175579	5.61918	0.314076	0.57519	0.903511
404208	4	myf6	+	0.184057	6.10954	0.313874	0.575313	0.903511
791987	16	ino80c	-	0.197124	9.28032	0.31368	0.57543	0.903511
100000478	20	mgat2	-	0.109411	6.76827	0.31006	0.577643	0.906109
557714	25	pparab	+	0.153774	7.41938	0.309426	0.578033	0.906109
494038	24	snai2	+	0.503084	5.44805	0.309425	0.578033	0.906109
406711	1	grtp1a	-	-0.223864	8.96603	0.30836	0.578689	0.906109
436879	23	zgc:92287	-	0.264959	7.38719	0.307647	0.579128	0.906109
792104	20	xkr6b	-	0.252048	9.61839	0.307526	0.579203	0.906109
562710	1	sox1b	+	-0.14083	10.1349	0.307504	0.579216	0.906109
30037	5	tnc	-	0.118291	6.53163	0.306266	0.579981	0.906131
323613	5	hexb	-	0.410899	8.29429	0.306168	0.580041	0.906131
797137	3	ier2a	+	0.40915	7.79722	0.305723	0.580317	0.906131
565918	19	fam83hb	-	-0.377804	7.32192	0.305315	0.580569	0.906131
541363	15	zgc:113149	+	-0.450896	6.22696	0.305021	0.580752	0.906131
393277	11	mrpl45	-	0.396244	7.30643	0.304139	0.581299	0.90651
325106	18	utp15	-	-0.123591	9.13555	0.301371	0.583024	0.907907
406834	9	arglu1a	+	0.30162	8.01698	0.301306	0.583065	0.907907
560575	19	ints3	+	-0.0819219	5.82113	0.301234	0.58311	0.907907
404604	19	clasp2	+	0.253472	9.54294	0.299534	0.584175	0.90909
100005187	21	wu:fj42b12	+	0.252457	9.20599	0.298967	0.584531	0.909168
30534	9	pou4f3	+	-0.342801	7.50104	0.298457	0.584852	0.909192
553675	14	cysltr1	+	0.155135	6.95805	0.297524	0.585439	0.909462
450031	8	tmem189	+	-0.263881	9.22164	0.297127	0.585689	0.909462
566547	8	tab3	+	0.267701	9.14299	0.296518	0.586074	0.909462
406292	25	ppib	+	0.532451	6.16714	0.296193	0.586279	0.909462
140815	7	cebpa	-	0.456836	7.10834	0.29576	0.586553	0.909462
407669	3	asic2	+	0.27663	9.03327	0.294365	0.587437	0.910359
58110	9	gabpa	+	-0.213738	9.26405	0.293881	0.587744	0.910361
557048	15	kmt2a	-	0.276486	8.38603	0.292783	0.588442	0.910969
550429	16	steap4	-	0.17957	5.03497	0.290286	0.590037	0.912677
571695	13	mypn	-	0.21499	5.54521	0.289724	0.590397	0.912677
553611	20	six6b	-	-0.305517	5.82004	0.289211	0.590727	0.912677
570248	13	galnt2	-	-0.353151	6.82894	0.289141	0.590772	0.912677
100126070	2	cables1	+	-0.266526	7.10632	0.287126	0.592068	0.913833
553166	21	dpysl3	-	0.259554	7.62672	0.287024	0.592134	0.913833
619264	8	tmem115	+	0.17987	8.08344	0.285705	0.592986	0.914503
553372	5	zcchc8	-	0.267338	8.3663	0.284142	0.593999	0.914503
567533	5	tnksb	+	0.183326	9.91227	0.283092	0.594681	0.914503
606720	25	hist1h2a4	+	0.261021	7.1714	0.283027	0.594724	0.914503
541322	6	zgc:113054	+	-0.226801	8.42732	0.282729	0.594918	0.914503
497280	19	ext1b	-	-0.20204	9.96964	0.282636	0.594979	0.914503
334500	7	scamp2l	+	0.211182	8.50959	0.282454	0.595097	0.914503
80959	19	pard6gb	-	0.182087	8.63487	0.282194	0.595267	0.914503
100003342	3	grin2ca	-	0.141936	6.80226	0.282092	0.595333	0.914503
572469	8	pim1	+	0.412922	6.56647	0.280151	0.596603	0.915517
321899	14	hnrnpa0l	+	0.26092	10.4044	0.280142	0.596608	0.915517
336227	3	cdr2l	-	0.239875	7.54129	0.277559	0.598305	0.917648
560034	9	lectin	+	0.0953438	7.82546	0.276373	0.599089	0.917862
406207	1	mttp	-	-0.332763	6.45923	0.275893	0.599406	0.917862
541345	5	tcima	-	0.157516	10.3089	0.275745	0.599504	0.917862
566192	14	fstl5	-	-0.332972	7.88303	0.275012	0.599989	0.917862
30579	13	ldb1a	+	-0.317812	8.1448	0.274675	0.600213	0.917862
559677	7	nelfa	+	-0.260949	8.95569	0.273915	0.600718	0.917862
568712	20	si:dkey-177p2.6	+	0.514395	6.49085	0.273344	0.601097	0.917862
406795	10	mtrex	+	-0.308904	8.7356	0.272606	0.601589	0.917862
30120	15	dlc	-	-0.26334	8.73461	0.27256	0.60162	0.917862
569525	1	lig4	+	0.321408	5.07908	0.272276	0.601809	0.917862
557882	1	gsk3bb	-	0.270721	8.73687	0.272163	0.601885	0.917862
568981	15	ankrd13b	+	-0.498108	4.50767	0.270653	0.602894	0.917862
692250	25	fancf	-	0.392791	6.33167	0.270525	0.60298	0.917862
100002665	16	lenep	-	0.175676	7.34788	0.270453	0.603028	0.917862
450085	5	golph3	-	0.296342	8.46079	0.270391	0.603069	0.917862
402921	22	bcor	+	0.271514	10.2087	0.269771	0.603486	0.917862
100310773	2	mir2198	+	-0.22964	4.70375	0.269472	0.603686	0.917862
321947	7	psmc3	+	-0.351337	7.55207	0.26854	0.604313	0.917957
558069	2	ctnnd2b	-	-0.34529	7.57835	0.268462	0.604365	0.917957
403016	18	rfx4	-	0.243068	4.14759	0.266756	0.605516	0.918316
550227	4	nfyba	+	-0.637983	5.11924	0.266754	0.605518	0.918316
432376	4	phtf2	+	0.168725	7.92057	0.26674	0.605527	0.918316
798203	15	zgc:162962	+	-0.243768	6.49617	0.266039	0.606001	0.918483
449994	4	pawr	-	0.304947	8.08192	0.26533	0.606482	0.918483
30296	20	foxo3b	-	-0.380981	4.3758	0.265211	0.606563	0.918483
393364	1	ildr1a	-	0.479579	7.16999	0.264219	0.607236	0.918794
767669	8	rgs7bpa	-	0.313438	7.62253	0.263961	0.607412	0.918794
406322	11	poc1a	-	-0.301563	8.53833	0.263519	0.607713	0.918794
100005019	10	dyrk1aa	-	-0.233278	9.56631	0.262766	0.608226	0.918794
368924	6	fkbp5	+	-0.348094	7.60679	0.262615	0.608329	0.918794
569379	17	sccpdha.2	+	0.264924	7.17473	0.262011	0.608742	0.918794
553547	2	pgpep1	+	0.542242	5.92303	0.261738	0.608929	0.918794
541389	8	msi1	+	-0.231446	4.95952	0.260983	0.609446	0.919
406672	25	uba2	-	-0.419464	6.08949	0.26022	0.609969	0.919
798918	8	ahcyl1	-	0.303087	8.56721	0.260188	0.609991	0.919
568719	25	znf800a	+	-0.24757	8.86566	0.258527	0.611134	0.919758
405872	3	nptx1l	-	0.233943	9.29166	0.258461	0.611179	0.919758
30561	3	dlx4a	+	0.27179	6.56837	0.257819	0.611622	0.919758
402983	16	tcea3	+	-0.119182	8.61138	0.257663	0.61173	0.919758
561830	2	gigyf2	-	0.287539	9.16514	0.257193	0.612055	0.919782
566769	20	clvs2	-	0.356588	6.85898	0.256154	0.612775	0.920038
563201	16	pi4kb	+	-0.291714	7.78	0.256055	0.612843	0.920038
768285	18	gabpb1	-	0.280559	9.1524	0.254938	0.613619	0.920738
559990	18	mlc1	-	0.211545	6.84592	0.254283	0.614075	0.920758
405849	5	foxd1	+	-0.21465	8.78448	0.254031	0.614251	0.920758
393914	10	slc37a4b	-	-0.448472	4.91651	0.252437	0.615364	0.921126
393908	25	tpm1	+	-0.359169	7.46582	0.252294	0.615464	0.921126
406384	13	gmfb	+	-0.326657	7.51507	0.251246	0.616199	0.921126
569174	23	zgc:114123	+	-0.248356	7.74471	0.251183	0.616244	0.921126
565082	12	htra1b	-	0.22315	8.22449	0.251073	0.616321	0.921126
327613	2	fem1a	-	0.19601	10.0744	0.25097	0.616393	0.921126
569320	17	sntg2	+	0.311025	6.8291	0.249866	0.617169	0.921126
378965	8	fem1c	-	0.102757	9.69908	0.249745	0.617255	0.921126
791563	4	wnt16	+	-0.44005	6.58461	0.24919	0.617646	0.921126
30259	11	prph	-	0.114308	8.51386	0.248817	0.617909	0.921126
393431	8	zgc:63587	-	0.304362	8.13497	0.247917	0.618546	0.921126
557195	13	lrpprc	+	-0.311944	7.60817	0.247696	0.618702	0.921126
[truncated: 979 more rows]

## Sheet: S15_MTMB vs. MTFB
Promoter Datasets
locus	CHR	Symbol	Strand	logFC	logCPM	LR	PValue	FDR
335650	16	rcvrn2	-	-2.8879	8.24022	285.782	4.12675e-64	1.22853e-60
565968	20	ahsa1a	+	1.81957	6.51148	69.9571	6.0609e-17	9.02165e-14
415135	19	bet1	-	-8.4593	4.52317	66.0657	4.36146e-16	4.32802e-13
559349	14	klhl4	+	-5.2346	7.98565	57.791	2.91494e-14	2.16945e-11
404730	9	mao	-	-5.3522	8.44794	46.6464	8.50221e-12	5.06221e-09
30475	20	erh	-	-5.6468	4.66296	39.5678	3.16872e-10	1.57221e-07
553969	1	cyp3a65	-	3.19783	7.59198	37.3269	9.98952e-10	4.2484e-07
796884	12	shisa6	-	5.77965	10.016	35.681	2.32425e-09	8.64912e-07
572154	12	tmem101	+	-4.7036	5.29949	32.9596	9.40937e-09	3.11241e-06
402985	1	grhprb	-	-4.68686	7.76853	26.3731	2.81438e-07	8.37842e-05
100329657	7	ltb4r	-	1.57147	9.25583	23.6404	1.16126e-06	0.000314278
562763	7	slc12a10.3	+	2.73837	6.68155	22.8741	1.72968e-06	0.000429105
560420	7	nrxn2b	+	1.10983	7.05626	22.7169	1.87707e-06	0.00042985
335444	14	ube2d2l	-	-3.22118	7.0802	22.1936	2.46495e-06	0.000524154
556881	13	cnrip1b	+	-2.87745	7.94804	21.7805	3.05686e-06	0.000606684
555962	23	tgm1l4	-	6.09391	5.60513	21.4128	3.70292e-06	0.00067639
322513	6	uap1	-	1.76928	5.75174	21.3319	3.86249e-06	0.00067639
768137	8	dclre1b	-	2.5047	7.38253	21.186	4.16797e-06	0.000689336
504088	13	enpep	-	1.70663	7.42422	20.9432	4.73116e-06	0.000741298
566538	10	fstb	+	-1.86787	6.11261	20.2551	6.77734e-06	0.00100881
556781	17	tdh2	+	1.90407	8.81909	20.1254	7.25276e-06	0.00102817
553762	3	fahd1	+	-2.99706	5.38148	18.9207	1.36268e-05	0.00179338
100126011	24	map3k22	-	2.34395	8.59347	18.8889	1.38555e-05	0.00179338
336553	11	cyb5r1	+	2.79697	6.6517	16.8426	4.06119e-05	0.00491342
393140	23	lsm14b	+	-2.06503	6.8383	16.8125	4.12615e-05	0.00491342
415106	21	puraa	+	1.58056	10.5522	16.6585	4.47499e-05	0.00512387
393772	7	si:dkey-172h23.2	-	-2.34621	8.06432	16.4508	4.99295e-05	0.00550519
100033696	20	mir203b	+	1.41927	8.0575	16.0738	6.09223e-05	0.00647734
100002225	2	map2k2b	-	1.58072	9.02375	15.6427	7.65084e-05	0.00785399
58059	23	hoxc13a	+	3.23269	6.26944	15.4753	8.3591e-05	0.00829501
550231	6	cdk5r2a	+	2.59279	7.21517	15.4059	8.67173e-05	0.00832766
564021	5	trabd2a	+	1.55725	9.50787	15.3383	8.98752e-05	0.0083612
323329	10	mat2aa	-	1.84099	8.15931	14.5937	0.000133362	0.0120308
553718	21	nefma	-	2.11474	8.93652	14.3234	0.000153943	0.0134791
557875	8	smarcad1a	+	2.67083	6.0231	14.1205	0.000171464	0.0142736
503572	10	pcdh1gc6	+	-2.89155	7.67684	14.108	0.000172607	0.0142736
405815	23	irf10	+	2.62971	8.71144	13.8411	0.00019894	0.0159579
555476	22	shoc2	-	-1.27737	6.92498	13.7967	0.000203695	0.0159579
559813	7	arhgap36	-	1.99872	7.14723	13.6292	0.000222694	0.016999
678522	10	gpat4	-	-3.77305	5.34574	13.2602	0.0002711	0.0201766
100142649	5	si:ch211-236k19.4	-	3.78025	5.2151	12.9973	0.000311947	0.0226504
393535	25	chmp1a	+	2.26123	7.00705	12.847	0.000338017	0.023959
436838	20	pigh	-	1.83029	6.87409	12.6738	0.00037081	0.0256722
393227	4	usp44	-	1.61981	8.76468	12.5794	0.000390032	0.0263892
561459	11	dazap1	+	1.64445	8.83611	12.3372	0.000444032	0.0293752
386975	12	tubgcp2	+	-2.88156	4.68558	12.2738	0.000459365	0.0297289
569034	21	pacs1a	+	-3.0232	7.93423	11.6869	0.000629426	0.0398681
407086	1	junba	-	1.75304	9.66251	11.1937	0.000820768	0.0509047
100000326	21	gpn3	+	-1.8731	6.92658	11.0799	0.000872691	0.0520254
553547	2	pgpep1	+	4.16026	5.92303	11.0776	0.000873789	0.0520254
447839	10	ehd1b	+	1.33619	9.40655	10.867	0.00097894	0.0571432
406275	16	fbl	-	2.30015	6.30551	10.65	0.00110068	0.0623378
436830	2	nedd8l	+	3.65924	4.41488	10.6348	0.00110981	0.0623378
767752	9	ccnyl1	-	1.60725	8.31073	10.4725	0.00121162	0.0667146
393371	17	dnajc5gb	-	2.9742	5.0065	10.4231	0.00124448	0.0667146
797211	5	ugt2a6	+	1.77669	7.31627	10.407	0.00125541	0.0667146
450010	13	rdh14a	+	1.527	8.90049	10.3455	0.0012979	0.0667146
394000	6	pgm1	-	1.78458	7.45019	10.3428	0.00129978	0.0667146
563254	12	kbtbd2	+	1.83547	6.44585	10.2493	0.00136739	0.0684312
553590	2	zgc:110158	-	2.09532	6.38934	10.2334	0.0013792	0.0684312
503783	13	metap1	+	0.741788	7.40804	10.2003	0.00140418	0.0685285
406500	1	akap8l	-	-0.920005	8.33343	10.1404	0.00145056	0.0696501
557614	12	chac2	-	3.05745	6.16277	10.046	0.0015268	0.0721474
445504	15	gdpd1	+	1.43356	8.71619	9.975	0.0015868	0.0738111
492357	5	pgam5	+	1.82417	8.08799	9.80187	0.00174334	0.0798452
497280	19	ext1b	-	1.1769	9.96964	9.71651	0.0018262	0.0815907
406492	14	tmem107	-	-1.16216	7.6618	9.7064	0.00183627	0.0815907
791209	23	zgc:158254	+	1.47031	8.66052	9.56899	0.00197892	0.0866359
402802	1	pla2g12a	-	2.52613	6.70383	9.50692	0.00204699	0.0883171
567525	5	fibcd1	-	1.74841	8.05381	9.36967	0.00220605	0.0938201
286832	2	lamc1	+	1.72652	8.61738	9.28797	0.00230664	0.0941509
767782	7	zgc:154164	-	1.41732	9.24748	9.27376	0.0023246	0.0941509
553197	1	trim35-1	+	1.34643	8.93799	9.26024	0.00234183	0.0941509
492473	19	scamp3	+	2.89377	5.92608	9.24063	0.00236704	0.0941509
492689	11	fam83d	+	1.92103	7.28397	9.22576	0.00238633	0.0941509
393114	4	zgc:55888	+	2.69325	5.66235	9.20239	0.002417	0.0941509
100124605	25	zgc:173585	-	1.61565	8.09409	9.17983	0.00244697	0.0941509
324283	21	hnf1bb	+	2.24324	6.55807	9.16503	0.00246684	0.0941509
553717	5	vkorc1l1	+	2.02388	6.78472	9.00503	0.00269237	0.101458
100124531	2	loxl5b	+	1.1923	9.62881	8.9209	0.00281925	0.104911
568925	18	spred3	-	1.70696	6.6534	8.86066	0.00291382	0.106852
403025	3	casc3	-	1.52406	8.73437	8.83843	0.00294953	0.106852
550239	1	hikeshi	+	1.53995	7.70707	8.80531	0.00300355	0.106852
565271	3	gper1	+	0.636697	8.4656	8.79839	0.00301497	0.106852
402941	20	insm1a	-	0.830377	10.8621	8.67835	0.00322012	0.11278
795950	5	cyb5d2	-	1.19252	8.52598	8.57442	0.00340918	0.116491
100003563	19	stmn2b	+	1.11922	9.44425	8.56277	0.00343107	0.116491
378450	14	hs6st2	-	1.35249	9.77882	8.55621	0.00344346	0.116491
406205	9	mnx2a	+	1.2586	8.82337	8.53422	0.00348531	0.116582
556638	10	slc9a6b	+	0.921524	10.1137	8.49393	0.00356333	0.11747
100001615	13	sufu	+	1.56395	8.33197	8.47764	0.00359539	0.11747
798872	20	dio3b	+	1.14671	10.3688	8.46009	0.00363024	0.11747
393638	15	timm50	-	1.47781	8.08037	8.41323	0.00372501	0.11924
325875	19	dgat1a	+	1.04251	9.60998	8.38574	0.00378177	0.119769
767680	12	zgc:153760	-	0.678943	9.13557	8.35112	0.00385449	0.120504
565829	3	emc10	-	1.59286	7.93584	8.30731	0.00394859	0.120504
564637	11	adnpa	+	2.49129	6.11064	8.30587	0.00395171	0.120504
368885	13	slc1a4	-	1.54455	9.13965	8.29891	0.00396689	0.120504
325033	7	ptprn2	+	1.67013	7.77034	8.26813	0.00403471	0.121327
100034580	19	cacng6a	+	1.09454	7.37355	8.18586	0.00422182	0.125609
368262	17	dlst	+	1.23318	9.55554	8.16888	0.00426151	0.125609
252845	17	mpp5a	+	1.94132	8.02946	8.12299	0.00437075	0.126348
118437	14	gpc4	-	2.01314	7.29915	8.12269	0.00437147	0.126348
58023	18	fzd9b	-	0.94048	7.49968	8.07685	0.00448343	0.127741
450038	3	eef2kmt	-	1.00529	4.93714	8.06796	0.00450547	0.127741
572084	21	zgc:158291	+	1.06949	8.87107	8.04149	0.00457179	0.127852
393760	18	gnao1a	+	2.80638	5.16787	8.03221	0.00459528	0.127852
369194	16	tgfb2	-	1.6924	8.45537	8.01458	0.00464022	0.127907
556181	10	slc1a3b	-	1.04482	8.46079	7.99376	0.00469389	0.128199
792104	20	xkr6b	-	1.37204	9.61839	7.78949	0.0052551	0.142222
553608	11	tbl1xr1a	+	2.07943	6.79036	7.76052	0.00534005	0.142822
360208	3	pvalb8	-	-0.618315	8.32179	7.73689	0.00541039	0.142822
798151	9	pknox1.1	+	2.05991	7.36156	7.73329	0.0054212	0.142822
796164	19	gpr186	-	-2.05906	7.82005	7.68417	0.00557072	0.145474
563175	10	smarcad1b	-	1.36933	9.17135	7.66372	0.00563423	0.145853
550353	5	histh1l	+	1.62942	8.39287	7.61506	0.00578829	0.147839
566063	21	poglut3	+	3.09208	4.1242	7.60822	0.00581028	0.147839
393251	23	tspan31	+	2.03626	7.84291	7.54764	0.00600886	0.151596
559407	1	tekt4	-	1.53134	7.4063	7.52629	0.00608051	0.152072
323737	25	slc35b4	+	2.04834	6.5543	7.48931	0.00620663	0.152072
767701	14	zgc:153018	-	2.1343	8.31964	7.48038	0.0062375	0.152072
100007768	7	mrpl52	+	1.59049	8.6055	7.46866	0.00627821	0.152072
266992	20	cad	-	2.50741	8.43162	7.4541	0.00632922	0.152072
58117	23	ctnnbip1	-	1.5052	8.33579	7.45268	0.00633419	0.152072
327627	19	cnot3b	-	1.90885	5.4669	7.43763	0.00638738	0.152122
30158	3	lfng	+	1.43488	8.73008	7.3923	0.00655037	0.154684
30635	13	six3a	-	0.959224	8.34616	7.36767	0.00664071	0.154684
324556	18	taldo1	-	2.04412	7.33009	7.35533	0.00668642	0.154684
559327	1	bnc2	+	1.02594	8.61027	7.34164	0.00673753	0.154684
568683	9	usp9	+	0.734511	8.15249	7.33705	0.00675475	0.154684
563304	6	ino80db	+	1.57159	8.72675	7.26364	0.00703645	0.15863
394025	20	nek2	+	1.26999	9.10867	7.255	0.00707038	0.15863
751749	15	fgf12b	-	1.00929	9.33529	7.24958	0.00709175	0.15863
571426	15	fkrp	-	2.15976	6.72733	7.21162	0.00724333	0.15863
794012	12	ubald1a	-	2.56614	5.87208	7.20609	0.00726568	0.15863
100006660	2	plppr5a	-	1.57596	7.05494	7.20563	0.00726754	0.15863
450035	5	dmrt3a	+	1.04854	8.34168	7.19762	0.00730005	0.15863
317738	14	elovl6	+	1.23823	8.43072	7.11276	0.0076537	0.165109
492807	1	cdadc1	-	1.57054	7.56139	7.06408	0.00786447	0.168435
325603	13	polr1b	+	1.6466	7.78988	7.03757	0.00798175	0.169726
352915	5	selenow1	+	2.57571	6.65504	7.00734	0.0081176	0.170526
402851	23	oprl1	-	1.77308	6.29033	6.98506	0.00821928	0.170526
394003	11	cpne5b	+	2.12756	7.54669	6.97738	0.00825464	0.170526
556247	8	cttnbp2nlb	-	2.33332	5.40206	6.97231	0.00827807	0.170526
30619	18	fli1a	+	1.2662	5.47949	6.96633	0.00830575	0.170526
393231	4	klhdc10	-	2.0712	7.09535	6.93834	0.00843672	0.171076
436636	4	cd36	-	1.13853	8.50752	6.92679	0.00849142	0.171076
553940	10	pcdh1gb9	+	-1.53228	6.35837	6.92394	0.00850496	0.171076
100005187	21	wu:fj42b12	+	1.31591	9.20599	6.87785	0.00872704	0.171418
560419	19	abitram	+	2.92288	4.67802	6.87575	0.00873731	0.171418
393357	3	elof1	-	2.01738	5.42688	6.87313	0.00875012	0.171418
80972	2	dvl3a	-	1.85805	7.84412	6.87269	0.00875227	0.171418
553372	5	zcchc8	-	1.08539	8.3663	6.83536	0.00893706	0.171476
103909284	1	nfixa	+	1.21189	11.3785	6.83367	0.00894551	0.171476
445306	16	eif3ha	-	0.83593	9.84083	6.83327	0.00894751	0.171476
678564	13	cfap36	+	0.960632	8.50913	6.82527	0.0089877	0.171476
323447	5	tia1l	-	1.50481	7.49947	6.81426	0.00904327	0.171476
394037	10	cct8	-	1.66926	7.5853	6.78682	0.00918335	0.172448
407681	2	foxf2a	-	1.08123	8.62423	6.78157	0.00921036	0.172448
570108	5	gnaq	-	1.16939	9.3109	6.72887	0.00948646	0.175735
557048	15	kmt2a	-	1.26241	8.38603	6.71686	0.00955054	0.175735
321844	9	pcbp2	-	1.18436	9.43439	6.70362	0.00962174	0.175735
65233	13	six4a	-	1.05167	9.45888	6.70357	0.00962202	0.175735
558619	22	si:dkey-42i9.6	-	2.15901	7.641	6.62599	0.0100501	0.181217
142987	2	dmbx1a	-	1.66268	5.85973	6.59763	0.0102115	0.181217
664747	20	dcbld1	-	1.55859	8.20187	6.58176	0.0103029	0.181217
564658	19	scrt1a	+	3.0462	6.1017	6.58014	0.0103123	0.181217
30403	23	hoxc11a	+	0.908809	9.59971	6.58012	0.0103124	0.181217
368433	14	inppl1b	-	0.920744	5.36124	6.57473	0.0103437	0.181217
558007	5	gltpa	-	2.30691	5.60371	6.56912	0.0103763	0.181217
566226	7	homezb	+	1.04729	9.14262	6.56349	0.0104092	0.181217
393553	21	ammecr1	-	1.12377	9.92901	6.51964	0.0106689	0.182847
678653	21	unc119b	-	1.16599	8.26115	6.51896	0.0106731	0.182847
100033617	14	mir93	+	-0.752264	9.28074	6.50737	0.0107428	0.182847
565373	23	agrn	+	1.25108	8.87287	6.50644	0.0107485	0.182847
406354	10	thap12a	+	1.10391	8.73404	6.48152	0.0109002	0.183097
450079	23	baz2a	-	1.53924	7.2475	6.47465	0.0109424	0.183097
393555	1	cct4	-	1.29375	8.92301	6.47379	0.0109477	0.183097
692284	20	cgrrf1	-	1.55016	8.25277	6.45692	0.0110521	0.183811
324201	21	dlat	-	2.64335	5.51888	6.43885	0.0111651	0.184658
393303	22	tnfaip8l1	-	2.84982	5.25638	6.42024	0.0112827	0.185572
360138	14	pcdh10b	-	0.870421	9.47364	6.40218	0.011398	0.186439
559351	16	trim35-28	+	1.4407	8.21252	6.39135	0.0114678	0.186555
100537622	4	si:ch73-56d11.5	+	1.10179	6.60063	6.35584	0.0116995	0.188228
570855	8	foxe3	+	0.955746	7.96889	6.3455	0.0117679	0.188228
30072	24	inhbaa	+	0.879312	8.82061	6.34206	0.0117908	0.188228
100004977	5	mthfd2	+	2.99574	5.61506	6.32842	0.0118818	0.188228
450034	21	cdkn2aipnl	-	1.49697	8.51499	6.32768	0.0118868	0.188228
100331484	11	ier2b	-	1.61953	7.69359	6.30686	0.0120272	0.189138
406614	11	irf2bp2b	+	0.951836	10.6862	6.30037	0.0120713	0.189138
558139	20	sele	-	-2.16612	4.55761	6.23698	0.012511	0.195001
192303	9	dcun1d2a	-	0.649421	6.81529	6.21793	0.0126463	0.196083
246222	9	tbx15	-	1.6377	6.77655	6.19478	0.0128128	0.197062
550504	4	ssbp1	-	2.8564	5.03392	6.19078	0.0128418	0.197062
65235	18	six5	-	1.0151	9.49895	6.16572	0.0130249	0.198458
447910	4	nudt4b	-	1.17546	8.83756	6.1544	0.0131085	0.198458
494479	13	perp	+	1.3438	9.36396	6.14895	0.013149	0.198458
791996	16	lysmd1	+	1.22534	8.77024	6.14219	0.0131994	0.198458
114429	5	znf703	-	1.23151	7.45838	6.12656	0.0133166	0.198711
449833	5	zdhhc15a	+	1.7561	7.94297	6.12216	0.0133497	0.198711
548345	9	nalcn	-	2.70926	6.19567	6.08295	0.0136493	0.200903
799410	8	kcnc4	-	0.940951	9.55425	6.07366	0.0137213	0.200903
325288	9	olig2	-	1.0743	9.43475	6.06993	0.0137503	0.200903
100334453	25	kcnc1b	+	1.02653	9.77478	6.06779	0.0137669	0.200903
337236	10	synj1	+	2.06605	6.6545	6.03187	0.0140498	0.202656
100307075	5	wsb2	-	1.54698	7.76769	6.01626	0.0141747	0.202656
100149522	2	zswim5	+	0.913388	9.79749	6.01521	0.0141831	0.202656
565190	5	abr	+	1.43668	8.38766	6.01473	0.0141869	0.202656
321659	5	zfr	-	1.97826	6.40221	6.0097	0.0142274	0.202656
402965	19	eepd1	-	0.907092	10.1398	5.98737	0.0144087	0.20426
449009	2	wdr33	-	1.40797	5.20688	5.97462	0.0145132	0.204766
406630	16	cmc1	-	-5.54234	6.4364	5.96248	0.0146135	0.205209
386801	9	agps	-	1.12825	9.05543	5.95137	0.0147059	0.205537
30129	5	dmrt2a	+	1.18844	7.93916	5.93496	0.0148434	0.206489
561832	20	lpgat1	+	1.35133	8.77971	5.91878	0.0149803	0.206802
30113	11	skib	-	1.53581	8.00585	5.91591	0.0150048	0.206802
450085	5	golph3	-	1.43373	8.46079	5.86964	0.0154042	0.20941
100144551	25	scaper	+	0.719655	7.47149	5.86917	0.0154083	0.20941
567181	6	grm4	-	1.25537	4.65864	5.86494	0.0154454	0.20941
791153	13	ldlrap1b	+	1.02711	9.32369	5.86153	0.0154754	0.20941
394001	18	ap2m1b	+	1.70634	6.34166	5.83183	0.0157388	0.212011
550495	2	cirbpa	+	1.48498	8.73202	5.79382	0.0160826	0.214023
555865	7	zgc:162297	-	1.62672	8.03043	5.79243	0.0160953	0.214023
403306	5	rtn4r	-	1.2119	9.33906	5.74715	0.0165154	0.214023
569466	5	dnajb5	-	1.26636	7.91436	5.73746	0.0166068	0.214023
431766	17	htra1a	+	1.33527	7.70265	5.73702	0.016611	0.214023
393914	10	slc37a4b	-	2.38015	4.91651	5.73236	0.0166551	0.214023
192305	21	adssl	+	1.03057	9.25221	5.72671	0.0167088	0.214023
436641	17	ctsl.1	+	0.790717	6.85146	5.71277	0.0168419	0.214023
368883	13	rab1ab	+	1.75315	7.27246	5.71177	0.0168515	0.214023
406735	19	hnrnpr	-	0.715226	10.3638	5.71138	0.0168553	0.214023
553764	3	zgc:109949	+	0.833737	6.61828	5.71118	0.0168572	0.214023
436732	1	cplx2l	-	1.36153	7.08562	5.70948	0.0168735	0.214023
373884	25	ada2a	+	1.75827	5.89421	5.70553	0.0169116	0.214023
558885	22	bap1	-	2.31745	4.72861	5.70159	0.0169496	0.214023
266799	18	gatm	-	0.833306	9.23233	5.69983	0.0169665	0.214023
768121	15	foxo1a	+	0.901124	9.06761	5.6776	0.0171828	0.215836
100004081	23	zgc:194189	-	0.847688	10.0082	5.66313	0.0173252	0.21671
326716	20	tmed10	-	1.10773	9.85195	5.65508	0.0174049	0.216797
116992	7	smad6a	-	1.90501	6.96748	5.64579	0.0174973	0.21704
406550	3	helz	+	1.02724	10.615	5.62529	0.0177031	0.218681
60642	3	sox9b	-	1.74067	7.10024	5.58244	0.0181414	0.223114
503530	6	mtrf1	+	1.09349	9.67118	5.56783	0.0182934	0.223114
321364	20	id2b	-	1.46157	8.23829	5.56144	0.0183603	0.223114
393864	20	naprt	-	0.921375	9.90233	5.56131	0.0183617	0.223114
368438	10	cntfr	-	0.884512	9.42596	5.50923	0.0189164	0.228919
553626	5	tent2	+	2.32172	5.46266	5.49918	0.0190253	0.229306
100124622	13	gsta.2	+	0.331523	6.12727	5.42749	0.0198222	0.237946
447830	2	abhd3	-	1.03551	8.8622	5.41442	0.0199711	0.238771
570410	20	ptger2b	+	1.58796	8.07965	5.38857	0.020269	0.240523
100142648	13	foxg1d	+	0.715771	11.1651	5.38496	0.0203111	0.240523
100149182	12	mrpl58	+	1.14081	7.72511	5.38076	0.02036	0.240523
447831	6	ccdc85al	-	0.975914	9.579	5.37277	0.0204535	0.240672
562002	1	spock3	+	1.69317	6.13618	5.34793	0.0207469	0.241789
557907	2	yme1l1b	-	2.07371	6.51471	5.34698	0.0207582	0.241789
492506	8	pptc7a	+	1.37233	9.01452	5.34414	0.0207921	0.241789
563189	2	hectd3	+	2.14193	7.44539	5.29396	0.0213996	0.247299
566042	1	rbm46	+	1.01104	6.36145	5.28114	0.0215576	0.247299
570240	5	ntrk2b	+	2.59216	5.40669	5.28106	0.0215586	0.247299
30404	9	hoxd10a	-	1.2923	8.83741	5.26623	0.0217431	0.247299
557908	20	mettl13	-	-1.9613	6.33792	5.26445	0.0217653	0.247299
795807	1	clrn2	+	1.28171	7.81658	5.25199	0.0219217	0.247299
560495	20	si:ch211-195d17.2	-	2.17114	7.66458	5.24679	0.0219873	0.247299
386844	14	ssrp1a	-	2.47737	3.84423	5.24011	0.0220718	0.247299
101885477	18	bncr	+	0.932218	9.14103	5.23732	0.0221073	0.247299
564241	14	fosl1a	-	-1.02553	8.11539	5.23186	0.0221768	0.247299
373103	18	pak1	+	1.05538	9.6179	5.22915	0.0222113	0.247299
333988	25	fbxl14a	-	1.15113	9.71467	5.22048	0.0223223	0.247299
326282	21	smad7	-	0.849637	10.1038	5.20638	0.0225041	0.247299
572849	18	kmt5b	+	1.39454	8.03991	5.20613	0.0225073	0.247299
393936	3	cd2bp2	+	1.33473	7.80024	5.20578	0.0225119	0.247299
569354	16	brd2b	+	0.92171	9.847	5.19135	0.0226996	0.248308
393875	16	sox4b	+	0.859409	10.4554	5.18436	0.0227911	0.248308
780837	9	zgc:158320	-	1.33324	8.96361	5.17653	0.022894	0.248308
335897	2	sap130b	-	2.49514	5.89721	5.16974	0.0229837	0.248308
321247	22	ftsj3	+	0.977157	10.1184	5.16693	0.0230208	0.248308
368905	17	rab3gap2	-	1.33304	7.85671	5.14097	0.0233676	0.250552
449994	4	pawr	-	1.2631	8.08192	5.13877	0.0233972	0.250552
321686	16	khdc4	-	1.96377	4.9174	5.12362	0.0236024	0.251843
556310	24	lancl2	+	3.63386	4.9409	5.11657	0.0236984	0.251964
30344	3	hoxb9a	+	0.802153	9.41144	5.09927	0.0239359	0.253584
327082	18	napab	+	2.15948	7.05091	5.0873	0.0241016	0.253994
100884148	14	slc16a2	-	1.05857	9.80822	5.08417	0.0241452	0.253994
415256	8	kdm5bb	-	0.845667	9.63261	5.04585	0.024685	0.258758
101448000	5	pappaa	+	1.68407	7.86397	5.03016	0.0249096	0.260196
403041	9	zic5	-	1.95495	5.49698	5.00916	0.0252136	0.26245
323882	17	insm1b	+	0.714925	10.9726	4.98979	0.0254973	0.264079
101885932	2	ctxn1	-	0.516737	8.27066	4.98639	0.0255474	0.264079
449794	10	h2ax1	+	1.41535	8.66626	4.9679	0.025822	0.264522
393663	2	ranbp3b	+	1.20227	8.95419	4.96293	0.0258963	0.264522
393777	3	pam16	-	1.04466	9.0559	4.9601	0.0259387	0.264522
553378	12	tbcc	+	1.8384	6.43539	4.95963	0.0259458	0.264522
791156	15	slc25a15a	-	1.37253	7.27835	4.943	0.0261966	0.266168
567212	15	slc8a2b	+	1.26247	7.89249	4.93467	0.026323	0.266543
553706	14	glod5	+	-0.679197	6.95121	4.91381	0.0266428	0.267974
30214	1	htt	-	1.66318	7.06652	4.90519	0.026776	0.267974
557574	24	rhot2	+	1.24534	8.60677	4.89259	0.0269722	0.267974
565082	12	htra1b	-	1.12017	8.22449	4.89129	0.0269926	0.267974
386723	16	fli1b	+	1.24074	7.70922	4.89093	0.0269982	0.267974
359839	17	atp6v1ba	-	1.72987	7.1599	4.89053	0.0270044	0.267974
641323	11	tamm41	+	-0.754277	7.22508	4.85021	0.0276428	0.273397
336038	3	junbb	-	1.37715	11.0254	4.84296	0.0277592	0.27364
568159	19	ago3b	+	1.56853	7.97595	4.83024	0.0279647	0.274755
406292	25	ppib	+	2.42694	6.16714	4.82117	0.0281122	0.275081
563855	20	chac1	+	1.77933	7.7567	4.81686	0.0281827	0.275081
563294	25	stoml1	+	0.576881	7.71483	4.80983	0.0282979	0.275222
378723	22	sox2	-	1.01944	8.45694	4.80471	0.028382	0.275222
556371	20	rhoj	+	1.01585	8.5553	4.79872	0.0284809	0.275284
327538	21	ccdc82	+	1.5823	7.42292	4.77304	0.0289087	0.277572
570672	8	syn1	+	1.0254	8.99488	4.77108	0.0289417	0.277572
323089	7	ctdspl2b	+	1.76797	6.84951	4.76778	0.0289972	0.277572
30500	17	otx1	+	0.775428	9.01791	4.75188	0.0292664	0.278663
100002070	2	irf4a	-	1.39141	7.42947	4.74412	0.0293987	0.278663
393550	8	arpc5la	+	0.963875	9.48761	4.74267	0.0294233	0.278663
503750	24	zgc:110852	+	1.04025	8.68903	4.73839	0.0294967	0.278663
324303	2	slc39a6	-	0.948129	9.36731	4.73358	0.0295793	0.278663
562031	14	pcdh18b	+	1.29433	7.94281	4.7241	0.0297428	0.279319
406741	25	e2f4	+	1.21224	8.62548	4.71216	0.02995	0.279628
553603	18	ube2q1	-	0.725557	10.5145	4.71139	0.0299635	0.279628
767792	12	rsph10b	+	1.06368	7.97567	4.70126	0.0301405	0.280058
386994	16	rab11al	+	1.87171	4.75247	4.698	0.0301977	0.280058
561144	19	jazf1a	+	0.723941	10.0874	4.69224	0.0302991	0.280125
562504	13	cnnm1	-	0.739806	10.2131	4.66137	0.0308485	0.284322
560896	25	zgc:153343	-	1.40199	8.54015	4.64957	0.0310613	0.2854
407728	3	znf598	-	1.11566	8.92719	4.62474	0.0315141	0.288669
100148408	2	foxc1a	-	1.15469	7.94262	4.61601	0.0316748	0.289251
436950	9	sumo3b	-	1.52877	8.24748	4.58881	0.0321813	0.292978
171479	25	crabp1a	+	0.489088	7.80931	4.57326	0.0324747	0.294748
100003490	18	zgc:162898	+	1.22561	8.0367	4.56468	0.0326377	0.295327
324486	16	taf2	+	-1.03591	6.91355	4.55927	0.032741	0.295363
393141	2	mycb	+	1.36943	6.43255	4.54912	0.0329357	0.296222
445114	9	cdk5r2b	+	1.36192	7.1535	4.53225	0.0332619	0.296775
550432	10	slc27a4	+	1.53792	9.07785	4.52868	0.0333313	0.296775
572324	11	b3galt6	+	0.616375	8.0783	4.52528	0.0333976	0.296775
573683	13	sobpa	+	1.5948	8.39971	4.52131	0.0334751	0.296775
560566	16	gem	+	-1.41279	9.10564	4.5131	0.0336362	0.296775
[truncated: 2,641 more rows]

## Sheet: S16_MCMB vs. FCMB
Promoter Datasets
[truncated: 968 more rows]

[truncated: 3 more sheets: S17_MCFB vs. FCFB, S18_MTMB vs. FTMB, S19_MTFB vs. FTFB]
