# Supplementary material for: Epigenetic Regulation of Phenotypic Sexual Plasticity Inducing Skewed Sex Ratio in Zebrafish
Source: Front Cell Dev Biol. 2022 Jul 15;10:880779. doi: 10.3389/fcell.2022.880779 (PMC9334531; doi:10.3389/fcell.2022.880779)
Supplement: Supplementary file 5 [file Table6.XLSX]

## Sheet: S9_MCFB vs. FCFB
chr	Locus	EntrezID	Symbol	Strand	Distance	Width	logFC	logCPM	LR	PValue	FDR
18	18226624	436793	cbln1	+	-122341	5745	4.48133	3.55836	820.823	1.60263e-180	3.36567e-175
12	37250778	678607	pmp22b	-	-48893	24339	7.58408	3.00394	633.817	7.39093e-140	7.7608e-135
13	3035501	559418	pkdcca	-	-119743	46181	-6.99521	1.42934	582.458	1.09508e-128	7.6659e-124
24	17139145	560360	pip4k2aa	+	-69725	54782	-5.60883	2.23295	572.657	1.4838e-126	7.79029e-122
22	11227457	402921	bcor	+	-83304	56086	8.90086	1.30609	565.943	4.28451e-125	1.79957e-120
11	35821574	324413	bhlhe40	-	58317	3606	8.85365	2.07523	553.132	2.62153e-122	9.17576e-118
13	3035541	559418	pkdcca	-	-119703	46181	-6.80768	1.43035	545.025	1.52131e-120	4.56413e-116
11	35821613	324413	bhlhe40	-	58356	3606	7.96773	2.07456	534.886	2.44353e-118	6.41454e-114
21	34414452	557181	alg13	-	152668	28287	4.86077	2.14165	525.043	3.38386e-116	7.89602e-112
16	614673	394032	irx2a	-	51499	4482	-6.69838	2.3092	523.698	6.63805e-116	1.39405e-111
10	38149911	100216527	mir99-2	-	75520	80	9.17153	0.780285	522.106	1.47355e-115	2.81327e-111
22	11227416	402921	bcor	+	-83263	56086	10.5177	1.30452	510.361	5.29214e-113	9.26164e-109
11	35821600	324413	bhlhe40	-	58343	3606	8.28513	2.07428	503.077	2.0346e-111	3.28681e-107
22	11227451	402921	bcor	+	-83298	56086	9.94678	1.30729	499.228	1.39947e-110	2.0993e-106
12	37250716	678607	pmp22b	-	-48955	24339	6.73838	3.00524	486.37	8.78496e-108	1.22995e-103
22	29030804	799294	cbx6a	-	-52251	5350	3.11439	4.4172	484.964	1.77694e-107	2.33234e-103
25	21348537	445087	tmem60	-	67953	3107	-8.00609	1.32668	483.261	4.16959e-107	5.15089e-103
12	37250691	678607	pmp22b	-	-48980	24339	6.48494	2.99966	481.918	8.17301e-107	9.53559e-103
25	21348490	445087	tmem60	-	67906	3107	-7.03876	1.32909	480.07	2.06347e-106	2.28078e-102
22	11227430	402921	bcor	+	-83277	56086	9.99853	1.30513	479.104	3.34824e-106	3.3894e-102
11	35821582	324413	bhlhe40	-	58325	3606	8.80397	2.07556	479.079	3.38926e-106	3.3894e-102
6	8119248	30104	klf1	+	10298	11393	-6.54234	1.33172	474.181	3.94347e-105	3.76438e-101
15	17261766	503600	cltcb	+	24223	54209	-8.37167	1.86036	468.689	6.18086e-104	5.64364e-100
15	17261803	503600	cltcb	+	24186	54209	-7.74992	1.85966	467.386	1.18711e-103	1.03876e-99
19	24510851	368359	txnipa	+	-22396	3872	6.5409	1.51833	466.72	1.65808e-103	1.39284e-99
13	17530449	324913	znf503	+	-61983	2579	7.46229	1.91465	464.727	4.50009e-103	3.63484e-99
2	24536807	492647	angptl4	+	-46	5762	8.84876	1.12524	463.335	9.04092e-103	7.03213e-99
15	17261813	503600	cltcb	+	24176	54209	-7.62724	1.85892	462.312	1.50932e-102	1.13204e-98
22	11227443	402921	bcor	+	-83290	56086	9.90788	1.30604	460.09	4.59618e-102	3.32841e-98
11	35821537	324413	bhlhe40	-	58280	3606	8.34837	2.07425	458.848	8.56403e-102	5.99508e-98
15	17261758	503600	cltcb	+	24231	54209	-8.52967	1.85947	458.756	8.96543e-102	6.07361e-98
13	42139200	447829	cdc42ep3	+	-14632	19058	5.5311	1.56326	458.412	1.0654e-101	6.99199e-98
12	37250767	678607	pmp22b	-	-48904	24339	8.32338	3.00471	456.841	2.34016e-101	1.48925e-97
9	33890733	100628646	mir221	-	-30291	93	8.18373	1.80359	454.578	7.27523e-101	4.49372e-97
21	34414442	557181	alg13	-	152658	28287	4.8827	2.14072	452.71	1.85491e-100	1.11299e-96
25	2168398	557714	pparab	+	60941	24774	9.79394	2.05525	452.151	2.45454e-100	1.43187e-96
25	21348566	445087	tmem60	-	67982	3107	-7.20589	1.32243	450.152	6.68355e-100	3.79353e-96
11	35821593	324413	bhlhe40	-	58336	3606	8.6338	2.07562	449.978	7.29367e-100	4.03088e-96
2	21951977	569666	tox	+	30972	122307	-6.58407	1.61292	449.326	1.01111e-99	5.44467e-96
2	21951901	569666	tox	+	31048	122307	-5.91311	1.61221	447.741	2.23723e-99	1.1746e-95
11	35821553	324413	bhlhe40	-	58296	3606	9.20833	2.07481	444.13	1.36663e-98	7.00009e-95
22	11227453	402921	bcor	+	-83300	56086	10.2449	1.30747	442.054	3.86835e-98	1.93426e-94
15	17261768	503600	cltcb	+	24221	54209	-7.97174	1.86055	441.298	5.64811e-98	2.7585e-94
13	3035555	559418	pkdcca	-	-119689	46181	-5.51255	1.42973	439.781	1.20828e-97	5.76702e-94
10	38149972	100216527	mir99-2	-	75581	80	10.4834	0.773812	439.107	1.69319e-97	7.90188e-94
17	36987727	553189	dnmt3ab	-	-804	47651	11.2001	0.976425	436.969	4.94328e-97	2.25681e-93
17	53459691	677757	mycbp	-	19479	1417	2.00668	6.68019	431.894	6.28885e-96	2.81003e-92
10	38149980	100216527	mir99-2	-	75589	80	10.4243	0.774935	430.243	1.43855e-95	6.29392e-92
16	13424955	492803	pitpnc1b	+	-421	29283	9.92003	1.24426	430.182	1.48315e-95	6.35662e-92
9	33890828	100628646	mir221	-	-30196	93	9.22895	1.80045	430.022	1.60762e-95	6.75228e-92
5	26590446	445324	tango2	+	96196	35235	-6.30351	2.3256	429.182	2.44902e-95	1.00846e-91
9	33890722	100628646	mir221	-	-30302	93	9.53435	1.79808	429.028	2.64498e-95	1.06821e-91
17	36987721	553189	dnmt3ab	-	-810	47651	11.0404	0.976827	427.381	6.03696e-95	2.39211e-91
25	2168393	557714	pparab	+	60946	24774	10.6835	2.05476	425.965	1.22778e-94	4.77492e-91
22	547679	449996	ccnd3	-	-69	10033	-6.31285	1.35334	423.497	4.23019e-94	1.61523e-90
10	38149944	100216527	mir99-2	-	75553	80	8.86327	0.77815	420.631	1.77905e-93	6.67174e-90
11	35821610	324413	bhlhe40	-	58353	3606	8.65604	2.07453	419.99	2.45247e-93	9.0358e-90
16	13424890	492803	pitpnc1b	+	-356	29283	8.99685	1.24285	419.05	3.92807e-93	1.42229e-89
21	7168273	567731	dipk1b	-	-10075	21057	4.41796	1.69166	418.865	4.30988e-93	1.53409e-89
18	27154154	571486	plekha7a	+	-52652	203992	5.40001	1.75126	418.697	4.68946e-93	1.64138e-89
18	14808626	560413	mtss1la	-	-28236	64389	7.40911	1.41776	418.224	5.94333e-93	2.04615e-89
16	614677	394032	irx2a	-	51503	4482	-5.73728	2.30704	414.862	3.20534e-92	1.08573e-88
22	547570	449996	ccnd3	-	-178	10033	-5.734	1.39035	413.41	6.63448e-92	2.21159e-88
9	33890785	100628646	mir221	-	-30239	93	8.67466	1.80557	413.079	7.83415e-92	2.57069e-88
25	2168434	557714	pparab	+	60905	24774	10.2628	2.05394	412.603	9.94227e-92	3.21225e-88
5	26590455	445324	tango2	+	96187	35235	-5.13382	2.32601	408.201	9.0288e-91	2.87292e-87
10	38149940	100216527	mir99-2	-	75549	80	9.32075	0.779549	407.713	1.15308e-90	3.61428e-87
19	27985321	550394	med10	+	-14959	3791	5.15504	1.7226	406.905	1.72893e-90	5.33957e-87
15	11768965	571426	fkrp	-	85436	3774	8.22709	1.05006	405.032	4.42029e-90	1.34536e-86
15	37317444	100003031	zgc:171592	+	14158	9280	4.48045	2.87808	404.081	7.12296e-90	2.13698e-86
18	49980826	724012	mob2b	+	-11258	70595	-5.62932	1.40253	403.06	1.18774e-89	3.51318e-86
25	2168374	557714	pparab	+	60965	24774	9.76546	2.05469	402.899	1.28812e-89	3.75719e-86
2	18629077	58138	pbx1a	-	-201645	127598	3.36269	3.2747	401.714	2.33293e-89	6.71146e-86
10	38149986	100216527	mir99-2	-	75595	80	9.56848	0.773423	400.434	4.42988e-89	1.25718e-85
9	33890806	100628646	mir221	-	-30218	93	8.88702	1.80494	400.145	5.12082e-89	1.43389e-85
19	34632086	560338	elp2	-	-110354	50796	6.19425	0.940649	399.751	6.23827e-89	1.72381e-85
10	2088689	30304	tdgf1	-	126759	6457	6.11965	1.58549	399.321	7.74108e-89	2.1113e-85
15	17261737	503600	cltcb	+	24252	54209	-8.03748	1.85381	398.818	9.95884e-89	2.68134e-85
4	68105436	100033751	mir738	-	-458722	98	2.73366	4.72353	397.232	2.20562e-88	5.86328e-85
19	34632075	560338	elp2	-	-110365	50796	6.41769	0.93847	396.836	2.68977e-88	7.06095e-85
6	35621301	569746	brinp3a.1	-	-117535	62963	7.16911	1.19987	393.445	1.47175e-87	3.81582e-84
4	13771979	541474	cntn1b	+	-38141	22874	5.51642	1.81624	392.605	2.24306e-87	5.74467e-84
8	34980584	573060	LOC573060	+	7857	1828	2.56927	4.77437	391.743	3.45566e-87	8.74361e-84
2	21951972	569666	tox	+	30977	122307	-7.25066	1.61452	391.251	4.42037e-87	1.10514e-83
7	73991867	335628	cldnd1a	+	141900	2165	8.18061	1.10409	389.853	8.91211e-87	2.20191e-83
22	547567	449996	ccnd3	-	-181	10033	-6.00839	1.38028	389.402	1.11722e-86	2.72822e-83
11	44706980	406614	irf2bp2b	+	16039	3270	6.80965	1.95597	385.249	8.95756e-86	2.16226e-82
18	48793884	100329171	bmp16	+	130	14694	8.55343	1.53142	384.666	1.19992e-85	2.86358e-82
25	2168380	557714	pparab	+	60959	24774	8.75751	2.05337	384.191	1.52273e-85	3.5931e-82
25	21348545	445087	tmem60	-	67961	3107	-8.11446	1.32664	382.809	3.04354e-85	7.10189e-82
17	22974792	100033525	mir456	+	-147729	85	4.47186	1.99562	382.064	4.42151e-85	1.02039e-81
13	3035564	559418	pkdcca	-	-119680	46181	-7.26826	1.42973	381.928	4.73276e-85	1.08035e-81
6	8119225	30104	klf1	+	10321	11393	-6.85196	1.33236	379.547	1.56202e-84	3.52729e-81
1	40354315	336637	zgc:56493	+	-90619	6861	8.84859	1.6422	378.122	3.19092e-84	7.12896e-81
4	6700344	100034546	tmem168a	+	36453	12549	4.95894	1.61616	377.456	4.45562e-84	9.84968e-81
16	614651	394032	irx2a	-	51477	4482	-5.30021	2.3066	377.149	5.19598e-84	1.13667e-80
13	46916474	445392	fbxo5	+	25456	13226	-6.879	1.23045	376.134	8.64453e-84	1.87158e-80
4	75444	100003877	lrp6	+	-835	25399	8.70646	1.10303	374.157	2.32862e-83	4.99012e-80
1	59491855	402928	sp6	+	46900	1142	3.08072	4.0515	373.479	3.27066e-83	6.93807e-80
7	8024161	100536594	cxcl8b.1	-	178619	5935	-5.21178	1.10247	372.857	4.46845e-83	9.38415e-80
10	13613614	368438	cntfr	-	-159233	312718	4.97344	1.79643	368.356	4.26785e-82	8.87412e-79
22	32429288	406391	pcbp4	-	-78678	218401	3.95969	2.68594	367.799	5.64306e-82	1.16186e-78
7	73991829	335628	cldnd1a	+	141938	2165	6.49293	1.09266	367.229	7.50996e-82	1.53122e-78
15	32048199	566758	brca2	+	-136213	16534	5.03644	2.33153	367.177	7.70837e-82	1.55656e-78
9	26228985	30219	efnb2a	+	-125171	19893	4.43957	2.04951	366.965	8.57002e-82	1.71408e-78
13	35289294	140423	jag1b	+	49888	50912	-6.12988	1.44062	366.572	1.04386e-81	2.06811e-78
6	13960961	100033676	mir153b	+	19984	148	-6.20966	1.35936	366.44	1.11541e-81	2.18922e-78
4	76666352	798290	ms4a17a.2	+	4624	18118	4.15401	2.86848	365.584	1.71296e-81	3.33091e-78
13	3035549	559418	pkdcca	-	-119695	46181	-5.79624	1.43024	364.514	2.92812e-81	5.64157e-78
21	37581781	436776	ndfip1l	-	-68549	15536	6.66568	1.21287	364.462	3.00662e-81	5.74017e-78
9	55243055	560294	tbl1x	-	114216	35761	-6.49859	1.83152	363.978	3.83131e-81	7.24874e-78
9	33890736	100628646	mir221	-	-30288	93	8.60222	1.80455	363.476	4.92794e-81	9.24028e-78
15	7896866	571698	cadm2b	+	-184909	439415	6.60441	1.12236	362.327	8.76758e-81	1.62944e-77
13	34054039	558864	flrt3	-	231488	10713	5.89616	1.22628	362.285	8.95236e-81	1.64919e-77
13	35289289	140423	jag1b	+	49893	50912	-5.46049	1.4426	362.227	9.21733e-81	1.68324e-77
20	41899382	555548	pln	-	-27112	15650	4.3009	1.8153	361.123	1.6037e-80	2.90337e-77
25	21232369	445087	tmem60	-	-48215	3107	5.25843	1.96505	360.69	1.99182e-80	3.57521e-77
24	17139143	560360	pip4k2aa	+	-69723	54782	-4.67086	2.23298	359.927	2.92045e-80	5.19763e-77
3	57220565	798075	fscn2a	+	13528	22983	5.90467	1.54139	359.811	3.0954e-80	5.4627e-77
15	32048216	566758	brca2	+	-136230	16534	5.4992	2.32961	359.191	4.22523e-80	7.39447e-77
20	50348221	569213	tmem121ab	-	108815	954	4.57287	2.06256	357.787	8.54035e-80	1.48227e-76
21	34414384	557181	alg13	-	152600	28287	5.69315	1.03862	357.436	1.01841e-79	1.75308e-76
2	6883563	550519	rgs5b	+	2289	3268	5.86849	1.74674	355.687	2.44744e-79	4.17874e-76
21	37581747	436776	ndfip1l	-	-68583	15536	6.46239	1.21579	355.541	2.63327e-79	4.45976e-76
13	17530461	324913	znf503	+	-61995	2579	5.354	1.91448	355.045	3.37761e-79	5.67463e-76
23	25906443	503808	pkig	+	-13426	49843	5.83047	2.0698	354.96	3.52464e-79	5.82839e-76
9	33974809	100628950	mir222	-	53238	108	5.7781	1.20129	354.966	3.51345e-79	5.82839e-76
2	24390907	563016	zgc:154006	-	-11435	15889	7.59769	1.38465	354.635	4.147e-79	6.80396e-76
4	13772000	541474	cntn1b	+	-38162	22874	5.55166	1.81571	353.81	6.27174e-79	1.02102e-75
1	5276666	335098	spry2	+	-855	1769	5.1594	1.33837	352.261	1.36379e-78	2.20314e-75
25	21348535	445087	tmem60	-	67951	3107	-7.17851	1.32686	352.172	1.42597e-78	2.286e-75
7	73991815	335628	cldnd1a	+	141952	2165	9.28894	1.09543	351.846	1.67897e-78	2.67121e-75
8	11919526	393633	med27	-	-68539	103395	6.32382	1.02209	351.491	2.00688e-78	3.1689e-75
19	27985332	550394	med10	+	-14970	3791	6.17626	1.72276	351.2	2.32144e-78	3.63824e-75
10	30189315	678534	ntm	+	-225748	626348	-6.18828	1.65709	350.449	3.38363e-78	5.26365e-75
9	33974828	100628950	mir222	-	53257	108	6.32348	1.20113	350.425	3.42498e-78	5.2888e-75
13	35289266	140423	jag1b	+	49916	50912	-7.25403	1.44499	349.414	5.68536e-78	8.71515e-75
25	2168445	557714	pparab	+	60894	24774	10.0157	2.05296	346.907	1.99821e-77	3.04088e-74
6	59793969	30116	ddx3xb	+	38831	17604	4.64179	1.4377	346.25	2.77768e-77	4.19667e-74
3	23950857	326746	cbx1a	+	109608	11117	5.7437	1.63083	345.341	4.38276e-77	6.57442e-74
5	42066106	373879	p2rx5	+	31500	23321	6.05077	1.28505	345.182	4.74607e-77	7.06891e-74
20	16322410	338247	echdc2	-	99283	18046	3.02392	4.07132	344.835	5.64917e-77	8.35476e-74
3	57220521	798075	fscn2a	+	13572	22983	5.42728	1.53974	344.796	5.76064e-77	8.46005e-74
20	28626915	562667	rgs6	-	-11930	126905	5.15121	1.55243	344.662	6.15974e-77	8.98334e-74
1	12897674	259186	pcdh10a	+	-134213	30000	5.82636	1.79406	344.586	6.39786e-77	9.26627e-74
1	24077121	117234	mab21l2	+	-835	1813	-6.7039	1.50145	344.467	6.79352e-77	9.77191e-74
5	26590469	445324	tango2	+	96173	35235	-6.8359	2.32639	344.246	7.59019e-77	1.08436e-73
18	49980841	724012	mob2b	+	-11273	70595	-6.76652	1.40138	342.898	1.49175e-76	2.11676e-73
1	24077175	117234	mab21l2	+	-889	1813	-5.82322	0.711919	342.61	1.72377e-76	2.42958e-73
18	27154157	571486	plekha7a	+	-52655	203992	5.13786	1.74715	342.035	2.30022e-76	3.22045e-73
1	24076994	117234	mab21l2	+	-708	1813	-5.51499	1.18429	341.911	2.44774e-76	3.40429e-73
9	33890755	100628646	mir221	-	-30269	93	8.06589	1.80422	340.684	4.52823e-76	6.25637e-73
20	49499427	541516	naa20	-	382026	11973	-5.92016	1.11889	340.489	4.99199e-76	6.85205e-73
6	8119171	30104	klf1	+	10375	11393	-5.75922	1.31223	338.514	1.3443e-75	1.83322e-72
7	73991851	335628	cldnd1a	+	141916	2165	7.28147	1.10186	338.453	1.38594e-75	1.87781e-72
11	23962458	30726	cntn2	+	-29442	55243	5.19127	1.09162	337.917	1.81388e-75	2.44187e-72
10	201928	436987	psmg1	-	-8775	3708	8.08295	0.527106	337.777	1.94533e-75	2.60214e-72
2	21951923	569666	tox	+	31026	122307	-4.98937	1.61402	337.661	2.06236e-75	2.74123e-72
16	5370091	553585	echdc1	+	-131073	11482	7.79126	1.03016	336.509	3.67503e-75	4.85402e-72
18	14808566	560413	mtss1la	-	-28296	64389	5.7925	1.41958	336.401	3.8792e-75	5.09167e-72
23	25906371	503808	pkig	+	-13354	49843	6.59387	2.07096	336.119	4.46866e-75	5.82893e-72
7	27379744	567154	sox6	+	-89196	158844	4.28663	1.44487	336.1	4.50994e-75	5.84647e-72
21	29158287	436707	havcr1	-	48116	7780	-5.50962	0.731307	335.933	4.90482e-75	6.31937e-72
7	43274568	30461	cdh11	-	-512893	26273	4.25424	1.69272	335.69	5.53936e-75	7.09339e-72
7	27099521	415169	rps13	+	-58155	2638	5.22858	1.65241	335.572	5.87832e-75	7.48182e-72
23	26931315	553414	rnd1b	+	47856	26892	4.11734	3.07598	334.532	9.9013e-75	1.25263e-71
13	26199624	678650	bcl11aa	+	-346417	72018	3.92089	2.74538	334.375	1.07156e-74	1.34753e-71
1	12897641	259186	pcdh10a	+	-134180	30000	5.05867	1.79453	333.926	1.34163e-74	1.67711e-71
10	10210513	558120	urm1	+	102511	13004	5.95645	1.29001	333.429	1.72161e-74	2.13937e-71
23	23542755	565373	agrn	+	-56897	426622	6.11873	1.78621	332.997	2.13833e-74	2.64158e-71
17	53459664	677757	mycbp	-	19452	1417	1.22334	6.73723	332.949	2.19054e-74	2.69025e-71
8	27689728	556024	mov10b.1	-	2633	27852	-7.49259	0.897398	331.752	3.99174e-74	4.87384e-71
13	16576587	568554	kcnma1a	+	-53928	363191	5.24467	1.2167	331.551	4.41462e-74	5.35902e-71
8	19191300	405808	zgc:77486	-	-75025	10310	5.74362	3.0586	330.696	6.7803e-74	8.18348e-71
15	32048158	566758	brca2	+	-136172	16534	4.89644	2.33266	330.049	9.37966e-74	1.12561e-70
13	42139122	447829	cdc42ep3	+	-14554	19058	5.38792	1.5608	330.01	9.56415e-74	1.13547e-70
16	614712	394032	irx2a	-	51538	4482	-5.17782	2.30885	330.009	9.56996e-74	1.13547e-70
1	24076999	117234	mab21l2	+	-713	1813	-5.68665	1.18438	329.964	9.78456e-74	1.15441e-70
2	34003522	30181	ptch2	-	9886	24425	5.50125	1.21556	329.844	1.03959e-73	1.21968e-70
17	35803139	30602	sox11a	-	-78668	3261	4.99237	1.73958	328.931	1.64286e-73	1.91675e-70
6	13960984	100033676	mir153b	+	19961	148	-6.98496	1.35946	328.494	2.04501e-73	2.37276e-70
7	31069652	541341	terb2	-	137553	2407	5.3659	1.76089	327.912	2.73944e-73	3.16103e-70
11	43792116	415213	ralbb	+	-51166	2755	-5.27951	1.64567	327.58	3.23463e-73	3.71203e-70
11	9563790	100002610	nlgn1	-	-384697	384334	5.02824	1.59988	326.838	4.69341e-73	5.35684e-70
1	17374044	406172	fat1a	+	2878	145792	7.71606	1.47059	326.677	5.08704e-73	5.76684e-70
12	158569	266676	dnah9	-	13426	75263	6.0284	1.31106	326.669	5.10756e-73	5.76684e-70
10	2088768	30304	tdgf1	-	126838	6457	5.58637	1.58615	326.268	6.24602e-73	7.01455e-70
6	8950297	798985	vps16	+	156766	23777	4.18005	1.48069	326.084	6.85046e-73	7.65244e-70
4	75411	100003877	lrp6	+	-802	25399	9.15399	1.10164	326.033	7.02704e-73	7.80815e-70
22	17100320	557221	frem1b	+	20330	70751	5.32118	1.45444	325.218	1.05762e-72	1.169e-69
17	4379335	405867	crls1	+	-10450	17200	-6.02142	0.667944	325.148	1.09537e-72	1.20438e-69
22	1275703	100005958	si:ch73-138e16.2	+	977	5667	-6.97928	1.03971	325.124	1.1087e-72	1.2127e-69
16	5370089	553585	echdc1	+	-131071	11482	7.161	1.03185	325.015	1.17115e-72	1.27436e-69
6	8119265	30104	klf1	+	10281	11393	-6.56418	1.28994	324.818	1.2923e-72	1.39894e-69
10	13613643	368438	cntfr	-	-159204	312718	4.94623	1.79391	324.723	1.35579e-72	1.46014e-69
25	35534342	751704	spi1a	+	19200	18703	6.63831	1.03484	324.333	1.64859e-72	1.76642e-69
22	9247071	568759	cacna2d2b	+	225743	40246	-7.50159	1.02047	323.483	2.52453e-72	2.69124e-69
6	59794012	30116	ddx3xb	+	38788	17604	4.73269	1.43642	323.284	2.79058e-72	2.95983e-69
5	42767936	100885856	mir2185-3	+	-100971	95	5.11777	2.09293	322.051	5.17758e-72	5.46402e-69
10	13613581	368438	cntfr	-	-159266	312718	4.86744	1.78962	321.798	5.87716e-72	6.17129e-69
24	3791785	558075	wdr37	+	-312823	48336	4.72546	1.91243	321.719	6.11614e-72	6.39027e-69
12	4835363	100002189	ghrhr2	+	10085	9108	-4.76589	1.67262	321.632	6.38749e-72	6.64074e-69
22	18349701	405852	gatad2ab	+	-30026	63471	5.12185	1.3754	321.221	7.84953e-72	8.12055e-69
1	24077008	117234	mab21l2	+	-722	1813	-5.46601	1.18646	321.131	8.21483e-72	8.4568e-69
11	26040034	790937	kaznb	-	-725	158143	6.68082	1.30281	320.765	9.86711e-72	1.01082e-68
18	49980779	724012	mob2b	+	-11211	70595	-5.84365	1.40278	320.722	1.00855e-71	1.02818e-68
8	19191267	405808	zgc:77486	-	-75058	10310	5.58939	3.05866	320.366	1.20539e-71	1.22291e-68
23	23542722	565373	agrn	+	-56864	426622	7.36261	1.78889	319.888	1.53218e-71	1.54698e-68
4	16081600	378746	atp2b1a	-	-42819	47701	4.75135	1.0736	319.637	1.73732e-71	1.74571e-68
7	73991827	335628	cldnd1a	+	141940	2165	7.24721	1.09661	319.618	1.75454e-71	1.75462e-68
1	24077087	117234	mab21l2	+	-801	1813	-6.29198	1.44656	319.258	2.10124e-71	2.09137e-68
21	34414348	557181	alg13	-	152564	28287	4.90549	1.04013	317.953	4.04472e-71	4.00673e-68
21	37581736	436776	ndfip1l	-	-68594	15536	5.80679	1.21484	317.299	5.61483e-71	5.53599e-68
22	13214451	30517	ahr2	-	49721	118461	5.07736	1.77192	317.216	5.85203e-71	5.74289e-68
14	9283424	445507	asb12b	-	2192	15318	-4.14244	2.60525	317.095	6.21892e-71	6.07455e-68
13	17530479	324913	znf503	+	-62013	2579	5.48187	1.91386	316.934	6.73991e-71	6.55297e-68
3	12945682	767790	pdgfab	-	-24736	45077	4.99723	1.02125	316.601	7.96824e-71	7.71153e-68
25	1138196	406300	ciao2a	+	-11183	7152	-6.84713	1.29903	316.564	8.11611e-71	7.8186e-68
23	23542691	565373	agrn	+	-56833	426622	5.99821	1.78769	316.163	9.92368e-71	9.49251e-68
15	39621008	30769	robo1	-	17779	325577	4.46686	2.09714	316.159	9.94411e-71	9.49251e-68
25	33786165	564951	roraa	+	63547	113501	6.79524	0.96068	316.074	1.03797e-70	9.8635e-68
1	24077040	117234	mab21l2	+	-754	1813	-5.59055	1.18332	315.809	1.18548e-70	1.12144e-67
2	6883605	550519	rgs5b	+	2247	3268	6.65122	1.74689	315.303	1.5278e-70	1.43879e-67
2	21951942	569666	tox	+	31007	122307	-4.38757	1.61362	315.087	1.70222e-70	1.5959e-67
22	18349687	405852	gatad2ab	+	-30012	63471	5.44148	1.37394	314.394	2.4107e-70	2.25008e-67
5	36440968	798740	eda	+	-1563	59626	6.47742	1.23578	313.842	3.17879e-70	2.95387e-67
2	40314975	64270	epha4b	+	-20662	219839	4.31252	1.94925	313.558	3.66553e-70	3.39117e-67
4	11986407	562893	btbd11a	-	-20980	193964	4.52351	2.45254	312.685	5.68029e-70	5.23207e-67
25	2168388	557714	pparab	+	60951	24774	8.35355	2.05508	312.001	8.0045e-70	7.34068e-67
15	7896924	571698	cadm2b	+	-184967	439415	6.00461	1.11934	311.855	8.61207e-70	7.86353e-67
23	27912100	266753	acvrl1	-	55165	21283	7.38951	1.05535	311.782	8.93483e-70	8.12292e-67
15	7896870	571698	cadm2b	+	-184913	439415	7.30213	1.1234	311.687	9.3704e-70	8.48219e-67
13	27353838	100136871	ddx43	-	-165	21352	-6.53051	1.42642	311.595	9.81376e-70	8.8454e-67
7	73991853	335628	cldnd1a	+	141914	2165	8.41892	1.10335	311.534	1.01195e-69	9.082e-67
13	46092455	406407	marcksl1a	+	85051	3005	7.34668	0.821044	311.357	1.10589e-69	9.8828e-67
22	1275708	100005958	si:ch73-138e16.2	+	972	5667	-6.35284	1.04	311.031	1.30214e-69	1.15874e-66
14	1816509	102725540	trpc7b	+	-97152	45390	3.95996	1.97127	310.152	2.02367e-69	1.786e-66
19	48391180	799904	si:ch73-359m17.2	-	-227	8445	-5.83471	1.92587	310.152	2.02404e-69	1.786e-66
2	24536896	492647	angptl4	+	-135	5762	5.67553	1.12791	309.954	2.23528e-69	1.96414e-66
1	24077091	117234	mab21l2	+	-805	1813	-5.89327	1.49963	309.865	2.33697e-69	2.04493e-66
22	1275674	100005958	si:ch73-138e16.2	+	1006	5667	-5.21876	1.03901	309.631	2.62848e-69	2.29047e-66
17	23581683	100310770	mir107b	+	-8553	86	3.94958	3.45811	309.52	2.77785e-69	2.41063e-66
10	38149951	100216527	mir99-2	-	75560	80	8.56194	0.776915	309.372	2.99221e-69	2.58597e-66
16	5370058	553585	echdc1	+	-131040	11482	7.80331	1.03264	308.895	3.80065e-69	3.27119e-66
16	31791678	335573	ptpn6	-	34819	36789	5.43804	1.26855	308.784	4.01915e-69	3.44514e-66
13	17530469	324913	znf503	+	-62003	2579	5.89667	1.91453	308.393	4.89114e-69	4.17554e-66
7	25360485	324188	cyp26b1	+	-36197	24308	4.80455	1.5185	308.028	5.87269e-69	4.99319e-66
17	16565508	692291	foxn3	+	-323	169286	10.5509	1.11009	307.967	6.05367e-69	5.12631e-66
8	49802497	65090	ntrk2a	+	-24011	92191	4.35354	2.48785	307.17	9.02966e-69	7.6157e-66
13	46092483	406407	marcksl1a	+	85023	3005	9.0436	0.820445	307.113	9.29403e-69	7.80732e-66
23	27912064	266753	acvrl1	-	55129	21283	7.71632	1.05548	307.076	9.46927e-69	7.92284e-66
14	37382602	567278	lect2l	+	-497078	1540	4.02246	3.33597	306.596	1.20458e-68	1.00386e-65
14	22326332	564924	atp7a	+	74164	38672	4.40788	1.37624	306.203	1.46704e-68	1.21775e-65
19	7988378	100006143	si:dkey-266f7.5	+	-50257	12594	4.7958	2.54036	306.133	1.51896e-68	1.25588e-65
22	30318827	30485	mxi1	+	11736	27969	5.17833	0.845273	306.088	1.55377e-68	1.27463e-65
20	48528348	402941	insm1a	-	42994	2431	-5.79607	1.4726	306.09	1.55227e-68	1.27463e-65
7	27379731	567154	sox6	+	-89183	158844	7.35606	1.44557	305.937	1.67607e-68	1.36961e-65
18	27154117	571486	plekha7a	+	-52615	203992	6.27542	1.74646	305.819	1.77887e-68	1.44798e-65
11	16260688	560478	slc25a26	+	-43753	107641	3.99517	1.43604	304.736	3.06122e-68	2.48217e-65
20	45326225	568195	napbb	-	-334824	17227	4.05921	2.02556	304.643	3.2087e-68	2.59175e-65
8	22580901	333999	porcnl	-	22337	14275	5.47912	1.37506	304.526	3.40205e-68	2.7374e-65
11	7559921	406676	adgrl4	-	149607	27102	4.33606	1.67314	304.435	3.56132e-68	2.85462e-65
8	48103605	567448	mfn2	+	-205871	51171	4.61265	1.44922	304.407	3.61075e-68	2.88323e-65
6	37091883	445374	negr1	+	-148899	221434	3.42943	2.44257	304.104	4.20456e-68	3.34468e-65
2	21951966	569666	tox	+	30983	122307	-5.7076	1.61433	303.611	5.38289e-68	4.26587e-65
5	42593210	100310757	mir2185-1	+	66566	95	4.96082	2.84094	303.011	7.27437e-68	5.74317e-65
13	3035462	559418	pkdcca	-	-119782	46181	-6.20564	0.738405	302.516	9.32396e-68	7.33376e-65
23	3414607	30210	mafba	-	5467	3476	-5.3994	1.39465	302.334	1.02142e-67	8.00404e-65
20	49499416	541516	naa20	-	382015	11973	-5.4794	1.11846	301.866	1.29172e-67	1.00845e-64
13	46916546	445392	fbxo5	+	25384	13226	-6.95024	1.21885	301.727	1.38534e-67	1.07754e-64
19	48391170	799904	si:ch73-359m17.2	-	-237	8445	-5.40763	1.19787	301.574	1.4957e-67	1.15908e-64
22	17725235	373089	tjp3	-	36367	31268	4.83361	1.51087	301.49	1.56018e-67	1.2046e-64
24	20207150	402986	cry-dash	-	-1197	14327	5.62749	1.14829	301.441	1.59867e-67	1.2298e-64
12	25319153	333941	zfp36l2	-	-60831	3346	9.30099	0.592326	301.346	1.67664e-67	1.28507e-64
1	47228328	445185	morc3b	+	-49799	9340	7.3967	1.51105	301.293	1.72199e-67	1.31503e-64
11	39395394	30123	wnt4	-	192479	35070	4.76203	1.22337	301.25	1.7599e-67	1.33911e-64
4	13771956	541474	cntn1b	+	-38118	22874	5.33748	1.81529	300.727	2.28776e-67	1.73447e-64
20	49499407	541516	naa20	-	382006	11973	-5.29639	1.11917	300.243	2.91698e-67	2.20357e-64
2	21951955	569666	tox	+	30994	122307	-5.01009	1.61475	300.189	2.99617e-67	2.25528e-64
5	42767920	100885856	mir2185-3	+	-100955	95	4.67821	2.09814	299.694	3.84099e-67	2.88087e-64
25	1138198	406300	ciao2a	+	-11185	7152	-6.35695	1.29825	299.482	4.27214e-67	3.19284e-64
23	36134626	30345	hoxc4a	+	-3571	1988	-5.65122	1.18836	299.239	4.82532e-67	3.59347e-64
4	22954313	564112	magi2a	-	-128874	327723	5.62474	1.07017	299.188	4.94963e-67	3.67303e-64
23	37023157	553648	ints11	-	-62802	23653	-6.1936	0.561391	299.057	5.28698e-67	3.90956e-64
18	49980832	724012	mob2b	+	-11264	70595	-5.25891	1.40151	298.825	5.93905e-67	4.37633e-64
22	11670607	541441	mettl21a	-	8887	4582	-4.2194	2.21275	298.562	6.77643e-67	4.97591e-64
17	46003502	100033770	mir203a	+	-195349	96	4.71657	1.47734	298.168	8.25847e-67	6.04304e-64
11	43052691	405850	foxg1b	+	61417	2143	6.31009	0.575556	298.084	8.61286e-67	6.28048e-64
8	10208442	572469	pim1	+	96603	3727	4.17321	1.70315	297.973	9.10928e-67	6.61949e-64
18	27154108	571486	plekha7a	+	-52606	203992	6.40344	1.67124	297.709	1.03964e-66	7.52877e-64
13	40243093	641500	zgc:123010	-	-39677	35392	5.16275	1.30331	297.606	1.09511e-66	7.87615e-64
20	49499405	541516	naa20	-	382004	11973	-5.54446	1.11857	297.61	1.09246e-66	7.87615e-64
15	28268153	566459	myo1cb	+	-12	83029	5.67329	1.17902	297.365	1.23574e-66	8.85723e-64
23	25906401	503808	pkig	+	-13384	49843	6.22974	2.07164	297.142	1.38163e-66	9.86919e-64
19	28785119	336346	sox4a	-	-4290	3261	7.14	1.05962	297.002	1.48254e-66	1.05541e-63
6	5199014	58057	pou4f1	+	-659061	3053	7.17282	1.50854	296.762	1.67163e-66	1.17883e-63
21	19541205	794796	rai14	+	6677	60628	4.82452	1.10149	296.77	1.66509e-66	1.17883e-63
1	5817123	405901	nrp2a	-	71093	139571	4.10303	1.27965	296.761	1.67275e-66	1.17883e-63
4	75461	100003877	lrp6	+	-852	25399	9.35261	1.10159	296.69	1.73372e-66	1.21771e-63
9	30720804	100126139	klf12b	+	-756	63845	7.01405	1.62298	296.447	1.95779e-66	1.37051e-63
15	39621028	30769	robo1	-	17799	325577	4.36283	2.09878	296.175	2.24483e-66	1.56623e-63
11	23962436	30726	cntn2	+	-29420	55243	4.56156	1.09044	296.086	2.34649e-66	1.63174e-63
16	614726	394032	irx2a	-	51552	4482	-5.28927	2.30845	295.995	2.457e-66	1.70294e-63
24	20310012	100126011	map3k22	-	-10468	91240	-8.83737	0.816333	295.908	2.56582e-66	1.77251e-63
2	34500523	561009	brinp2	-	16926	103527	4.63493	1.54051	295.512	3.13034e-66	2.15541e-63
11	44706973	406614	irf2bp2b	+	16046	3270	6.17289	1.95684	295.285	3.5079e-66	2.40749e-63
12	49074160	393563	ghitm	-	40974	32874	5.66453	1.25252	294.934	4.18365e-66	2.8619e-63
17	2290424	436685	zfyve19	-	163767	17756	3.66813	3.38636	294.612	4.91587e-66	3.35187e-63
13	17530467	324913	znf503	+	-62001	2579	6.29206	1.91414	294.447	5.34211e-66	3.63071e-63
3	26286626	327143	rhot1a	+	2355	30777	-5.93495	1.14748	294.415	5.42674e-66	3.67634e-63
7	9314795	735249	selenos	+	-6189	14017	-8.91682	0.0398663	293.931	6.91835e-66	4.67175e-63
1	24077153	117234	mab21l2	+	-867	1813	-5.5384	0.713662	293.802	7.38332e-66	4.96976e-63
25	30978075	100033730	mir135a	-	-66132	98	4.53035	1.34552	293.71	7.72877e-66	5.18566e-63
10	10210516	558120	urm1	+	102508	13004	5.79159	1.28751	293.567	8.30397e-66	5.55385e-63
2	28203862	541393	cdh6	-	101598	53211	5.37308	1.65611	293.457	8.77675e-66	5.85142e-63
7	73991817	335628	cldnd1a	+	141950	2165	8.84127	1.0987	293.444	8.8328e-66	5.87015e-63
11	43792130	415213	ralbb	+	-51180	2755	-4.83902	1.64463	293.299	9.50003e-66	6.29366e-63
20	48528299	402941	insm1a	-	42945	2431	-6.53542	1.48147	293.216	9.9033e-66	6.5402e-63
19	34632089	560338	elp2	-	-110351	50796	6.50924	0.9404	293.087	1.0569e-65	6.95797e-63
13	42139218	447829	cdc42ep3	+	-14650	19058	4.87462	1.56093	292.792	1.22547e-65	8.04249e-63
4	11012406	564667	tmtc2a	-	-12164	49861	8.22514	1.50756	292.462	1.4456e-65	9.45761e-63
11	43226054	553451	sptbn1	-	-196	93732	8.41714	1.74671	292.259	1.6006e-65	1.04392e-62
19	8492546	393569	efna1a	+	-10744	22040	4.25184	2.31256	290.803	3.32321e-65	2.16069e-62
19	40776976	100033722	mir489	-	-4295	104	4.29766	1.81306	290.776	3.36939e-65	2.18396e-62
5	26590507	445324	tango2	+	96135	35235	-5.36335	2.32525	290.518	3.83521e-65	2.47824e-62
19	48391261	799904	si:ch73-359m17.2	-	-146	8445	-4.58698	1.9458	290.068	4.80573e-65	3.09585e-62
1	49896371	445121	hadh	-	-22496	9196	6.04639	1.26365	289.773	5.57193e-65	3.56754e-62
17	37983150	767694	slc25a21	+	47177	202691	5.58989	1.39492	289.775	5.5655e-65	3.56754e-62
4	74869476	322969	nup50	+	73664	18713	4.59416	1.53324	289.728	5.70069e-65	3.6389e-62
3	35268569	445396	rbbp6	+	137578	15048	5.02824	1.39326	289.692	5.80226e-65	3.69251e-62
5	42593239	100310757	mir2185-1	+	66537	95	4.70122	2.39569	289.637	5.96588e-65	3.78516e-62
7	33379343	335907	anp32a	-	29341	4376	4.17559	1.62244	289.456	6.53221e-65	4.13199e-62
20	48234783	393942	efhc1	-	77188	15598	4.79474	1.93491	288.733	9.38978e-65	5.92174e-62
8	34980523	573060	LOC573060	+	7918	1828	2.78828	4.78089	288.641	9.83339e-65	6.18293e-62
7	26712072	324098	cd82a	+	-2824	28875	6.34515	0.439714	288.56	1.0239e-64	6.41877e-62
23	46114557	406561	ddah1	-	73946	25296	3.95096	1.7983	288.326	1.15157e-64	7.1976e-62
25	35534296	751704	spi1a	+	19246	18703	5.71132	1.037	288.205	1.22378e-64	7.62624e-62
18	6873162	324164	dnaja2b	+	-16073	12268	-7.90877	1.42619	288.092	1.29484e-64	8.04521e-62
4	75475	100003877	lrp6	+	-866	25399	9.55584	1.10155	288.031	1.33501e-64	8.27034e-62
15	35054793	406840	sesn3	+	-11784	49727	5.32493	0.960241	287.602	1.65626e-64	1.02303e-61
4	16081505	378746	atp2b1a	-	-42914	47701	6.13695	0.886989	287.593	1.66356e-64	1.02452e-61
12	24325466	565531	nrxn1a	+	16837	294379	8.52666	1.71498	287.562	1.6898e-64	1.03764e-61
21	37581761	436776	ndfip1l	-	-68569	15536	5.56132	1.21505	287.262	1.96446e-64	1.20278e-61
11	43226028	553451	sptbn1	-	-222	93732	9.03772	1.75009	287.197	2.02906e-64	1.23873e-61
13	3035469	559418	pkdcca	-	-119775	46181	-5.6571	0.739603	287.164	2.06264e-64	1.25557e-61
21	37581758	436776	ndfip1l	-	-68572	15536	6.43944	1.21439	287.109	2.12114e-64	1.28745e-61
11	9563767	100002610	nlgn1	-	-384720	384334	4.32847	1.60067	287.081	2.15048e-64	1.3015e-61
24	20207152	402986	cry-dash	-	-1195	14327	5.46404	1.14887	286.853	2.41133e-64	1.45518e-61
21	27251269	402952	zgc:77262	-	49789	3775	6.43746	0.600994	286.831	2.43851e-64	1.46736e-61
2	30658577	558069	ctnnd2b	-	-35165	139496	4.90654	1.45159	286.521	2.8482e-64	1.709e-61
5	26590461	445324	tango2	+	96181	35235	-4.7813	2.32682	286.488	2.89644e-64	1.73299e-61
2	40314944	64270	epha4b	+	-20631	219839	4.22815	1.94714	286.375	3.06522e-64	1.82876e-61
19	7988333	100006143	si:dkey-266f7.5	+	-50212	12594	4.86601	2.54015	286.324	3.14455e-64	1.87078e-61
7	34911784	768189	ddx28	+	51971	1898	5.1282	1.08637	286.251	3.262e-64	1.93517e-61
25	33877919	564951	roraa	+	-28207	113501	4.99962	1.55788	286.061	3.58855e-64	2.1229e-61
23	32873831	100033772	mir205	+	416442	89	3.39549	3.3311	285.49	4.77784e-64	2.81851e-61
16	43544724	571418	oxr1a	-	88	127173	8.54929	0.753964	285.46	4.84962e-64	2.85284e-61
15	35054752	406840	sesn3	+	-11743	49727	5.11888	0.960782	285.438	4.90475e-64	2.87721e-61
22	18349752	405852	gatad2ab	+	-30077	63471	5.03075	1.37653	285.024	6.03806e-64	3.53216e-61
18	49980818	724012	mob2b	+	-11250	70595	-6.68729	1.40245	284.961	6.22933e-64	3.63393e-61
16	5370038	553585	echdc1	+	-131020	11482	6.74611	1.02633	284.129	9.45775e-64	5.50197e-61
6	13960924	100033676	mir153b	+	20021	148	-6.72602	1.35795	283.833	1.09729e-63	6.36577e-61
16	3898146	195821	mtf1	+	240185	28124	5.26405	1.63309	283.804	1.11358e-63	6.44248e-61
9	43883682	321689	ube2e3	+	-85780	82440	-4.8806	1.56777	283.76	1.1382e-63	6.56682e-61
9	15313386	100005469	fn1a	-	-111300	62386	4.62509	1.14821	283.734	1.15309e-63	6.63451e-61
19	14191003	30399	tbxta	-	-589	4053	-4.73741	1.52729	283.71	1.16701e-63	6.69625e-61
3	60516498	100003714	si:ch73-366l1.5	-	-54720	45237	6.30587	1.707	283.681	1.18417e-63	6.77618e-61
3	57220507	798075	fscn2a	+	13586	22983	4.83473	1.53785	283.496	1.29939e-63	7.41529e-61
13	17530491	324913	znf503	+	-62025	2579	5.29492	1.91344	283.433	1.34154e-63	7.6351e-61
21	37581695	436776	ndfip1l	-	-68635	15536	5.2267	1.21057	283.394	1.36798e-63	7.76454e-61
11	44706965	406614	irf2bp2b	+	16054	3270	5.541	1.95774	282.865	1.78383e-63	1.00976e-60
23	27912108	266753	acvrl1	-	55173	21283	6.55043	1.05402	282.829	1.81585e-63	1.02512e-60
22	547576	449996	ccnd3	-	-172	10033	-6.28088	1.3906	282.32	2.34443e-63	1.31998e-60
12	25319168	333941	zfp36l2	-	-60816	3346	9.0176	0.592041	282.123	2.58853e-63	1.45096e-60
6	5198923	58057	pou4f1	+	-658970	3053	7.49664	1.37004	282.121	2.59089e-63	1.45096e-60
17	16565506	692291	foxn3	+	-321	169286	8.51258	1.10988	282.096	2.62375e-63	1.46545e-60
10	30189300	678534	ntm	+	-225733	626348	-5.19845	1.65811	282.057	2.67456e-63	1.48987e-60
11	7572132	406676	adgrl4	-	161818	27102	4.22569	1.64334	281.659	3.26707e-63	1.81512e-60
7	9314843	735249	selenos	+	-6237	14017	-9.17057	0.0425326	281.531	3.48387e-63	1.93046e-60
7	31069660	541341	terb2	-	137561	2407	5.002	1.76087	281.512	3.51572e-63	1.94298e-60
3	61559723	541420	zgc:113295	+	-21643	5671	4.74303	1.84235	281.49	3.55583e-63	1.95999e-60
10	13613574	368438	cntfr	-	-159273	312718	4.73491	1.7866	281.331	3.85032e-63	2.11676e-60
7	9314778	735249	selenos	+	-6172	14017	-8.95858	0.0391196	281.294	3.92298e-63	2.15107e-60
6	13960990	100033676	mir153b	+	19955	148	-6.85985	1.35968	281.194	4.12557e-63	2.25627e-60
9	46072759	568877	hdac4	-	-46	188765	9.40846	1.91449	280.757	5.1359e-63	2.80152e-60
19	48391211	799904	si:ch73-359m17.2	-	-196	8445	-5.26639	1.94713	280.727	5.21503e-63	2.83731e-60
6	8950350	798985	vps16	+	156713	23777	4.52202	1.48053	280.422	6.07649e-63	3.29746e-60
6	5198995	58057	pou4f1	+	-659042	3053	7.43047	1.51119	280.29	6.49255e-63	3.51416e-60
2	21951918	569666	tox	+	31031	122307	-5.85141	1.61403	280.034	7.38275e-63	3.98571e-60
6	25345405	567134	zgc:153916	-	-39121	45103	5.27521	0.795316	279.972	7.61625e-63	4.10123e-60
10	201948	436987	psmg1	-	-8755	3708	8.03916	0.525468	279.784	8.36835e-63	4.4947e-60
22	21852289	393395	tle5	-	6829	51422	4.34794	1.59233	279.653	8.93557e-63	4.78712e-60
15	18064990	399661	arcn1b	-	-50546	13257	5.53226	0.868602	279.622	9.07796e-63	4.85103e-60
25	33786120	564951	roraa	+	63592	113501	6.79518	0.962164	279.507	9.61573e-63	5.12536e-60
21	37581783	436776	ndfip1l	-	-68547	15536	5.93457	1.21313	279.385	1.02241e-62	5.43584e-60
5	56737704	573084	tbx2a	-	223850	7153	4.24611	1.77194	279.379	1.02571e-62	5.43961e-60
16	906457	403019	irx1a	+	-92838	4157	4.30646	1.98557	279.235	1.10252e-62	5.83221e-60
1	25074526	323681	tmem154	-	-102525	11792	6.02407	1.37813	279.152	1.14904e-62	6.06305e-60
7	9314800	735249	selenos	+	-6194	14017	-8.53231	0.0404959	278.715	1.43081e-62	7.53088e-60
10	930670	557316	unc5c	+	-47154	224279	4.89571	1.5606	278.69	1.44872e-62	7.60612e-60
11	7559932	406676	adgrl4	-	149618	27102	3.7496	1.67338	278.437	1.64522e-62	8.61623e-60
6	13960975	100033676	mir153b	+	19970	148	-7.08932	1.35931	278.378	1.695e-62	8.85487e-60
1	47391310	449616	bcl9	+	160	17508	4.61398	1.12599	278.247	1.80941e-62	9.42907e-60
11	43792076	415213	ralbb	+	-51126	2755	-5.175	1.6463	278.02	2.0278e-62	1.0541e-59
16	7107861	338246	bmper	+	46437	41380	4.07528	1.05864	277.677	2.40947e-62	1.24941e-59
12	48590530	100037390	cyp4f3	-	10487	20566	7.76853	1.07783	277.608	2.49404e-62	1.28901e-59
3	57220536	798075	fscn2a	+	13557	22983	4.98948	1.53959	277.605	2.49812e-62	1.28901e-59
19	12063667	557995	rnf19a	-	-14916	47752	4.82105	1.2909	277.499	2.63422e-62	1.3559e-59
4	48845550	100330526	znf1113	+	-43185	24072	-6.37446	1.16709	277.342	2.85005e-62	1.46341e-59
17	2220151	436685	zfyve19	-	93494	17756	4.85573	1.6148	277.054	3.29273e-62	1.68659e-59
6	28304948	573024	lpp	+	-10749	392217	4.84472	1.68828	276.972	3.43047e-62	1.75287e-59
4	75477	100003877	lrp6	+	-868	25399	9.20636	1.10124	276.955	3.46083e-62	1.76409e-59
9	30720842	100126139	klf12b	+	-794	63845	6.67382	1.61952	276.849	3.64891e-62	1.85546e-59
1	24077014	117234	mab21l2	+	-728	1813	-5.5028	1.18601	276.72	3.89477e-62	1.97569e-59
1	45794629	100038798	si:ch211-214c7.5	-	42619	7893	7.31073	1.88175	276.649	4.03555e-62	2.04218e-59
25	30819652	100033730	mir135a	-	-224555	98	5.91567	0.325379	276.421	4.52382e-62	2.28375e-59
17	27323862	246093	id3	-	50573	1891	4.06803	2.8801	276.364	4.65643e-62	2.34507e-59
5	64924891	246226	ptgs1	+	-17523	39067	4.7124	1.3191	276.346	4.69781e-62	2.36025e-59
23	27912022	266753	acvrl1	-	55087	21283	6.95865	0.438303	276.188	5.08462e-62	2.54848e-59
7	27379774	567154	sox6	+	-89226	158844	6.19237	1.44031	276.176	5.11577e-62	2.55799e-59
19	48391163	799904	si:ch73-359m17.2	-	-244	8445	-5.34833	1.19728	275.723	6.42107e-62	3.20305e-59
24	20207170	402986	cry-dash	-	-1177	14327	5.48226	1.14857	275.603	6.82203e-62	3.395e-59
22	13214461	30517	ahr2	-	49731	118461	5.65496	1.77201	275.286	7.99617e-62	3.9699e-59
22	18349758	405852	gatad2ab	+	-30083	63471	5.08519	1.3759	275.269	8.06348e-62	3.99388e-59
3	57220504	798075	fscn2a	+	13589	22983	5.83485	1.53602	275.2	8.34769e-62	4.12492e-59
1	4341936	324096	slitrk6	+	-240195	52592	4.52022	1.58747	275.094	8.80295e-62	4.33967e-59
3	23950895	326746	cbx1a	+	109570	11117	5.01706	1.63404	275.004	9.21034e-62	4.52987e-59
5	67629351	568779	zbtb20	-	-31294	127457	9.37895	1.26008	274.69	1.07865e-61	5.29265e-59
23	1877710	432371	prdm5	-	-159915	110583	4.4943	1.46539	274.508	1.18154e-61	5.77322e-59
22	110277	405894	prkar2ab	+	-119	20541	-5.1673	1.38838	274.507	1.18208e-61	5.77322e-59
3	23950844	326746	cbx1a	+	109621	11117	5.39056	1.63179	274.354	1.27635e-61	6.21912e-59
1	17374084	406172	fat1a	+	2838	145792	7.20282	1.47314	273.601	1.86247e-61	9.05407e-59
5	14189292	570189	npffr1l2	-	-49577	73303	3.40156	2.79059	273.566	1.89581e-61	9.19487e-59
22	18349699	405852	gatad2ab	+	-30024	63471	4.65862	1.37605	273.48	1.97942e-61	9.57823e-59
23	27912127	266753	acvrl1	-	55192	21283	6.78236	1.02014	273.359	2.10285e-61	1.01521e-58
16	5370288	553585	echdc1	+	-131270	11482	6.29905	1.28756	273.198	2.28032e-61	1.09837e-58
25	1412449	571591	avpr1aa	+	137771	8147	4.35131	1.4503	272.975	2.54945e-61	1.22519e-58
16	1451815	260351	sim1a	-	-51208	32606	7.38081	0.812513	272.819	2.75828e-61	1.32252e-58
7	27099587	415169	rps13	+	-58221	2638	4.66613	1.65175	272.719	2.9001e-61	1.38735e-58
1	17374133	406172	fat1a	+	2789	145792	6.80699	1.46927	272.608	3.06513e-61	1.46297e-58
23	27912016	266753	acvrl1	-	55081	21283	8.57544	0.437487	272.425	3.36076e-61	1.60043e-58
12	42784076	567751	ebf3a	+	-347636	141073	4.64709	1.34455	272.245	3.67811e-61	1.7476e-58
4	14082274	556148	prickle1b	-	109061	9715	5.21694	1.13415	271.719	4.78841e-61	2.27e-58
18	6873229	324164	dnaja2b	+	-16140	12268	-6.09234	1.42525	271.655	4.94646e-61	2.33964e-58
7	31179161	323089	ctdspl2b	+	195258	16710	4.38699	1.8491	271.533	5.25703e-61	2.48095e-58
19	3135743	555593	si:ch211-80h18.1	-	11780	37113	-4.89429	1.54035	271.323	5.84124e-61	2.75048e-58
16	52653942	334627	ubr5	-	7153	104756	-5.49487	0.775654	271.027	6.77633e-61	3.18365e-58
7	17928805	30114	cth1	+	18523	2981	7.84636	0.792835	270.937	7.08964e-61	3.32341e-58
13	17530496	324913	znf503	+	-62030	2579	5.35083	1.91069	270.797	7.60723e-61	3.5581e-58
7	68467443	100333211	zfhx3	-	3861	248651	-5.09159	2.00558	270.497	8.84378e-61	4.12727e-58
19	48391196	799904	si:ch73-359m17.2	-	-211	8445	-5.8973	1.94718	270.441	9.09518e-61	4.23519e-58
23	44794028	64269	atp1b2a	+	-61155	29321	-5.32372	1.51929	270.258	9.97086e-61	4.63268e-58
10	10210482	558120	urm1	+	102542	13004	6.0786	1.28273	270.243	1.00458e-60	4.65719e-58
11	43792139	415213	ralbb	+	-51189	2755	-6.26772	1.64393	270.165	1.04476e-60	4.8328e-58
11	13568598	335206	arrdc2	+	-40162	5347	8.12603	1.02483	270.073	1.09399e-60	5.0494e-58
24	1565933	100002312	crhr2	+	-134037	4043	4.72074	1.00486	269.86	1.2172e-60	5.60575e-58
13	45359585	792757	znfl1g	+	-27382	3148	3.20617	2.81346	269.687	1.32794e-60	6.1024e-58
5	69216065	791612	mat2ab	-	3881	15218	4.84219	1.68514	269.599	1.38752e-60	6.36227e-58
19	10518895	793537	si:dkey-211g8.1	+	17198	1890	4.60084	1.24435	269.263	1.64274e-60	7.51614e-58
11	36758825	368725	parapinopsinb	+	18788	7461	3.10835	2.90724	269.219	1.67902e-60	7.66541e-58
11	43052700	405850	foxg1b	+	61408	2143	7.21896	0.576051	269.065	1.81425e-60	8.26482e-58
17	53095123	503603	dph6	+	61519	30478	5.07632	1.43856	268.937	1.93429e-60	8.7926e-58
24	14378799	563151	prdm14	+	72605	4700	5.04828	1.36131	268.848	2.02288e-60	9.17543e-58
4	10992757	564667	tmtc2a	-	-31813	49861	5.96337	0.891633	268.782	2.09106e-60	9.46424e-58
24	39261692	641290	nubp2	-	75507	7826	6.62731	0.735389	268.745	2.1308e-60	9.62337e-58
22	4280525	556504	kdm4b	-	-127346	92616	4.35227	1.19693	268.614	2.27521e-60	1.02535e-57
19	28785083	336346	sox4a	-	-4326	3261	5.2513	1.05653	268.564	2.3325e-60	1.04892e-57
15	39621096	30769	robo1	-	17867	325577	5.00881	2.09393	268.537	2.36434e-60	1.06097e-57
9	46072796	568877	hdac4	-	-9	188765	10.3752	1.91559	268.18	2.82823e-60	1.26643e-57
19	826248	570027	nrm	+	-10034	3046	3.34079	3.29568	268.114	2.92451e-60	1.30675e-57
15	18130495	360137	dixdc1a	+	-386	25877	5.7238	1.05579	267.704	3.59253e-60	1.60183e-57
9	46072744	568877	hdac4	-	-61	188765	10.0233	1.91579	267.652	3.68598e-60	1.63991e-57
1	24077110	117234	mab21l2	+	-824	1813	-6.1527	1.50195	267.648	3.69354e-60	1.63991e-57
13	27353823	100136871	ddx43	-	-180	21352	-6.50712	1.43822	267.385	4.21496e-60	1.86747e-57
7	8738290	554131	tex261	-	26255	17475	-5.81386	1.95159	267.352	4.28586e-60	1.89488e-57
8	28519231	325372	scrt2	+	8570	6449	4.46869	2.19895	267.097	4.87176e-60	2.14807e-57
19	48391356	799904	si:ch73-359m17.2	-	-51	8445	-6.03827	1.17529	267.094	4.87897e-60	2.14807e-57
15	18064950	399661	arcn1b	-	-50586	13257	5.82279	0.869786	266.714	5.90253e-60	2.59327e-57
20	41899374	555548	pln	-	-27120	15650	4.1761	1.81542	266.594	6.27014e-60	2.74903e-57
5	36441004	798740	eda	+	-1599	59626	7.35338	1.22135	266.411	6.87156e-60	3.00258e-57
22	18349755	405852	gatad2ab	+	-30080	63471	5.09386	1.37548	266.41	6.87705e-60	3.00258e-57
17	29099609	30274	foxg1a	-	-19728	2311	4.61637	1.80109	266.361	7.04921e-60	3.07136e-57
13	27353809	100136871	ddx43	-	-194	21352	-5.17334	1.44075	266.277	7.35152e-60	3.19645e-57
14	31605786	792983	slc9a6a	+	13196	24146	-5.40824	1.30296	266.236	7.50352e-60	3.2558e-57
9	46072791	568877	hdac4	-	-14	188765	10.3721	1.91556	266.09	8.07239e-60	3.49541e-57
15	33156999	246091	mab21l1	+	-86060	2261	4.77047	1.19575	266.054	8.2225e-60	3.55308e-57
8	3915929	393838	mtmr3	-	-115192	98329	4.38925	1.79819	265.932	8.73833e-60	3.76823e-57
1	12897658	259186	pcdh10a	+	-134197	30000	6.05931	1.79441	265.755	9.55268e-60	4.11096e-57
19	44434525	566831	rad21b	-	345016	21096	4.3697	1.63706	265.562	1.05256e-59	4.5204e-57
17	32862650	30679	prox1a	-	-600	40660	5.14411	1.30823	265.416	1.13241e-59	4.85338e-57
5	67629321	568779	zbtb20	-	-31324	127457	9.84584	1.26115	265.162	1.28621e-59	5.50132e-57
3	33486693	406635	sgsm3	-	-7453	33072	4.40738	1.88351	264.945	1.43438e-59	6.12262e-57
2	55667319	117509	klf2b	+	-2249	5752	4.81487	0.989354	264.845	1.50857e-59	6.42623e-57
19	39063793	321212	col9a2	+	-641734	45606	-4.2885	1.74467	264.462	1.82774e-59	7.77008e-57
8	27689744	556024	mov10b.1	-	2649	27852	-7.163	0.897715	264.432	1.85552e-59	7.87225e-57
8	34146015	58140	pbx3b	-	93996	156247	5.06661	0.851229	264.18	2.10599e-59	8.91687e-57
8	19191279	405808	zgc:77486	-	-75046	10310	5.57005	3.05878	263.475	2.99943e-59	1.26742e-56
22	29030753	799294	cbx6a	-	-52302	5350	2.6555	4.4172	263.338	3.21355e-59	1.35517e-56
6	13960951	100033676	mir153b	+	19994	148	-6.07386	1.35904	263.304	3.26792e-59	1.37534e-56
4	74869485	322969	nup50	+	73655	18713	4.52191	1.53694	263.156	3.51965e-59	1.47832e-56
19	48391376	799904	si:ch73-359m17.2	-	-31	8445	-4.80848	1.17639	262.916	3.97142e-59	1.66474e-56
7	8024138	100536594	cxcl8b.1	-	178596	5935	-4.69163	1.09949	262.589	4.67913e-59	1.95749e-56
13	5184089	569858	abcg2c	-	119595	33298	5.27874	0.922247	262.414	5.10936e-59	2.13322e-56
12	38227160	436759	rpl38	+	329331	4806	4.49487	1.31508	262.283	5.45519e-59	2.27309e-56
3	26286614	327143	rhot1a	+	2367	30777	-5.62382	1.14782	261.857	6.7565e-59	2.80975e-56
25	35534318	751704	spi1a	+	19224	18703	5.62963	1.03613	261.787	6.99827e-59	2.90455e-56
9	37588851	556162	pdia5	+	165994	84482	5.6912	1.84456	261.751	7.12466e-59	2.95117e-56
19	38659978	321212	col9a2	+	-237919	45606	6.683	0.780893	261.618	7.61823e-59	3.1494e-56
23	27912010	266753	acvrl1	-	55075	21283	6.84951	0.438921	261.539	7.928e-59	3.27102e-56
7	9314819	735249	selenos	+	-6213	14017	-8.31079	0.0420722	261.509	8.04718e-59	3.31369e-56
17	37983081	767694	slc25a21	+	47246	202691	5.19465	1.39772	261.453	8.27453e-59	3.40064e-56
14	35954414	402939	zgc:77938	+	-53148	10717	6.71289	0.297385	261.447	8.30263e-59	3.40552e-56
19	12063655	557995	rnf19a	-	-14928	47752	5.82475	1.2918	261.425	8.39272e-59	3.43576e-56
15	37079784	557315	kirrel3l	+	-138293	75841	4.96463	1.57286	261.179	9.49756e-59	3.88049e-56
10	30189292	678534	ntm	+	-225725	626348	-5.36916	1.65902	260.959	1.06057e-58	4.32486e-56
17	9108526	777720	zranb1b	-	132219	24859	3.56661	3.34249	260.767	1.16789e-58	4.75324e-56
15	28268117	566459	myo1cb	+	24	83029	5.95806	1.17763	260.758	1.17313e-58	4.76534e-56
8	49802473	65090	ntrk2a	+	-23987	92191	4.45268	2.49351	260.676	1.22248e-58	4.95621e-56
7	17928813	30114	cth1	+	18515	2981	7.68778	0.78781	260.525	1.31881e-58	5.33646e-56
10	201961	436987	psmg1	-	-8742	3708	7.63122	0.458251	260.314	1.4661e-58	5.92104e-56
6	33529515	557512	tmem69	-	-349146	3528	6.17327	1.05068	260.218	1.53798e-58	6.19942e-56
12	9795556	393876	prdm9	-	5092	8941	-5.46764	1.26117	260.124	1.61249e-58	6.4873e-56
8	49802414	65090	ntrk2a	+	-23928	92191	4.52391	2.49365	260.074	1.65354e-58	6.63974e-56
22	38159771	563601	tm4sf18	+	52	8749	5.35085	0.754864	260.033	1.68814e-58	6.76574e-56
18	18903396	393976	arl2bp	-	28101	4235	-5.37575	1.53529	259.887	1.81577e-58	7.2634e-56
1	47228346	445185	morc3b	+	-49817	9340	7.29004	1.5166	259.811	1.88647e-58	7.53186e-56
1	11736081	678547	brat1	-	46583	18620	5.33692	0.808461	259.693	2.0015e-58	7.97595e-56
14	1945468	554076	pcdh2g29	-	-9789	65579	-5.50723	1.41178	259.372	2.35224e-58	9.35591e-56
12	2793937	571832	ubtd1b	-	-6872	20408	4.10169	1.82316	259.298	2.44091e-58	9.69023e-56
1	12897650	259186	pcdh10a	+	-134189	30000	5.73101	1.79352	259.289	2.45156e-58	9.71416e-56
5	67629370	568779	zbtb20	-	-31275	127457	7.55559	1.25899	259.285	2.45673e-58	9.71628e-56
24	27925631	570772	bcl2a	-	-303286	91707	6.27051	0.914541	259.141	2.64078e-58	1.03856e-55
15	18065098	399661	arcn1b	-	-50438	13257	5.04109	1.79574	259.143	2.63871e-58	1.03856e-55
6	8119272	30104	klf1	+	10274	11393	-5.2549	1.27174	259.143	2.63845e-58	1.03856e-55
10	38831810	568643	dscama	+	-56402	182868	5.46294	0.984557	258.975	2.86981e-58	1.12652e-55
10	42628382	567905	fgfr1b	+	-38675	71739	4.56734	1.37966	258.92	2.95012e-58	1.15588e-55
18	41060835	449992	polr2i	-	147509	3500	4.25887	1.53016	258.652	3.37522e-58	1.31997e-55
2	21951944	569666	tox	+	31005	122307	-4.73205	1.61533	258.471	3.69702e-58	1.44314e-55
13	39739145	796610	zgc:171482	-	-91671	101305	4.54217	1.3857	258.419	3.79347e-58	1.47804e-55
11	13568615	335206	arrdc2	+	-40179	5347	6.73707	1.02547	258.388	3.85478e-58	1.49915e-55
25	1138187	406300	ciao2a	+	-11174	7152	-7.00978	1.30361	258.299	4.02995e-58	1.56437e-55
9	14500418	405902	nrp2b	-	-4416	137257	4.75151	1.13145	258.117	4.41626e-58	1.71117e-55
20	9485451	406721	rad51b	+	-10565	91974	8.77788	1.07798	257.972	4.74989e-58	1.83705e-55
24	20310034	100126011	map3k22	-	-10446	91240	-7.60761	0.818619	257.863	5.01556e-58	1.93624e-55
25	2300386	368329	cdkn1bb	+	-18003	4805	-4.86797	1.82761	257.831	5.09789e-58	1.96441e-55
7	9314832	735249	selenos	+	-6226	14017	-7.98902	0.04198	257.701	5.44169e-58	2.09305e-55
1	49896374	445121	hadh	-	-22493	9196	7.64952	1.26286	257.657	5.56285e-58	2.13574e-55
10	15755489	565446	tjp2a	-	-99254	38879	-4.34356	2.64749	257.561	5.8364e-58	2.23667e-55
4	10201772	570188	kcnd2	+	164837	191876	5.39703	1.65613	257.203	6.98725e-58	2.67283e-55
20	9915430	378444	gjd2b	-	-48236	2864	3.85784	1.52961	256.926	8.02882e-58	3.06568e-55
4	10992772	564667	tmtc2a	-	-31798	49861	5.95942	0.894276	256.714	8.93097e-58	3.40396e-55
11	42124397	561947	si:ch211-193l2.6	+	-110389	3238	-6.23636	1.53103	256.682	9.07409e-58	3.45225e-55
15	21501492	100033636	mir125b-1	+	-53836	145	5.3043	1.21503	256.342	1.07614e-57	4.0868e-55
17	16565572	692291	foxn3	+	-387	169286	8.55199	1.1462	256.155	1.18229e-57	4.48181e-55
17	4379339	405867	crls1	+	-10454	17200	-6.76739	0.667596	256.061	1.23903e-57	4.68842e-55
3	46744270	394028	prkcsh	+	19768	31065	3.5879	2.71084	255.901	1.34258e-57	5.07113e-55
10	201935	436987	psmg1	-	-8768	3708	8.4728	0.526356	255.667	1.51032e-57	5.69445e-55
8	10208454	572469	pim1	+	96591	3727	4.12655	1.70331	255.615	1.5504e-57	5.8351e-55
4	21431659	449994	pawr	-	-35166	143840	-7.37237	1.08817	255.489	1.65153e-57	6.20457e-55
15	35054711	406840	sesn3	+	-11702	49727	6.06775	0.958159	255.482	1.65683e-57	6.21338e-55
16	11092938	30664	gsk3ab	+	149483	49731	5.40783	0.643705	255.287	1.82722e-57	6.84015e-55
9	46072735	568877	hdac4	-	-70	188765	10.0637	1.91298	255.038	2.07046e-57	7.73692e-55
6	33529485	557512	tmem69	-	-349176	3528	5.87744	1.05056	255.032	2.0774e-57	7.74909e-55
11	43226015	553451	sptbn1	-	-235	93732	6.85456	1.75114	254.904	2.21534e-57	8.24894e-55
9	37588769	556162	pdia5	+	166076	84482	5.53517	1.84531	254.896	2.22439e-57	8.268e-55
19	40776917	100033722	mir489	-	-4354	104	4.08568	1.8062	254.887	2.23366e-57	8.28779e-55
24	14378829	563151	prdm14	+	72575	4700	5.00333	1.36253	254.878	2.24404e-57	8.31161e-55
12	4835372	100002189	ghrhr2	+	10076	9108	-4.85361	1.67146	254.8	2.33326e-57	8.62684e-55
9	42413628	445508	calcrla	-	-4838	57772	-6.4726	1.8411	254.786	2.35043e-57	8.67508e-55
9	30720844	100126139	klf12b	+	-796	63845	6.19779	1.61835	254.739	2.40566e-57	8.86335e-55
13	23007715	406791	hk1	-	-95	34923	10.1444	0.27062	254.682	2.47597e-57	9.10642e-55
6	16049265	245948	gbx2	+	-18079	3100	5.53288	1.12583	254.662	2.5004e-57	9.1802e-55
3	23950869	326746	cbx1a	+	109596	11117	5.65493	1.63232	254.473	2.74933e-57	1.00765e-54
3	23950922	326746	cbx1a	+	109543	11117	4.99831	1.63228	254.178	3.18856e-57	1.1666e-54
4	76666376	798290	ms4a17a.2	+	4600	18118	3.9539	2.86922	254.165	3.20936e-57	1.17216e-54
9	46072752	568877	hdac4	-	-53	188765	10.3763	1.91603	254.037	3.42248e-57	1.24783e-54
8	3915867	393838	mtmr3	-	-115254	98329	4.62489	1.80323	253.952	3.57179e-57	1.30001e-54
5	30714919	338307	ftr82	-	-310	8100	5.03648	1.27086	253.861	3.7381e-57	1.35819e-54
11	43680838	415213	ralbb	+	60112	2755	5.00918	0.49011	253.838	3.78197e-57	1.37176e-54
16	5370330	553585	echdc1	+	-131312	11482	6.35174	1.2932	253.448	4.60052e-57	1.66578e-54
12	42780687	567751	ebf3a	+	-344247	141073	4.67169	1.09698	253.426	4.65175e-57	1.68143e-54
9	41949125	564123	col18a1a	+	-34716	63815	4.66521	1.99708	253.407	4.69641e-57	1.69465e-54
25	35534279	751704	spi1a	+	19263	18703	5.43564	1.0371	253.333	4.87389e-57	1.75568e-54
1	24077104	117234	mab21l2	+	-818	1813	-5.79336	1.50226	253.328	4.88492e-57	1.75664e-54
22	547649	449996	ccnd3	-	-99	10033	-6.97181	1.39053	253.257	5.0635e-57	1.81774e-54
9	46072726	568877	hdac4	-	-79	188765	9.92214	1.9143	253.22	5.15687e-57	1.84811e-54
22	11670613	541441	mettl21a	-	8893	4582	-4.03529	2.21288	253.118	5.42981e-57	1.94261e-54
8	34146006	58140	pbx3b	-	93987	156247	5.33624	0.852519	252.938	5.9436e-57	2.1228e-54
14	32825247	368433	inppl1b	-	840	30822	4.96516	1.39101	252.843	6.23092e-57	2.22165e-54
10	38831805	568643	dscama	+	-56397	182868	5.46185	0.985174	252.84	6.24308e-57	2.22221e-54
8	3915920	393838	mtmr3	-	-115201	98329	4.26778	1.79973	252.821	6.30132e-57	2.23914e-54
23	10254043	797351	krt5	-	76601	4245	9.66593	1.02661	252.55	7.22069e-57	2.5615e-54
18	27154114	571486	plekha7a	+	-52612	203992	6.73747	1.74766	252.539	7.25971e-57	2.571e-54
9	53071995	799412	trpm2	-	151690	81966	4.03645	1.48635	252.394	7.80861e-57	2.76074e-54
24	21813260	544667	flt1	-	4441	28268	4.68699	1.158	252.301	8.17969e-57	2.88707e-54
12	9795528	393876	prdm9	-	5064	8941	-4.81872	1.25589	252.234	8.45995e-57	2.98098e-54
10	44899137	566797	zgc:114173	+	4539	11247	4.53113	1.28383	252.228	8.48501e-57	2.9848e-54
15	7896922	571698	cadm2b	+	-184965	439415	5.75645	1.12079	252.196	8.62254e-57	3.02811e-54
15	21501547	100033636	mir125b-1	+	-53891	145	5.3014	1.21433	252.165	8.76095e-57	3.07158e-54
4	11012401	564667	tmtc2a	-	-12169	49861	6.7998	1.50881	252.081	9.13741e-57	3.19823e-54
16	39812773	767747	rbms3	-	-46346	215852	4.87227	2.2662	251.731	1.0889e-56	3.80498e-54
7	73865905	100037379	zgc:163061	-	17447	767	6.43818	0.862377	251.695	1.10903e-56	3.86889e-54
1	4341991	324096	slitrk6	+	-240250	52592	4.52157	1.58905	251.674	1.12099e-56	3.9041e-54
3	26081011	100001340	si:dkeyp-69e1.8	+	-16920	6711	-5.55387	1.36697	251.469	1.24219e-56	4.31906e-54
12	30284257	553522	tdrd1	-	-75241	13664	4.17442	1.74679	251.465	1.24454e-56	4.32007e-54
9	40990152	368631	pms1	-	-34286	58216	4.5348	1.86893	251.303	1.35009e-56	4.67874e-54
16	19823256	393789	hdac9b	-	-67018	47726	5.01575	1.39841	251.296	1.35478e-56	4.68724e-54
3	39438576	554458	zgc:100868	-	-49906	14345	4.13541	1.82931	251.282	1.36428e-56	4.71235e-54
6	2351336	570960	pbx1b	+	-79904	123377	3.93039	1.58276	251.234	1.39756e-56	4.81936e-54
13	33934532	558864	flrt3	-	111981	10713	5.65135	0.648748	251.174	1.44053e-56	4.95943e-54
8	22580862	333999	porcnl	-	22298	14275	5.31178	1.37185	251.143	1.46283e-56	5.02794e-54
7	28135664	280646	lmo1	-	-12648	38951	3.78257	3.35802	251.084	1.50665e-56	5.1701e-54
24	20310029	100126011	map3k22	-	-10451	91240	-8.73481	0.818619	250.993	1.57763e-56	5.40485e-54
8	3915926	393838	mtmr3	-	-115195	98329	4.37079	1.79967	250.966	1.59927e-56	5.47004e-54
9	33974825	100628950	mir222	-	53254	108	5.99798	1.20032	250.859	1.68734e-56	5.76189e-54
13	23007735	406791	hk1	-	-75	34923	8.3613	0.268359	250.818	1.72234e-56	5.87186e-54
9	41949102	564123	col18a1a	+	-34693	63815	4.81706	1.99764	250.792	1.74519e-56	5.94011e-54
1	47228319	445185	morc3b	+	-49790	9340	7.94141	1.4037	250.787	1.74921e-56	5.94418e-54
12	45167028	100006246	dhx32a	+	-16319	38399	4.48212	1.54403	250.746	1.78607e-56	6.05961e-54
5	67629376	568779	zbtb20	-	-31269	127457	6.96841	1.25945	250.723	1.80623e-56	6.11813e-54
2	41927013	550534	odf3l2a	+	-52	7059	-5.78635	1.0924	250.504	2.01621e-56	6.81841e-54
14	37382696	567278	lect2l	+	-497172	1540	3.73608	3.34343	250.305	2.22811e-56	7.52287e-54
7	17928811	30114	cth1	+	18517	2981	6.74853	0.790891	250.102	2.46681e-56	8.31546e-54
13	27353785	100136871	ddx43	-	-218	21352	-6.63738	1.44088	250.017	2.57532e-56	8.66733e-54
3	23950897	326746	cbx1a	+	109568	11117	5.08837	1.63305	249.765	2.9226e-56	9.82034e-54
7	54926958	777614	tpcn2	-	-124877	47521	4.60285	1.32892	249.741	2.95728e-56	9.92101e-54
5	69216091	791612	mat2ab	-	3907	15218	4.68394	1.68558	249.664	3.07333e-56	1.02939e-53
15	21471043	100033636	mir125b-1	+	-23387	145	4.92039	0.621106	249.469	3.39021e-56	1.13372e-53
6	38660518	792398	ube3a	+	112888	16658	6.51952	1.59453	249.422	3.4713e-56	1.15715e-53
19	19768100	58050	hoxa4a	+	-524	1798	-5.5157	1.7749	249.424	3.46817e-56	1.15715e-53
9	55243115	560294	tbl1x	-	114276	35761	-5.62866	1.83107	249.263	3.75973e-56	1.24933e-53
10	19966239	407710	xpo7	+	103939	31004	-6.99728	1.25908	249.264	3.75677e-56	1.24933e-53
7	31069615	541341	terb2	-	137516	2407	5.03522	1.76207	249.232	3.81918e-56	1.26708e-53
8	49802419	65090	ntrk2a	+	-23933	92191	4.48327	2.49383	249.096	4.0883e-56	1.35423e-53
22	547625	449996	ccnd3	-	-123	10033	-5.20755	1.39062	248.82	4.69513e-56	1.55279e-53
25	1138190	406300	ciao2a	+	-11177	7152	-6.34037	1.30053	248.691	5.00898e-56	1.65398e-53
5	14189232	570189	npffr1l2	-	-49637	73303	4.02958	2.78163	248.534	5.42003e-56	1.7869e-53
4	11986391	562893	btbd11a	-	-20996	193964	4.01385	2.44957	248.211	6.37564e-56	2.09865e-53
17	29099542	30274	foxg1a	-	-19795	2311	4.61884	1.80271	248.08	6.80777e-56	2.23739e-53
21	38427514	572084	zgc:158291	+	-114939	2667	4.96773	2.46141	248.013	7.0426e-56	2.31095e-53
14	2742253	563172	etf1a	-	125657	27136	4.95592	2.24044	247.96	7.22994e-56	2.36872e-53
1	49896337	445121	hadh	-	-22530	9196	6.43233	1.26463	247.95	7.2669e-56	2.37712e-53
4	76558449	550363	ms4a17a.11	+	17136	12753	-5.70562	1.3202	247.89	7.49065e-56	2.44651e-53
9	30720826	100126139	klf12b	+	-778	63845	5.92101	1.62261	247.75	8.03519e-56	2.62028e-53
10	201973	436987	psmg1	-	-8730	3708	7.32246	0.455196	247.741	8.07142e-56	2.62422e-53
12	12495714	30208	cmn	+	622907	45629	-5.23361	0.75697	247.741	8.07225e-56	2.62422e-53
10	201985	436987	psmg1	-	-8718	3708	7.94567	0.455059	247.559	8.84366e-56	2.87055e-53
12	49074154	393563	ghitm	-	40968	32874	4.78408	1.25154	247.495	9.13006e-56	2.95894e-53
12	12495691	30208	cmn	+	622930	45629	-5.28759	0.756615	247.461	9.29116e-56	3.00651e-53
22	11670561	541441	mettl21a	-	8841	4582	-4.29014	2.21276	247.119	1.103e-55	3.56371e-53
20	14847941	100033767	mir199-3a	+	27519	87	6.39229	1.19472	247.099	1.11431e-55	3.59469e-53
9	37588773	556162	pdia5	+	166072	84482	5.54007	1.84506	246.977	1.18436e-55	3.81481e-53
10	38831761	568643	dscama	+	-56353	182868	5.43795	0.982846	246.962	1.19313e-55	3.83718e-53
25	20544082	619263	adal	-	-30729	7008	2.61787	3.82343	246.942	1.20521e-55	3.87011e-53
17	22260187	550381	malb	+	-157396	3751	4.49671	1.39428	246.932	1.21134e-55	3.88386e-53
15	41985890	436703	pxylp1	+	-170187	30004	5.83038	1.16514	246.809	1.28889e-55	4.12621e-53
11	4090052	393987	nek4	-	66112	29194	5.07606	1.37344	246.635	1.40609e-55	4.49456e-53
3	21117460	404620	cdipt	-	-19825	11993	3.41671	1.96339	246.628	1.41123e-55	4.50411e-53
12	25319118	333941	zfp36l2	-	-60866	3346	8.48759	0.591761	246.435	1.55486e-55	4.955e-53
19	34632091	560338	elp2	-	-110349	50796	6.37897	0.940785	245.953	1.98009e-55	6.30055e-53
18	6873235	324164	dnaja2b	+	-16146	12268	-5.77453	1.4258	245.852	2.0837e-55	6.62019e-53
13	42665856	335838	lrrfip2	-	-8145	52797	5.5938	1.38048	245.769	2.17195e-55	6.89018e-53
13	17532131	324913	znf503	+	-63665	2579	5.29613	1.47945	245.631	2.32837e-55	7.37525e-53
25	33877925	564951	roraa	+	-28213	113501	4.8275	1.55768	245.549	2.42603e-55	7.67302e-53
19	3135736	555593	si:ch211-80h18.1	-	11773	37113	-4.69351	1.53851	245.466	2.52836e-55	7.98464e-53
12	42784010	567751	ebf3a	+	-347570	141073	5.14733	1.3462	245.399	2.61507e-55	8.24608e-53
8	49802485	65090	ntrk2a	+	-23999	92191	4.31481	2.49308	245.382	2.63788e-55	8.30553e-53
20	37643107	100034610	adat2	-	-117305	26660	4.98081	1.01929	245.365	2.66035e-55	8.36372e-53
19	7988394	100006143	si:dkey-266f7.5	+	-50273	12594	3.97339	2.53884	245.303	2.74407e-55	8.61404e-53
5	26159538	565548	ankrd34bb	+	-3459	3843	4.81482	1.31953	245.2	2.89005e-55	9.05877e-53
25	33877871	564951	roraa	+	-28159	113501	5.06572	1.55672	245.181	2.91795e-55	9.13259e-53
17	2529141	100008088	zgc:173556	-	-43880	3496	5.04169	1.83107	244.967	3.24903e-55	1.01536e-52
8	3915915	393838	mtmr3	-	-115206	98329	4.40761	1.80474	244.948	3.2797e-55	1.02343e-52
5	64924913	246226	ptgs1	+	-17545	39067	4.36395	1.31904	244.902	3.3571e-55	1.04603e-52
15	39621050	30769	robo1	-	17821	325577	4.42915	2.09834	244.7	3.71515e-55	1.15587e-52
16	44022515	568996	zfpm2a	-	-104872	307876	4.58335	1.77318	244.678	3.75555e-55	1.16672e-52
15	19530617	436860	lim2.3	+	122208	6754	3.86973	2.33609	244.668	3.77487e-55	1.17098e-52
13	16991245	568554	kcnma1a	+	-468586	363191	4.30743	1.1847	244.599	3.90732e-55	1.21028e-52
6	52151568	323055	ywhaba	+	61006	10381	4.57092	1.6388	244.531	4.04283e-55	1.25041e-52
1	24077081	117234	mab21l2	+	-795	1813	-6.44054	1.44611	244.47	4.16947e-55	1.28768e-52
16	41167374	100142634	sc:d156	+	-4518	6734	-5.46808	1.82886	244.181	4.81988e-55	1.48637e-52
5	36615564	555590	nova1	+	-4360	15410	5.03791	1.07891	243.993	5.29679e-55	1.63105e-52
22	9247088	568759	cacna2d2b	+	225726	40246	-7.21034	1.01965	243.969	5.36121e-55	1.64847e-52
4	48845525	100330526	znf1113	+	-43160	24072	-5.2993	1.16927	243.888	5.58557e-55	1.71494e-52
16	5370312	553585	echdc1	+	-131294	11482	6.51395	1.29036	243.63	6.35507e-55	1.94835e-52
17	16565528	692291	foxn3	+	-343	169286	8.94223	1.14569	243.353	7.30469e-55	2.23623e-52
19	3135728	555593	si:ch211-80h18.1	-	11765	37113	-4.81672	1.54047	243.308	7.47205e-55	2.28413e-52
18	20344079	30627	kif23	-	-114258	22045	5.25344	0.871903	243.266	7.63228e-55	2.32972e-52
19	3135691	555593	si:ch211-80h18.1	-	11728	37113	-4.80934	1.54175	243.042	8.53909e-55	2.60274e-52
22	11670599	541441	mettl21a	-	8879	4582	-4.80335	2.213	242.897	9.18535e-55	2.79566e-52
5	69216093	791612	mat2ab	-	3909	15218	4.6773	1.68563	242.88	9.26278e-55	2.81515e-52
1	3378377	100033570	mir17a-1	-	80128	138	3.75569	1.60569	242.738	9.94907e-55	3.01936e-52
2	37027068	436670	gng7	-	-16478	53252	5.83277	1.16276	242.622	1.05443e-54	3.19539e-52
25	14509644	393475	prmt7	-	85238	15471	-5.43258	1.43195	242.561	1.08737e-54	3.29044e-52
16	36625861	436717	decr1	+	122700	11596	-5.06015	1.31653	242.441	1.15442e-54	3.48831e-52
2	24781661	436840	mpv17l2	+	-11200	8452	-5.58149	1.07029	242.278	1.25306e-54	3.78095e-52
22	17725301	373089	tjp3	-	36433	31268	4.54931	1.50905	242.053	1.4027e-54	4.22638e-52
7	27099605	415169	rps13	+	-58239	2638	4.2917	1.64574	241.886	1.52561e-54	4.59015e-52
22	29030796	799294	cbx6a	-	-52259	5350	2.42644	4.41726	241.851	1.55275e-54	4.66512e-52
3	23950675	326746	cbx1a	+	109790	11117	5.45189	2.85644	241.836	1.5642e-54	4.69281e-52
10	30189306	678534	ntm	+	-225739	626348	-4.93883	1.65771	241.767	1.61929e-54	4.85114e-52
12	33192006	550573	c1qtnf1	-	-122888	17323	5.23574	1.24675	241.739	1.64225e-54	4.91292e-52
8	6039357	564423	vsig8b	+	542596	27336	4.58002	1.91494	241.725	1.65423e-54	4.94174e-52
5	62979202	560100	adora2b	-	177809	19816	5.13563	0.642411	241.712	1.66491e-54	4.96657e-52
16	7931574	566425	ano10a	+	54312	55463	4.70643	0.785669	241.621	1.74317e-54	5.19265e-52
7	65139019	321739	ipo7	+	-17102	52091	3.76297	2.4958	241.523	1.83042e-54	5.44483e-52
3	26286620	327143	rhot1a	+	2361	30777	-5.92706	1.14751	241.471	1.87903e-54	5.58152e-52
7	24980831	402934	rcor2	-	-13671	14670	5.24849	1.17557	241.453	1.89578e-54	5.62332e-52
24	41405991	393702	rheb	-	71374	17905	-4.91393	1.50007	241.392	1.95488e-54	5.79044e-52
23	34339662	449542	chchd6a	+	-292212	137570	4.95864	1.07872	241.295	2.05304e-54	6.07263e-52
17	450838	571819	zgc:194887	+	120	5501	4.35327	1.349	241.274	2.07461e-54	6.1278e-52
14	15971685	30121	flt4	-	15011	139621	6.88297	0.871542	241.225	2.12571e-54	6.26993e-52
19	48391194	799904	si:ch73-359m17.2	-	-213	8445	-4.57148	1.94739	241.11	2.25308e-54	6.63629e-52
7	8738294	554131	tex261	-	26259	17475	-5.33647	1.95125	241.069	2.29909e-54	6.76233e-52
2	21951912	569666	tox	+	31037	122307	-5.21737	1.613	240.981	2.40327e-54	7.05884e-52
20	32188869	100034589	si:ch211-51a19.5	-	-28	5069	-4.75375	2.63757	240.958	2.43156e-54	7.13197e-52
18	43338948	557665	nectin1b	+	-414357	301913	5.04641	1.14764	240.907	2.49449e-54	7.30635e-52
10	38831820	568643	dscama	+	-56412	182868	5.41543	0.984905	240.823	2.6014e-54	7.60887e-52
4	9199804	550401	hcfc2	-	3500	12648	3.72444	2.53118	240.782	2.65522e-54	7.75548e-52
20	17606474	30291	cdh2	+	133630	79134	4.41606	1.42361	240.688	2.78463e-54	8.12218e-52
21	466275	321133	nop14	+	-25999	105595	6.74495	0.851627	240.497	3.06416e-54	8.92512e-52
16	614691	394032	irx2a	-	51517	4482	-4.95884	2.30946	240.489	3.07721e-54	8.95071e-52
15	21917134	563791	ttc12	+	29979	34434	3.30892	2.79432	240.399	3.21831e-54	9.3482e-52
6	25345408	567134	zgc:153916	-	-39118	45103	5.16162	0.795373	240.368	3.26956e-54	9.48394e-52
18	36756473	492346	fosb	+	13285	5208	5.74148	1.34757	240.089	3.76007e-54	1.08917e-51
14	22326287	564924	atp7a	+	74209	38672	3.73303	1.37604	239.712	4.54401e-54	1.31444e-51
15	24716929	445234	crk	+	20670	5489	5.4484	0.464274	239.695	4.5846e-54	1.32436e-51
8	28157238	327415	kcnd3	+	-91164	166731	5.04563	1.4271	239.672	4.63701e-54	1.336e-51
20	305412	560629	si:dkey-119m7.4	+	-286	13407	5.02741	0.904705	239.672	4.63761e-54	1.336e-51
1	38846366	405884	spcs3	+	-28050	3848	7.90543	1.03049	239.409	5.29139e-54	1.52225e-51
19	19768156	58050	hoxa4a	+	-580	1798	-5.57386	1.7648	239.363	5.41492e-54	1.55565e-51
16	5370309	553585	echdc1	+	-131291	11482	6.60824	1.29034	239.189	5.91068e-54	1.69576e-51
11	28252266	554232	ephb2b	+	-34125	206041	4.64232	1.69803	239.089	6.21321e-54	1.78012e-51
20	44062328	405788	runx2b	-	-28330	94626	4.18007	1.53722	238.956	6.64389e-54	1.90092e-51
18	15616149	563467	slc17a8	+	18	19241	4.31842	1.57214	238.92	6.76485e-54	1.9329e-51
12	32115167	100005158	cox11	-	41615	5259	6.28501	1.23156	238.751	7.36375e-54	2.10116e-51
8	50262502	30694	nkx2.7	-	-25440	3084	3.54118	2.25723	238.716	7.49432e-54	2.13552e-51
5	15873684	791580	hspb8	+	-53979	19685	4.63055	1.43637	238.665	7.68722e-54	2.18751e-51
14	2742314	563172	etf1a	-	125718	27136	4.94933	2.24077	238.6	7.94193e-54	2.25694e-51
5	16237725	100141352	kremen1	-	-36333	122122	3.90047	1.30632	238.571	8.05959e-54	2.28728e-51
14	2742274	563172	etf1a	-	125678	27136	4.73859	2.24216	238.432	8.6428e-54	2.44948e-51
13	6776690	791890	rnaset2	+	272520	12601	4.74152	1.33117	238.419	8.69737e-54	2.46163e-51
20	22319074	30256	kita	-	-59327	42891	6.40097	0.439112	238.386	8.84409e-54	2.49978e-51
2	17585709	407659	st3gal3b	-	192814	125239	5.271	0.906302	238.264	9.40064e-54	2.65352e-51
25	14509600	393475	prmt7	-	85194	15471	-5.20534	1.42372	238.101	1.02062e-53	2.87703e-51
16	36625874	436717	decr1	+	122687	11596	-4.72533	1.31676	238.058	1.04257e-53	2.93498e-51
16	45273672	569259	hpn	-	-15027	39833	4.5387	1.29323	238.027	1.05911e-53	2.97755e-51
7	9314821	735249	selenos	+	-6215	14017	-7.78528	0.0425326	237.937	1.10801e-53	3.11087e-51
1	24077511	117234	mab21l2	+	-1225	1813	-6.66182	0.555302	237.914	1.1209e-53	3.14286e-51
9	42413605	445508	calcrla	-	-4861	57772	-6.24701	1.83965	237.853	1.15601e-53	3.23696e-51
5	67629378	568779	zbtb20	-	-31267	127457	7.36598	1.25705	237.632	1.29159e-53	3.61179e-51
13	17024924	553730	lrmda	-	-439438	541642	4.70263	1.27936	237.622	1.29803e-53	3.62497e-51
22	11670622	541441	mettl21a	-	8902	4582	-4.68103	2.21285	237.56	1.33896e-53	3.73432e-51
17	37405684	541319	crip1	-	10192	10528	5.68934	1.24467	237.504	1.37724e-53	3.83597e-51
18	38668335	393545	onecut1	+	86688	5239	4.24028	1.21267	237.47	1.40096e-53	3.89688e-51
16	7107871	338246	bmper	+	46427	41380	4.21981	1.05638	237.449	1.41558e-53	3.93233e-51
25	14509590	393475	prmt7	-	85184	15471	-5.12178	1.41952	237.32	1.51059e-53	4.19072e-51
10	19966131	407710	xpo7	+	104047	31004	-5.63156	1.25968	237.215	1.59214e-53	4.41114e-51
16	1148523	403019	irx1a	+	-334904	4157	4.45281	1.53791	236.97	1.80018e-53	4.98094e-51
19	14190948	30399	tbxta	-	-644	4053	-4.17543	1.53016	236.895	1.86974e-53	5.16661e-51
4	48845514	100330526	znf1113	+	-43149	24072	-5.56019	1.16897	236.784	1.9768e-53	5.45526e-51
20	50348208	569213	tmem121ab	-	108802	954	4.14196	2.06356	236.663	2.10014e-53	5.78803e-51
22	13214428	30517	ahr2	-	49698	118461	5.29686	1.77162	236.6	2.16851e-53	5.96862e-51
21	36411279	100142645	mrpl22	-	15010	9459	4.88258	0.911456	236.472	2.31219e-53	6.35578e-51
22	18349762	405852	gatad2ab	+	-30087	63471	3.8282	1.37446	236.166	2.69619e-53	7.40162e-51
19	48391230	799904	si:ch73-359m17.2	-	-177	8445	-4.27813	1.94767	236.118	2.76165e-53	7.57144e-51
1	39154726	100310780	mir2197	-	-219185	110	4.8352	0.985425	236.079	2.81591e-53	7.71013e-51
2	37006890	436670	gng7	-	-36656	53252	7.0664	1.11696	236.053	2.8529e-53	7.80123e-51
19	5106830	192309	tpi1a	-	3593	9008	3.59526	2.84529	236.023	2.8961e-53	7.90906e-51
7	17928778	30114	cth1	+	18550	2981	7.48626	0.794794	235.969	2.9768e-53	8.11889e-51
14	2742289	563172	etf1a	-	125693	27136	5.11378	2.24244	235.729	3.35771e-53	9.1459e-51
19	19768153	58050	hoxa4a	+	-577	1798	-5.77426	1.77099	235.413	3.93445e-53	1.0703e-50
1	47391279	449616	bcl9	+	191	17508	4.57506	1.10233	235.41	3.94072e-53	1.07062e-50
18	18903403	393976	arl2bp	-	28108	4235	-4.53776	1.53511	235.291	4.18258e-53	1.13486e-50
5	43715871	564545	si:dkey-40c11.1	-	32941	65669	7.22634	1.0563	235.22	4.33498e-53	1.17469e-50
3	4649007	767662	slc25a38a	-	-14595	19574	8.08011	0.0394178	235.207	4.36338e-53	1.18086e-50
4	11012394	564667	tmtc2a	-	-12176	49861	7.63791	1.50946	235.18	4.4233e-53	1.19554e-50
25	1138194	406300	ciao2a	+	-11181	7152	-6.93336	1.30013	235.08	4.65007e-53	1.25521e-50
21	20664357	406507	gadd45gb.1	+	50683	1522	4.11504	1.93544	235.019	4.79634e-53	1.29303e-50
8	29556004	30303	atoh1a	+	37974	1638	4.30551	1.67615	235.009	4.81943e-53	1.29759e-50
15	278400	735292	limk1a	-	25587	84812	4.39743	1.56886	234.895	5.10387e-53	1.37066e-50
20	48234737	393942	efhc1	-	77142	15598	4.36058	1.93632	234.895	5.10356e-53	1.37066e-50
24	4828011	322412	cpb1	-	62287	10336	4.21469	1.4811	234.878	5.14815e-53	1.38079e-50
12	24325429	565531	nrxn1a	+	16874	294379	7.20463	1.71918	234.799	5.35601e-53	1.43431e-50
14	2742299	563172	etf1a	-	125703	27136	4.95257	2.24235	234.797	5.36134e-53	1.43431e-50
17	31845566	503749	eef1akmt2	+	-25025	3126	3.04714	3.35302	234.732	5.53831e-53	1.47977e-50
16	48884620	569354	brd2b	+	-170542	11309	-5.03222	1.27192	234.416	6.48998e-53	1.73184e-50
3	28070075	449554	rbfox1	-	-5620	89571	4.00994	1.39971	234.389	6.58068e-53	1.75381e-50
7	37037491	334679	zgc:195356	+	-338849	1188	-5.13948	1.65955	234.356	6.68979e-53	1.78063e-50
16	2768840	369194	tgfb2	-	-38687	62522	4.88777	1.30003	234.285	6.93338e-53	1.84313e-50
11	43226020	553451	sptbn1	-	-230	93732	6.88555	1.751	234.247	7.06603e-53	1.87602e-50
23	34519499	449542	chchd6a	+	-472049	137570	4.76742	1.25705	234.14	7.45635e-53	1.97715e-50
3	61559633	541420	zgc:113295	+	-21553	5671	4.6064	1.84525	233.976	8.09723e-53	2.14438e-50
24	5012959	767673	zic4	+	-34744	4202	3.08345	3.56202	233.969	8.12264e-53	2.1484e-50
24	20310083	100126011	map3k22	-	-10397	91240	-8.03746	0.817822	233.886	8.47082e-53	2.23767e-50
9	33776234	567323	efhc2	-	-5617	23132	4.0864	1.4817	233.787	8.90237e-53	2.34872e-50
23	34339654	449542	chchd6a	+	-292204	137570	5.11449	1.0786	233.552	1.00189e-52	2.63996e-50
9	29648050	100216520	mir16c	-	-4437	136	-5.9177	0.610516	233.51	1.0231e-52	2.69247e-50
22	16958772	556665	nfia	-	-38703	158005	4.6083	1.2688	233.495	1.03059e-52	2.7088e-50
7	68467463	100333211	zfhx3	-	3881	248651	-4.91717	2.00537	233.486	1.0354e-52	2.71803e-50
2	37063404	565395	diras1b	-	3438	663	4.14323	1.58002	233.412	1.07444e-52	2.81701e-50
15	24902628	100033583	mir22a	-	-5851	86	4.16163	1.47314	233.304	1.1348e-52	2.97154e-50
15	27237330	30253	tbx2b	+	127068	6935	4.71479	1.11479	233.201	1.19505e-52	3.12542e-50
9	42084071	553765	pcbp3	+	-18034	43966	4.28096	1.96202	233.054	1.28659e-52	3.36065e-50
6	45913763	30689	epha2a	-	8063	31106	4.445	2.84778	232.943	1.36022e-52	3.54856e-50
18	32306773	553200	olfcw1	-	166879	4525	-7.02999	0.37044	232.938	1.36344e-52	3.55255e-50
21	202667	571289	gsdf	+	-4398	3746	4.53499	1.57781	232.887	1.39895e-52	3.64054e-50
19	48391222	799904	si:ch73-359m17.2	-	-185	8445	-4.39101	1.94791	232.879	1.40419e-52	3.64965e-50
10	930615	557316	unc5c	+	-47099	224279	4.67302	1.55429	232.861	1.41699e-52	3.67837e-50
2	24781604	436840	mpv17l2	+	-11143	8452	-5.05379	1.06949	232.859	1.41883e-52	3.67861e-50
19	20123711	30281	npy	-	9701	2265	-5.23167	1.72782	232.676	1.55491e-52	4.02645e-50
1	47527221	393360	stn1	+	-27308	13572	5.17779	0.612798	232.622	1.59751e-52	4.13167e-50
17	30546775	445153	itsn2b	-	25732	47538	7.78817	0.993841	232.464	1.72967e-52	4.46798e-50
14	1945527	554076	pcdh2g29	-	-9730	65579	-4.97276	1.38407	232.322	1.85784e-52	4.79316e-50
9	43397426	368405	znf385b	-	-140902	295104	6.22788	1.2747	232.277	1.90009e-52	4.89614e-50
23	34339686	449542	chchd6a	+	-292236	137570	4.63041	1.07759	232.205	1.97031e-52	5.07087e-50
15	35548778	567225	zgc:158328	+	-295407	92098	3.70681	1.52004	231.999	2.18452e-52	5.61529e-50
23	20175797	450033	lrrc23	-	41815	6100	5.39798	1.13926	231.987	2.19784e-52	5.63573e-50
24	21813231	544667	flt1	-	4412	28268	4.66871	1.15822	231.987	2.19781e-52	5.63573e-50
17	4150167	30631	bmp2a	-	-81221	4115	4.56657	1.11396	231.932	2.25929e-52	5.78624e-50
16	1451827	260351	sim1a	-	-51196	32606	6.42969	0.813324	231.929	2.26242e-52	5.78719e-50
1	39616188	30155	tenm3	+	-228345	392069	4.92508	1.21966	231.896	2.30049e-52	5.87742e-50
1	24077024	117234	mab21l2	+	-738	1813	-4.90848	1.18517	231.892	2.30543e-52	5.88288e-50
1	47228307	445185	morc3b	+	-49778	9340	7.04751	1.40282	231.883	2.31617e-52	5.90311e-50
18	49078372	492462	yif1b	+	170017	16961	5.06002	1.16182	231.859	2.34416e-52	5.96721e-50
24	3791767	558075	wdr37	+	-312805	48336	4.78632	1.91312	231.854	2.34986e-52	5.97449e-50
22	11141499	402921	bcor	+	2654	56086	-5.95267	1.21131	231.805	2.40802e-52	6.11495e-50
4	74869542	322969	nup50	+	73598	18713	3.80311	1.54035	231.743	2.48415e-52	6.30066e-50
5	36440986	798740	eda	+	-1581	59626	7.45888	1.23245	231.365	3.00386e-52	7.60963e-50
13	46303828	352940	fgfr2	-	-125605	130874	3.89286	1.68908	231.319	3.07376e-52	7.77732e-50
17	4379291	405867	crls1	+	-10406	17200	-6.72249	0.667596	231.18	3.2959e-52	8.32934e-50
22	9247149	568759	cacna2d2b	+	225665	40246	-6.78145	1.01692	231.134	3.37234e-52	8.51227e-50
21	482639	321133	nop14	+	-42363	105595	5.26373	1.62615	231.026	3.56036e-52	8.97607e-50
12	4835336	100002189	ghrhr2	+	10112	9108	-3.95236	1.67307	230.902	3.78908e-52	9.54127e-50
9	46072728	568877	hdac4	-	-77	188765	9.64241	1.91466	230.846	3.89855e-52	9.80515e-50
16	5370395	553585	echdc1	+	-131377	11482	6.36805	0.539019	230.628	4.34842e-52	1.09235e-49
20	4868513	569667	zdhhc14	-	-15160	55735	4.90903	1.66343	230.606	4.39703e-52	1.10325e-49
23	100700	30176	twist3	+	-98031	6670	9.30676	0.765069	230.442	4.77358e-52	1.19629e-49
18	49380856	100333421	si:cabz01090165.1	+	30552	17448	3.94863	1.58269	230.432	4.79798e-52	1.20098e-49
7	73991857	335628	cldnd1a	+	141910	2165	7.43004	1.09834	230.211	5.36328e-52	1.34088e-49
4	6700333	100034546	tmem168a	+	36464	12549	4.95732	1.61651	230.195	5.40529e-52	1.34977e-49
24	4827967	322412	cpb1	-	62243	10336	4.74567	1.47821	230.135	5.57025e-52	1.38931e-49
1	49742738	30701	lef1	+	71813	88935	8.62407	0.895821	230.102	5.66414e-52	1.41106e-49
13	35289282	140423	jag1b	+	49900	50912	-4.63197	1.44349	230.053	5.8044e-52	1.44428e-49
23	46114548	406561	ddah1	-	73937	25296	4.59217	1.79699	229.982	6.01409e-52	1.49469e-49
13	34054049	558864	flrt3	-	231498	10713	5.80115	1.22745	229.942	6.13837e-52	1.52377e-49
21	2709407	541479	hmgcrb	+	-203383	27223	4.23877	1.09088	229.85	6.42776e-52	1.59373e-49
20	33441520	558578	smek1	-	-46221	20578	4.57568	1.50338	229.771	6.68856e-52	1.65449e-49
10	11267577	322347	hsdl2	+	-2274	15281	4.52594	1.4468	229.773	6.68105e-52	1.65449e-49
15	33558547	326652	trmt9b	-	-175545	29342	3.95464	1.47164	229.668	7.04359e-52	1.74026e-49
17	53058505	767755	zgc:154061	-	36109	81846	5.77378	0.752978	229.458	7.82512e-52	1.93108e-49
13	26580153	103912006	si:rp71-1h3.1	-	-123657	150820	4.39873	1.87134	229.454	7.84026e-52	1.93254e-49
1	10592217	557456	trpc5a	-	14272	91853	3.98759	1.48946	229.42	7.97529e-52	1.96352e-49
9	55243098	560294	tbl1x	-	114259	35761	-5.68614	1.83131	229.333	8.33134e-52	2.04878e-49
3	19870979	751645	rnd2	-	-28775	48818	3.24481	3.08908	229.267	8.61543e-52	2.11616e-49
4	11012376	564667	tmtc2a	-	-12194	49861	6.37656	1.50759	229.182	8.98855e-52	2.20523e-49
12	33083868	550573	c1qtnf1	-	-231026	17323	4.53746	2.21673	229.113	9.30662e-52	2.2806e-49
7	9314857	735249	selenos	+	-6251	14017	-9.12396	0.0425326	229.023	9.73851e-52	2.38365e-49
18	19300433	406728	map2k1	+	118687	32046	5.05738	0.767034	228.911	1.02978e-51	2.51762e-49
20	4868464	569667	zdhhc14	-	-15209	55735	4.76138	1.66639	228.883	1.04447e-51	2.55056e-49
17	1866128	497122	xgb	-	162869	38634	4.24929	1.47869	228.806	1.08551e-51	2.6477e-49
19	5210022	58038	stx1b	-	-44358	90443	4.06218	1.56196	228.71	1.13968e-51	2.77659e-49
3	28196283	449554	rbfox1	-	120588	89571	4.53959	2.46566	228.492	1.27133e-51	3.09375e-49
3	37011492	393882	tubg1	-	-71126	22813	5.75047	1.01435	228.352	1.36399e-51	3.3154e-49
8	27689716	556024	mov10b.1	-	2621	27852	-7.0769	0.8969	228.341	1.37114e-51	3.32892e-49
12	26276827	100884131	opn4b	-	123726	68220	4.44093	1.425	228.194	1.47633e-51	3.58018e-49
19	27985257	550394	med10	+	-14895	3791	5.21224	1.72056	228.189	1.48021e-51	3.58544e-49
5	39200173	494101	bmp2k	+	-100793	53388	4.73768	0.706183	227.734	1.85974e-51	4.49956e-49
19	39063856	321212	col9a2	+	-641797	45606	-4.72232	1.74354	227.633	1.95645e-51	4.7281e-49
7	21722497	100004517	tmem88b	+	64991	18962	5.40791	0.169888	227.587	2.00237e-51	4.83351e-49
12	48590510	100037390	cyp4f3	-	10467	20566	7.28652	1.07654	227.289	2.32591e-51	5.60805e-49
22	547630	449996	ccnd3	-	-118	10033	-6.07552	1.39165	227.285	2.33018e-51	5.6119e-49
22	9247079	568759	cacna2d2b	+	225735	40246	-7.0247	1.0199	227.222	2.40567e-51	5.78708e-49
16	7365160	393306	med18	-	-14115	2805	-5.08549	0.417617	227.196	2.43647e-51	5.85447e-49
8	34979834	573060	LOC573060	+	8607	1828	3.24275	3.30673	226.997	2.69351e-51	6.46469e-49
18	6873192	324164	dnaja2b	+	-16103	12268	-5.74872	1.42637	226.94	2.77187e-51	6.64519e-49
17	9162677	777720	zranb1b	-	186370	24859	4.54253	0.730258	226.827	2.93273e-51	7.02281e-49
1	5321680	335098	spry2	+	-45869	1769	4.7013	1.04692	226.79	2.98808e-51	7.14719e-49
4	22892862	562350	nup107	-	143309	18759	4.98365	0.992053	226.755	3.04086e-51	7.26517e-49
12	33191983	550573	c1qtnf1	-	-122911	17323	5.65755	1.24915	226.684	3.15171e-51	7.52144e-49
22	38842507	30652	anos1b	+	-18474	89839	3.98998	1.43536	226.509	3.44085e-51	8.20216e-49
1	37320646	564207	fam193a	+	-8066	49667	5.53717	0.985443	226.43	3.58055e-51	8.52548e-49
19	30217155	406516	khdrbs1b	-	-141891	8015	4.37665	0.944097	226.389	3.65562e-51	8.69436e-49
19	7988385	100006143	si:dkey-266f7.5	+	-50264	12594	4.04207	2.53966	226.378	3.67503e-51	8.73064e-49
16	11147811	30664	gsk3ab	+	94610	49731	3.83862	1.88857	226.318	3.78667e-51	8.9857e-49
18	32306782	553200	olfcw1	-	166888	4525	-6.07111	0.368658	226.304	3.81408e-51	9.04053e-49
16	44022577	568996	zfpm2a	-	-104810	307876	4.55503	1.77077	226.217	3.98459e-51	9.43404e-49
10	15755479	565446	tjp2a	-	-99264	38879	-4.16214	2.64653	226.182	4.05561e-51	9.59137e-49
16	36625918	436717	decr1	+	122643	11596	-5.68642	1.25689	226.168	4.08455e-51	9.64895e-49
11	39522378	30123	wnt4	-	319463	35070	4.56221	1.55075	226.163	4.09379e-51	9.65992e-49
1	5105023	335098	spry2	+	170788	1769	5.22509	0.848445	226.095	4.23586e-51	9.98392e-49
2	34003575	30181	ptch2	-	9939	24425	4.84363	1.21589	226.039	4.35648e-51	1.02567e-48
2	31368327	559018	clul1	-	-8284	13326	4.59161	1.50641	225.964	4.52332e-51	1.06376e-48
1	24077124	117234	mab21l2	+	-838	1813	-5.15718	1.50083	225.889	4.69697e-51	1.10336e-48
2	31789385	751631	rnf182	+	15197	1025	5.79876	0.990576	225.88	4.719e-51	1.1073e-48
16	44022533	568996	zfpm2a	-	-104854	307876	4.74928	1.77353	225.868	4.7484e-51	1.11295e-48
18	6873177	324164	dnaja2b	+	-16088	12268	-6.66753	1.42568	225.67	5.24325e-51	1.22757e-48
24	20310053	100126011	map3k22	-	-10427	91240	-7.09749	0.819281	225.575	5.49976e-51	1.28619e-48
23	34459661	449542	chchd6a	+	-412211	137570	4.23106	1.6189	225.523	5.6468e-51	1.31911e-48
11	42124201	561947	si:ch211-193l2.6	+	-110193	3238	-4.62146	1.59636	225.415	5.95996e-51	1.39072e-48
13	32414750	798022	nt5c1ba	+	31419	7764	4.64663	1.02645	225.39	6.03604e-51	1.40691e-48
19	12063663	557995	rnf19a	-	-14920	47752	4.71913	1.29126	225.364	6.11678e-51	1.42414e-48
23	10254019	797351	krt5	-	76577	4245	9.35164	1.03012	225.243	6.49773e-51	1.51116e-48
11	37923484	555330	etnk2	-	43004	31776	5.33075	1.55649	225.001	7.3398e-51	1.70512e-48
5	14060727	570189	npffr1l2	-	-178142	73303	2.96722	2.86143	224.96	7.4904e-51	1.73818e-48
25	4207125	140615	fads2	-	58406	15231	6.26743	0.849272	224.907	7.69305e-51	1.78174e-48
22	17100341	557221	frem1b	+	20309	70751	5.69877	1.453	224.906	7.69508e-51	1.78174e-48
19	36506795	402821	cx30.9	+	611752	1345	3.4196	2.50274	224.858	7.88611e-51	1.82396e-48
5	69216047	791612	mat2ab	-	3863	15218	4.49936	1.68504	224.766	8.25718e-51	1.90768e-48
3	26080951	100001340	si:dkeyp-69e1.8	+	-16860	6711	-5.15522	1.37827	224.715	8.47002e-51	1.9547e-48
15	36946879	557315	kirrel3l	+	-5388	75841	7.13068	-0.187898	224.712	8.48307e-51	1.95557e-48
7	55600885	791159	galns	-	-32590	90121	4.46275	1.95609	224.695	8.55707e-51	1.97046e-48
7	48561002	557498	kcnq1.1	+	-5160	101388	4.57305	1.27952	224.636	8.81463e-51	2.02755e-48
9	41949106	564123	col18a1a	+	-34697	63815	4.67346	1.99651	224.304	1.04125e-50	2.39246e-48
21	202670	571289	gsdf	+	-4401	3746	4.42054	1.57846	224.19	1.10263e-50	2.53074e-48
16	43544731	571418	oxr1a	-	95	127173	8.61231	0.753236	224.04	1.18905e-50	2.72611e-48
20	30105999	30603	sox11b	-	70707	2657	4.84794	0.996668	223.981	1.22496e-50	2.80537e-48
16	29887167	393345	tnfaip8l2b	-	173378	15225	3.28719	2.96982	223.973	1.22965e-50	2.81305e-48
9	33776213	567323	efhc2	-	-5638	23132	4.18933	1.48317	223.941	1.24964e-50	2.85567e-48
5	56147966	563095	mrm1	+	-27991	5795	-5.17259	1.86288	223.791	1.34731e-50	3.07551e-48
19	48391366	799904	si:ch73-359m17.2	-	-41	8445	-6.19302	1.17669	223.662	1.43724e-50	3.27723e-48
25	19647979	561190	atp2b1b	-	-7841	46108	5.02454	0.733874	223.598	1.48448e-50	3.38129e-48
10	39001	393308	riox2	+	-15907	5108	8.82932	0.0697227	223.49	1.56699e-50	3.56536e-48
4	74869531	322969	nup50	+	73609	18713	4.14072	1.53956	223.482	1.57394e-50	3.57729e-48
20	30191678	30603	sox11b	-	156386	2657	4.72583	0.494373	223.404	1.63623e-50	3.71484e-48
9	37152286	30154	gli2a	+	-10450	155071	4.04775	1.03083	223.398	1.6412e-50	3.72211e-48
7	71180576	321931	dhx15	-	-150923	52886	4.60446	1.26924	223.354	1.67807e-50	3.80161e-48
24	3791823	558075	wdr37	+	-312861	48336	4.98668	1.9138	223.216	1.79807e-50	4.06909e-48
9	41949048	564123	col18a1a	+	-34639	63815	4.83288	1.99799	223.16	1.84959e-50	4.18117e-48
9	29650070	100216520	mir16c	-	-2417	136	-6.69022	0.424847	223.11	1.89726e-50	4.28433e-48
18	1588182	337498	pepd	-	173507	122788	4.56418	1.85008	222.787	2.23041e-50	5.03122e-48
23	7241735	494473	mir1-1	-	31473	106	4.6422	1.22797	222.756	2.26577e-50	5.10549e-48
22	855093	415225	dram2b	-	-11103	9322	4.59488	0.889796	222.685	2.34765e-50	5.28432e-48
9	1937856	30349	hoxd3a	-	-1234	2039	-4.78643	0.855042	222.624	2.42138e-50	5.44444e-48
16	19861063	393789	hdac9b	-	-29211	47726	4.72696	1.14142	222.552	2.50997e-50	5.63761e-48
14	47033679	566323	qdpra	-	136635	20685	5.35504	0.659293	222.508	2.56705e-50	5.75966e-48
15	19530569	436860	lim2.3	+	122256	6754	3.42372	2.33595	222.386	2.72808e-50	6.11442e-48
24	27925653	570772	bcl2a	-	-303264	91707	6.1895	0.913785	222.324	2.81443e-50	6.30123e-48
14	31605845	792983	slc9a6a	+	13137	24146	-4.52157	1.31885	222.287	2.86823e-50	6.41486e-48
9	51731328	767660	tank	-	167753	42330	5.43958	0.307103	222.116	3.12565e-50	6.98314e-48
5	65924910	415178	mymk	+	21312	7952	7.02842	1.16129	221.963	3.37469e-50	7.52351e-48
23	28629318	30634	l1cama	+	-46523	102371	4.11202	1.7491	221.964	3.37364e-50	7.52351e-48
19	31220787	338267	arl4ab	-	-121063	2546	4.96189	2.98709	221.926	3.43844e-50	7.6575e-48
10	39013	393308	riox2	+	-15919	5108	8.92827	0.0698984	221.794	3.67288e-50	8.16231e-48
24	39032705	325402	atp6v0cb	+	125578	17468	-4.81729	1.57863	221.795	3.67186e-50	8.16231e-48
15	39823658	30769	robo1	-	3730	542276	-5.38382	0.288813	221.728	3.79713e-50	8.42951e-48
23	22536901	100033759	mir34	+	54157	98	4.6107	0.456048	221.472	4.31782e-50	9.57529e-48
25	4721315	503564	drd4a	-	-11906	26036	4.62211	1.30638	221.418	4.43635e-50	9.82778e-48
5	11382993	100329562	selenoe	+	16079	5164	7.09403	0.171232	221.413	4.4475e-50	9.84209e-48
9	30865922	791191	dachd	+	24627	172156	4.06688	1.95373	221.333	4.63059e-50	1.02365e-47
2	53955792	550371	capsla	-	59492	6296	3.78394	1.23725	221.279	4.75795e-50	1.0507e-47
9	21041396	246222	tbx15	-	-26590	33117	5.55496	0.567473	221.272	4.77474e-50	1.0533e-47
2	13574046	335049	ebna1bp2	+	120863	22826	3.72893	2.24538	221.269	4.78144e-50	1.05367e-47
19	20123697	30281	npy	-	9687	2265	-4.44716	1.72737	221.25	4.82657e-50	1.0625e-47
19	48391373	799904	si:ch73-359m17.2	-	-34	8445	-5.76852	1.17824	221.204	4.94144e-50	1.08665e-47
5	72318189	556870	tbx3a	-	-6182	7569	-4.42865	1.59413	221.17	5.02566e-50	1.10401e-47
20	48234878	393942	efhc1	-	77283	15598	3.99218	2.49624	221.164	5.04113e-50	1.10625e-47
13	26686075	103912006	si:rp71-1h3.1	-	-17735	150820	5.05988	1.64588	221.145	5.08919e-50	1.11563e-47
12	48590562	100037390	cyp4f3	-	10519	20566	5.00719	1.06132	221.127	5.13463e-50	1.12442e-47
16	43544710	571418	oxr1a	-	74	127173	8.17142	0.756562	221.082	5.25174e-50	1.14887e-47
22	18349676	405852	gatad2ab	+	-30001	63471	4.70399	1.37142	221.051	5.33425e-50	1.1657e-47
1	47527239	393360	stn1	+	-27326	13572	4.83527	0.612424	220.869	5.8446e-50	1.2759e-47
20	22943344	393109	rasl11b	-	-82879	3239	5.82965	1.98473	220.835	5.94527e-50	1.29653e-47
16	43996136	568996	zfpm2a	-	-131251	307876	5.19311	1.58793	220.818	5.99696e-50	1.30509e-47
18	27154175	571486	plekha7a	+	-52673	203992	4.69049	1.75069	220.819	5.99349e-50	1.30509e-47
7	27099563	415169	rps13	+	-58197	2638	4.52942	1.65205	220.742	6.23153e-50	1.35474e-47
7	21722457	100004517	tmem88b	+	65031	18962	5.94098	0.166154	220.658	6.4999e-50	1.41162e-47
4	48845500	100330526	znf1113	+	-43135	24072	-5.98961	1.16785	220.51	7.00197e-50	1.51909e-47
14	42799449	360138	pcdh10b	-	-201387	22142	6.16421	0.984848	220.496	7.04894e-50	1.5277e-47
5	65924907	415178	mymk	+	21315	7952	7.21338	1.15935	220.492	7.06294e-50	1.52915e-47
7	27099506	415169	rps13	+	-58140	2638	4.70876	1.65076	220.401	7.39368e-50	1.59911e-47
1	47228356	445185	morc3b	+	-49827	9340	8.81774	1.51905	220.121	8.5116e-50	1.839e-47
25	17205135	503902	kdm7ab	+	39438	64448	4.6585	1.31155	220.104	8.58377e-50	1.85269e-47
11	22007785	557245	foxp4	+	-97033	178716	4.34328	2.82162	220.098	8.60868e-50	1.85616e-47
10	11267543	322347	hsdl2	+	-2240	15281	4.41859	1.44581	219.997	9.05889e-50	1.95123e-47
3	41323204	107988043	si:ch211-222n22.1	-	-212557	4483	3.88396	1.21976	219.989	9.09335e-50	1.95665e-47
20	41899390	555548	pln	-	-27104	15650	4.54853	1.81524	219.942	9.31009e-50	2.00123e-47
5	6304884	402792	zgc:73226	-	-72981	27540	4.42395	3.49299	219.865	9.67949e-50	2.07851e-47
25	33102113	100033682	mir190	+	36962	126	2.62937	4.45013	219.852	9.74225e-50	2.08985e-47
15	18065085	399661	arcn1b	-	-50451	13257	5.05161	1.79627	219.827	9.86776e-50	2.11461e-47
4	1530242	449771	slc38a4	+	41	36290	5.14756	1.56613	219.796	1.00222e-49	2.14551e-47
17	2220079	436685	zfyve19	-	93422	17756	4.91926	1.6176	219.783	1.00843e-49	2.15661e-47
12	35158428	561202	si:ch73-127m5.2	-	52723	6791	4.87998	0.834221	219.778	1.01121e-49	2.16035e-47
4	16149019	378746	atp2b1a	-	24600	47701	4.85831	1.63765	219.698	1.05272e-49	2.24676e-47
14	2742357	563172	etf1a	-	125761	27136	5.54745	1.51657	219.694	1.05455e-49	2.24838e-47
10	930604	557316	unc5c	+	-47088	224279	4.87279	1.55225	219.68	1.06233e-49	2.26266e-47
20	52196044	327096	hlx1	-	-3252	3772	-4.55804	2.14061	219.485	1.17169e-49	2.49307e-47
13	34612069	566980	tasp1	+	78089	55596	4.82255	1.3768	219.253	1.31589e-49	2.79706e-47
21	29158389	436707	havcr1	-	48218	7780	-4.78554	0.73392	219.221	1.33757e-49	2.84026e-47
6	35327379	569876	rgs4	+	34860	4706	-4.2826	1.17332	219.211	1.34394e-49	2.8509e-47
5	14980423	368206	tbx1	+	222998	12058	5.17804	0.561407	219.065	1.44625e-49	3.06483e-47
20	48528322	402941	insm1a	-	42968	2431	-5.72517	1.48181	219.048	1.45878e-49	3.08829e-47
1	44213404	572234	slc43a3a	-	56131	15516	4.72592	1.37766	219.038	1.46622e-49	3.1009e-47
20	54076034	100000478	mgat2	-	1091	7903	4.09193	1.77113	219.028	1.47382e-49	3.11384e-47
2	18629120	58138	pbx1a	-	-201602	127598	3.23876	3.26043	218.982	1.5079e-49	3.18263e-47
10	27074687	447839	ehd1b	+	-6294	24642	3.71544	2.764	218.834	1.62443e-49	3.42514e-47
1	5276679	335098	spry2	+	-868	1769	4.44387	1.33859	218.799	1.65361e-49	3.48318e-47
22	110245	405894	prkar2ab	+	-87	20541	-5.28539	1.39059	218.755	1.69063e-49	3.55758e-47
2	49547970	796377	sema4e	+	21013	34663	-4.69469	0.776117	218.736	1.70663e-49	3.58766e-47
6	34581330	557734	lrp8	+	-68905	293371	3.74161	1.76877	218.721	1.7194e-49	3.61089e-47
3	28992110	405830	lgals2a	+	-38835	6969	3.43624	4.32319	218.688	1.74837e-49	3.66807e-47
14	2742322	563172	etf1a	-	125726	27136	4.91343	2.24203	218.598	1.82866e-49	3.83269e-47
5	26159556	565548	ankrd34bb	+	-3477	3843	4.77131	1.32032	218.556	1.86795e-49	3.91113e-47
7	68467419	100333211	zfhx3	-	3837	248651	-4.67527	2.00172	218.517	1.90478e-49	3.98428e-47
18	32306743	553200	olfcw1	-	166849	4525	-6.32699	0.370226	218.444	1.97589e-49	4.12891e-47
15	35054719	406840	sesn3	+	-11710	49727	5.80826	0.958723	218.386	2.03451e-49	4.24717e-47
12	33083880	550573	c1qtnf1	-	-231014	17323	4.31084	2.21658	218.289	2.13615e-49	4.45492e-47
22	13214425	30517	ahr2	-	49695	118461	5.16163	1.7711	218.276	2.15003e-49	4.47943e-47
1	44213423	572234	slc43a3a	-	56150	15516	4.86149	1.63586	218.001	2.46836e-49	5.13754e-47
19	44434595	566831	rad21b	-	345086	21096	4.0185	1.64149	217.848	2.6653e-49	5.54195e-47
10	42628378	567905	fgfr1b	+	-38671	71739	4.68672	1.37986	217.828	2.69264e-49	5.59325e-47
4	16148966	378746	atp2b1a	-	24547	47701	5.28314	1.64057	217.736	2.81981e-49	5.85163e-47
25	921729	793767	znf609a	-	-76165	176269	4.037	2.08478	217.719	2.84368e-49	5.89535e-47
11	24693495	563192	inavab	+	35851	27471	-4.71531	2.48845	217.713	2.85294e-49	5.90872e-47
6	5198966	58057	pou4f1	+	-659013	3053	7.44426	1.37267	217.709	2.85884e-49	5.91509e-47
15	37317488	100003031	zgc:171592	+	14114	9280	4.41069	2.87914	217.702	2.86849e-49	5.92922e-47
16	22781133	100002665	lenep	-	-313	2222	-5.34313	0.236505	217.693	2.88081e-49	5.94883e-47
12	25961053	553679	sncgb	-	44523	21992	6.09483	0.0974183	217.611	3.00219e-49	6.19339e-47
9	6204038	100331536	tmtops2b	-	-3524	88883	3.17772	2.92789	217.59	3.03452e-49	6.25394e-47
4	22954289	564112	magi2a	-	-128898	327723	5.20769	1.06515	217.554	3.08993e-49	6.36189e-47
19	27735068	557902	adcy2b	-	-41581	166724	4.27302	1.50557	217.532	3.12364e-49	6.42501e-47
16	26794596	378452	cdh17	+	-20414	28616	3.43916	3.62051	217.507	3.16332e-49	6.50025e-47
14	49635552	324950	tspan17	+	48215	78210	4.39939	1.94635	217.493	3.18535e-49	6.53913e-47
20	17606462	30291	cdh2	+	133642	79134	3.83992	1.42244	217.423	3.3001e-49	6.76808e-47
14	2742324	563172	etf1a	-	125728	27136	4.79416	2.24223	217.325	3.46602e-49	7.10142e-47
25	22279714	563294	stoml1	+	1744	11006	3.88277	2.31775	217.182	3.72396e-49	7.62247e-47
14	3809275	100073340	lrp2bp	+	135597	16461	5.81171	1.62829	217.085	3.91032e-49	7.99613e-47
4	76666405	798290	ms4a17a.2	+	4571	18118	3.28122	2.8698	217.078	3.92461e-49	8.01754e-47
10	23351261	553606	nle1	-	251392	29118	5.53469	1.05328	217.07	3.94087e-49	8.04293e-47
15	33156941	246091	mab21l1	+	-86002	2261	4.80956	1.19239	217.047	3.98628e-49	8.12771e-47
10	27074764	447839	ehd1b	+	-6371	24642	3.86408	2.76684	217.009	4.0621e-49	8.27427e-47
2	44911933	553607	camk2n1a	-	-34163	2701	4.74034	1.5643	216.857	4.38449e-49	8.92231e-47
24	41405985	393702	rheb	-	71368	17905	-4.74013	1.4996	216.76	4.6029e-49	9.3577e-47
19	15580657	566899	foxo6b	+	-9366	49664	3.37698	1.68074	216.726	4.68441e-49	9.51419e-47
6	2960820	140819	ptprfa	+	-9175	321522	4.57328	1.58124	216.718	4.70184e-49	9.54037e-47
21	202700	571289	gsdf	+	-4431	3746	4.42801	1.57652	216.69	4.76947e-49	9.66827e-47
16	8716031	497312	cobl	-	52534	132081	5.67177	1.07919	216.675	4.80512e-49	9.73114e-47
21	482634	321133	nop14	+	-42358	105595	4.79731	1.62566	216.651	4.86379e-49	9.84046e-47
16	22781129	100002665	lenep	-	-317	2222	-6.30124	0.237377	216.63	4.91448e-49	9.93344e-47
2	31368340	559018	clul1	-	-8271	13326	4.29956	1.50454	216.589	5.01711e-49	1.01311e-46
15	24902603	100033583	mir22a	-	-5876	86	4.31195	1.47175	216.544	5.13157e-49	1.03523e-46
6	36116949	100001603	brinp3a.2	-	-61689	47922	-4.24997	3.10638	216.541	5.13968e-49	1.03587e-46
8	27689737	556024	mov10b.1	-	2642	27852	-7.2847	0.898047	216.443	5.39862e-49	1.08702e-46
7	1659147	562348	supt16h	+	-79911	40016	-5.6085	1.11305	216.388	5.54992e-49	1.11641e-46
23	100726	30176	twist3	+	-98057	6670	8.21522	0.820103	216.367	5.60916e-49	1.12725e-46
1	13888348	387534	elf2b	-	-79805	10936	4.62493	2.03397	216.355	5.64255e-49	1.13287e-46
1	24077064	117234	mab21l2	+	-778	1813	-5.16551	1.44504	216.33	5.71519e-49	1.14636e-46
24	21813206	544667	flt1	-	4387	28268	3.99757	1.15738	216.289	5.83175e-49	1.16751e-46
22	11141530	402921	bcor	+	2623	56086	-5.80213	1.21041	216.29	5.83064e-49	1.16751e-46
16	52343374	100332149	ifnlr1	+	531	27269	3.76801	1.68171	216.073	6.5016e-49	1.30038e-46
10	39753337	393717	smfn	+	140110	11807	3.47223	2.10044	216.047	6.58614e-49	1.31603e-46
3	57220418	798075	fscn2a	+	13675	22983	5.15557	0.634248	216.032	6.63581e-49	1.3247e-46
20	53721493	798872	dio3b	+	82034	7107	5.20894	0.863041	216.006	6.7238e-49	1.34099e-46
16	39812785	767747	rbms3	-	-46334	215852	4.44769	2.26521	215.953	6.90664e-49	1.37614e-46
25	33877937	564951	roraa	+	-28225	113501	5.19386	1.52665	215.877	7.17422e-49	1.4281e-46
18	8729889	431724	impdh1a	+	82711	30219	4.23817	1.93946	215.81	7.41966e-49	1.47556e-46
17	19241579	30212	gsc	-	-103916	2476	4.24615	1.68839	215.805	7.43983e-49	1.47818e-46
23	10253960	797351	krt5	-	76518	4245	8.34946	1.02868	215.764	7.59457e-49	1.50749e-46
3	14841563	678521	nfixb	+	-73199	290101	4.3189	1.64858	215.722	7.75432e-49	1.53775e-46
4	48845531	100330526	znf1113	+	-43166	24072	-5.34234	1.16794	215.692	7.87234e-49	1.55968e-46
4	10992795	564667	tmtc2a	-	-31775	49861	5.40921	0.894651	215.598	8.25107e-49	1.63318e-46
12	49074151	393563	ghitm	-	40965	32874	4.30224	1.24715	215.581	8.32224e-49	1.64571e-46
18	1588120	337498	pepd	-	173445	122788	4.19988	1.84498	215.544	8.48177e-49	1.67568e-46
12	27168747	563784	skap1	+	-11752	49910	5.01693	1.68156	215.528	8.54894e-49	1.68736e-46
14	1945434	554076	pcdh2g29	-	-9823	65579	-6.47672	0.548022	215.508	8.63259e-49	1.70227e-46
22	9247160	568759	cacna2d2b	+	225654	40246	-6.73413	1.01262	215.392	9.15468e-49	1.80353e-46
22	547572	449996	ccnd3	-	-176	10033	-4.9953	1.39017	215.358	9.31096e-49	1.8326e-46
24	39032799	325402	atp6v0cb	+	125484	17468	-6.42242	0.944514	215.247	9.84622e-49	1.93614e-46
8	11436164	436639	tjp2b	+	-41	57718	4.992	1.4732	215.154	1.03135e-48	2.02612e-46
23	35918600	30606	rarga	+	-70	45205	9.6229	1.41082	215.125	1.04678e-48	2.05451e-46
3	46744314	394028	prkcsh	+	19724	31065	3.86613	2.71816	215.057	1.08296e-48	2.12354e-46
20	28668345	562667	rgs6	-	29500	126905	-6.38197	-0.0222782	214.836	1.21013e-48	2.3707e-46
1	49896296	445121	hadh	-	-22571	9196	6.2668	1.25854	214.828	1.21518e-48	2.37837e-46
16	44022510	568996	zfpm2a	-	-104877	307876	4.60153	1.77105	214.776	1.24704e-48	2.43845e-46
20	48724288	550486	tsta3l2	+	14887	35893	-7.28444	1.21656	214.769	1.25184e-48	2.44556e-46
16	18848944	326030	slc6a19b	+	125130	24476	4.73775	0.245632	214.743	1.26821e-48	2.47523e-46
15	47913870	353179	otx5	+	-9976	5388	-4.61003	1.30236	214.658	1.32317e-48	2.58011e-46
16	39812742	767747	rbms3	-	-46377	215852	4.00077	2.26461	214.626	1.34463e-48	2.61951e-46
23	36598608	100301946	igfbp6b	+	3376	3858	3.17704	3.88338	214.588	1.37078e-48	2.66799e-46
1	45794582	100038798	si:ch211-214c7.5	-	42572	7893	7.26851	1.87893	214.503	1.43015e-48	2.78096e-46
24	20310081	100126011	map3k22	-	-10399	91240	-8.95994	0.817822	214.457	1.46384e-48	2.84385e-46
8	17250991	445162	dimt1l	+	-66389	8440	3.77371	1.28247	214.302	1.5828e-48	3.0721e-46
25	33877941	564951	roraa	+	-28229	113501	5.19903	1.52552	214.275	1.60418e-48	3.11074e-46
20	52196014	327096	hlx1	-	-3282	3772	-4.27687	2.14087	214.258	1.61799e-48	3.13461e-46
23	10092582	562552	zgc:171775	+	53960	16330	4.69284	0.992462	214.078	1.77068e-48	3.42727e-46
12	303175	100073330	pts	-	-11817	3027	5.67702	1.01194	213.853	1.9831e-48	3.8349e-46
1	5276691	335098	spry2	+	-880	1769	4.21717	1.34189	213.772	2.06557e-48	3.9907e-46
16	36625882	436717	decr1	+	122679	11596	-4.76851	1.31643	213.725	2.1142e-48	4.0809e-46
18	30192250	100150067	si:ch73-103b9.2	-	230432	3166	8.59407	0.486117	213.718	2.1222e-48	4.09257e-46
9	42413668	445508	calcrla	-	-4798	57772	-5.48978	1.8416	213.707	2.13346e-48	4.11051e-46
18	41212572	767780	fbxo36a	-	-19699	5828	6.13684	2.40393	213.559	2.298e-48	4.42346e-46
6	4854481	58057	pou4f1	+	-314528	3053	4.92493	3.01083	213.465	2.40924e-48	4.63335e-46
3	61559659	541420	zgc:113295	+	-21579	5671	4.83623	1.84694	213.385	2.50784e-48	4.81856e-46
10	38981	393308	riox2	+	-15887	5108	9.57225	0.0710393	213.379	2.51626e-48	4.83032e-46
1	39616182	30155	tenm3	+	-228339	392069	4.98869	1.21928	213.321	2.59001e-48	4.96735e-46
22	157920	768160	fblim1	-	-6999	6808	3.44049	2.45397	213.226	2.71755e-48	5.20721e-46
9	41949063	564123	col18a1a	+	-34654	63815	4.76949	1.99823	213.212	2.73556e-48	5.23694e-46
16	614679	394032	irx2a	-	51505	4482	-4.76656	2.30756	213.125	2.85895e-48	5.46818e-46
8	30680732	322660	upb1	+	18715	31181	4.94377	1.47348	213.068	2.94078e-48	5.61957e-46
1	47391345	449616	bcl9	+	125	17508	4.09526	1.1248	213.063	2.9493e-48	5.63072e-46
3	57845959	100332714	cenpx	+	-20021	4089	4.08331	1.5998	212.911	3.18284e-48	6.07108e-46
19	26421113	560653	npr1a	+	3621	202580	4.81129	0.382305	212.836	3.30453e-48	6.29748e-46
13	35289287	140423	jag1b	+	49895	50912	-4.56376	1.44303	212.727	3.49146e-48	6.64767e-46
7	27379758	567154	sox6	+	-89210	158844	5.22341	1.43964	212.642	3.64298e-48	6.92989e-46
13	32414724	798022	nt5c1ba	+	31445	7764	5.06912	1.02544	212.63	3.6644e-48	6.96431e-46
12	8143748	100004673	cabcoco1	+	-69405	30161	4.76968	1.35326	212.587	3.74485e-48	7.11078e-46
15	24716921	445234	crk	+	20678	5489	5.26414	0.464314	212.581	3.75583e-48	7.12519e-46
9	36669786	445255	ralba	-	-254602	28132	5.94068	1.09766	212.492	3.92851e-48	7.44596e-46
16	44022505	568996	zfpm2a	-	-104882	307876	4.62729	1.77093	212.49	3.93201e-48	7.44596e-46
21	27236885	402952	zgc:77262	-	35405	3775	4.64897	0.92731	212.447	4.01853e-48	7.60294e-46
24	3086259	30072	inhbaa	+	-36421	12129	3.60981	1.8711	212.42	4.07291e-48	7.6989e-46
19	48391311	799904	si:ch73-359m17.2	-	-96	8445	-4.64307	1.15545	212.407	4.09913e-48	7.74149e-46
7	33340611	335907	anp32a	-	-9391	4376	6.42302	1.39455	212.333	4.25476e-48	8.0282e-46
18	24426338	100307110	si:ch211-147m20.3	-	-50547	88867	3.91236	2.15752	212.24	4.45756e-48	8.4033e-46
6	2960836	140819	ptprfa	+	-9191	321522	5.04345	1.58561	212.149	4.6678e-48	8.79174e-46
10	38969	393308	riox2	+	-15875	5108	8.53293	0.0752565	212.081	4.82941e-48	9.08798e-46
11	16260759	560478	slc25a26	+	-43824	107641	3.78744	1.42663	211.954	5.14646e-48	9.67595e-46
13	22375570	571624	opn4a	+	45581	42972	-4.02903	1.67629	211.936	5.1947e-48	9.75791e-46
20	33441546	558578	smek1	-	-46195	20578	4.59626	1.50478	211.931	5.2066e-48	9.77152e-46
8	9130175	567544	slc6a8	-	10462	67993	3.98187	1.46248	211.923	5.22747e-48	9.80192e-46
11	43225957	553451	sptbn1	-	-293	93732	7.42081	1.74837	211.896	5.30064e-48	9.93025e-46
5	30714908	338307	ftr82	-	-321	8100	4.43108	1.27145	211.793	5.58158e-48	1.04473e-45
19	25934663	558456	jarid2b	+	36337	185532	4.89566	1.42182	211.757	5.68202e-48	1.06258e-45
6	41743419	393106	rad18	+	65276	78704	4.25365	1.38443	211.679	5.90876e-48	1.104e-45
18	48793962	100329171	bmp16	+	52	14694	6.0407	1.09794	211.577	6.21999e-48	1.16111e-45
20	33441534	558578	smek1	-	-46207	20578	4.33377	1.504	211.547	6.31603e-48	1.17799e-45
21	23268474	323269	zbtb16a	-	-39294	143773	5.32406	1.44444	211.54	6.33549e-48	1.18058e-45
16	43544728	571418	oxr1a	-	92	127173	7.98542	0.754463	211.418	6.73802e-48	1.25336e-45
6	17765374	559662	ppp1r27b	-	-433688	1248	4.25092	1.46945	211.419	6.73535e-48	1.25336e-45
13	6776726	791890	rnaset2	+	272484	12601	4.16748	1.32948	211.403	6.78792e-48	1.26153e-45
19	48391213	799904	si:ch73-359m17.2	-	-194	8445	-4.46325	1.947	211.332	7.03667e-48	1.3066e-45
4	12535363	492469	arhgef39	-	58139	64022	4.54029	1.62266	211.302	7.14131e-48	1.32486e-45
6	2960902	140819	ptprfa	+	-9257	321522	4.49403	1.58677	211.259	7.29863e-48	1.35285e-45
25	15988222	436635	ppfibp2b	+	-48947	64011	4.55075	1.58676	211.257	7.30569e-48	1.35296e-45
19	19768059	58050	hoxa4a	+	-483	1798	-5.6795	1.77242	211.25	7.32947e-48	1.35617e-45
25	37126987	334390	nfat5a	-	5650	26862	6.80529	0.779063	211.186	7.56888e-48	1.39924e-45
6	42655046	544658	sema3fa	+	165238	94176	-7.24453	0.242915	211.123	7.81554e-48	1.44357e-45
13	49235378	556657	tsnax	-	65833	15783	3.38103	1.99807	211.103	7.89087e-48	1.4562e-45
17	50870077	415153	stxbp6	+	-71593	42800	4.12969	0.871273	211.075	8.00314e-48	1.47562e-45
21	38848811	403135	tlr22	-	-4926	3887	5.51822	1.53584	211.044	8.13027e-48	1.49774e-45
10	15755434	565446	tjp2a	-	-99309	38879	-4.58182	2.64341	211.01	8.26868e-48	1.52191e-45
6	2960894	140819	ptprfa	+	-9249	321522	4.1915	1.58709	210.924	8.63468e-48	1.58788e-45
10	37996552	100033638	mir125b-3	-	-55214	115	3.86999	1.54528	210.912	8.68601e-48	1.59592e-45
18	6873181	324164	dnaja2b	+	-16092	12268	-6.58802	1.42573	210.837	9.02122e-48	1.65606e-45
6	4854490	58057	pou4f1	+	-314537	3053	5.02468	3.01241	210.799	9.19547e-48	1.68658e-45
7	71180620	321931	dhx15	-	-150879	52886	4.53255	1.2704	210.781	9.27636e-48	1.69993e-45
13	39739126	796610	zgc:171482	-	-91690	101305	4.68418	1.38548	210.769	9.3347e-48	1.70913e-45
2	21667825	569430	fbxl7	+	-33697	100600	4.67014	0.942821	210.715	9.58987e-48	1.75432e-45
19	26421102	560653	npr1a	+	3632	202580	5.17687	0.381047	210.681	9.75449e-48	1.78288e-45
7	21684119	100004517	tmem88b	+	103369	18962	4.70515	0.928547	210.61	1.01082e-47	1.84593e-45
19	3135882	555593	si:ch211-80h18.1	-	11919	37113	-4.83024	1.26126	210.501	1.06779e-47	1.94826e-45
2	20041324	405829	dpydb	-	-78849	294875	3.35112	3.38737	210.467	1.08613e-47	1.98001e-45
16	50006308	445100	ube2e2	+	692	69304	-6.2321	0.233384	210.427	1.10857e-47	2.01916e-45
23	12284468	556928	phactr3a	-	-61296	112992	4.76973	1.3215	210.415	1.11523e-47	2.02953e-45
16	7365168	393306	med18	-	-14107	2805	-4.99813	0.416168	210.269	1.20024e-47	2.18234e-45
3	22842043	568765	cyb561	-	12506	12382	4.4258	0.902248	210.247	1.21327e-47	2.20413e-45
14	21590254	568927	reep2	-	-27751	21290	-5.26215	0.463815	210.218	1.2312e-47	2.23477e-45
15	28904282	569375	eml2	-	-3425	26570	3.72786	1.70801	210.212	1.23485e-47	2.23947e-45
10	16864461	394006	stoml2	-	-3880	11141	-6.68576	0.476021	210.144	1.27784e-47	2.31542e-45
17	9312382	777720	zranb1b	-	336075	24859	4.39099	1.12341	210.129	1.28717e-47	2.33033e-45
9	55658284	100141344	asmt	-	-86429	14677	4.72526	1.04026	210.086	1.31547e-47	2.37826e-45
15	30456948	445221	mrps23	+	-106846	4685	3.93302	1.25144	210.085	1.31592e-47	2.37826e-45
3	12185480	449670	srl	-	-1429	55205	4.12546	1.64153	210.046	1.34252e-47	2.42425e-45
9	43397435	368405	znf385b	-	-140893	295104	6.25763	1.27349	210.031	1.35217e-47	2.43958e-45
16	19861113	393789	hdac9b	-	-29161	47726	4.97608	1.1386	209.99	1.38059e-47	2.48873e-45
8	10208508	572469	pim1	+	96537	3727	3.60608	1.70553	209.986	1.38332e-47	2.4915e-45
11	43225942	553451	sptbn1	-	-308	93732	6.96644	1.18766	209.765	1.54584e-47	2.78184e-45
20	30106025	30603	sox11b	-	70733	2657	4.94013	1.00213	209.677	1.61524e-47	2.90423e-45
1	4341960	324096	slitrk6	+	-240219	52592	4.05634	1.58835	209.665	1.62571e-47	2.92057e-45
2	26329197	30218	efna2a	+	-25219	140526	6.45561	2.95643	209.573	1.70199e-47	3.05499e-45
16	40328712	791999	mettl6	+	11838	3658	5.31676	0.639627	209.539	1.73117e-47	3.10471e-45
8	10208547	572469	pim1	+	96498	3727	3.79205	1.70248	209.464	1.79816e-47	3.2221e-45
11	42124370	561947	si:ch211-193l2.6	+	-110362	3238	-4.78167	1.5312	209.431	1.82823e-47	3.27318e-45
19	48391319	799904	si:ch73-359m17.2	-	-88	8445	-6.19314	1.17222	209.404	1.85315e-47	3.31497e-45
11	4309759	553593	ccdc3b	-	133986	26965	5.35012	0.703328	209.383	1.87301e-47	3.34765e-45
23	35918610	30606	rarga	+	-80	45205	9.10723	1.4106	209.38	1.8757e-47	3.3496e-45
1	53463593	393502	zgc:66455	-	-4567	13420	3.52001	1.88459	209.376	1.87947e-47	3.35349e-45
4	22954281	564112	magi2a	-	-128906	327723	5.66025	1.06645	209.354	1.90069e-47	3.38559e-45
4	23754323	373117	celf2	-	-209496	75271	-5.54773	1.01618	209.355	1.89912e-47	3.38559e-45
13	39739076	796610	zgc:171482	-	-91740	101305	4.18199	1.37939	209.214	2.03862e-47	3.62821e-45
12	33192453	550573	c1qtnf1	-	-122441	17323	5.45926	0.985987	209.179	2.07534e-47	3.69042e-45
13	5891390	793290	spred2b	-	-45631	66377	5.71061	0.8517	209.111	2.14712e-47	3.81484e-45
2	21667901	569430	fbxl7	+	-33773	100600	4.22017	0.938149	208.978	2.29583e-47	4.07561e-45
10	4168987	415222	plppr1	+	71827	23210	3.87427	1.80869	208.934	2.34698e-47	4.1629e-45
20	37961915	562704	angel2	-	28660	13160	5.13257	1.16354	208.927	2.35439e-47	4.17251e-45
2	28203887	541393	cdh6	-	101623	53211	4.03631	1.65442	208.887	2.40251e-47	4.25421e-45
12	42784019	567751	ebf3a	+	-347579	141073	4.41778	1.34725	208.826	2.47719e-47	4.38275e-45
24	20310066	100126011	map3k22	-	-10414	91240	-8.36533	0.818721	208.8	2.51011e-47	4.43726e-45
15	41985886	436703	pxylp1	+	-170183	30004	5.689	1.16635	208.752	2.57082e-47	4.54076e-45
17	1866172	497122	xgb	-	162913	38634	4.5356	1.47564	208.692	2.64996e-47	4.67661e-45
15	47705817	402943	stard10	+	40359	28537	6.19139	2.07252	208.607	2.76616e-47	4.87757e-45
19	4100250	555053	fhl3b	-	-18125	28882	3.91333	1.60624	208.601	2.77326e-47	4.886e-45
24	11844371	403042	gli3	-	22894	291587	2.9735	2.2925	208.491	2.93207e-47	5.16145e-45
15	38423617	556360	stim1a	+	-202421	75056	4.44292	1.17132	208.488	2.93616e-47	5.16433e-45
4	21431637	449994	pawr	-	-35188	143840	-7.6417	1.09776	208.485	2.94057e-47	5.16774e-45
3	14957713	394170	nme4	-	-124161	13577	4.01573	1.47712	208.461	2.97563e-47	5.22499e-45
12	24425276	565531	nrxn1a	+	-82973	294379	3.61599	2.10436	208.432	3.01898e-47	5.29669e-45
22	17100243	557221	frem1b	+	20407	70751	5.3005	1.45221	208.429	3.02438e-47	5.30173e-45
10	15755442	565446	tjp2a	-	-99301	38879	-4.17232	2.64546	208.402	3.06541e-47	5.36917e-45
10	42599042	567905	fgfr1b	+	-9335	71739	5.81564	1.01126	208.229	3.34449e-47	5.85311e-45
14	3809313	100073340	lrp2bp	+	135559	16461	4.79515	1.62934	208.224	3.35311e-47	5.86331e-45
6	9040551	798985	vps16	+	66512	23777	4.06376	1.35146	208.019	3.7156e-47	6.49175e-45
3	23054180	335655	gngt2a	+	38580	3375	4.84352	0.980188	208.003	3.74586e-47	6.53919e-45
24	27925581	570772	bcl2a	-	-303336	91707	5.78261	0.916323	207.916	3.91239e-47	6.82424e-45
17	32862640	30679	prox1a	-	-610	40660	4.5427	1.30875	207.91	3.92439e-47	6.83948e-45
13	34054047	558864	flrt3	-	231496	10713	4.83392	1.22717	207.902	3.94043e-47	6.86173e-45
13	111743	606664	dnaaf2	+	-596	3040	-5.65467	0.541886	207.865	4.01443e-47	6.98481e-45
21	23519994	323269	zbtb16a	-	212226	143773	4.97849	1.36164	207.668	4.43151e-47	7.70412e-45
19	48391234	799904	si:ch73-359m17.2	-	-173	8445	-4.53778	1.94762	207.659	4.45224e-47	7.73375e-45
5	14189230	570189	npffr1l2	-	-49639	73303	3.8753	2.74846	207.572	4.65074e-47	8.07187e-45
11	28252289	554232	ephb2b	+	-34148	206041	4.19138	1.69696	207.531	4.74772e-47	8.23338e-45
4	74869473	322969	nup50	+	73667	18713	4.25143	1.53027	207.47	4.8964e-47	8.48422e-45
12	33192019	550573	c1qtnf1	-	-122875	17323	5.53095	1.24726	207.442	4.96549e-47	8.59684e-45
14	40448385	555688	pcdh19	-	57675	87553	4.38168	1.66479	207.414	5.037e-47	8.71348e-45
21	27913841	107992390	pcnx3	-	292454	48012	3.94767	1.41847	207.375	5.13482e-47	8.87538e-45
22	22810070	114482630	mir181b-3	-	-15807	85	4.7829	0.948349	207.237	5.504e-47	9.50568e-45
13	16991235	568554	kcnma1a	+	-468576	363191	4	1.18427	207.234	5.51385e-47	9.51486e-45
21	36753394	436807	nop16	-	133795	7161	3.41707	1.93634	207.171	5.69081e-47	9.81217e-45
20	33441476	558578	smek1	-	-46265	20578	4.43583	1.50108	207.169	5.69575e-47	9.81262e-45
8	11436181	436639	tjp2b	+	-58	57718	5.48644	1.47476	207.045	6.06207e-47	1.04352e-44
4	11311314	30266	sema3aa	+	36	55702	6.32143	-0.0888007	207.01	6.17022e-47	1.06126e-44
7	24980837	402934	rcor2	-	-13665	14670	5.50269	1.1763	206.966	6.30747e-47	1.08398e-44
10	34899298	100005765	sparta	-	-8137	18108	4.49183	1.01138	206.946	6.37079e-47	1.09397e-44
7	67343416	327330	psmd7	-	26634	6824	4.4797	1.70726	206.915	6.46976e-47	1.11006e-44
18	36756545	492346	fosb	+	13213	5208	5.37246	1.3743	206.728	7.10768e-47	1.21851e-44
14	22326359	564924	atp7a	+	74137	38672	3.82275	1.37319	206.723	7.12469e-47	1.22043e-44
20	48528339	402941	insm1a	-	42985	2431	-5.00176	1.48001	206.714	7.15992e-47	1.22547e-44
12	981626	325464	kdelr2b	-	-8432	7201	-5.135	0.456158	206.69	7.24519e-47	1.23905e-44
18	30743157	566407	foxf1	+	104080	3865	4.36395	1.69911	206.638	7.43695e-47	1.27081e-44
11	43052726	405850	foxg1b	+	61382	2143	8.39817	0.576408	206.622	7.49765e-47	1.28014e-44
3	35264096	445396	rbbp6	+	142051	15048	4.11624	1.25554	206.474	8.0745e-47	1.37751e-44
23	42583213	386638	cyp2aa3	+	-101076	11740	4.49542	2.11532	206.465	8.11293e-47	1.38295e-44
22	38842492	30652	anos1b	+	-18459	89839	4.31555	1.43593	206.428	8.26458e-47	1.40765e-44
19	48391204	799904	si:ch73-359m17.2	-	-203	8445	-5.03647	1.94749	206.398	8.38921e-47	1.42772e-44
24	20207157	402986	cry-dash	-	-1190	14327	5.181	1.14883	206.305	8.79011e-47	1.49474e-44
22	16958843	556665	nfia	-	-38632	158005	4.78127	1.26581	206.283	8.88886e-47	1.51031e-44
12	8905589	30381	cyp26a1	-	-52766	3595	6.24013	1.31613	206.26	8.99135e-47	1.52649e-44
2	19163241	449816	elovl1a	+	720	51154	3.65101	1.76898	206.255	9.01358e-47	1.52902e-44
2	41622415	565889	d2hgdh	-	59575	16570	4.63295	0.80734	206.249	9.04195e-47	1.5326e-44
9	29648096	100216520	mir16c	-	-4391	136	-5.749	0.610049	206.202	9.25774e-47	1.56791e-44
15	18130531	360137	dixdc1a	+	-422	25877	5.7422	1.05262	206.194	9.29634e-47	1.57318e-44
8	33988207	58140	pbx3b	-	-63812	156247	4.3262	0.832285	206.15	9.50244e-47	1.60676e-44
15	25821151	100033725	mir212	+	76295	94	4.1971	1.5983	206.109	9.70141e-47	1.63908e-44
10	30189252	678534	ntm	+	-225685	626348	-4.86993	1.66011	206.008	1.02048e-46	1.72274e-44
21	20664321	406507	gadd45gb.1	+	50719	1522	4.47637	1.93561	205.915	1.06955e-46	1.80414e-44
14	7472614	556647	gfra3	+	-20310	67637	6.12189	0.607174	205.793	1.13681e-46	1.91606e-44
21	202694	571289	gsdf	+	-4425	3746	4.05258	1.57739	205.754	1.15954e-46	1.9528e-44
17	252959	100037324	klhdc2	+	-117741	6253	3.55488	3.41293	205.682	1.20226e-46	2.02312e-44
3	60516492	100003714	si:ch73-366l1.5	-	-54726	45237	5.89908	1.7081	205.53	1.29731e-46	2.18104e-44
11	43792055	415213	ralbb	+	-51105	2755	-4.28129	1.64646	205.529	1.29818e-46	2.18104e-44
5	36441014	798740	eda	+	-1609	59626	7.34196	0.839404	205.268	1.47998e-46	2.48449e-44
5	24641993	561797	si:ch211-106a19.1	-	-70309	140553	4.11313	0.944652	205.213	1.52201e-46	2.55301e-44
21	37314008	553580	mrps17	+	97539	7292	4.88136	0.422236	205.041	1.65934e-46	2.78114e-44
9	18663386	100319240	serp2	+	53099	4930	4.83576	1.41197	204.994	1.69827e-46	2.84412e-44
25	35534286	751704	spi1a	+	19256	18703	5.15444	1.03702	204.912	1.76992e-46	2.96175e-44
12	49074128	393563	ghitm	-	40942	32874	4.80171	1.24927	204.862	1.81502e-46	3.03479e-44
24	20310009	100126011	map3k22	-	-10471	91240	-5.46024	0.815113	204.783	1.8887e-46	3.15548e-44
10	38990	393308	riox2	+	-15896	5108	8.89899	0.0688659	204.756	1.91408e-46	3.19535e-44
16	4968648	792712	tpbgb	-	132430	1692	4.18894	1.70511	204.684	1.98475e-46	3.31069e-44
4	19722701	493781	hgfa	-	-19602	30346	4.88778	0.776748	204.623	2.04653e-46	3.41102e-44
13	17532143	324913	znf503	+	-63677	2579	4.66023	1.47924	204.47	2.21071e-46	3.68175e-44
4	70599614	101887004	zgc:174944	+	183277	2872	2.93676	3.2975	204.384	2.30746e-46	3.8368e-44
3	5309632	402938	txn2	-	32636	11896	-4.67712	0.200865	204.385	2.30622e-46	3.8368e-44
19	3135683	555593	si:ch211-80h18.1	-	11720	37113	-4.83085	1.54159	204.248	2.47123e-46	4.10586e-44
18	13446886	561747	plcg2	+	-197930	44687	-4.92908	1.99642	204.197	2.53494e-46	4.20838e-44
16	5370214	553585	echdc1	+	-131196	11482	7.21931	-0.0830307	204.17	2.5697e-46	4.26273e-44
12	303111	100073330	pts	-	-11881	3027	5.865	1.00719	204.087	2.67914e-46	4.44075e-44
14	42799439	360138	pcdh10b	-	-201397	22142	6.08296	0.986013	204.061	2.71444e-46	4.49572e-44
15	27237285	30253	tbx2b	+	127113	6935	4.6038	1.11586	204.032	2.75454e-46	4.55853e-44
14	16930670	100884137	dicp2.1	-	-107448	8306	5.21458	1.26509	204.004	2.793e-46	4.61854e-44
16	43544759	571418	oxr1a	-	123	127173	8.80933	0.390335	203.99	2.81324e-46	4.64835e-44
15	25821073	100033725	mir212	+	76373	94	4.43055	1.60382	203.971	2.84054e-46	4.68978e-44
17	37533574	554826	crip2	-	58941	29109	5.73334	1.40167	203.912	2.92506e-46	4.82553e-44
15	25802446	100033725	mir212	+	95000	94	4.55333	1.40754	203.806	3.0862e-46	5.08736e-44
10	1797613	30470	epb41l4a	-	-29973	82327	3.6205	1.93685	203.779	3.12749e-46	5.15139e-44
9	8443139	791752	zgc:153499	+	-35085	4019	4.84174	0.626416	203.755	3.16493e-46	5.20897e-44
3	31565682	393631	ccdc43	+	34922	4725	4.14043	1.80826	203.75	3.17316e-46	5.21843e-44
10	2367857	494087	nxnl2	+	214397	3630	5.83485	1.26006	203.723	3.21614e-46	5.28496e-44
13	3035473	559418	pkdcca	-	-119771	46181	-5.91708	0.739942	203.587	3.44513e-46	5.65682e-44
2	37027036	436670	gng7	-	-16510	53252	5.27253	1.15964	203.556	3.49809e-46	5.73931e-44
23	34339652	449542	chchd6a	+	-292202	137570	4.44197	1.07782	203.512	3.57714e-46	5.86442e-44
8	23518959	544660	sema3gb	+	3047	31777	4.43226	1.61308	203.461	3.66868e-46	6.0098e-44
9	42413620	445508	calcrla	-	-4846	57772	-6.06176	1.84002	203.398	3.78692e-46	6.19866e-44
3	2158927	100073338	zgc:165583	+	-216708	1416	4.10896	1.28261	203.351	3.87705e-46	6.34125e-44
7	73865875	100037379	zgc:163061	-	17417	767	5.26133	0.863284	203.299	3.98114e-46	6.50643e-44
21	3372635	326282	smad7	-	-80184	31048	-6.37153	1.26061	203.292	3.99488e-46	6.5238e-44
17	18524587	406694	vrk1	-	-272636	23258	4.34867	1.36679	203.276	4.02732e-46	6.57166e-44
7	2436454	327497	zgc:66473	-	6168	2672	2.58567	3.70697	203.184	4.21691e-46	6.87569e-44
19	28785176	336346	sox4a	-	-4233	3261	4.71322	1.05321	203.15	4.28997e-46	6.98938e-44
18	41212568	767780	fbxo36a	-	-19703	5828	5.32675	2.40332	203.14	4.31078e-46	7.01785e-44
4	76558436	550363	ms4a17a.11	+	17149	12753	-5.08676	1.3222	203.135	4.32337e-46	7.03289e-44
9	42084109	553765	pcbp3	+	-18072	43966	4.35277	1.96049	203.059	4.49094e-46	7.29983e-44
1	5104973	335098	spry2	+	170838	1769	5.33131	0.845811	203.053	4.50475e-46	7.31662e-44
23	12284465	556928	phactr3a	-	-61299	112992	6.63127	1.32181	203.011	4.5997e-46	7.46505e-44
18	49380950	100333421	si:cabz01090165.1	+	30458	17448	3.74813	2.65786	202.991	4.64635e-46	7.53495e-44
19	14190983	30399	tbxta	-	-609	4053	-4.64716	1.5305	202.933	4.78512e-46	7.754e-44
3	23745074	30338	hoxb2a	+	7076	2680	-4.8293	1.22045	202.9	4.86404e-46	7.8758e-44
15	37566926	792610	hspb6	+	-7356	2403	3.89573	1.77333	202.865	4.94944e-46	8.00792e-44
19	44412239	566831	rad21b	-	322730	21096	4.6124	1.63821	202.814	5.08011e-46	8.213e-44
13	638691	556123	slit1a	-	206	83166	9.26043	0.0912729	202.773	5.18447e-46	8.37528e-44
25	20932662	323509	gnaia	-	-98382	33369	4.63278	1.1901	202.715	5.33782e-46	8.61637e-44
17	53058539	767755	zgc:154061	-	36143	81846	5.77011	0.775892	202.587	5.69292e-46	9.18253e-44
12	12495699	30208	cmn	+	622922	45629	-4.64503	0.75697	202.513	5.90917e-46	9.52401e-44
5	41826223	569291	alkbh2	-	21834	4604	3.6119	1.78566	202.455	6.08157e-46	9.79436e-44
9	40990129	368631	pms1	-	-34309	58216	4.42802	1.86805	202.378	6.32226e-46	1.01742e-43
25	26004105	393926	idh3a	+	-238004	63009	4.07889	1.32222	202.273	6.66683e-46	1.07205e-43
2	55667426	117509	klf2b	+	-2356	5752	4.5542	1.01238	202.259	6.71361e-46	1.07874e-43
8	9986882	114482643	mir7133	+	33377	85	4.88517	1.00778	202.255	6.72685e-46	1.08005e-43
11	22007806	557245	foxp4	+	-97054	178716	4.35868	2.82107	202.246	6.75499e-46	1.08373e-43
3	23950726	326746	cbx1a	+	109739	11117	4.9073	2.8515	202.16	7.05451e-46	1.13092e-43
7	54926955	777614	tpcn2	-	-124880	47521	3.96876	1.32926	202.039	7.49717e-46	1.20097e-43
3	23950880	326746	cbx1a	+	109585	11117	5.625	1.63302	201.993	7.67377e-46	1.22754e-43
16	1451851	260351	sim1a	-	-51172	32606	5.53468	0.809724	201.992	7.67475e-46	1.22754e-43
20	28668270	562667	rgs6	-	29425	126905	-6.85424	-0.0190746	201.919	7.96398e-46	1.27284e-43
17	9312353	777720	zranb1b	-	336046	24859	4.00437	1.1252	201.872	8.15124e-46	1.30177e-43
21	29158310	436707	havcr1	-	48139	7780	-5.16576	0.734775	201.75	8.67047e-46	1.38365e-43
4	48845497	100330526	znf1113	+	-43132	24072	-4.94972	1.16826	201.702	8.87823e-46	1.41572e-43
19	39747088	406564	sfpq	+	278957	13856	4.76252	1.59585	201.687	8.94915e-46	1.42595e-43
21	27913779	107992390	pcnx3	-	292392	48012	3.90593	1.41475	201.569	9.49308e-46	1.51147e-43
25	30819540	100033730	mir135a	-	-224667	98	8.56789	0.257151	201.515	9.75572e-46	1.55211e-43
14	24782611	80354	slit3	-	21478	269316	4.21478	1.35369	201.487	9.89485e-46	1.57306e-43
18	9892715	565658	sema3e	+	-398995	83059	6.38795	0.926121	201.461	1.00238e-45	1.59235e-43
12	48590533	100037390	cyp4f3	-	10490	20566	6.45039	1.07726	201.456	1.00466e-45	1.59454e-43
5	48558387	563823	mblac2	-	-106135	4776	4.60097	1.21265	201.454	1.00603e-45	1.59454e-43
19	5210002	58038	stx1b	-	-44378	90443	3.98004	1.56007	201.454	1.00584e-45	1.59454e-43
7	21215830	554550	serpinh2	+	57312	36713	4.67036	1.61103	201.423	1.02179e-45	1.6183e-43
22	7101931	407672	asic1b	-	-66640	123951	4.70298	1.25417	201.358	1.0554e-45	1.67027e-43
7	8738329	554131	tex261	-	26294	17475	-4.2859	1.95061	201.271	1.10302e-45	1.7443e-43
25	11597321	100148845	mespbb	-	570516	1004	4.01691	1.55841	201.233	1.12408e-45	1.77628e-43
23	799088	114833	mitfb	-	34953	53061	4.87901	1.15701	201.087	1.20963e-45	1.91003e-43
6	25404556	567134	zgc:153916	-	19974	69799	4.22008	1.03169	201.064	1.22354e-45	1.93054e-43
19	4100254	555053	fhl3b	-	-18121	28882	3.8534	1.60588	200.947	1.29751e-45	2.04571e-43
10	16864453	394006	stoml2	-	-3888	11141	-6.71832	0.47612	200.945	1.29872e-45	2.04608e-43
15	21501524	100033636	mir125b-1	+	-53868	145	4.89856	1.21463	200.875	1.34542e-45	2.11807e-43
4	14073990	556148	prickle1b	-	100777	9715	3.90932	1.70006	200.868	1.35044e-45	2.12333e-43
4	12903143	415184	msrb3	-	-11049	21723	3.60817	1.69686	200.867	1.35079e-45	2.12333e-43
17	30220359	799739	spata17	+	-15101	69061	3.44247	1.67047	200.818	1.38447e-45	2.17465e-43
15	37921854	393586	hsc70	-	70893	15046	4.55846	1.51676	200.736	1.44305e-45	2.26497e-43
16	36625922	436717	decr1	+	122639	11596	-4.50791	1.24878	200.733	1.44529e-45	2.26679e-43
8	49802468	65090	ntrk2a	+	-23982	92191	4.41894	2.49369	200.678	1.4855e-45	2.32813e-43
17	52727295	406513	spred1	-	68562	19242	4.55189	1.30667	200.542	1.59039e-45	2.49065e-43
23	100805	30176	twist3	+	-98136	6670	9.39102	0.795817	200.488	1.63472e-45	2.55817e-43
8	49802432	65090	ntrk2a	+	-23946	92191	4.45493	2.49295	200.418	1.69318e-45	2.64768e-43
25	6712096	100001421	snx33	+	-261060	30154	4.00098	1.25033	200.262	1.83088e-45	2.86088e-43
16	43544740	571418	oxr1a	-	104	127173	6.70075	0.743954	200.256	1.83646e-45	2.86746e-43
3	61456891	550528	baiap2l1b	-	-37949	93530	4.82877	1.57052	200.067	2.01899e-45	3.15013e-43
9	33776193	567323	efhc2	-	-5658	23132	4.16683	1.48351	200.044	2.04274e-45	3.18482e-43
3	33087707	555364	rarab	-	-26001	48103	6.06126	0.564983	199.986	2.10359e-45	3.27725e-43
5	23635430	404726	cx39.9	+	-746	1062	4.15864	1.67392	199.953	2.13808e-45	3.32851e-43
22	21852276	393395	tle5	-	6816	51422	3.73492	1.59243	199.944	2.14789e-45	3.34131e-43
2	41622275	565889	d2hgdh	-	59435	16570	4.83348	0.958906	199.885	2.21228e-45	3.43892e-43
20	33441524	558578	smek1	-	-46217	20578	4.66676	1.50422	199.685	2.44687e-45	3.80078e-43
21	21124407	492512	ftsj1	-	-54344	8141	4.6027	0.774701	199.665	2.47114e-45	3.83564e-43
23	35918657	30606	rarga	+	-127	45205	9.40088	1.4155	199.6	2.55382e-45	3.95812e-43
12	26276859	100884131	opn4b	-	123758	68220	4.2044	1.42383	199.6	2.55372e-45	3.95812e-43
6	27736034	558900	rab6ba	+	-68675	209147	4.25614	1.19636	199.551	2.61744e-45	4.05373e-43
23	30203586	405774	uts2a	+	-154732	6866	4.10958	1.48916	199.477	2.71667e-45	4.20431e-43
6	27736012	558900	rab6ba	+	-68653	209147	4.27601	1.19402	199.438	2.77042e-45	4.28433e-43
11	23962331	30726	cntn2	+	-29315	55243	4.33599	1.30151	199.404	2.81801e-45	4.35473e-43
23	35059720	335901	klf15	-	-136169	8203	4.47243	1.11945	199.379	2.85333e-45	4.40607e-43
6	14736045	30321	pou3f3b	+	213905	3405	5.48349	0.825144	199.265	3.02209e-45	4.66323e-43
18	18903363	393976	arl2bp	-	28068	4235	-4.58778	1.53502	199.182	3.15018e-45	4.85731e-43
25	35534309	751704	spi1a	+	19233	18703	5.20416	1.02673	199.13	3.23386e-45	4.98268e-43
18	9396124	565658	sema3e	+	97596	83059	4.30835	1.41664	199.105	3.27449e-45	5.04159e-43
24	30948040	541437	ptbp2a	-	85863	28018	-3.54013	3.04696	199.054	3.35922e-45	5.16826e-43
15	38872064	60309	robo2	+	-12416	368579	4.26567	1.89718	199.046	3.37247e-45	5.18484e-43
6	48624193	394125	rhoca	-	206254	35243	4.21896	1.0458	199.04	3.38359e-45	5.19813e-43
12	4542100	799647	trpm4b.2	-	10034	44506	5.79966	3.62814	198.678	4.05783e-45	6.2294e-43
1	6720720	406606	ube2f	+	-74148	17552	4.62913	1.56439	198.672	4.07081e-45	6.24476e-43
7	61267993	799556	rell1	-	-11785	49122	5.72127	1.77029	198.665	4.08407e-45	6.26053e-43
11	35622605	562445	arl8bb	-	-133901	11588	4.07915	1.22328	198.564	4.29664e-45	6.58157e-43
24	4738057	322412	cpb1	-	-27667	10336	8.63149	1.23928	198.403	4.66046e-45	7.13367e-43
23	7241676	494473	mir1-1	-	31414	106	4.54171	1.22625	198.278	4.96226e-45	7.5901e-43
6	25404496	567134	zgc:153916	-	19914	69799	3.87968	1.03879	198.233	5.07426e-45	7.75575e-43
6	58983509	338183	mars1	-	8502	53768	8.99782	1.34963	198.107	5.40577e-45	8.25644e-43
8	30680702	322660	upb1	+	18745	31181	4.40624	1.47157	198.095	5.43832e-45	8.29651e-43
25	17205495	503902	kdm7ab	+	39078	64448	3.79195	1.22082	198.095	5.43991e-45	8.29651e-43
23	28629372	30634	l1cama	+	-46577	102371	4.50744	1.36199	198.04	5.59203e-45	8.52232e-43
12	8858349	393130	reep3b	+	-35611	59449	4.71633	1.01604	197.994	5.72168e-45	8.71359e-43
7	28381499	565828	stk33	-	-22371	28924	2.70889	3.59069	197.977	5.77138e-45	8.78291e-43
1	37320664	564207	fam193a	+	-8084	49667	3.99695	0.984943	197.944	5.86839e-45	8.92407e-43
2	41927003	550534	odf3l2a	+	-42	7059	-4.88779	1.09307	197.907	5.97978e-45	9.08688e-43
4	70599556	101887004	zgc:174944	+	183335	2872	2.74145	3.29724	197.793	6.33129e-45	9.61409e-43
14	1945477	554076	pcdh2g29	-	-9780	65579	-5.10299	1.41278	197.772	6.39792e-45	9.70824e-43
22	13214431	30517	ahr2	-	49701	118461	4.41813	1.77096	197.744	6.48838e-45	9.83652e-43
8	35636556	393932	slc15a4	-	-324452	151954	3.8202	1.57441	197.743	6.49182e-45	9.83652e-43
13	26492832	103912006	si:rp71-1h3.1	-	-210978	150820	3.69883	1.54722	197.613	6.92855e-45	1.04907e-42
17	27456816	436641	ctsl.1	+	157	4258	4.47764	1.20565	197.594	6.99499e-45	1.05837e-42
6	2851305	140819	ptprfa	+	100340	321522	3.38386	1.70913	197.556	7.13079e-45	1.07814e-42
5	10983254	403306	rtn4r	-	37022	179675	4.9797	0.729096	197.428	7.60645e-45	1.14922e-42
5	36441037	798740	eda	+	-1632	59626	6.88945	0.838877	197.399	7.7154e-45	1.16485e-42
9	10805185	431743	gmppaa	+	-34442	8498	-7.94549	1.22049	197.251	8.31348e-45	1.25424e-42
3	12945636	767790	pdgfab	-	-24782	45077	4.782	1.01944	197.155	8.72306e-45	1.31444e-42
14	9283447	445507	asb12b	-	2215	15318	-3.60013	2.60576	197.155	8.725e-45	1.31444e-42
19	48391249	799904	si:ch73-359m17.2	-	-158	8445	-4.08464	1.94654	196.994	9.46005e-45	1.42415e-42
20	14847823	100033767	mir199-3a	+	27637	87	3.66247	1.79003	196.951	9.66341e-45	1.45269e-42
17	4379297	405867	crls1	+	-10412	17200	-6.73575	0.667596	196.953	9.65707e-45	1.45269e-42
22	13890218	403082	sh3bp4a	+	-3326	55684	4.71767	1.58797	196.928	9.7787e-45	1.46897e-42
9	21175477	393455	hao2	+	-27159	16300	3.83421	1.37564	196.88	1.00182e-44	1.50332e-42
4	22223170	566597	ppfia2	-	15299	245556	-4.25435	0.832731	196.879	1.00217e-44	1.50332e-42
3	35268546	445396	rbbp6	+	137601	15048	4.80468	1.39297	196.851	1.01656e-44	1.52382e-42
5	6304810	402792	zgc:73226	-	-73055	27540	3.74879	3.49345	196.763	1.06206e-44	1.59089e-42
18	6873173	324164	dnaja2b	+	-16084	12268	-7.15334	1.4263	196.757	1.06532e-44	1.59463e-42
21	482690	321133	nop14	+	-42414	105595	4.37556	1.62891	196.611	1.14676e-44	1.71531e-42
3	24038487	326746	cbx1a	+	21978	11117	4.35739	1.34348	196.578	1.16582e-44	1.74258e-42
13	43427410	337795	dact2	+	-27010	6800	8.61856	0.614454	196.466	1.2331e-44	1.84183e-42
23	30203591	405774	uts2a	+	-154737	6866	4.05114	1.48916	196.446	1.24548e-44	1.85901e-42
11	41389881	449674	park7	+	69956	14324	4.6221	1.48573	196.43	1.25558e-44	1.87275e-42
2	22853164	559784	amotl2b	+	-1307	9322	4.38739	1.20754	196.413	1.26662e-44	1.88787e-42
5	24641977	561797	si:ch211-106a19.1	-	-70325	140553	4.4205	1.21436	196.343	1.31168e-44	1.95226e-42
10	5318977	553981	sptlc1	+	-84633	30816	4.39822	1.25555	196.344	1.31124e-44	1.95226e-42
13	16991263	568554	kcnma1a	+	-468604	363191	4.33215	1.18419	196.297	1.3427e-44	1.99702e-42
11	43680813	415213	ralbb	+	60137	2755	4.62635	0.481726	196.255	1.37123e-44	2.03802e-42
5	6304881	402792	zgc:73226	-	-72984	27540	4.20415	3.49366	196.241	1.38089e-44	2.05091e-42
19	34835497	100034581	ctnnal1	-	-38069	121880	5.23649	0.919699	196.222	1.39441e-44	2.06954e-42
15	35562060	567225	zgc:158328	+	-308689	92098	5.84258	0.603133	196.136	1.45595e-44	2.15933e-42
13	16576536	568554	kcnma1a	+	-53877	363191	4.27445	1.21332	196.043	1.52529e-44	2.26059e-42
5	16237772	100141352	kremen1	-	-36286	122122	4.2643	1.30576	195.981	1.57343e-44	2.33029e-42
23	35918621	30606	rarga	+	-91	45205	9.55317	1.41282	195.972	1.5805e-44	2.3391e-42
7	14314380	100038797	rhcga	+	-23031	11367	-4.41885	1.63756	195.959	1.59081e-44	2.35271e-42
19	48391336	799904	si:ch73-359m17.2	-	-71	8445	-4.52689	1.17385	195.91	1.63105e-44	2.41052e-42
9	37152281	30154	gli2a	+	-10445	155071	4.38521	1.03098	195.863	1.6695e-44	2.46562e-42
15	18130455	360137	dixdc1a	+	-346	25877	5.13544	1.05482	195.845	1.68476e-44	2.4864e-42
23	100793	30176	twist3	+	-98124	6670	8.85315	0.824984	195.837	1.69162e-44	2.49477e-42
19	12063628	557995	rnf19a	-	-14955	47752	5.46957	1.28955	195.774	1.74612e-44	2.57334e-42
15	33156975	246091	mab21l1	+	-86036	2261	4.81387	1.19534	195.772	1.74807e-44	2.57441e-42
1	54015456	30131	dla	+	-2001	12724	7.82581	0.832406	195.684	1.82676e-44	2.68841e-42
23	9058364	497073	xkr7	+	-69198	25861	3.75176	2.01665	195.63	1.87689e-44	2.76025e-42
24	37705720	406623	decr2	+	3495	12498	2.50877	3.949	195.478	2.02618e-44	2.97772e-42
7	16446353	494107	zdhhc13	+	62892	36887	4.77735	1.08475	195.38	2.12831e-44	3.12562e-42
20	30466658	559505	myt1la	+	24024	83304	4.40526	1.42704	195.361	2.1486e-44	3.15321e-42
21	9822639	767774	esm1	-	-168863	4175	4.94705	0.776397	195.267	2.25265e-44	3.30361e-42
9	33668606	404730	mao	-	-57366	65009	4.0864	1.46302	195.264	2.25618e-44	3.30647e-42
12	38338830	436759	rpl38	+	217661	4806	4.68456	0.967526	195.256	2.26574e-44	3.31817e-42
23	35059758	335901	klf15	-	-136131	8203	4.59398	1.11724	195.191	2.34027e-44	3.42493e-42
23	36134613	30345	hoxc4a	+	-3558	1988	-5.53819	1.18637	195.078	2.47746e-44	3.62318e-42
11	7492601	406676	adgrl4	-	82287	27102	4.4277	1.639	195.072	2.48521e-44	3.63199e-42
7	35629298	573346	irx5a	-	-80965	3492	3.44601	1.86335	195.05	2.51299e-44	3.67003e-42
14	20499514	259191	fmr1	+	-342930	32696	5.7146	0.16483	195.003	2.57231e-44	3.75405e-42
21	25777872	81583	cldnd	+	-428	755	-5.37308	1.32317	194.99	2.58882e-44	3.77552e-42
8	19191262	405808	zgc:77486	-	-75063	10310	4.45215	3.05798	194.979	2.60322e-44	3.7939e-42
7	68852721	324010	hnf4b	+	166874	28087	4.68618	0.677936	194.969	2.61722e-44	3.81165e-42
23	36361384	57970	copz1	+	-20864	13587	4.231	1.24579	194.955	2.63469e-44	3.83444e-42
25	33624666	564951	roraa	+	225046	113501	5.6755	0.368295	194.917	2.68596e-44	3.90634e-42
6	16049337	245948	gbx2	+	-18151	3100	4.13186	1.12586	194.888	2.72488e-44	3.9602e-42
24	30948111	541437	ptbp2a	-	85934	28018	-3.65238	3.04435	194.832	2.80272e-44	4.07052e-42
22	16958790	556665	nfia	-	-38685	158005	4.49657	1.27031	194.825	2.81331e-44	4.08307e-42
25	12517157	322425	map1lc3b	+	-23049	11920	-4.14691	3.08233	194.776	2.88358e-44	4.18216e-42
20	20984725	553533	btbd6b	-	51943	4956	4.90164	0.925135	194.751	2.91954e-44	4.2314e-42
14	1945170	554076	pcdh2g29	-	-10087	65579	-5.49885	1.11986	194.69	3.01029e-44	4.35992e-42
10	38143929	100216527	mir99-2	-	69538	80	6.04999	0.707155	194.56	3.21361e-44	4.65119e-42
10	23351254	553606	nle1	-	251385	29118	5.56165	1.08521	194.555	3.22225e-44	4.66048e-42
25	17205526	503902	kdm7ab	+	39047	64448	4.65435	1.22106	194.473	3.35833e-44	4.85353e-42
16	636591	394032	irx2a	-	73417	4482	4.37499	1.20309	194.471	3.36035e-44	4.85353e-42
17	2220161	436685	zfyve19	-	93504	17756	5.15613	1.6102	194.428	3.43486e-44	4.95774e-42
24	39032892	325402	atp6v0cb	+	125391	17468	-7.22432	0.00750744	194.402	3.4791e-44	5.01815e-42
24	39261673	641290	nubp2	-	75488	7826	5.42816	0.733428	194.386	3.50785e-44	5.05614e-42
17	12924925	323099	nfkbiab	+	17740	4072	-4.97755	0.991066	194.308	3.64704e-44	5.25316e-42
17	34392812	321807	eif2s1a	+	-148467	9889	6.64754	1.32533	194.243	3.76937e-44	5.42565e-42
24	4738080	322412	cpb1	-	-27644	10336	7.38763	1.23976	194.151	3.94682e-44	5.67717e-42
18	49078431	492462	yif1b	+	169958	16961	4.92036	1.17136	194.098	4.05461e-44	5.82425e-42
18	9383224	565658	sema3e	+	110496	83059	4.51164	1.57487	194.099	4.05227e-44	5.82425e-42
11	22385972	100005543	ppfia4	+	-10795	206951	5.71218	0.852456	194.004	4.24969e-44	6.1003e-42
8	11919535	393633	med27	-	-68530	103395	4.83226	1.02142	193.893	4.49346e-44	6.44581e-42
18	19977191	567457	skor1b	+	-1404	5723	-4.80362	0.85754	193.839	4.61706e-44	6.6186e-42
19	31220826	338267	arl4ab	-	-121024	2546	5.19177	2.99008	193.717	4.90957e-44	7.03311e-42
1	24077563	117234	mab21l2	+	-1277	1813	-7.14376	0.192513	193.651	5.07557e-44	7.26595e-42
11	42124174	561947	si:ch211-193l2.6	+	-110166	3238	-5.05447	1.59893	193.553	5.33154e-44	7.62719e-42
17	9543568	406602	egln3	-	-386469	18060	4.44429	1.0477	193.477	5.53879e-44	7.91828e-42
3	2158922	100073338	zgc:165583	+	-216703	1416	4.26308	1.28243	193.436	5.654e-44	8.0775e-42
4	49452486	100191016	zgc:174690	-	-500908	8183	2.07463	5.47004	193.411	5.72629e-44	8.1752e-42
25	1138172	406300	ciao2a	+	-11159	7152	-6.26834	1.30536	193.384	5.80513e-44	8.28213e-42
20	28668265	562667	rgs6	-	29420	126905	-6.21902	-0.0184422	193.341	5.93036e-44	8.45505e-42
10	30835382	449538	opcml	-	49879	167668	4.6025	0.920321	193.309	6.0263e-44	8.586e-42
17	51464832	503524	zgc:113142	+	162377	10998	3.73677	0.988345	193.199	6.36928e-44	9.06852e-42
13	32262138	450059	osr1	+	-117768	6074	4.51587	1.28119	193.156	6.50861e-44	9.26061e-42
4	12535405	492469	arhgef39	-	58181	64022	4.8489	1.62201	193.084	6.7471e-44	9.59344e-42
7	46773636	565811	tshz3b	-	-7666	51884	5.49081	0.657098	193.053	6.85541e-44	9.74085e-42
18	9383208	565658	sema3e	+	110512	83059	4.16191	1.5722	193.032	6.92609e-44	9.83462e-42
12	45056128	100006246	dhx32a	+	94581	38399	4.9757	1.07192	193.018	6.97547e-44	9.89805e-42
4	21431628	449994	pawr	-	-35197	143840	-7.79049	1.09742	192.998	7.04469e-44	9.98953e-42
7	27099497	415169	rps13	+	-58131	2638	4.67333	1.29376	192.993	7.06548e-44	1.00122e-41
6	29952364	114446	dlg1	+	-91104	220134	5.37073	1.14837	192.981	7.10795e-44	1.00656e-41
16	52653927	334627	ubr5	-	7138	104756	-4.84368	0.776021	192.892	7.43005e-44	1.05147e-41
11	24693487	563192	inavab	+	35859	27471	-4.64325	2.48764	192.872	7.50777e-44	1.06146e-41
25	14509637	393475	prmt7	-	85231	15471	-5.61644	1.43247	192.871	7.51079e-44	1.06146e-41
23	100755	30176	twist3	+	-98086	6670	8.17495	0.823909	192.813	7.73325e-44	1.09217e-41
12	25610373	566454	six2b	-	-1634	1784	-4.28766	1.3871	192.785	7.84412e-44	1.10708e-41
22	110258	405894	prkar2ab	+	-100	20541	-5.02667	1.39078	192.773	7.88825e-44	1.11256e-41
1	13825450	387534	elf2b	-	-142703	10936	3.69595	1.85671	192.769	7.9059e-44	1.11355e-41
9	46549367	100333073	slc4a3	+	46955	88218	-6.78785	1.08834	192.769	7.9048e-44	1.11355e-41
3	61559646	541420	zgc:113295	+	-21566	5671	4.78798	1.84669	192.739	8.02501e-44	1.12957e-41
21	23520003	323269	zbtb16a	-	212235	143773	4.85878	1.36345	192.721	8.09681e-44	1.13892e-41
19	14190958	30399	tbxta	-	-634	4053	-4.50718	1.53084	192.686	8.24091e-44	1.15841e-41
6	36116970	100001603	brinp3a.2	-	-61668	47922	-4.71814	3.10916	192.629	8.4821e-44	1.19152e-41
7	68467417	100333211	zfhx3	-	3835	248651	-5.05218	2.00169	192.621	8.51766e-44	1.19571e-41
18	22377112	393662	tmem170a	-	-37218	8624	2.99739	4.04104	192.617	8.53375e-44	1.19717e-41
13	41526862	368476	pcdh15a	-	-19917	376088	4.00112	1.51453	192.482	9.13241e-44	1.2803e-41
16	3898076	195821	mtf1	+	240255	28124	4.64319	1.63637	192.454	9.26393e-44	1.29787e-41
25	36845987	100537332	mafb	+	-171248	2243	4.78595	1.84308	192.367	9.67468e-44	1.35451e-41
19	48391264	799904	si:ch73-359m17.2	-	-143	8445	-4.17837	1.94567	192.317	9.92299e-44	1.38835e-41
2	17585700	407659	st3gal3b	-	192805	125239	4.8882	0.905813	192.295	1.00316e-43	1.40261e-41
15	27921212	492783	dhrs13a.3	-	-164268	8186	5.70726	2.14534	192.291	1.0053e-43	1.40467e-41
8	52272733	100001914	ube2d4	+	11400	13661	4.3778	1.29221	192.174	1.06594e-43	1.48841e-41
23	10092555	562552	zgc:171775	+	53987	16330	5.21097	0.992664	192.146	1.08136e-43	1.50894e-41
16	2768853	369194	tgfb2	-	-38674	62522	4.64501	1.29975	192.02	1.152e-43	1.60645e-41
24	20310091	100126011	map3k22	-	-10389	91240	-8.74066	0.817531	191.993	1.16755e-43	1.62705e-41
2	25426136	572313	fndc3ba	+	-47679	161812	4.52997	1.79535	191.947	1.19506e-43	1.66428e-41
1	39719464	550332	dctd	-	-139993	46225	3.51514	1.84778	191.862	1.24692e-43	1.73534e-41
18	12203572	445382	nup205	-	-67276	34805	4.22941	1.16478	191.854	1.25194e-43	1.74119e-41
10	38323842	406790	usp25	-	80263	72539	5.25113	0.944482	191.814	1.2776e-43	1.77569e-41
23	34459549	449542	chchd6a	+	-412099	137570	4.50283	1.62296	191.72	1.33928e-43	1.86019e-41
21	30449649	768144	afap1l1b	-	-18258	49226	6.36864	0.818075	191.633	1.3991e-43	1.94199e-41
21	29158350	436707	havcr1	-	48179	7780	-4.56594	0.736314	191.624	1.40572e-43	1.9499e-41
15	20024268	550461	zgc:112083	+	-34180	13785	6.63516	0.833506	191.594	1.42689e-43	1.97795e-41
14	15001660	407077	nkx1.2lb	+	63236	3666	4.03169	1.70617	191.477	1.51363e-43	2.09681e-41
6	4084819	393217	unc50	-	86620	13358	4.85265	1.54692	191.453	1.53174e-43	2.1205e-41
9	50786949	553599	fign	+	-187587	152922	4.4585	1.39114	191.431	1.5484e-43	2.14073e-41
23	42507405	386638	cyp2aa3	+	-25268	11740	3.35364	2.10601	191.432	1.54831e-43	2.14073e-41
18	24426429	100307110	si:ch211-147m20.3	-	-50456	88867	4.2216	2.1576	191.396	1.57602e-43	2.1775e-41
23	36361348	57970	copz1	+	-20828	13587	4.32138	1.2472	191.384	1.58539e-43	2.18899e-41
20	50348195	569213	tmem121ab	-	108789	954	4.46915	2.06415	191.356	1.60795e-43	2.21868e-41
24	41405978	393702	rheb	-	71361	17905	-4.27378	1.50012	191.355	1.60924e-43	2.21901e-41
24	29854492	100038777	zgc:163022	-	77039	19177	-4.75035	0.720319	191.288	1.66401e-43	2.29303e-41
7	18759653	560168	coro1b	-	103584	38084	5.12579	0.608389	191.264	1.6841e-43	2.31767e-41
9	55243108	560294	tbl1x	-	114269	35761	-4.26522	1.8324	191.265	1.68332e-43	2.31767e-41
7	9314847	735249	selenos	+	-6241	14017	-8.39539	0.0420633	191.195	1.74395e-43	2.39847e-41
6	2960892	140819	ptprfa	+	-9247	321522	4.5263	1.58682	191.185	1.75226e-43	2.40831e-41
25	10775211	436812	ap3s2	+	18290	10031	3.63444	2.17987	191.128	1.80316e-43	2.47666e-41
16	3898061	195821	mtf1	+	240270	28124	4.69035	1.63643	191.101	1.82825e-43	2.50947e-41
20	31882589	556789	stxbp5a	-	-23086	156231	4.03275	1.32946	191.069	1.85751e-43	2.54797e-41
18	6873203	324164	dnaja2b	+	-16114	12268	-4.52706	1.42614	191.034	1.89055e-43	2.5916e-41
13	12879573	564367	si:ch211-233a24.2	+	-78481	184019	-3.39327	2.03467	191.001	1.92199e-43	2.63298e-41
5	14189258	570189	npffr1l2	-	-49611	73303	3.56079	2.79025	190.992	1.93079e-43	2.6433e-41
3	22905387	568765	cyb561	-	75850	12382	4.24723	1.34744	190.968	1.95491e-43	2.67458e-41
18	36756508	492346	fosb	+	13250	5208	5.29217	1.37691	190.952	1.97061e-43	2.69431e-41
5	65924774	415178	mymk	+	21448	7952	4.61766	1.6322	190.938	1.9847e-43	2.71181e-41
21	23268443	323269	zbtb16a	-	-39325	143773	5.32663	1.44591	190.795	2.13161e-43	2.91064e-41
20	22943429	393109	rasl11b	-	-82794	3239	5.60136	1.98023	190.766	2.16324e-43	2.95192e-41
24	123775	792928	tgfbr1b	+	-4095	30768	4.57046	1.41991	190.75	2.18095e-43	2.97415e-41
17	28507481	368727	mis18bp1	+	104264	11616	4.93956	1.86338	190.699	2.23725e-43	3.04894e-41
25	6712037	100001421	snx33	+	-261001	30154	4.16495	1.25016	190.625	2.32255e-43	3.16314e-41
4	844723	100006088	sobpb	-	6955	14365	-5.36542	1.34898	190.614	2.33569e-43	3.17897e-41
5	56147874	563095	mrm1	+	-27899	5795	-5.38456	1.86252	190.582	2.37283e-43	3.22744e-41
16	1451834	260351	sim1a	-	-51189	32606	4.40202	0.812285	190.491	2.4843e-43	3.37686e-41
7	71180655	321931	dhx15	-	-150844	52886	4.5449	1.26776	190.44	2.54819e-43	3.46147e-41
16	11147847	30664	gsk3ab	+	94574	49731	3.94907	1.83353	190.418	2.57673e-43	3.49798e-41
24	34758902	30741	ctnna1	-	77948	192639	4.4986	1.40902	190.368	2.64257e-43	3.58503e-41
10	17445324	100033648	mir130c-1	+	8039	141	3.83116	1.1812	190.365	2.64684e-43	3.5885e-41
18	13035003	550358	zgc:112052	-	-98101	8796	4.04836	1.42372	190.352	2.66327e-43	3.60846e-41
6	4854465	58057	pou4f1	+	-314512	3053	4.97208	3.00816	190.343	2.67547e-43	3.62032e-41
7	52455889	100270671	gnrhr2	+	-91141	4096	4.35626	2.03934	190.344	2.67512e-43	3.62032e-41
13	42665839	335838	lrrfip2	-	-8162	52797	5.78344	1.3796	190.313	2.71631e-43	3.67321e-41
22	21770892	393395	tle5	-	-74568	51422	4.30211	1.23211	190.307	2.72484e-43	3.68238e-41
12	5572857	100331874	itga3b	-	-90332	75842	-5.53508	0.665402	190.231	2.83139e-43	3.82391e-41
24	4102556	280650	klf6a	-	-46358	7435	5.57476	0.778614	190.142	2.95959e-43	3.99447e-41
15	21501526	100033636	mir125b-1	+	-53870	145	4.77114	1.21573	190.059	3.08703e-43	4.16381e-41
17	29855469	405890	esrrga	-	-21867	79121	4.98568	1.01023	190.049	3.10119e-43	4.18022e-41
21	5441996	550235	psmd5	-	48871	24998	3.65578	1.62728	189.894	3.353e-43	4.51675e-41
11	4309772	553593	ccdc3b	-	133999	26965	5.01638	0.701413	189.84	3.44515e-43	4.6379e-41
17	53095228	503603	dph6	+	61414	30478	5.35816	1.44205	189.815	3.48831e-43	4.693e-41
5	58389639	567608	nrgna	+	-17475	10498	5.10811	0.85097	189.788	3.53722e-43	4.75575e-41
7	8024167	100536594	cxcl8b.1	-	178625	5935	-4.78007	1.10247	189.763	3.58208e-43	4.81299e-41
8	11919581	393633	med27	-	-68484	103395	3.91425	1.01795	189.68	3.7332e-43	5.01282e-41
17	9543580	406602	egln3	-	-386457	18060	4.64309	1.04823	189.662	3.76745e-43	5.05558e-41
13	27353846	100136871	ddx43	-	-157	21352	-5.08692	1.18474	189.637	3.81593e-43	5.11737e-41
18	43384594	557665	nectin1b	+	-460003	301913	5.54117	0.916333	189.599	3.88941e-43	5.21258e-41
17	15060652	393321	ero1a	-	31225	11208	3.67372	1.76524	189.561	3.96437e-43	5.30966e-41
23	34519531	449542	chchd6a	+	-472081	137570	4.1741	1.25563	189.556	3.9745e-43	5.31983e-41
15	31006497	100124603	lgals9l5	-	6191	5769	4.12528	1.35352	189.479	4.13114e-43	5.52596e-41
14	8049024	436899	zgc:92242	-	-31392	36976	3.367	2.46948	189.474	4.14193e-43	5.53687e-41
23	34339634	449542	chchd6a	+	-292184	137570	4.37563	1.07757	189.34	4.43009e-43	5.91831e-41
9	1950510	30329	hoxd4a	-	-494	1639	-4.24067	1.3038	189.214	4.71993e-43	6.30152e-41
1	37800546	568915	si:ch211-15e22.3	+	-47419	378031	4.35774	1.12435	189.179	4.80363e-43	6.40918e-41
10	35281378	568202	pora	+	-5393	36896	3.65719	1.64899	189.163	4.84142e-43	6.4555e-41
2	41622385	565889	d2hgdh	-	59545	16570	4.11382	0.806643	189.143	4.89071e-43	6.51709e-41
3	5212681	402938	txn2	-	-64315	11896	4.23692	0.97874	189.113	4.966e-43	6.61322e-41
19	14190962	30399	tbxta	-	-630	4053	-4.70912	1.52958	189.076	5.05949e-43	6.73345e-41
20	42974699	100034412	pomcb	-	2100	3815	5.45262	1.26311	189.059	5.10208e-43	6.78583e-41
25	19647984	561190	atp2b1b	-	-7836	46108	4.80076	0.733653	189.045	5.13828e-43	6.82965e-41
13	32262150	450059	osr1	+	-117780	6074	4.78252	1.28194	189.014	5.21843e-43	6.9318e-41
15	74780	403005	bace1	-	-22653	6416	4.17517	1.17119	188.967	5.34331e-43	7.0932e-41
1	4363890	324096	slitrk6	+	-262149	52592	3.53058	1.87081	188.864	5.6283e-43	7.46679e-41
15	36869450	557315	kirrel3l	+	72041	75841	4.36759	1.30486	188.839	5.69887e-43	7.55565e-41
12	303138	100073330	pts	-	-11854	3027	4.90584	1.0098	188.723	6.03907e-43	8.00163e-41
20	14847967	100033767	mir199-3a	+	27493	87	5.07195	0.725596	188.719	6.05207e-43	8.0138e-41
19	48391358	799904	si:ch73-359m17.2	-	-49	8445	-4.37217	1.17633	188.672	6.19896e-43	8.20314e-41
3	14366024	449652	tlcd4b	+	21986	64316	5.34832	0.921459	188.661	6.23263e-43	8.2425e-41
7	46773604	565811	tshz3b	-	-7698	51884	5.43631	0.657006	188.589	6.46124e-43	8.53945e-41
18	9892773	565658	sema3e	+	-399053	83059	5.66209	0.394213	188.461	6.88907e-43	9.09916e-41
16	43996162	568996	zfpm2a	-	-131225	307876	4.9527	1.58724	188.399	7.10753e-43	9.3818e-41
24	39506617	436779	lyrm1	-	-12001	7884	3.79307	1.43947	188.307	7.44644e-43	9.82298e-41
19	3135724	555593	si:ch211-80h18.1	-	11761	37113	-4.61589	1.53998	188.27	7.58562e-43	1.00003e-40
18	24426397	100307110	si:ch211-147m20.3	-	-50488	88867	4.06032	2.15904	188.266	7.5995e-43	1.00119e-40
17	44410032	559010	exoc5	-	-30707	26970	-5.74424	1.4614	188.265	7.60392e-43	1.00119e-40
14	1945466	554076	pcdh2g29	-	-9791	65579	-4.62739	1.41258	188.203	7.84453e-43	1.03222e-40
7	8738322	554131	tex261	-	26287	17475	-4.5114	1.95187	188.161	8.01248e-43	1.05366e-40
6	38660594	792398	ube3a	+	112812	16658	4.39849	1.59241	188.119	8.18272e-43	1.07537e-40
6	2351389	570960	pbx1b	+	-79957	123377	4.49608	1.21736	187.987	8.74532e-43	1.14859e-40
11	27562006	553644	barx1	+	-18913	2624	4.3426	0.945423	187.974	8.80222e-43	1.15534e-40
13	32262178	450059	osr1	+	-117808	6074	4.20484	1.28123	187.9	9.1374e-43	1.19784e-40
7	8306057	561287	f13a1b	-	-9122	44404	-7.1445	1.8501	187.901	9.13247e-43	1.19784e-40
19	5106810	192309	tpi1a	-	3573	9008	3.65429	2.84642	187.886	9.19821e-43	1.20506e-40
23	34519424	449542	chchd6a	+	-471974	137570	4.17703	1.24643	187.743	9.88644e-43	1.29442e-40
4	10992793	564667	tmtc2a	-	-31777	49861	5.5562	0.894651	187.735	9.92551e-43	1.29872e-40
13	13367201	58129	fgfr3	-	72329	81306	5.22884	0.830756	187.716	1.00197e-42	1.31023e-40
13	3089652	559418	pkdcca	-	-65592	46181	4.94821	1.5908	187.677	1.02209e-42	1.33571e-40
12	45105911	100006246	dhx32a	+	44798	38399	4.64381	1.46671	187.64	1.04092e-42	1.35946e-40
13	27353791	100136871	ddx43	-	-212	21352	-4.34242	1.44172	187.612	1.05599e-42	1.3783e-40
4	29405600	103910469	znf1119	-	-363704	11613	-5.30698	0.317678	187.577	1.07479e-42	1.40196e-40
8	17430511	30101	skia	-	-85935	120518	4.62307	0.883538	187.547	1.09083e-42	1.422e-40
2	54000934	550371	capsla	-	104634	6296	5.48715	0.630089	187.481	1.12795e-42	1.46857e-40
6	6080498	447816	rtn4a	-	-168361	17478	3.38477	1.77797	187.481	1.12788e-42	1.46857e-40
9	33776198	567323	efhc2	-	-5653	23132	4.02303	1.48265	187.462	1.13854e-42	1.48144e-40
15	47705824	402943	stard10	+	40352	28537	5.85899	2.07178	187.446	1.14798e-42	1.49279e-40
15	17758720	553749	zgc:113279	+	89870	8289	-5.19667	0.46037	187.444	1.14894e-42	1.49312e-40
6	36764429	492332	opa1	-	-30692	74958	4.27247	1.65793	187.437	1.15316e-42	1.49768e-40
19	6177326	560416	erf	-	-15815	51229	4.40866	1.8304	187.422	1.16188e-42	1.50807e-40
22	36130728	108181204	ephb3b	+	-200202	11921	4.11575	1.64228	187.354	1.20188e-42	1.55903e-40
15	27751485	30463	lhx1a	-	41132	6943	4.99248	1.1358	187.215	1.28907e-42	1.67109e-40
9	26820104	561913	si:rp71-84d19.3	+	509536	7546	4.12919	1.34354	187.198	1.30024e-42	1.68453e-40
5	30714935	338307	ftr82	-	-294	8100	4.91227	1.27085	187.154	1.32946e-42	1.72132e-40
7	27379695	567154	sox6	+	-89147	158844	4.16404	1.1711	187.146	1.33442e-42	1.72668e-40
19	3135715	555593	si:ch211-80h18.1	-	11752	37113	-4.81633	1.54187	187.003	1.43409e-42	1.8545e-40
21	202692	571289	gsdf	+	-4423	3746	3.85009	1.57683	186.896	1.51318e-42	1.95557e-40
1	2510115	777609	ggact.1	-	52589	3387	4.07054	1.29699	186.886	1.52064e-42	1.96401e-40
24	29854487	100038777	zgc:163022	-	77034	19177	-5.22483	0.72068	186.853	1.54653e-42	1.99623e-40
6	55617756	447849	ncoa5	+	-188832	8164	3.92565	1.86968	186.798	1.58962e-42	2.05058e-40
24	4738091	322412	cpb1	-	-27633	10336	6.94616	1.24042	186.796	1.59126e-42	2.05143e-40
4	12903164	415184	msrb3	-	-11028	21723	3.94875	1.69707	186.757	1.62248e-42	2.0904e-40
4	11311288	30266	sema3aa	+	62	55702	6.6818	-0.0239095	186.703	1.66762e-42	2.14725e-40
20	5189904	436901	ccdc85cb	-	-39253	70739	4.16905	1.51466	186.688	1.67986e-42	2.16168e-40
19	11252523	83414	ssr2	-	13802	7638	4.01251	1.10951	186.626	1.73333e-42	2.22912e-40
25	37126984	334390	nfat5a	-	5647	26862	6.28719	0.777267	186.513	1.83428e-42	2.35749e-40
18	6873224	324164	dnaja2b	+	-16135	12268	-5.24039	1.42584	186.506	1.84135e-42	2.36514e-40
14	16930771	100884137	dicp2.1	-	-107347	8306	4.67453	1.25174	186.479	1.86565e-42	2.39489e-40
10	28267159	791795	ptrh2	+	39588	2567	5.68984	0.638412	186.473	1.8718e-42	2.40131e-40
20	49499433	541516	naa20	-	382032	11973	-5.48522	1.11869	186.278	2.06412e-42	2.64642e-40
22	110248	405894	prkar2ab	+	-90	20541	-4.07551	1.39058	186.241	2.10365e-42	2.69545e-40
10	16864406	394006	stoml2	-	-3935	11141	-6.40967	0.476887	186.231	2.11433e-42	2.70749e-40
7	1659194	562348	supt16h	+	-79958	40016	-4.77145	1.11633	186.193	2.15411e-42	2.75675e-40
5	62979223	560100	adora2b	-	177830	19816	5.10164	0.641794	186.182	2.16621e-42	2.77055e-40
25	36636447	100537332	mafb	+	38292	2243	4.02614	1.6662	186.18	2.16857e-42	2.77188e-40
15	30018410	563460	nlk2	+	139192	143925	4.44748	1.17078	186.142	2.21105e-42	2.82445e-40
3	37011497	393882	tubg1	-	-71121	22813	5.78903	1.0131	186.137	2.21603e-42	2.82909e-40
13	13367151	58129	fgfr3	-	72279	81306	5.09414	0.827641	186.072	2.2901e-42	2.92188e-40
20	37961931	562704	angel2	-	28676	13160	5.07476	1.16307	186.061	2.30249e-42	2.9359e-40
5	16237712	100141352	kremen1	-	-36346	122122	4.03557	1.30394	186.031	2.33712e-42	2.97825e-40
23	10092586	562552	zgc:171775	+	53956	16330	4.45865	0.99235	185.964	2.41781e-42	3.0792e-40
8	5028159	798498	adra1aa	+	-3691	56422	3.46568	2.78531	185.935	2.45267e-42	3.12172e-40
23	30461039	322953	dnajc11a	+	246798	16926	4.68777	1.01882	185.928	2.46183e-42	3.13147e-40
17	18818996	406694	vrk1	-	21773	23258	4.14569	1.0408	185.873	2.53113e-42	3.21767e-40
14	40480694	555688	pcdh19	-	89984	87553	3.85735	1.92036	185.833	2.5823e-42	3.28073e-40
16	636570	394032	irx2a	-	73396	4482	4.52684	1.19479	185.616	2.88004e-42	3.6568e-40
20	30106021	30603	sox11b	-	70729	2657	4.70111	1.0007	185.585	2.9254e-42	3.70991e-40
22	18039303	724051	nr2c2ap	+	116697	4284	4.21114	1.32941	185.585	2.92499e-42	3.70991e-40
3	22862485	568765	cyb561	-	32948	12382	4.97704	1.76291	185.575	2.93915e-42	3.7251e-40
2	21667853	569430	fbxl7	+	-33725	100600	4.00481	0.943044	185.574	2.9415e-42	3.72582e-40
16	31791709	335573	ptpn6	-	34850	36789	4.75449	1.26926	185.474	3.09186e-42	3.91391e-40
8	30680704	322660	upb1	+	18743	31181	4.06843	1.47139	185.423	3.17218e-42	4.01317e-40
5	14189243	570189	npffr1l2	-	-49626	73303	3.81449	2.7882	185.363	3.26972e-42	4.13408e-40
14	20104376	259191	fmr1	+	52208	32696	1.1685	6.85135	185.297	3.37964e-42	4.27048e-40
23	24166952	564823	plekhm2	-	-59581	23711	4.4985	0.913176	185.217	3.51856e-42	4.44335e-40
8	49802444	65090	ntrk2a	+	-23958	92191	4.41698	2.49442	185.193	3.5617e-42	4.49513e-40
16	39138785	566470	gdf6a	-	7119	6059	3.224	2.25408	185.116	3.7024e-42	4.66989e-40
11	39595861	415163	vamp3	+	332962	25795	3.27305	2.73377	184.984	3.957e-42	4.98803e-40
8	12048362	393633	med27	-	60297	103395	4.76793	1.78598	184.975	3.97338e-42	5.00567e-40
19	26421066	560653	npr1a	+	3668	202580	4.78697	0.379792	184.942	4.03986e-42	5.08637e-40
5	5127414	554361	lmx1ba	-	-19922	114504	5.33157	0.790887	184.906	4.11492e-42	5.17777e-40
15	27237312	30253	tbx2b	+	127086	6935	4.33825	1.11693	184.866	4.1984e-42	5.27965e-40
25	33474152	553619	lactb	+	-218060	10284	4.43699	1.12833	184.831	4.27302e-42	5.37027e-40
5	29997844	100033637	mir125b-2	+	918	86	4.75451	2.38885	184.782	4.37968e-42	5.50102e-40
20	4868444	569667	zdhhc14	-	-15229	55735	4.60556	1.66732	184.736	4.48245e-42	5.62675e-40
21	19541179	794796	rai14	+	6703	60628	4.13663	1.10133	184.733	4.48878e-42	5.63132e-40
6	4084775	393217	unc50	-	86576	13358	4.44681	1.54493	184.713	4.53414e-42	5.68484e-40
7	8024153	100536594	cxcl8b.1	-	178611	5935	-4.48783	1.1023	184.67	4.63364e-42	5.80612e-40
6	16276127	436668	faimb	-	-130083	6156	5.4806	1.06029	184.647	4.68745e-42	5.87004e-40
9	42413707	445508	calcrla	-	-4759	57772	-4.9203	1.83948	184.635	4.71571e-42	5.90192e-40
6	56903501	378844	ddx27	-	-572964	40152	4.5496	0.931235	184.623	4.74423e-42	5.93407e-40
1	29178202	100126146	zgc:173948	+	-56	1789	-5.35224	1.75198	184.593	4.81623e-42	6.02055e-40
21	482675	321133	nop14	+	-42399	105595	4.69553	1.6289	184.587	4.83e-42	6.03416e-40
18	43384633	557665	nectin1b	+	-460042	301913	5.45346	0.914273	184.58	4.84608e-42	6.05066e-40
6	56903435	378844	ddx27	-	-573030	40152	5.12914	0.930866	184.564	4.88746e-42	6.09869e-40
13	19698963	436809	fam204a	-	-100813	32881	4.5137	1.27846	184.492	5.0665e-42	6.31835e-40
19	33822067	393194	otud6b	-	-28131	13760	4.34397	1.98878	184.49	5.07149e-42	6.32082e-40
16	19823330	393789	hdac9b	-	-66944	47726	5.08695	1.40243	184.461	5.146e-42	6.40988e-40
16	5370319	553585	echdc1	+	-131301	11482	5.57312	1.29247	184.453	5.16708e-42	6.43233e-40
5	11382989	100329562	selenoe	+	16083	5164	6.05848	0.172091	184.422	5.24813e-42	6.52935e-40
10	4469145	100033783	mir430a-1	+	24132	82	5.23733	1.38061	184.392	5.32713e-42	6.62372e-40
9	43397416	368405	znf385b	-	-140912	295104	5.43375	1.27324	184.385	5.34582e-42	6.64302e-40
5	30714942	338307	ftr82	-	-287	8100	4.39735	1.27157	184.375	5.37196e-42	6.67156e-40
14	15616895	553620	neurl1b	-	-123195	75637	2.22605	4.84894	184.371	5.38317e-42	6.68153e-40
11	39522359	30123	wnt4	-	319444	35070	4.30713	1.23502	184.348	5.44607e-42	6.75561e-40
11	12586185	445078	zgc:91850	-	-104371	1914	3.14679	2.49296	184.295	5.59336e-42	6.93421e-40
17	44410028	559010	exoc5	-	-30711	26970	-5.41601	1.46142	184.281	5.63221e-42	6.97826e-40
13	42665901	335838	lrrfip2	-	-8100	52797	4.51031	1.37999	184.261	5.69065e-42	7.04651e-40
12	29461724	553241	bms1	+	-221605	30916	4.68198	1.09627	184.24	5.7498e-42	7.11555e-40
20	21000749	553533	btbd6b	-	67967	4956	3.38384	1.62485	184.218	5.8155e-42	7.19262e-40
5	43429414	553415	rhobtb4	+	-1523	81211	4.56237	1.19341	184.214	5.82695e-42	7.20254e-40
4	11311320	30266	sema3aa	+	30	55702	6.50853	-0.0979467	184.046	6.34023e-42	7.83238e-40
3	23950901	326746	cbx1a	+	109564	11117	4.78553	1.63261	183.925	6.73566e-42	8.31598e-40
20	28668313	562667	rgs6	-	29468	126905	-6.17931	-0.0178411	183.917	6.76456e-42	8.34676e-40
12	8905591	30381	cyp26a1	-	-52764	3595	6.28753	1.31645	183.907	6.79993e-42	8.38548e-40
14	24534078	100033705	mir218a-1	-	-28805	83	3.36445	3.26266	183.858	6.96716e-42	8.58666e-40
5	65924769	415178	mymk	+	21453	7952	4.67539	1.63155	183.821	7.09943e-42	8.74454e-40
7	19544203	550347	ttc5	+	-15887	10091	-4.64289	1.63306	183.816	7.11552e-42	8.75922e-40
16	39812761	767747	rbms3	-	-46358	215852	3.73882	2.26458	183.815	7.12004e-42	8.75965e-40
4	17007215	567413	sox5	-	-48681	70784	4.08345	1.40554	183.804	7.15816e-42	8.80139e-40
12	45743589	794084	gpx9	+	-66296	9795	4.01621	1.34385	183.779	7.24866e-42	8.90746e-40
15	38872078	60309	robo2	+	-12430	368579	4.41658	1.89456	183.747	7.36708e-42	9.04768e-40
8	38179951	560700	adgra2	-	20820	132449	4.54737	0.954088	183.737	7.40644e-42	9.09071e-40
24	14248416	81884	ncoa2	+	-8214	201799	5.48658	1.41265	183.723	7.45908e-42	9.14997e-40
16	41167351	100142634	sc:d156	+	-4495	6734	-4.721	1.83067	183.601	7.93094e-42	9.72311e-40
1	54015443	30131	dla	+	-1988	12724	7.22788	0.83178	183.582	8.00683e-42	9.81042e-40
8	15129519	570610	bcar3	-	-32811	77945	5.98742	0.925307	183.441	8.59231e-42	1.05216e-39
13	9217782	100000024	si:dkey-33c12.12	-	-19024	19572	3.70593	2.8448	183.392	8.80746e-42	1.07788e-39
12	8143752	100004673	cabcoco1	+	-69409	30161	5.19148	1.35412	183.377	8.87247e-42	1.08521e-39
5	41015657	450085	golph3	-	-87987	17680	4.36516	1.33898	183.36	8.95119e-42	1.0942e-39
20	365647	574422	fynb	+	-36539	66887	5.61234	1.42746	183.324	9.11242e-42	1.11326e-39
2	55667340	117509	klf2b	+	-2270	5752	4.13206	0.994004	183.255	9.43422e-42	1.1519e-39
16	8716041	497312	cobl	-	52544	132081	4.93641	1.08223	183.251	9.45406e-42	1.15365e-39
10	39753283	393717	smfn	+	140164	11807	3.36046	2.09815	183.194	9.72706e-42	1.18628e-39
17	4150183	30631	bmp2a	-	-81205	4115	4.08298	1.11202	183.102	1.01913e-41	1.24218e-39
8	28157253	327415	kcnd3	+	-91179	166731	4.74016	1.42787	183.031	1.05603e-41	1.2864e-39
11	22032525	557245	foxp4	+	-121773	178716	4.32941	1.5689	183.02	1.06197e-41	1.29289e-39
5	6304862	402792	zgc:73226	-	-73003	27540	3.73186	3.49387	182.977	1.08513e-41	1.32032e-39
21	25777870	81583	cldnd	+	-426	755	-4.5562	1.32302	182.946	1.10184e-41	1.33987e-39
8	5694447	323563	bnip3la	-	474322	17537	4.75625	1.40522	182.94	1.10558e-41	1.34364e-39
10	2367825	494087	nxnl2	+	214429	3630	5.20023	1.25538	182.931	1.11042e-41	1.34874e-39
2	35543888	30234	tnn	-	-23128	57599	3.45296	1.84631	182.921	1.11593e-41	1.35465e-39
24	31913919	449878	trdmt1	-	-259819	22109	4.06732	1.86505	182.899	1.12853e-41	1.36916e-39
6	33210289	571876	pomgnt1	+	-133450	18927	3.34108	2.01049	182.795	1.18899e-41	1.44168e-39
4	12535386	492469	arhgef39	-	58162	64022	4.53087	1.62317	182.777	1.19962e-41	1.45373e-39
6	45424458	571349	cntn4	+	69769	343864	3.90939	1.52072	182.77	1.20394e-41	1.45813e-39
13	1989242	571388	hmgcll1	+	-60881	53367	4.62278	0.354484	182.749	1.21688e-41	1.47295e-39
5	16237762	100141352	kremen1	-	-36296	122122	3.95026	1.30601	182.652	1.27746e-41	1.54538e-39
8	7772128	114834	tfe3a	+	6642	30676	-6.05268	1.19708	182.545	1.34794e-41	1.6297e-39
16	8716048	497312	cobl	-	52551	132081	4.87064	1.08222	182.437	1.42315e-41	1.71965e-39
7	68557797	100333211	zfhx3	-	94215	248651	4.02452	1.67959	182.411	1.44201e-41	1.74143e-39
5	39200142	494101	bmp2k	+	-100762	53388	4.38132	0.705621	182.386	1.46013e-41	1.7623e-39
9	46072810	568877	hdac4	-	5	188765	5.74865	1.91398	182.352	1.48593e-41	1.79241e-39
7	35800988	573346	irx5a	-	90725	3492	4.78834	0.787424	182.24	1.57185e-41	1.89496e-39
3	6639962	246090	cygb1	+	-174	28389	4.90782	1.42425	182.183	1.61722e-41	1.94854e-39
9	30720819	100126139	klf12b	+	-771	63845	4.79221	1.62283	182.177	1.62255e-41	1.95385e-39
2	37027079	436670	gng7	-	-16467	53252	4.81555	1.16474	182.12	1.66935e-41	2.00905e-39
9	36150314	64616	atp1a1b	+	-248651	20526	4.16425	0.966747	182.118	1.67104e-41	2.00993e-39
4	8250480	799267	ninj2	+	-81901	39975	4.49539	0.835782	182.11	1.67817e-41	2.01734e-39
3	57220446	798075	fscn2a	+	13647	22983	5.5614	0.636174	182.016	1.75941e-41	2.11379e-39
9	30893203	791191	dachd	+	-2654	172156	3.85327	1.43091	182.002	1.77142e-41	2.12702e-39
1	5321739	335098	spry2	+	-45928	1769	3.95088	1.3216	181.976	1.79448e-41	2.15347e-39
24	21918136	799425	c1qtnf9	-	4710	6647	4.1619	1.09197	181.892	1.8722e-41	2.24545e-39
19	20123688	30281	npy	-	9678	2265	-5.22685	1.72848	181.877	1.88627e-41	2.26104e-39
1	712893	565053	adamts5	-	-1733	22889	3.67698	0.997409	181.865	1.89756e-41	2.27327e-39
10	5609945	405769	syk	-	28458	45356	6.72023	0.42791	181.827	1.93393e-41	2.31553e-39
7	52455893	100270671	gnrhr2	+	-91145	4096	3.98198	2.03819	181.8	1.96071e-41	2.34625e-39
4	8413092	30105	wnt5b	+	119082	133296	3.92766	0.662418	181.76	2.00015e-41	2.39208e-39
3	5309621	402938	txn2	-	32625	11896	-5.80768	0.20162	181.756	2.00487e-41	2.39636e-39
13	35285912	140423	jag1b	+	53270	50912	4.63143	2.08665	181.733	2.02829e-41	2.42298e-39
15	18268814	569405	or131-2	-	28693	952	4.98611	0.833428	181.72	2.04154e-41	2.43742e-39
6	28304986	573024	lpp	+	-10787	392217	4.20014	1.69062	181.718	2.04292e-41	2.43768e-39
1	39616221	30155	tenm3	+	-228378	392069	4.67323	1.21869	181.715	2.04615e-41	2.44015e-39
12	23784461	30112	svila	+	28070	120046	4.46198	1.46554	181.65	2.11412e-41	2.51978e-39
8	39112409	559556	pcsk5b	-	270089	192335	3.34331	1.54465	181.633	2.1321e-41	2.53976e-39
19	3135813	555593	si:ch211-80h18.1	-	11850	37113	-4.18442	1.26542	181.617	2.15002e-41	2.55965e-39
16	26651485	560190	esrp1	-	-25167	30990	4.20867	1.22181	181.56	2.21237e-41	2.6324e-39
23	39042918	572527	sall4	+	-101388	6555	-3.64735	2.23801	181.466	2.31912e-41	2.75784e-39
25	23468725	553622	phlda2	-	-57355	1284	3.87382	0.985911	181.445	2.34375e-41	2.78556e-39
12	42817005	567751	ebf3a	+	-380565	141073	4.53104	1.2453	181.347	2.4626e-41	2.92516e-39
14	270684	406492	tmem107	-	19595	3635	4.49118	1.15662	181.343	2.4666e-41	2.92825e-39
25	16409914	405773	tead1a	+	-53798	75484	3.95404	1.21063	181.297	2.52547e-41	2.99645e-39
15	36869403	557315	kirrel3l	+	72088	75841	4.10403	1.30502	181.275	2.55261e-41	3.02694e-39
19	39747099	406564	sfpq	+	278946	13856	4.82969	1.59902	181.267	2.56328e-41	3.03788e-39
12	36373595	393205	unk	+	54457	43895	4.99259	1.16104	181.217	2.6284e-41	3.1133e-39
25	37127002	334390	nfat5a	-	5665	26862	5.6592	0.779946	181.089	2.80295e-41	3.31818e-39
9	22657227	567482	si:dkey-189g17.2	+	96	15079	-3.93113	1.61564	181.024	2.89599e-41	3.42639e-39
10	10877481	353224	nrarpa	-	13545	3178	4.79779	1.29939	181.021	2.90055e-41	3.42985e-39
9	49976171	393101	scn1laa	-	-2164	72085	3.39801	1.8487	180.968	2.97857e-41	3.52013e-39
14	32615267	30529	sox3	-	-129197	1764	4.46301	0.789065	180.958	2.99449e-41	3.53685e-39
13	17470561	324913	znf503	+	-2095	2579	-4.06146	1.68022	180.957	2.99609e-41	3.53685e-39
3	28546816	797939	fbxl16	-	-118475	30811	2.06867	3.98717	180.955	2.99848e-41	3.53769e-39
24	30948012	541437	ptbp2a	-	85835	28018	-3.61959	3.04447	180.882	3.11118e-41	3.66859e-39
11	7492597	406676	adgrl4	-	82283	27102	4.31077	1.63822	180.871	3.12804e-41	3.6864e-39
6	35327325	569876	rgs4	+	34914	4706	-4.5091	1.17611	180.837	3.18208e-41	3.74798e-39
3	12945619	767790	pdgfab	-	-24799	45077	4.36412	1.01588	180.83	3.19239e-41	3.75802e-39
4	844717	100006088	sobpb	-	6949	14365	-5.31672	1.34917	180.793	3.25251e-41	3.82665e-39
12	2446834	65236	mapk8b	-	-75669	22806	5.08826	1.9284	180.784	3.26769e-41	3.84235e-39
22	32593924	406391	pcbp4	-	85958	218401	4.91002	1.47513	180.76	3.30695e-41	3.88634e-39
8	7772116	114834	tfe3a	+	6654	30676	-6.19906	1.19472	180.73	3.35839e-41	3.94459e-39
13	3517551	550328	prkn	-	1122	161535	4.10703	1.04233	180.711	3.3893e-41	3.97866e-39
22	22810118	114482630	mir181b-3	-	-15759	85	4.2435	0.944253	180.681	3.44105e-41	4.03715e-39
19	31220838	338267	arl4ab	-	-121012	2546	4.0238	2.98928	180.651	3.49378e-41	4.09674e-39
4	12535445	492469	arhgef39	-	58221	64022	4.67256	1.61339	180.632	3.52781e-41	4.13434e-39
16	37038275	325757	snrnp48	-	58677	5076	3.56696	2.02349	180.608	3.57045e-41	4.18196e-39
16	19443917	324931	sp8b	+	92697	2159	4.59727	1.24942	180.522	3.72791e-41	4.36396e-39
20	26422549	567365	akap12b	-	1610	12103	5.21587	1.49488	180.464	3.83743e-41	4.48967e-39
1	6720741	406606	ube2f	+	-74169	17552	4.02259	1.56409	180.462	3.8421e-41	4.49262e-39
18	23455973	30564	mef2aa	+	-262153	162252	3.91233	1.1813	180.455	3.85503e-41	4.50524e-39
18	6873205	324164	dnaja2b	+	-16116	12268	-5.14211	1.42494	180.434	3.89715e-41	4.55193e-39
14	19074755	259191	fmr1	+	1081829	32696	5.58692	1.46704	180.432	3.90017e-41	4.55292e-39
14	18451233	751718	rab33a	-	851813	3424	4.19986	0.880525	180.33	4.10477e-41	4.78911e-39
15	17758704	553749	zgc:113279	+	89886	8289	-4.74876	1.11588	180.28	4.20969e-41	4.90879e-39
1	5332320	335098	spry2	+	-56509	1769	4.52198	1.59748	180.258	4.25747e-41	4.96174e-39
1	6720753	406606	ube2f	+	-74181	17552	4.01243	1.56163	180.146	4.50401e-41	5.24617e-39
15	74749	403005	bace1	-	-22684	6416	4.29891	1.16788	180.126	4.549e-41	5.29562e-39
5	48558442	563823	mblac2	-	-106080	4776	4.02183	1.21117	180.113	4.5793e-41	5.32794e-39
17	4150045	30631	bmp2a	-	-81343	4115	4.21195	1.38687	180.107	4.59158e-41	5.33928e-39
19	5968648	560194	gsk3aa	-	-115180	25960	4.77125	0.845053	180.044	4.74016e-41	5.50901e-39
16	1863001	260351	sim1a	-	359978	32606	3.58403	1.28414	180.034	4.76314e-41	5.53265e-39
2	37027058	436670	gng7	-	-16488	53252	4.98329	1.16165	179.907	5.079e-41	5.89301e-39
21	202629	571289	gsdf	+	-4360	3746	4.32226	1.5783	179.908	5.07668e-41	5.89301e-39
2	27464407	100149522	zswim5	+	26694	50105	3.62397	1.20535	179.885	5.13511e-41	5.95483e-39
6	41248852	368919	synpr	-	19065	6584	-4.60564	0.68512	179.825	5.29292e-41	6.13444e-39
8	48223941	567448	mfn2	+	-326207	51171	6.21836	1.13033	179.776	5.42401e-41	6.28291e-39
21	30126781	559435	slc23a1	-	15647	19718	5.23077	0.887599	179.771	5.43773e-41	6.29533e-39
20	1633636	100049705	lama2	+	165380	236105	5.23638	0.90784	179.732	5.54537e-41	6.41641e-39
20	31953717	556789	stxbp5a	-	48042	156231	2.61761	3.7077	179.702	5.629e-41	6.50958e-39
5	56521104	573084	tbx2a	-	7250	7153	3.60796	1.19156	179.7	5.63564e-41	6.51368e-39
15	27237336	30253	tbx2b	+	127062	6935	4.52548	1.11341	179.619	5.87e-41	6.78082e-39
3	26081017	100001340	si:dkeyp-69e1.8	+	-16926	6711	-5.43521	1.36666	179.588	5.96197e-41	6.88327e-39
19	34632080	560338	elp2	-	-110360	50796	5.06	0.94052	179.585	5.97086e-41	6.88597e-39
24	20310096	100126011	map3k22	-	-10384	91240	-8.74868	0.816482	179.585	5.9696e-41	6.88597e-39
24	21207399	445229	naa50	+	-32508	8722	5.30764	0.680935	179.575	6.00144e-41	6.91743e-39
7	67343335	327330	psmd7	-	26553	6824	4.9397	1.70879	179.55	6.0772e-41	7.00091e-39
15	8738386	100148085	ap2s1	+	29264	32332	5.68723	0.132618	179.525	6.15242e-41	7.08369e-39
10	30189220	678534	ntm	+	-225653	626348	-4.49182	1.66111	179.5	6.23168e-41	7.171e-39
5	13795460	436976	snrnp27	-	16734	10982	4.1544	1.01967	179.481	6.29064e-41	7.23489e-39
14	5466139	368900	pcgf1	-	58886	12619	4.11971	1.37311	179.455	6.37279e-41	7.32535e-39
15	24716952	445234	crk	+	20647	5489	4.9312	0.466949	179.448	6.39515e-41	7.34704e-39
15	12500864	566069	scn4ba	-	-74	34087	5.15477	0.934532	179.417	6.49634e-41	7.45921e-39
3	61998105	793274	srebf1	-	-89241	26086	4.71752	1.61521	179.383	6.60907e-41	7.58451e-39
23	14360327	100002876	nkain4	-	-43612	138818	2.95486	2.23403	179.327	6.79741e-41	7.79638e-39
16	22781157	100002665	lenep	-	-289	2222	-5.5914	0.236392	179.213	7.19887e-41	8.25234e-39
9	1937832	30349	hoxd3a	-	-1258	2039	-4.69206	0.855612	179.183	7.30932e-41	8.37437e-39
15	28268137	566459	myo1cb	+	4	83029	4.83025	1.17827	179.148	7.43762e-41	8.51673e-39
11	42264196	572011	slmapa	-	-153490	110122	4.06155	1.4058	179.14	7.4666e-41	8.54525e-39
5	66577167	562138	hip1rb	-	147810	62493	4.37866	0.887784	179.134	7.48935e-41	8.56661e-39
14	1945103	554076	pcdh2g29	-	-10154	65579	-4.92644	1.11446	179.077	7.70886e-41	8.81291e-39
24	4973192	30096	zic1	-	-573	3433	-4.60127	1.14256	179.073	7.72489e-41	8.82162e-39
9	55243095	560294	tbl1x	-	114256	35761	-4.73888	1.83157	179.073	7.72277e-41	8.82162e-39
14	44866324	497184	slc30a9	+	-61955	20259	5.2149	0.666047	179.014	7.95786e-41	9.08273e-39
16	22781168	100002665	lenep	-	-278	2222	-5.75443	0.235808	179.005	7.99132e-41	9.11596e-39
16	12071186	394131	pex5	-	-26158	32766	3.4976	1.57555	178.971	8.12813e-41	9.267e-39
16	40281576	100007702	rspo3	+	19497	37955	4.26432	1.53092	178.951	8.21231e-41	9.35789e-39
24	14378780	563151	prdm14	+	72624	4700	4.63902	1.36165	178.912	8.37518e-41	9.5383e-39
5	42767891	100885856	mir2185-3	+	-100926	95	5.09026	1.70485	178.885	8.48965e-41	9.6582e-39
7	70879828	321931	dhx15	-	-451671	52886	3.41506	2.01501	178.885	8.48951e-41	9.6582e-39
3	58745147	102216267	si:ch73-281f12.4	-	-53230	83478	5.72326	0.912117	178.854	8.62226e-41	9.80375e-39
25	14125599	494572	guca1g	+	-32621	3117	4.44425	1.55668	178.804	8.8443e-41	1.00508e-38
13	17470550	324913	znf503	+	-2084	2579	-4.40608	1.6805	178.795	8.88248e-41	1.00887e-38
13	16991259	568554	kcnma1a	+	-468600	363191	4.18569	1.18304	178.755	9.06409e-41	1.02894e-38
15	16319562	553621	nxn	-	-4084	129681	4.62803	1.11858	178.737	9.14509e-41	1.03757e-38
16	13250045	492803	pitpnc1b	+	174489	29283	3.70456	1.69089	178.727	9.1906e-41	1.04218e-38
4	10201794	570188	kcnd2	+	164815	191876	6.29136	1.65594	178.712	9.25958e-41	1.04892e-38
6	34581306	557734	lrp8	+	-68881	293371	4.04613	1.76851	178.712	9.26004e-41	1.04892e-38
12	44899130	572187	dock1	-	77333	459117	4.93264	1.07724	178.692	9.35267e-41	1.05884e-38
18	21937685	449827	nutf2	-	8234	18114	-4.41012	2.38314	178.68	9.4097e-41	1.06472e-38
10	880462	557316	unc5c	+	3054	224279	4.69243	0.528297	178.659	9.51245e-41	1.07577e-38
5	6304874	402792	zgc:73226	-	-72991	27540	4.18487	3.49341	178.647	9.57085e-41	1.08179e-38
16	6606969	572232	znf236	+	143778	6552	3.12536	2.45475	178.633	9.63378e-41	1.08832e-38
16	7435139	323473	prdm1a	-	-8233	12375	5.66496	0.910965	178.587	9.85977e-41	1.11325e-38
23	36361370	57970	copz1	+	-20850	13587	4.33797	1.2462	178.578	9.90444e-41	1.11769e-38
15	20024280	550461	zgc:112083	+	-34192	13785	5.33968	0.834113	178.468	1.04706e-40	1.18094e-38
7	21215788	554550	serpinh2	+	57354	36713	4.44865	1.61079	178.396	1.0854e-40	1.22353e-38
22	547628	449996	ccnd3	-	-120	10033	-4.1795	1.39026	178.395	1.08599e-40	1.22354e-38
16	35044674	335096	ptprub	-	-285129	413646	3.79626	1.42556	178.359	1.10603e-40	1.24545e-38
14	47004500	566323	qdpra	-	107456	20685	3.72598	1.31275	178.357	1.10714e-40	1.24603e-38
5	10983259	403306	rtn4r	-	37027	179675	4.25353	0.72759	178.33	1.1224e-40	1.26253e-38
4	844738	100006088	sobpb	-	6970	14365	-5.0211	1.34777	178.311	1.13281e-40	1.27356e-38
22	36453177	550263	polr2h	-	-77090	6147	4.65659	0.951129	178.297	1.14114e-40	1.28224e-38
12	2042719	60641	sox9a	-	91486	3641	3.80423	1.9413	178.276	1.1532e-40	1.29509e-38
10	4168983	415222	plppr1	+	71831	23210	4.09904	1.80739	178.271	1.1561e-40	1.29766e-38
20	34575667	337089	prrx1b	+	-63984	9359	4.42577	0.986444	178.198	1.19903e-40	1.34473e-38
10	19966147	407710	xpo7	+	104031	31004	-5.75525	1.26237	178.198	1.19932e-40	1.34473e-38
23	100718	30176	twist3	+	-98049	6670	8.75245	0.814318	178.192	1.20295e-40	1.34808e-38
8	2878748	568520	crb2b	+	-52107	80527	4.53135	0.77938	178.11	1.25318e-40	1.40363e-38
5	6304876	402792	zgc:73226	-	-72989	27540	3.69621	3.49358	178.104	1.25723e-40	1.40741e-38
17	53459578	677757	mycbp	-	19366	1417	1.42208	6.70491	177.95	1.35854e-40	1.52e-38
20	20984638	553533	btbd6b	-	51856	4956	4.55955	0.929274	177.884	1.40397e-40	1.57e-38
23	19464662	561786	atp6ap1lb	+	99732	19419	4.06353	2.17905	177.852	1.4269e-40	1.59479e-38
6	4084858	393217	unc50	-	86659	13358	4.62411	1.54401	177.837	1.43752e-40	1.60581e-38
12	25961092	553679	sncgb	-	44562	21992	6.58482	0.094779	177.813	1.45512e-40	1.62461e-38
24	24687077	494066	armc1	-	-37149	22207	4.46943	0.87059	177.743	1.50726e-40	1.68193e-38
6	9040581	798985	vps16	+	66482	23777	4.29904	1.35147	177.734	1.51429e-40	1.68888e-38
9	33776215	567323	efhc2	-	-5636	23132	4.14758	1.48311	177.705	1.53677e-40	1.71304e-38
1	2510149	777609	ggact.1	-	52623	3387	4.01298	1.29848	177.687	1.55064e-40	1.72757e-38
1	27759329	692285	pspc1	+	49587	52233	5.29024	0.380612	177.66	1.57176e-40	1.75018e-38
9	4931356	100008101	nr4a2a	-	-113773	2847	3.49514	2.71419	177.596	1.62315e-40	1.80645e-38
18	38668327	393545	onecut1	+	86696	5239	4.06813	1.21263	177.592	1.62636e-40	1.80905e-38
17	23012510	563441	rasgrp3	+	134466	54242	3.44526	2.07455	177.585	1.63226e-40	1.81466e-38
5	72458571	402930	wbp1	-	68312	6370	4.75053	1.37524	177.553	1.65892e-40	1.84333e-38
23	31229735	553809	irak1bp1	+	15660	3558	4.24703	1.85012	177.541	1.66866e-40	1.85317e-38
10	19966185	407710	xpo7	+	103993	31004	-7.08245	1.26575	177.521	1.68507e-40	1.8704e-38
3	22862519	568765	cyb561	-	32982	12382	5.12673	1.75971	177.509	1.69583e-40	1.88135e-38
18	21937612	449827	nutf2	-	8161	18114	-4.15414	2.38517	177.415	1.77784e-40	1.97129e-38
15	26242492	403308	rtn4rl1b	+	-151093	310903	3.79951	1.22849	177.388	1.80188e-40	1.99689e-38
20	37643210	100034610	adat2	-	-117202	26660	5.84969	0.25053	177.377	1.81167e-40	2.00668e-38
2	41927027	550534	odf3l2a	+	-66	7059	-5.14099	1.09136	177.331	1.85457e-40	2.05311e-38
10	4197766	415222	plppr1	+	43048	23210	4.58408	1.24322	177.323	1.86221e-40	2.06049e-38
22	20377481	563181	map2k2a	-	-25789	14168	4.15383	1.41423	177.307	1.87703e-40	2.07579e-38
14	42799399	360138	pcdh10b	-	-201437	22142	5.26256	0.982558	177.289	1.89374e-40	2.09317e-38
7	16446294	494107	zdhhc13	+	62951	36887	4.90902	1.08438	177.287	1.89578e-40	2.09432e-38
22	36453167	550263	polr2h	-	-77100	6147	4.76186	0.951091	177.27	1.91171e-40	2.11081e-38
11	3702833	553614	itih3a	-	73630	14877	4.88961	0.798255	177.242	1.93959e-40	2.14047e-38
19	34835525	100034581	ctnnal1	-	-38041	121880	5.17906	0.916091	177.228	1.95323e-40	2.15439e-38
3	5309646	402938	txn2	-	32650	11896	-4.66629	0.200197	177.222	1.95876e-40	2.15936e-38
20	49214241	541516	naa20	-	96840	11973	4.07258	1.62922	177.172	2.00833e-40	2.21284e-38
9	30865874	791191	dachd	+	24675	172156	4.17979	1.22239	177.084	2.09919e-40	2.31174e-38
5	6304856	402792	zgc:73226	-	-73009	27540	3.76484	3.49422	177.035	2.1514e-40	2.36799e-38
15	41985916	436703	pxylp1	+	-170213	30004	5.71852	1.16775	177.019	2.16984e-40	2.38579e-38
24	20310055	100126011	map3k22	-	-10425	91240	-7.6714	0.819281	177.019	2.16912e-40	2.38579e-38
3	42417249	796292	zgc:194207	-	225827	6930	4.1693	1.35436	176.994	2.19723e-40	2.41464e-38
5	56147955	563095	mrm1	+	-27980	5795	-4.96087	1.86375	176.804	2.41684e-40	2.6546e-38
7	68557828	100333211	zfhx3	-	94246	248651	4.45291	1.6735	176.768	2.46081e-40	2.70147e-38
20	45326276	568195	napbb	-	-334773	17227	3.40194	2.02451	176.65	2.61165e-40	2.86557e-38
14	35954405	402939	zgc:77938	+	-53139	10717	5.12914	0.300759	176.621	2.65004e-40	2.90618e-38
24	35960050	767748	abcd4	+	-49086	19049	3.83607	0.846558	176.613	2.66094e-40	2.9166e-38
12	47697287	30098	hhex	+	-33892	7097	6.49566	0.176305	176.611	2.66295e-40	2.91728e-38
15	35054811	406840	sesn3	+	-11802	49727	5.0402	0.9569	176.566	2.72392e-40	2.98252e-38
9	14500456	405902	nrp2b	-	-4378	137257	4.57247	1.13148	176.563	2.72846e-40	2.98594e-38
4	14082238	556148	prickle1b	-	109025	9715	4.6837	1.13446	176.51	2.80261e-40	3.06549e-38
3	61548683	541420	zgc:113295	+	-10603	5671	4.20564	1.42378	176.466	2.86447e-40	3.13151e-38
10	18420127	336380	si:dkey-242g16.2	-	431342	2197	4.00101	1.82635	176.364	3.01571e-40	3.29514e-38
10	38045624	100033638	mir125b-3	-	-6142	115	5.93255	0.458295	176.335	3.06005e-40	3.34185e-38
3	8293783	541547	trim35-9	-	8660	28893	3.89988	1.50545	176.331	3.0663e-40	3.3452e-38
8	35636558	393932	slc15a4	-	-324450	151954	3.73648	1.57272	176.332	3.06483e-40	3.3452e-38
8	24846780	798635	slc6a17	+	7820	34919	4.86092	1.19898	176.295	3.12223e-40	3.40445e-38
1	1733465	64612	atp1a1a.1	+	-21296	19396	4.88307	0.557549	176.273	3.15618e-40	3.43968e-38
7	8306065	561287	f13a1b	-	-9114	44404	-6.41592	1.84774	176.229	3.22705e-40	3.51509e-38
17	4379316	405867	crls1	+	-10431	17200	-5.22416	0.667301	176.204	3.26858e-40	3.55848e-38
20	28626937	562667	rgs6	-	-11908	126905	4.44819	1.55432	176.198	3.27791e-40	3.5668e-38
12	47697247	30098	hhex	+	-33852	7097	4.85507	0.742839	176.19	3.29153e-40	3.57976e-38
21	36411293	100142645	mrpl22	-	15024	9459	4.28568	0.911264	176.178	3.31142e-40	3.59953e-38
17	50870107	415153	stxbp6	+	-71623	42800	4.533	0.871707	176.163	3.33628e-40	3.62467e-38
13	111736	606664	dnaaf2	+	-589	3040	-4.49189	0.542629	176.14	3.3748e-40	3.66463e-38
19	21575669	100003866	znf516	-	-140924	18225	4.59171	1.92647	176.136	3.38117e-40	3.66965e-38
25	35534277	751704	spi1a	+	19265	18703	5.23606	1.03586	176.132	3.38836e-40	3.67554e-38
3	46654887	553693	raver1	+	-95234	7521	3.50731	1.85849	176.119	3.41085e-40	3.69803e-38
19	34835536	100034581	ctnnal1	-	-38030	121880	5.06516	0.910702	176.118	3.41291e-40	3.69836e-38
6	42602605	322041	ip6k2a	-	184440	8916	-5.82931	0.553948	176.11	3.42551e-40	3.7101e-38
12	2446847	65236	mapk8b	-	-75656	22806	4.7033	1.92741	176.038	3.5518e-40	3.84489e-38
10	15755444	565446	tjp2a	-	-99299	38879	-3.79156	2.64504	176.012	3.5992e-40	3.8942e-38
14	29791919	562008	cyp4v7	+	183441	15398	4.67234	0.863133	175.987	3.64399e-40	3.94063e-38
13	30635128	562028	zcchc24	-	-10837	66705	4.19998	1.33444	175.983	3.65211e-40	3.94738e-38
1	43035152	436850	suclg1	-	-649400	32073	4.25657	1.16211	175.959	3.69728e-40	3.99414e-38
9	42056632	553765	pcbp3	+	9398	61199	4.042	1.01728	175.936	3.73887e-40	4.037e-38
7	8306049	561287	f13a1b	-	-9130	44404	-6.09843	1.85045	175.889	3.82864e-40	4.1318e-38
14	51830959	799734	unc5a	-	211571	455335	4.02724	2.22706	175.886	3.83437e-40	4.13586e-38
19	12234844	100034503	grhl2b	+	3101	52197	-4.2416	1.38384	175.844	3.91565e-40	4.22137e-38
8	30000501	30189	ptch1	+	-37866	105643	3.64268	1.26494	175.81	3.98405e-40	4.2929e-38
19	25934674	558456	jarid2b	+	36326	185532	5.11648	1.42069	175.775	4.05539e-40	4.36753e-38
23	36134624	30345	hoxc4a	+	-3569	1988	-5.17791	1.19017	175.679	4.25639e-40	4.58165e-38
20	50348182	569213	tmem121ab	-	108776	954	3.45814	2.06319	175.641	4.33644e-40	4.66543e-38
14	9283433	445507	asb12b	-	2201	15318	-3.13154	2.606	175.64	4.34062e-40	4.66753e-38
23	46114569	406561	ddah1	-	73958	25296	3.60224	1.79863	175.612	4.40133e-40	4.73039e-38
20	46356593	751764	bmf2	-	-3484	3050	7.81992	0.0149318	175.603	4.4208e-40	4.74646e-38
21	25777912	81583	cldnd	+	-468	755	-5.0842	1.32338	175.603	4.42051e-40	4.74646e-38
4	14073988	556148	prickle1b	-	100775	9715	3.7394	1.70013	175.528	4.5911e-40	4.92679e-38
1	54015454	30131	dla	+	-1999	12724	7.82976	0.830977	175.459	4.75325e-40	5.09818e-38
15	17758652	553749	zgc:113279	+	89938	8289	-4.24139	1.11732	175.448	4.7789e-40	5.12308e-38
25	2828818	557919	adpgk	-	105070	16359	3.87319	1.0025	175.446	4.7854e-40	5.12744e-38
8	15129533	570610	bcar3	-	-32797	77945	6.02619	0.928364	175.388	4.92598e-40	5.27537e-38
10	28201919	100033581	mir21-1	-	2878	148	8.55198	0.128342	175.36	4.99487e-40	5.34642e-38
19	27985303	550394	med10	+	-14941	3791	4.52125	1.72343	175.333	5.06437e-40	5.41805e-38
9	36669801	445255	ralba	-	-254587	28132	5.20663	1.0972	175.292	5.16917e-40	5.52736e-38
18	23493867	30564	mef2aa	+	-300047	162252	4.04746	1.4191	175.285	5.1875e-40	5.54413e-38
9	42413614	445508	calcrla	-	-4852	57772	-5.11709	1.8402	175.253	5.27235e-40	5.63195e-38
19	14489637	334383	zdhhc18b	+	-35331	16512	4.25074	0.640408	175.245	5.29214e-40	5.65021e-38
4	29405577	103910469	znf1119	-	-363727	11613	-4.87854	0.317504	175.219	5.36182e-40	5.7217e-38
15	35054813	406840	sesn3	+	-11804	49727	4.53244	0.956222	175.214	5.37664e-40	5.7346e-38
6	1631452	641489	zgc:123305	-	40459	23050	2.72306	3.18264	175.177	5.4758e-40	5.8374e-38
1	4363913	324096	slitrk6	+	-262172	52592	4.02575	1.8717	175.167	5.50505e-40	5.8656e-38
17	18476694	406694	vrk1	-	-320529	23258	4.67714	1.85001	175.117	5.64557e-40	6.00923e-38
5	16562726	572134	piwil2	-	87339	43543	3.20348	2.88849	175.118	5.643e-40	6.00923e-38
10	39003	393308	riox2	+	-15909	5108	5.40267	0.0698068	175.029	5.90038e-40	6.27727e-38
9	33776185	567323	efhc2	-	-5666	23132	4.34572	1.48206	175.026	5.90871e-40	6.28294e-38
11	7559901	406676	adgrl4	-	149587	27102	3.31107	1.67213	175.021	5.92499e-40	6.29707e-38
10	19180528	445502	tmem230a	+	-163243	4292	5.35358	0.526728	174.999	5.98998e-40	6.36292e-38
9	2277106	394151	atp5mc3a	+	56789	7231	-4.53848	1.08777	174.989	6.02067e-40	6.39229e-38
4	14074052	556148	prickle1b	-	100839	9715	3.66626	1.69915	174.962	6.10183e-40	6.47518e-38
1	47527217	393360	stn1	+	-27304	13572	4.62991	0.612719	174.914	6.25223e-40	6.63143e-38
14	38795989	100334344	si:ch211-195b11.3	+	-9702	5597	3.56654	2.14055	174.91	6.26445e-40	6.64104e-38
24	4738112	322412	cpb1	-	-27612	10336	7.95149	1.23763	174.757	6.76426e-40	7.16728e-38
5	28687152	30037	tnc	-	8017	117670	5.05264	1.5263	174.753	6.77734e-40	7.17752e-38
10	30189213	678534	ntm	+	-225646	626348	-3.96431	1.65988	174.736	6.83665e-40	7.23668e-38
1	18450317	560697	klhl5	-	4156	82329	4.73062	0.576402	174.727	6.8669e-40	7.26505e-38
10	2367833	494087	nxnl2	+	214421	3630	5.45704	1.25729	174.661	7.10107e-40	7.50901e-38
2	41927030	550534	odf3l2a	+	-69	7059	-5.19009	1.09067	174.631	7.20834e-40	7.6186e-38
20	52196087	327096	hlx1	-	-3209	3772	-4.57889	0.800928	174.592	7.34981e-40	7.76421e-38
4	4862746	100150991	coa6	-	28124	2477	8.46973	0.299023	174.565	7.45e-40	7.8661e-38
1	5105027	335098	spry2	+	170784	1769	5.21489	0.849179	174.526	7.60019e-40	8.02065e-38
19	7589167	445481	s100s	+	8769	11351	5.15571	1.04723	174.502	7.69119e-40	8.11261e-38
16	37513335	562035	cep162	+	378447	52699	4.39753	0.925485	174.468	7.82287e-40	8.24736e-38
4	21431656	449994	pawr	-	-35169	143840	-7.63735	1.08757	174.424	7.99934e-40	8.42917e-38
10	880434	557316	unc5c	+	3082	224279	3.82411	0.526463	174.333	8.3711e-40	8.81648e-38
8	16665523	777767	osbpl9	-	-9047	58773	4.56676	0.852648	174.328	8.39291e-40	8.83502e-38
4	4862728	100150991	coa6	-	28106	2477	9.75818	0.304723	174.32	8.426e-40	8.86541e-38
17	17124959	352937	dio2	+	-251577	3371	4.02552	1.54499	174.315	8.44845e-40	8.88458e-38
5	64924837	246226	ptgs1	+	-17469	39067	3.46762	1.31542	174.31	8.46827e-40	8.90097e-38
5	13795481	436976	snrnp27	-	16755	10982	4.43599	1.01835	174.231	8.81151e-40	9.25711e-38
[truncated: 102,194 more rows]
