# Supplementary material for: Epigenetic Regulation of Phenotypic Sexual Plasticity Inducing Skewed Sex Ratio in Zebrafish
Source: Front Cell Dev Biol. 2022 Jul 15;10:880779. doi: 10.3389/fcell.2022.880779 (PMC9334531; doi:10.3389/fcell.2022.880779)
Supplement: Supplementary file 7 [file Table11.XLSX]

## Sheet: S28_GO_MCMB vs. FCMB
GO_ID	Term	Annotated	Significant	Expected	p_value
GO:0006355	regulation of transcription, DNA-templated	1998	986	782.7	2.2e-09
GO:0000122	negative regulation of transcription by RNA polymerase II	315	173	123.4	1.5e-08
GO:0045944	positive regulation of transcription by RNA polymerase II	512	256	200.57	3.8e-08
GO:0006357	regulation of transcription by RNA polymerase II	1101	560	431.31	1.6e-07
GO:0001947	heart looping	150	85	58.76	2.4e-06
GO:0007411	axon guidance	279	164	109.3	2.7e-06
GO:0007275	multicellular organism development	4563	2170	1787.51	1.5e-05
GO:0090090	negative regulation of canonical Wnt signaling pathway	63	41	24.68	2.8e-05
GO:0030318	melanocyte differentiation	46	32	18.02	2.9e-05
GO:0043049	otic placode formation	25	20	9.79	3.7e-05
GO:0061386	closure of optic fissure	17	15	6.66	4.3e-05
GO:0030902	hindbrain development	142	89	55.63	4.8e-05
GO:0001570	vasculogenesis	64	41	25.07	4.8e-05
GO:0001755	neural crest cell migration	117	67	45.83	5.4e-05
GO:0030509	BMP signaling pathway	129	80	50.53	7.3e-05
GO:0031018	endocrine pancreas development	85	49	33.3	0.00016
GO:0021514	ventral spinal cord interneuron differentiation	25	21	9.79	0.00016
GO:0001764	neuron migration	45	28	17.63	0.00020
GO:0001756	somitogenesis	129	69	50.53	0.00025
GO:0060070	canonical Wnt signaling pathway	174	93	68.16	0.00026
GO:0048703	embryonic viscerocranium morphogenesis	128	70	50.14	0.00026
GO:0030900	forebrain development	175	105	68.55	0.00027
GO:0048468	cell development	1587	783	621.69	0.00029
GO:0002040	sprouting angiogenesis	139	81	54.45	0.00034
GO:0030154	cell differentiation	2603	1315	1019.7	0.00036
GO:0001501	skeletal system development	417	235	163.36	0.00040
GO:0009755	hormone-mediated signaling pathway	69	37	27.03	0.00053
GO:0048570	notochord morphogenesis	20	14	7.83	0.00060
GO:0048709	oligodendrocyte differentiation	56	36	21.94	0.00062
GO:0070654	sensory epithelium regeneration	21	16	8.23	0.00063
GO:0051216	cartilage development	186	104	72.86	0.00067
GO:0048484	enteric nervous system development	34	23	13.32	0.00072
GO:0045471	response to ethanol	16	13	6.27	0.00074
GO:0003146	heart jogging	52	33	20.37	0.00076
GO:0036342	post-anal tail morphogenesis	23	17	9.01	0.00077
GO:0001889	liver development	178	90	69.73	0.00096
GO:0048665	neuron fate specification	35	27	13.71	0.00099
GO:0033564	anterior/posterior axon guidance	13	11	5.09	0.00107
GO:0031101	fin regeneration	90	50	35.26	0.00117
GO:0035907	dorsal aorta development	15	11	5.88	0.00140
GO:0098719	sodium ion import across plasma membrane	10	9	3.92	0.00140
GO:0010862	positive regulation of pathway-restricted SMAD protein phosphorylation	41	26	16.06	0.00144
GO:0060395	SMAD protein signal transduction	41	26	16.06	0.00144
GO:0031290	retinal ganglion cell axon guidance	49	30	19.2	0.00145
GO:0048793	pronephros development	153	84	59.94	0.00150
GO:0032981	mitochondrial respiratory chain complex I assembly	15	12	5.88	0.00155
GO:0060536	cartilage morphogenesis	45	22	17.63	0.00168
GO:0060059	embryonic retina morphogenesis in camera-type eye	30	20	11.75	0.00211
GO:0009953	dorsal/ventral pattern formation	176	105	68.95	0.00227
GO:0006241	CTP biosynthetic process	20	12	7.83	0.00233
GO:0045666	positive regulation of neuron differentiation	84	45	32.91	0.00306
GO:0008593	regulation of Notch signaling pathway	64	34	25.07	0.00307
GO:0055007	cardiac muscle cell differentiation	76	39	29.77	0.00319
GO:0048255	mRNA stabilization	21	15	8.23	0.00324
GO:0042664	negative regulation of endodermal cell fate specification	9	8	3.53	0.00325
GO:1990090	cellular response to nerve growth factor stimulus	9	8	3.53	0.00325
GO:0006165	nucleoside diphosphate phosphorylation	56	26	21.94	0.00325
GO:0002062	chondrocyte differentiation	46	22	18.02	0.00325
GO:0031017	exocrine pancreas development	55	32	21.55	0.00330
GO:0021903	rostrocaudal neural tube patterning	51	28	19.98	0.00360
GO:1900107	regulation of nodal signaling pathway	11	10	4.31	0.00360
GO:0031016	pancreas development	189	106	74.04	0.00361
GO:0010923	negative regulation of phosphatase activity	11	8	4.31	0.00361
GO:0007525	somatic muscle development	6	6	2.35	0.00361
GO:0014036	neural crest cell fate specification	6	6	2.35	0.00361
GO:0050773	regulation of dendrite development	38	17	14.89	0.00361
GO:0007422	peripheral nervous system development	76	42	29.77	0.00364
GO:0007188	adenylate cyclase-modulating G protein-coupled receptor signaling pathway	178	85	69.73	0.00379
GO:0008285	negative regulation of cell population proliferation	92	48	36.04	0.00380
GO:0035775	pronephric glomerulus morphogenesis	16	12	6.27	0.00398
GO:0060119	inner ear receptor cell development	34	23	13.32	0.00499
GO:0060841	venous blood vessel development	16	13	6.27	0.00500
GO:1905475	regulation of protein localization to membrane	29	15	11.36	0.00502
GO:0008543	fibroblast growth factor receptor signaling pathway	84	46	32.91	0.00579
GO:0030903	notochord development	75	45	29.38	0.00603
GO:0060042	retina morphogenesis in camera-type eye	132	71	51.71	0.00623
GO:0042074	cell migration involved in gastrulation	100	54	39.17	0.00653
GO:0009952	anterior/posterior pattern specification	282	150	110.47	0.00676
GO:0008045	motor neuron axon guidance	57	32	22.33	0.00692
GO:0048485	sympathetic nervous system development	8	7	3.13	0.00743
GO:0060034	notochord cell differentiation	19	11	7.44	0.00744
GO:0007051	spindle organization	104	38	40.74	0.00748
GO:0050769	positive regulation of neurogenesis	104	58	40.74	0.00765
GO:0045892	negative regulation of transcription, DNA-templated	502	259	196.65	0.00767
GO:0007413	axonal fasciculation	17	12	6.66	0.00872
GO:0071696	ectodermal placode development	49	34	19.2	0.00915
GO:0001941	postsynaptic membrane organization	15	12	5.88	0.00920
GO:0051489	regulation of filopodium assembly	13	10	5.09	0.00921
GO:0009226	nucleotide-sugar biosynthetic process	19	12	7.44	0.00921
GO:0008300	isoprenoid catabolic process	10	8	3.92	0.00921
GO:0060827	regulation of canonical Wnt signaling pathway involved in neural plate anterior/posterior pattern formation	5	5	1.96	0.00922
GO:0043392	negative regulation of DNA binding	5	5	1.96	0.00922
GO:0006370	7-methylguanosine mRNA capping	5	5	1.96	0.00922
GO:0006498	N-terminal protein lipidation	5	5	1.96	0.00922
GO:0031023	microtubule organizing center organization	64	25	25.07	0.00924
GO:0060028	convergent extension involved in axis elongation	41	24	16.06	0.00933
GO:0030901	midbrain development	49	29	19.2	0.00957
GO:0071542	dopaminergic neuron differentiation	21	14	8.23	0.00994
GO:0071466	cellular response to xenobiotic stimulus	105	41	41.13	0.01000
GO:0009880	embryonic pattern specification	66	33	25.85	0.01045
GO:0048048	embryonic eye morphogenesis	52	39	20.37	0.01048
GO:0030073	insulin secretion	30	20	11.75	0.01058
GO:0030166	proteoglycan biosynthetic process	58	29	22.72	0.01060
GO:0007398	ectoderm development	15	12	5.88	0.01060
GO:0038084	vascular endothelial growth factor signaling pathway	20	13	7.83	0.01061
GO:1900087	positive regulation of G1/S transition of mitotic cell cycle	10	8	3.92	0.01062
GO:0002089	lens morphogenesis in camera-type eye	10	8	3.92	0.01062
GO:0071300	cellular response to retinoic acid	10	8	3.92	0.01062
GO:0061158	3'-UTR-mediated mRNA destabilization	10	8	3.92	0.01062
GO:0006228	UTP biosynthetic process	10	8	3.92	0.01062
GO:0060216	definitive hemopoiesis	63	34	24.68	0.01207
GO:0001708	cell fate specification	140	92	54.84	0.01253
GO:0030182	neuron differentiation	995	518	389.78	0.01274
GO:0001934	positive regulation of protein phosphorylation	322	144	126.14	0.01289
GO:0021554	optic nerve development	21	14	8.23	0.01305
GO:2000050	regulation of non-canonical Wnt signaling pathway	12	9	4.7	0.01307
GO:0007399	nervous system development	1814	911	710.62	0.01332
GO:0035725	sodium ion transmembrane transport	71	40	27.81	0.01473
GO:0030100	regulation of endocytosis	38	20	14.89	0.01484
GO:0021654	rhombomere boundary formation	14	10	5.48	0.01485
GO:0070306	lens fiber cell differentiation	14	10	5.48	0.01485
GO:0030325	adrenal gland development	14	10	5.48	0.01485
GO:0030514	negative regulation of BMP signaling pathway	38	22	14.89	0.01487
GO:0007155	cell adhesion	574	239	224.86	0.01535
GO:0007154	cell communication	4650	1769	1821.59	0.01583
GO:0007528	neuromuscular junction development	43	23	16.84	0.01591
GO:0003407	neural retina development	107	55	41.92	0.01594
GO:0030878	thyroid gland development	16	11	6.27	0.01608
GO:0045739	positive regulation of DNA repair	25	12	9.79	0.01613
GO:0051453	regulation of intracellular pH	45	24	17.63	0.01637
GO:0008283	cell population proliferation	460	226	180.2	0.01674
GO:0003073	regulation of systemic arterial blood pressure	22	13	8.62	0.01677
GO:0043009	chordate embryonic development	599	313	234.65	0.01678
GO:0030104	water homeostasis	7	6	2.74	0.01679
GO:0072498	embryonic skeletal joint development	7	6	2.74	0.01679
GO:0071467	cellular response to pH	7	6	2.74	0.01679
GO:0043114	regulation of vascular permeability	7	6	2.74	0.01679
GO:0032486	Rap protein signal transduction	7	6	2.74	0.01679
GO:0003262	endocardial progenitor cell migration to the midline involved in heart field formation	7	6	2.74	0.01679
GO:0060976	coronary vasculature development	7	6	2.74	0.01679
GO:0021703	locus ceruleus development	7	6	2.74	0.01679
GO:0050878	regulation of body fluid levels	89	38	34.86	0.01679
GO:0031167	rRNA methylation	15	9	5.88	0.01679
GO:0051781	positive regulation of cell division	25	15	9.79	0.01688
GO:0048263	determination of dorsal identity	18	12	7.05	0.01689
GO:0006120	mitochondrial electron transport, NADH to ubiquinone	18	12	7.05	0.01689
GO:0048854	brain morphogenesis	34	21	13.32	0.01710
GO:0001878	response to yeast	28	17	10.97	0.01714
GO:0021854	hypothalamus development	27	17	10.58	0.01733
GO:0040037	negative regulation of fibroblast growth factor receptor signaling pathway	20	13	7.83	0.01736
GO:0048384	retinoic acid receptor signaling pathway	42	23	16.45	0.01740
GO:0001945	lymph vessel development	72	41	28.21	0.01740
GO:0030513	positive regulation of BMP signaling pathway	24	15	9.4	0.01757
GO:0016575	histone deacetylation	37	17	14.49	0.01764
GO:0060429	epithelium development	1007	536	394.48	0.01964
GO:0007179	transforming growth factor beta receptor signaling pathway	72	38	28.21	0.01969
GO:0001946	lymphangiogenesis	48	26	18.8	0.01978
GO:0060047	heart contraction	165	82	64.64	0.02101
GO:0021953	central nervous system neuron differentiation	138	85	54.06	0.02160
GO:0021510	spinal cord development	88	63	34.47	0.02165
GO:0048596	embryonic camera-type eye morphogenesis	42	31	16.45	0.02189
GO:0043408	regulation of MAPK cascade	275	124	107.73	0.02200
GO:0050974	detection of mechanical stimulus involved in sensory perception	18	13	7.05	0.02204
GO:0085029	extracellular matrix assembly	19	11	7.44	0.02208
GO:0061074	regulation of neural retina development	14	9	5.48	0.02208
GO:0021794	thalamus development	9	7	3.53	0.02208
GO:0051591	response to cAMP	9	7	3.53	0.02208
GO:0072148	epithelial cell fate commitment	20	11	7.83	0.02209
GO:0048771	tissue remodeling	23	11	9.01	0.02211
GO:0050767	regulation of neurogenesis	334	177	130.84	0.02220
GO:0043065	positive regulation of apoptotic process	100	50	39.17	0.02223
GO:0023051	regulation of signaling	1517	665	594.27	0.02262
GO:0021675	nerve development	86	52	33.69	0.02334
GO:0060914	heart formation	37	26	14.49	0.02342
GO:0010454	negative regulation of cell fate commitment	18	14	7.05	0.02348
GO:0060975	cardioblast migration to the midline involved in heart field formation	16	13	6.27	0.02348
GO:0098930	axonal transport	19	11	7.44	0.02352
GO:0051130	positive regulation of cellular component organization	296	119	115.96	0.02353
GO:0051050	positive regulation of transport	114	47	44.66	0.02354
GO:0044380	protein localization to cytoskeleton	17	9	6.66	0.02354
GO:0043627	response to estrogen	54	20	21.15	0.02358
GO:0015698	inorganic anion transport	104	38	40.74	0.02360
GO:0043543	protein acylation	131	47	51.32	0.02362
GO:0016477	cell migration	753	368	294.98	0.02381
GO:0043010	camera-type eye development	444	218	173.93	0.02455
GO:0048663	neuron fate commitment	47	36	18.41	0.02528
GO:0008016	regulation of heart contraction	77	40	30.16	0.02544
GO:0030099	myeloid cell differentiation	217	94	85.01	0.02547
GO:0021879	forebrain neuron differentiation	25	15	9.79	0.02555
GO:2001235	positive regulation of apoptotic signaling pathway	16	10	6.27	0.02558
GO:0001780	neutrophil homeostasis	11	8	4.31	0.02558
GO:0019216	regulation of lipid metabolic process	86	37	33.69	0.02559
GO:0051896	regulation of protein kinase B signaling	35	17	13.71	0.02559
GO:0051241	negative regulation of multicellular organismal process	247	128	96.76	0.02560
GO:0048856	anatomical structure development	5010	2367	1962.62	0.02662
GO:0050768	negative regulation of neurogenesis	91	51	35.65	0.02748
GO:0048010	vascular endothelial growth factor receptor signaling pathway	32	21	12.54	0.02765
GO:0021999	neural plate anterior/posterior regionalization	19	15	7.44	0.02768
GO:0006024	glycosaminoglycan biosynthetic process	29	16	11.36	0.02775
GO:0006183	GTP biosynthetic process	13	9	5.09	0.02777
GO:0035567	non-canonical Wnt signaling pathway	45	29	17.63	0.02800
GO:0015031	protein transport	969	387	379.6	0.02836
GO:0048565	digestive tract development	114	60	44.66	0.02869
GO:0048264	determination of ventral identity	23	14	9.01	0.02890
GO:0072329	monocarboxylic acid catabolic process	62	32	24.29	0.02891
GO:0008345	larval locomotory behavior	15	10	5.88	0.02902
GO:0021508	floor plate formation	15	10	5.88	0.02902
GO:0010002	cardioblast differentiation	15	10	5.88	0.02902
GO:0070365	hepatocyte differentiation	15	10	5.88	0.02902
GO:0000028	ribosomal small subunit assembly	17	11	6.66	0.02959
GO:0008354	germ cell migration	19	12	7.44	0.02967
GO:0048511	rhythmic process	118	48	46.23	0.02976
GO:0016310	phosphorylation	1521	602	595.84	0.03168
GO:0001525	angiogenesis	360	180	141.03	0.03364
GO:0050804	modulation of chemical synaptic transmission	136	60	53.28	0.03388
GO:0061564	axon development	467	248	182.94	0.03585
GO:0055002	striated muscle cell development	219	104	85.79	0.03691
GO:0097435	supramolecular fiber organization	482	203	188.82	0.03700
GO:0002043	blood vessel endothelial cell proliferation involved in sprouting angiogenesis	11	8	4.31	0.03724
GO:0045638	negative regulation of myeloid cell differentiation	6	5	2.35	0.03726
GO:0009826	unidimensional cell growth	6	5	2.35	0.03726
GO:0060575	intestinal epithelial cell differentiation	6	5	2.35	0.03726
GO:0045943	positive regulation of transcription by RNA polymerase I	6	5	2.35	0.03726
GO:0003342	proepicardium development	6	5	2.35	0.03726
GO:0071379	cellular response to prostaglandin stimulus	6	5	2.35	0.03726
GO:2000054	negative regulation of Wnt signaling pathway involved in dorsal/ventral axis specification	6	5	2.35	0.03726
GO:0034227	tRNA thio-modification	6	5	2.35	0.03726
GO:0055011	atrial cardiac muscle cell differentiation	6	5	2.35	0.03726
GO:0000915	actomyosin contractile ring assembly	6	5	2.35	0.03726
GO:0038179	neurotrophin signaling pathway	6	5	2.35	0.03726
GO:0006309	apoptotic DNA fragmentation	6	5	2.35	0.03726
GO:0007196	adenylate cyclase-inhibiting G protein-coupled glutamate receptor signaling pathway	6	5	2.35	0.03726
GO:0001745	compound eye morphogenesis	6	5	2.35	0.03726
GO:0021772	olfactory bulb development	6	5	2.35	0.03726
GO:0021778	oligodendrocyte cell fate specification	6	5	2.35	0.03726
GO:0001541	ovarian follicle development	6	5	2.35	0.03726
GO:0021521	ventral spinal cord interneuron specification	6	5	2.35	0.03726
GO:0021534	cell proliferation in hindbrain	6	5	2.35	0.03726
GO:2001044	regulation of integrin-mediated signaling pathway	6	5	2.35	0.03726
GO:0035284	brain segmentation	6	5	2.35	0.03726
GO:0048681	negative regulation of axon regeneration	6	5	2.35	0.03726
GO:0045776	negative regulation of blood pressure	6	5	2.35	0.03726
GO:2000543	positive regulation of gastrulation	6	5	2.35	0.03726
GO:0001958	endochondral ossification	6	5	2.35	0.03726
GO:0015697	quaternary ammonium group transport	6	5	2.35	0.03726
GO:0045623	negative regulation of T-helper cell differentiation	6	5	2.35	0.03726
GO:0060351	cartilage development involved in endochondral bone morphogenesis	29	11	11.36	0.03733
GO:0035118	embryonic pectoral fin morphogenesis	32	18	12.54	0.03743
GO:0032870	cellular response to hormone stimulus	220	105	86.18	0.03856
GO:0007417	central nervous system development	798	421	312.61	0.03935
GO:0009653	anatomical structure morphogenesis	2426	1191	950.36	0.03956
GO:0008284	positive regulation of cell population proliferation	137	67	53.67	0.03995
GO:0021952	central nervous system projection neuron axonogenesis	28	16	10.97	0.04110
GO:0060322	head development	589	304	230.73	0.04306
GO:0006325	chromatin organization	445	186	174.32	0.04406
GO:0071407	cellular response to organic cyclic compound	83	45	32.51	0.04437
GO:0044057	regulation of system process	152	72	59.54	0.04456
GO:0051017	actin filament bundle assembly	72	32	28.21	0.04465
GO:0071526	semaphorin-plexin signaling pathway	51	25	19.98	0.04465
GO:0010458	exit from mitosis	18	13	7.05	0.04476
GO:0048840	otolith development	59	28	23.11	0.04476
GO:0003231	cardiac ventricle development	26	16	10.19	0.04476
GO:0001938	positive regulation of endothelial cell proliferation	13	9	5.09	0.04482
GO:0007020	microtubule nucleation	15	9	5.88	0.04484
GO:0051443	positive regulation of ubiquitin-protein transferase activity	13	8	5.09	0.04485
GO:0043403	skeletal muscle tissue regeneration	8	6	3.13	0.04485
GO:0007223	Wnt signaling pathway, calcium modulating pathway	8	6	3.13	0.04485
GO:0060385	axonogenesis involved in innervation	8	6	3.13	0.04485
GO:0070301	cellular response to hydrogen peroxide	8	6	3.13	0.04485
GO:0014013	regulation of gliogenesis	18	9	7.05	0.04488
GO:0018345	protein palmitoylation	40	16	15.67	0.04493
GO:0035050	embryonic heart tube development	196	116	76.78	0.04643
GO:0001569	branching involved in blood vessel morphogenesis	22	13	8.62	0.04653
GO:0070121	Kupffer's vesicle development	75	37	29.38	0.04691
GO:0045494	photoreceptor cell maintenance	20	12	7.83	0.04815
GO:0032880	regulation of protein localization	125	67	48.97	0.04829
GO:0003205	cardiac chamber development	48	33	18.8	0.04843
GO:0048066	developmental pigmentation	92	59	36.04	0.04863
GO:0042663	regulation of endodermal cell fate specification	19	15	7.44	0.04867
GO:0007096	regulation of exit from mitosis	10	7	3.92	0.04883
GO:0097150	neuronal stem cell population maintenance	10	7	3.92	0.04883
GO:0097104	postsynaptic membrane assembly	10	7	3.92	0.04883
GO:0097105	presynaptic membrane assembly	10	7	3.92	0.04883
GO:0021754	facial nucleus development	10	7	3.92	0.04883
GO:0071679	commissural neuron axon guidance	10	7	3.92	0.04883
GO:0021535	cell migration in hindbrain	10	7	3.92	0.04883
GO:0006882	cellular zinc ion homeostasis	10	7	3.92	0.04883
GO:0060349	bone morphogenesis	53	27	20.76	0.04943
GO:0008015	blood circulation	264	134	103.42	0.04952
GO:0042476	odontogenesis	26	14	10.19	0.04954
GO:0001841	neural tube formation	33	15	12.93	0.04963
GO:0048704	embryonic skeletal system morphogenesis	207	114	81.09	0.04975

## Sheet: S29_GO_MCFB vs. FCFB
GO_ID	Term	Annotated	Significant	Expected	p_value
GO:0006355	regulation of transcription, DNA-templated	1998	978	771.95	9.3e-12
GO:0000122	negative regulation of transcription by RNA polymerase II	315	169	121.7	6.4e-08
GO:0006357	regulation of transcription by RNA polymerase II	1101	549	425.39	1.5e-07
GO:0045944	positive regulation of transcription by RNA polymerase II	512	248	197.82	5.5e-07
GO:0007275	multicellular organism development	4563	2138	1762.97	2.0e-06
GO:0007411	axon guidance	279	159	107.8	3.8e-06
GO:0030902	hindbrain development	142	90	54.86	6.2e-06
GO:0001947	heart looping	150	82	57.95	1.3e-05
GO:0061386	closure of optic fissure	17	15	6.57	3.5e-05
GO:0030509	BMP signaling pathway	129	79	49.84	5.4e-05
GO:0001755	neural crest cell migration	117	66	45.2	7.1e-05
GO:0030318	melanocyte differentiation	46	31	17.77	7.3e-05
GO:0001570	vasculogenesis	64	40	24.73	9.3e-05
GO:0060059	embryonic retina morphogenesis in camera-type eye	30	22	11.59	0.00012
GO:0021514	ventral spinal cord interneuron differentiation	25	21	9.66	0.00013
GO:0001889	liver development	178	92	68.77	0.00016
GO:0001764	neuron migration	45	27	17.39	0.00016
GO:0043049	otic placode formation	25	19	9.66	0.00016
GO:0060070	canonical Wnt signaling pathway	174	89	67.23	0.00020
GO:0051216	cartilage development	186	104	71.86	0.00022
GO:0048468	cell development	1587	767	613.16	0.00023
GO:0001501	skeletal system development	417	229	161.11	0.00031
GO:0030154	cell differentiation	2603	1289	1005.7	0.00034
GO:0010862	positive regulation of pathway-restricted SMAD protein phosphorylation	41	27	15.84	0.00038
GO:0060395	SMAD protein signal transduction	41	27	15.84	0.00038
GO:0031018	endocrine pancreas development	85	49	32.84	0.00039
GO:0031101	fin regeneration	90	51	34.77	0.00039
GO:0090090	negative regulation of canonical Wnt signaling pathway	63	38	24.34	0.00039
GO:0009755	hormone-mediated signaling pathway	69	41	26.66	0.00040
GO:0070654	sensory epithelium regeneration	21	16	8.11	0.00053
GO:0048570	notochord morphogenesis	20	14	7.73	0.00053
GO:2001235	positive regulation of apoptotic signaling pathway	16	12	6.18	0.00053
GO:0048484	enteric nervous system development	34	23	13.14	0.00058
GO:0048703	embryonic viscerocranium morphogenesis	128	68	49.45	0.00059
GO:0036342	post-anal tail morphogenesis	23	17	8.89	0.00064
GO:0001756	somitogenesis	129	67	49.84	0.00078
GO:0031016	pancreas development	189	107	73.02	0.00092
GO:0002040	sprouting angiogenesis	139	78	53.7	0.00100
GO:0031290	retinal ganglion cell axon guidance	49	30	18.93	0.00114
GO:0035907	dorsal aorta development	15	11	5.8	0.00125
GO:0098719	sodium ion import across plasma membrane	10	9	3.86	0.00125
GO:0006228	UTP biosynthetic process	10	9	3.86	0.00125
GO:0072498	embryonic skeletal joint development	7	7	2.7	0.00128
GO:0001945	lymph vessel development	72	42	27.82	0.00138
GO:0060536	cartilage morphogenesis	45	22	17.39	0.00141
GO:0009953	dorsal/ventral pattern formation	176	103	68	0.00159
GO:0001878	response to yeast	28	19	10.82	0.00165
GO:0003146	heart jogging	52	32	20.09	0.00187
GO:0006241	CTP biosynthetic process	20	12	7.73	0.00206
GO:0048793	pronephros development	153	82	59.11	0.00229
GO:0048709	oligodendrocyte differentiation	56	35	21.64	0.00234
GO:0031017	exocrine pancreas development	55	32	21.25	0.00255
GO:0008593	regulation of Notch signaling pathway	64	33	24.73	0.00260
GO:0030947	regulation of vascular endothelial growth factor receptor signaling pathway	19	14	7.34	0.00281
GO:0006165	nucleoside diphosphate phosphorylation	56	27	21.64	0.00293
GO:1990090	cellular response to nerve growth factor stimulus	9	8	3.48	0.00293
GO:0002062	chondrocyte differentiation	46	21	17.77	0.00293
GO:0007188	adenylate cyclase-modulating G protein-coupled receptor signaling pathway	178	85	68.77	0.00311
GO:0071466	cellular response to xenobiotic stimulus	105	42	40.57	0.00321
GO:1900107	regulation of nodal signaling pathway	11	9	4.25	0.00332
GO:0045943	positive regulation of transcription by RNA polymerase I	6	6	2.32	0.00332
GO:0007525	somatic muscle development	6	6	2.32	0.00332
GO:0014036	neural crest cell fate specification	6	6	2.32	0.00332
GO:0010923	negative regulation of phosphatase activity	11	7	4.25	0.00332
GO:0050773	regulation of dendrite development	38	16	14.68	0.00333
GO:0045471	response to ethanol	16	12	6.18	0.00348
GO:0035775	pronephric glomerulus morphogenesis	16	12	6.18	0.00348
GO:0060841	venous blood vessel development	16	13	6.18	0.00448
GO:1905475	regulation of protein localization to membrane	29	16	11.2	0.00449
GO:0030903	notochord development	75	45	28.98	0.00491
GO:0042074	cell migration involved in gastrulation	100	54	38.64	0.00495
GO:0060042	retina morphogenesis in camera-type eye	132	75	51	0.00512
GO:0030182	neuron differentiation	995	507	384.43	0.00525
GO:0033564	anterior/posterior axon guidance	13	10	5.02	0.00582
GO:0007154	cell communication	4650	1747	1796.59	0.00624
GO:0050769	positive regulation of neurogenesis	104	55	40.18	0.00679
GO:0060034	notochord cell differentiation	19	11	7.34	0.00680
GO:0008345	larval locomotory behavior	15	11	5.8	0.00687
GO:0032981	mitochondrial respiratory chain complex I assembly	15	11	5.8	0.00687
GO:0007155	cell adhesion	574	235	221.77	0.00697
GO:0007179	transforming growth factor beta receptor signaling pathway	72	39	27.82	0.00734
GO:0060028	convergent extension involved in axis elongation	41	24	15.84	0.00766
GO:0007413	axonal fasciculation	17	12	6.57	0.00767
GO:0030900	forebrain development	175	103	67.61	0.00854
GO:0071696	ectodermal placode development	49	33	18.93	0.00854
GO:0001941	postsynaptic membrane organization	15	12	5.8	0.00858
GO:0051489	regulation of filopodium assembly	13	10	5.02	0.00859
GO:0009070	serine family amino acid biosynthetic process	15	10	5.8	0.00860
GO:0009226	nucleotide-sugar biosynthetic process	19	11	7.34	0.00860
GO:0008300	isoprenoid catabolic process	10	7	3.86	0.00860
GO:0043392	negative regulation of DNA binding	5	5	1.93	0.00860
GO:0031023	microtubule organizing center organization	64	26	24.73	0.00861
GO:0043524	negative regulation of neuron apoptotic process	21	14	8.11	0.00864
GO:0071542	dopaminergic neuron differentiation	21	14	8.11	0.00864
GO:0045666	positive regulation of neuron differentiation	84	42	32.45	0.00883
GO:0007422	peripheral nervous system development	76	42	29.36	0.00886
GO:0043408	regulation of MAPK cascade	275	121	106.25	0.00886
GO:0048048	embryonic eye morphogenesis	52	38	20.09	0.00952
GO:0030073	insulin secretion	30	20	11.59	0.00961
GO:0030166	proteoglycan biosynthetic process	58	30	22.41	0.00962
GO:0038084	vascular endothelial growth factor signaling pathway	20	14	7.73	0.00963
GO:0007398	ectoderm development	15	12	5.8	0.00963
GO:1900087	positive regulation of G1/S transition of mitotic cell cycle	10	8	3.86	0.00965
GO:0071300	cellular response to retinoic acid	10	8	3.86	0.00965
GO:0061158	3'-UTR-mediated mRNA destabilization	10	8	3.86	0.00965
GO:0021535	cell migration in hindbrain	10	8	3.86	0.00965
GO:0016310	phosphorylation	1521	593	587.66	0.01041
GO:0008543	fibroblast growth factor receptor signaling pathway	84	44	32.45	0.01083
GO:0016477	cell migration	753	367	290.93	0.01099
GO:0001934	positive regulation of protein phosphorylation	322	141	124.41	0.01165
GO:2000050	regulation of non-canonical Wnt signaling pathway	12	9	4.64	0.01179
GO:0043009	chordate embryonic development	599	309	231.43	0.01210
GO:0001706	endoderm formation	45	32	17.39	0.01318
GO:0035725	sodium ion transmembrane transport	71	39	27.43	0.01322
GO:0030100	regulation of endocytosis	38	20	14.68	0.01331
GO:0030325	adrenal gland development	14	10	5.41	0.01332
GO:0060322	head development	589	306	227.57	0.01393
GO:0051453	regulation of intracellular pH	45	23	17.39	0.01395
GO:0006914	autophagy	175	70	67.61	0.01402
GO:0045739	positive regulation of DNA repair	25	12	9.66	0.01438
GO:0007420	brain development	559	290	215.98	0.01443
GO:0035050	embryonic heart tube development	196	114	75.73	0.01467
GO:0048665	neuron fate specification	35	25	13.52	0.01485
GO:0051781	positive regulation of cell division	25	16	9.66	0.01494
GO:0071407	cellular response to organic cyclic compound	83	49	32.07	0.01506
GO:0021854	hypothalamus development	27	17	10.43	0.01526
GO:0048840	otolith development	59	29	22.8	0.01528
GO:0030513	positive regulation of BMP signaling pathway	24	15	9.27	0.01529
GO:0016575	histone deacetylation	37	19	14.3	0.01531
GO:0043254	regulation of protein-containing complex assembly	158	65	61.05	0.01555
GO:0030104	water homeostasis	7	6	2.7	0.01556
GO:0071467	cellular response to pH	7	6	2.7	0.01556
GO:0043114	regulation of vascular permeability	7	6	2.7	0.01556
GO:0032486	Rap protein signal transduction	7	6	2.7	0.01556
GO:0003262	endocardial progenitor cell migration to the midline involved in heart field formation	7	6	2.7	0.01556
GO:0060976	coronary vasculature development	7	6	2.7	0.01556
GO:0021703	locus ceruleus development	7	6	2.7	0.01556
GO:0035677	posterior lateral line neuromast hair cell development	7	6	2.7	0.01556
GO:0031167	rRNA methylation	15	9	5.8	0.01556
GO:0060429	epithelium development	1007	529	389.07	0.01807
GO:0060216	definitive hemopoiesis	63	33	24.34	0.01825
GO:0007417	central nervous system development	798	424	308.32	0.01856
GO:0009952	anterior/posterior pattern specification	282	146	108.95	0.01861
GO:0045892	negative regulation of transcription, DNA-templated	502	252	193.95	0.01960
GO:0021510	spinal cord development	88	63	34	0.01991
GO:0050974	detection of mechanical stimulus involved in sensory perception	18	13	6.95	0.02029
GO:0085029	extracellular matrix assembly	19	11	7.34	0.02033
GO:0061074	regulation of neural retina development	14	9	5.41	0.02033
GO:0072488	ammonium transmembrane transport	9	7	3.48	0.02033
GO:0021794	thalamus development	9	7	3.48	0.02033
GO:0051591	response to cAMP	9	7	3.48	0.02033
GO:0042664	negative regulation of endodermal cell fate specification	9	7	3.48	0.02033
GO:0048771	tissue remodeling	23	12	8.89	0.02034
GO:0072148	epithelial cell fate commitment	20	10	7.73	0.02035
GO:0048871	multicellular organismal homeostasis	78	32	30.14	0.02036
GO:0008285	negative regulation of cell population proliferation	92	45	35.55	0.02108
GO:0048839	inner ear development	203	113	78.43	0.02114
GO:0031325	positive regulation of cellular metabolic process	1297	585	501.11	0.02124
GO:0023051	regulation of signaling	1517	661	586.11	0.02134
GO:0008016	regulation of heart contraction	77	40	29.75	0.02192
GO:0008045	motor neuron axon guidance	57	30	22.02	0.02196
GO:0021675	nerve development	86	50	33.23	0.02210
GO:0060914	heart formation	37	25	14.3	0.02217
GO:0046039	GTP metabolic process	17	13	6.57	0.02222
GO:0009152	purine ribonucleotide biosynthetic process	144	62	55.64	0.02222
GO:0060975	cardioblast migration to the midline involved in heart field formation	16	12	6.18	0.02223
GO:0002822	regulation of adaptive immune response based on somatic recombination of immune receptors built from immunoglobulin superfamily domains	10	8	3.86	0.02225
GO:0051050	positive regulation of transport	114	48	44.05	0.02225
GO:0044380	protein localization to cytoskeleton	17	10	6.57	0.02226
GO:0046031	ADP metabolic process	51	23	19.7	0.02226
GO:0042670	retinal cone cell differentiation	18	10	6.95	0.02227
GO:0098930	axonal transport	19	10	7.34	0.02227
GO:0051130	positive regulation of cellular component organization	296	116	114.36	0.02228
GO:0015698	inorganic anion transport	104	39	40.18	0.02232
GO:0043627	response to estrogen	54	19	20.86	0.02232
GO:0043543	protein acylation	131	43	50.61	0.02239
GO:0070121	Kupffer's vesicle development	75	38	28.98	0.02248
GO:0048663	neuron fate commitment	47	34	18.16	0.02315
GO:0060119	inner ear receptor cell development	34	21	13.14	0.02332
GO:0019216	regulation of lipid metabolic process	86	41	33.23	0.02332
GO:0021879	forebrain neuron differentiation	25	15	9.66	0.02337
GO:0001780	neutrophil homeostasis	11	8	4.25	0.02340
GO:0051896	regulation of protein kinase B signaling	35	16	13.52	0.02343
GO:0048702	embryonic neurocranium morphogenesis	27	16	10.43	0.02390
GO:0048565	digestive tract development	114	60	44.05	0.02421
GO:0035567	non-canonical Wnt signaling pathway	45	29	17.39	0.02455
GO:0009880	embryonic pattern specification	66	31	25.5	0.02474
GO:0050768	negative regulation of neurogenesis	91	51	35.16	0.02496
GO:0048010	vascular endothelial growth factor receptor signaling pathway	32	23	12.36	0.02508
GO:0021999	neural plate anterior/posterior regionalization	19	14	7.34	0.02518
GO:0006183	GTP biosynthetic process	13	9	5.02	0.02524
GO:0021508	floor plate formation	15	10	5.8	0.02621
GO:0048511	rhythmic process	118	51	45.59	0.02646
GO:0008078	mesodermal cell migration	19	12	7.34	0.02648
GO:0008354	germ cell migration	19	12	7.34	0.02648
GO:0007399	nervous system development	1814	899	700.86	0.02727
GO:0030514	negative regulation of BMP signaling pathway	38	21	14.68	0.02754
GO:0045165	cell fate commitment	206	128	79.59	0.02892
GO:0050804	modulation of chemical synaptic transmission	136	61	52.55	0.02903
GO:0030917	midbrain-hindbrain boundary development	45	23	17.39	0.03080
GO:0007528	neuromuscular junction development	43	22	16.61	0.03081
GO:0016055	Wnt signaling pathway	297	155	114.75	0.03095
GO:0035162	embryonic hemopoiesis	101	48	39.02	0.03235
GO:0032870	cellular response to hormone stimulus	220	107	85	0.03352
GO:0061564	axon development	467	240	180.43	0.03377
GO:0001946	lymphangiogenesis	48	25	18.55	0.03388
GO:0055002	striated muscle cell development	219	104	84.61	0.03464
GO:0097435	supramolecular fiber organization	482	201	186.23	0.03474
GO:0021903	rostrocaudal neural tube patterning	51	28	19.7	0.03488
GO:0019395	fatty acid oxidation	36	18	13.91	0.03497
GO:0002043	blood vessel endothelial cell proliferation involved in sprouting angiogenesis	11	8	4.25	0.03498
GO:0006596	polyamine biosynthetic process	11	7	4.25	0.03500
GO:0045638	negative regulation of myeloid cell differentiation	6	5	2.32	0.03500
GO:0019755	one-carbon compound transport	6	5	2.32	0.03500
GO:0009826	unidimensional cell growth	6	5	2.32	0.03500
GO:0060575	intestinal epithelial cell differentiation	6	5	2.32	0.03500
GO:0071379	cellular response to prostaglandin stimulus	6	5	2.32	0.03500
GO:0034227	tRNA thio-modification	6	5	2.32	0.03500
GO:0000915	actomyosin contractile ring assembly	6	5	2.32	0.03500
GO:0071786	endoplasmic reticulum tubular network organization	6	5	2.32	0.03500
GO:0038179	neurotrophin signaling pathway	6	5	2.32	0.03500
GO:0007196	adenylate cyclase-inhibiting G protein-coupled glutamate receptor signaling pathway	6	5	2.32	0.03500
GO:0021772	olfactory bulb development	6	5	2.32	0.03500
GO:0021778	oligodendrocyte cell fate specification	6	5	2.32	0.03500
GO:0001541	ovarian follicle development	6	5	2.32	0.03500
GO:2000766	negative regulation of cytoplasmic translation	6	5	2.32	0.03500
GO:0021521	ventral spinal cord interneuron specification	6	5	2.32	0.03500
GO:0021534	cell proliferation in hindbrain	6	5	2.32	0.03500
GO:2001044	regulation of integrin-mediated signaling pathway	6	5	2.32	0.03500
GO:0048681	negative regulation of axon regeneration	6	5	2.32	0.03500
GO:0045776	negative regulation of blood pressure	6	5	2.32	0.03500
GO:2000543	positive regulation of gastrulation	6	5	2.32	0.03500
GO:0001958	endochondral ossification	6	5	2.32	0.03500
GO:0015697	quaternary ammonium group transport	6	5	2.32	0.03500
GO:0045623	negative regulation of T-helper cell differentiation	6	5	2.32	0.03500
GO:0060351	cartilage development involved in endochondral bone morphogenesis	29	11	11.2	0.03506
GO:0009653	anatomical structure morphogenesis	2426	1165	937.32	0.03513
GO:0030178	negative regulation of Wnt signaling pathway	93	55	35.93	0.03545
GO:0048854	brain morphogenesis	34	20	13.14	0.03602
GO:0021952	central nervous system projection neuron axonogenesis	28	16	10.82	0.03609
GO:0060218	hematopoietic stem cell differentiation	95	49	36.7	0.03725
GO:0051017	actin filament bundle assembly	72	32	27.82	0.03764
GO:0048384	retinoic acid receptor signaling pathway	42	24	16.23	0.03780
GO:0030901	midbrain development	49	27	18.93	0.03824
GO:0071526	semaphorin-plexin signaling pathway	51	25	19.7	0.03840
GO:0043010	camera-type eye development	444	214	171.54	0.04024
GO:0006915	apoptotic process	624	263	241.09	0.04080
GO:0001569	branching involved in blood vessel morphogenesis	22	13	8.5	0.04157
GO:0003231	cardiac ventricle development	26	16	10.05	0.04176
GO:0007020	microtubule nucleation	15	10	5.8	0.04181
GO:0001938	positive regulation of endothelial cell proliferation	13	9	5.02	0.04181
GO:0043403	skeletal muscle tissue regeneration	8	6	3.09	0.04184
GO:0007223	Wnt signaling pathway, calcium modulating pathway	8	6	3.09	0.04184
GO:0070301	cellular response to hydrogen peroxide	8	6	3.09	0.04184
GO:0042113	B cell activation	29	14	11.2	0.04185
GO:0014013	regulation of gliogenesis	18	9	6.95	0.04187
GO:0007051	spindle organization	104	38	40.18	0.04199
GO:0040037	negative regulation of fibroblast growth factor receptor signaling pathway	20	12	7.73	0.04327
GO:0015031	protein transport	969	384	374.39	0.04360
GO:0001708	cell fate specification	140	86	54.09	0.04379
GO:0048066	developmental pigmentation	92	58	35.55	0.04398
GO:0060349	bone morphogenesis	53	27	20.48	0.04468
GO:0032880	regulation of protein localization	125	68	48.3	0.04470
GO:0021575	hindbrain morphogenesis	39	21	15.07	0.04471
GO:0001732	formation of cytoplasmic translation initiation complex	18	11	6.95	0.04479
GO:0048263	determination of dorsal identity	18	11	6.95	0.04479
GO:0006120	mitochondrial electron transport, NADH to ubiquinone	18	11	6.95	0.04479
GO:0042476	odontogenesis	26	14	10.05	0.04479
GO:0001841	neural tube formation	33	15	12.75	0.04487
GO:0003205	cardiac chamber development	48	33	18.55	0.04488
GO:0009967	positive regulation of signal transduction	512	227	197.82	0.04489
GO:0042663	regulation of endodermal cell fate specification	19	14	7.34	0.04514
GO:0002089	lens morphogenesis in camera-type eye	10	7	3.86	0.04526
GO:0007096	regulation of exit from mitosis	10	7	3.86	0.04526
GO:0097150	neuronal stem cell population maintenance	10	7	3.86	0.04526
GO:0097104	postsynaptic membrane assembly	10	7	3.86	0.04526
GO:0097105	presynaptic membrane assembly	10	7	3.86	0.04526
GO:0021754	facial nucleus development	10	7	3.86	0.04526
GO:0006882	cellular zinc ion homeostasis	10	7	3.86	0.04526
GO:0003407	neural retina development	107	57	41.34	0.04549
GO:0048704	embryonic skeletal system morphogenesis	207	112	79.98	0.04555
GO:0042246	tissue regeneration	146	86	56.41	0.04565
GO:0008015	blood circulation	264	130	102	0.04568
GO:0014003	oligodendrocyte development	26	15	10.05	0.04595
GO:0048844	artery morphogenesis	21	12	8.11	0.04599
GO:0030878	thyroid gland development	16	10	6.18	0.04600
GO:0001558	regulation of cell growth	117	60	45.2	0.04618
GO:0072330	monocarboxylic acid biosynthetic process	98	49	37.86	0.04632
GO:0043534	blood vessel endothelial cell migration	36	22	13.91	0.04644
GO:0001702	gastrulation with mouth forming second	73	35	28.2	0.04649
GO:0042981	regulation of apoptotic process	443	181	171.16	0.04652
GO:0021554	optic nerve development	21	14	8.11	0.04652
GO:0055007	cardiac muscle cell differentiation	76	36	29.36	0.04658
GO:0050796	regulation of insulin secretion	20	12	7.73	0.04658
GO:0003310	pancreatic A cell differentiation	12	8	4.64	0.04662
GO:0071425	hematopoietic stem cell proliferation	12	8	4.64	0.04662
GO:0050930	induction of positive chemotaxis	12	8	4.64	0.04662
GO:0007158	neuron cell-cell adhesion	12	8	4.64	0.04662
GO:0001516	prostaglandin biosynthetic process	12	8	4.64	0.04662
GO:0021520	spinal cord motor neuron cell fate specification	12	8	4.64	0.04662
GO:0031397	negative regulation of protein ubiquitination	14	9	5.41	0.04670
GO:0021654	rhombomere boundary formation	14	9	5.41	0.04670
GO:0070306	lens fiber cell differentiation	14	9	5.41	0.04670
GO:1902017	regulation of cilium assembly	24	10	9.27	0.04682

## Sheet: S30_GO_MTMB vs. FTMB
GO_ID	Term	Annotated	Significant	Expected	p_value
GO:0006355	regulation of transcription, DNA-templated	1998	983	784.37	1.7e-11
GO:0000122	negative regulation of transcription by RNA polymerase II	315	173	123.66	1.7e-08
GO:0045944	positive regulation of transcription by RNA polymerase II	512	250	201	8.9e-07
GO:0006357	regulation of transcription by RNA polymerase II	1101	549	432.23	4.3e-06
GO:0001947	heart looping	150	84	58.89	5.9e-06
GO:0007411	axon guidance	279	164	109.53	7.0e-06
GO:0030902	hindbrain development	142	92	55.75	8.3e-06
GO:0007275	multicellular organism development	4563	2176	1791.32	1.6e-05
GO:0001570	vasculogenesis	64	41	25.12	5.1e-05
GO:0001755	neural crest cell migration	117	67	45.93	5.9e-05
GO:0002040	sprouting angiogenesis	139	83	54.57	7.5e-05
GO:0030509	BMP signaling pathway	129	82	50.64	7.6e-05
GO:0030318	melanocyte differentiation	46	31	18.06	0.00010
GO:0060059	embryonic retina morphogenesis in camera-type eye	30	22	11.78	0.00016
GO:0021514	ventral spinal cord interneuron differentiation	25	21	9.81	0.00017
GO:0001764	neuron migration	45	28	17.67	0.00021
GO:0043049	otic placode formation	25	19	9.81	0.00021
GO:0090090	negative regulation of canonical Wnt signaling pathway	63	39	24.73	0.00023
GO:0060070	canonical Wnt signaling pathway	174	92	68.31	0.00027
GO:0001756	somitogenesis	129	69	50.64	0.00027
GO:0031101	fin regeneration	90	52	35.33	0.00028
GO:0048468	cell development	1587	784	623.02	0.00031
GO:0051216	cartilage development	186	105	73.02	0.00035
GO:0061386	closure of optic fissure	17	14	6.67	0.00036
GO:0010862	positive regulation of pathway-restricted SMAD protein phosphorylation	41	27	16.1	0.00051
GO:0060395	SMAD protein signal transduction	41	27	16.1	0.00051
GO:0001889	liver development	178	94	69.88	0.00053
GO:0031018	endocrine pancreas development	85	47	33.37	0.00053
GO:0031290	retinal ganglion cell axon guidance	49	31	19.24	0.00053
GO:0048703	embryonic viscerocranium morphogenesis	128	69	50.25	0.00053
GO:0009755	hormone-mediated signaling pathway	69	40	27.09	0.00055
GO:0031017	exocrine pancreas development	55	34	21.59	0.00058
GO:0048570	notochord morphogenesis	20	14	7.85	0.00061
GO:0048709	oligodendrocyte differentiation	56	36	21.98	0.00064
GO:0070654	sensory epithelium regeneration	21	16	8.24	0.00065
GO:0045471	response to ethanol	16	13	6.28	0.00076
GO:0036342	post-anal tail morphogenesis	23	17	9.03	0.00079
GO:0003146	heart jogging	52	33	20.41	0.00079
GO:0048665	neuron fate specification	35	26	13.74	0.00101
GO:0030900	forebrain development	175	105	68.7	0.00109
GO:0033564	anterior/posterior axon guidance	13	11	5.1	0.00109
GO:0030154	cell differentiation	2603	1301	1021.87	0.00110
GO:0031016	pancreas development	189	107	74.2	0.00118
GO:0009953	dorsal/ventral pattern formation	176	105	69.09	0.00127
GO:0001501	skeletal system development	417	233	163.7	0.00128
GO:0035907	dorsal aorta development	15	11	5.89	0.00143
GO:0098719	sodium ion import across plasma membrane	10	9	3.93	0.00143
GO:0050769	positive regulation of neurogenesis	104	58	40.83	0.00156
GO:0048793	pronephros development	153	83	60.06	0.00158
GO:0032981	mitochondrial respiratory chain complex I assembly	15	12	5.89	0.00158
GO:0060536	cartilage morphogenesis	45	22	17.67	0.00173
GO:0001878	response to yeast	28	19	10.99	0.00205
GO:0060042	retina morphogenesis in camera-type eye	132	76	51.82	0.00228
GO:0048484	enteric nervous system development	34	22	13.35	0.00235
GO:0045666	positive regulation of neuron differentiation	84	44	32.98	0.00314
GO:0008593	regulation of Notch signaling pathway	64	33	25.12	0.00316
GO:1990090	cellular response to nerve growth factor stimulus	9	8	3.53	0.00330
GO:0002062	chondrocyte differentiation	46	22	18.06	0.00330
GO:0042074	cell migration involved in gastrulation	100	55	39.26	0.00346
GO:1900107	regulation of nodal signaling pathway	11	10	4.32	0.00365
GO:0010923	negative regulation of phosphatase activity	11	8	4.32	0.00366
GO:0007525	somatic muscle development	6	6	2.36	0.00366
GO:0014036	neural crest cell fate specification	6	6	2.36	0.00366
GO:0050773	regulation of dendrite development	38	18	14.92	0.00366
GO:0007422	peripheral nervous system development	76	42	29.84	0.00374
GO:0007188	adenylate cyclase-modulating G protein-coupled receptor signaling pathway	178	86	69.88	0.00390
GO:0007154	cell communication	4650	1774	1825.48	0.00394
GO:0060028	convergent extension involved in axis elongation	41	25	16.1	0.00397
GO:0035775	pronephric glomerulus morphogenesis	16	12	6.28	0.00407
GO:0043009	chordate embryonic development	599	317	235.15	0.00431
GO:0060119	inner ear receptor cell development	34	23	13.35	0.00507
GO:0060841	venous blood vessel development	16	13	6.28	0.00509
GO:2001235	positive regulation of apoptotic signaling pathway	16	11	6.28	0.00510
GO:0051896	regulation of protein kinase B signaling	35	18	13.74	0.00510
GO:1905475	regulation of protein localization to membrane	29	15	11.38	0.00510
GO:0030513	positive regulation of BMP signaling pathway	24	16	9.42	0.00604
GO:0030903	notochord development	75	45	29.44	0.00622
GO:0048854	brain morphogenesis	34	22	13.35	0.00642
GO:0030514	negative regulation of BMP signaling pathway	38	23	14.92	0.00642
GO:0008045	motor neuron axon guidance	57	32	22.38	0.00718
GO:0060034	notochord cell differentiation	19	11	7.46	0.00754
GO:0008345	larval locomotory behavior	15	11	5.89	0.00791
GO:0008285	negative regulation of cell population proliferation	92	47	36.12	0.00794
GO:0007413	axonal fasciculation	17	12	6.67	0.00889
GO:0071696	ectodermal placode development	49	33	19.24	0.00925
GO:0001941	postsynaptic membrane organization	15	12	5.89	0.00930
GO:0009070	serine family amino acid biosynthetic process	15	11	5.89	0.00930
GO:0051489	regulation of filopodium assembly	13	10	5.1	0.00931
GO:0009226	nucleotide-sugar biosynthetic process	19	12	7.46	0.00931
GO:0008300	isoprenoid catabolic process	10	7	3.93	0.00932
GO:0043392	negative regulation of DNA binding	5	5	1.96	0.00932
GO:0006370	7-methylguanosine mRNA capping	5	5	1.96	0.00932
GO:0006498	N-terminal protein lipidation	5	5	1.96	0.00932
GO:0035474	selective angioblast sprouting	5	5	1.96	0.00932
GO:0001946	lymphangiogenesis	48	27	18.84	0.00932
GO:0031023	microtubule organizing center organization	64	26	25.12	0.00933
GO:0016477	cell migration	753	376	295.61	0.00957
GO:0008078	mesodermal cell migration	19	13	7.46	0.00963
GO:0006260	DNA replication	150	63	58.89	0.00996
GO:0071542	dopaminergic neuron differentiation	21	14	8.24	0.01015
GO:0008016	regulation of heart contraction	77	41	30.23	0.01064
GO:0048048	embryonic eye morphogenesis	52	38	20.41	0.01065
GO:0030166	proteoglycan biosynthetic process	58	30	22.77	0.01075
GO:0007398	ectoderm development	15	12	5.89	0.01076
GO:0038084	vascular endothelial growth factor signaling pathway	20	13	7.85	0.01077
GO:1900087	positive regulation of G1/S transition of mitotic cell cycle	10	8	3.93	0.01078
GO:0002089	lens morphogenesis in camera-type eye	10	8	3.93	0.01078
GO:0007096	regulation of exit from mitosis	10	8	3.93	0.01078
GO:0071300	cellular response to retinoic acid	10	8	3.93	0.01078
GO:0021535	cell migration in hindbrain	10	8	3.93	0.01078
GO:0043408	regulation of MAPK cascade	275	127	107.96	0.01127
GO:0060047	heart contraction	165	83	64.77	0.01166
GO:0001708	cell fate specification	140	89	54.96	0.01299
GO:0001934	positive regulation of protein phosphorylation	322	147	126.41	0.01306
GO:0021554	optic nerve development	21	15	8.24	0.01324
GO:0030182	neuron differentiation	995	518	390.61	0.01327
GO:2000050	regulation of non-canonical Wnt signaling pathway	12	9	4.71	0.01327
GO:0006241	CTP biosynthetic process	20	11	7.85	0.01329
GO:0048565	digestive tract development	114	61	44.75	0.01397
GO:0035725	sodium ion transmembrane transport	71	40	27.87	0.01498
GO:0030947	regulation of vascular endothelial growth factor receptor signaling pathway	19	13	7.46	0.01508
GO:0030100	regulation of endocytosis	38	20	14.92	0.01509
GO:0021654	rhombomere boundary formation	14	10	5.5	0.01510
GO:0070306	lens fiber cell differentiation	14	10	5.5	0.01510
GO:0030325	adrenal gland development	14	10	5.5	0.01510
GO:0016310	phosphorylation	1521	612	597.11	0.01532
GO:0060322	head development	589	312	231.23	0.01622
GO:0007528	neuromuscular junction development	43	23	16.88	0.01632
GO:0030878	thyroid gland development	16	11	6.28	0.01637
GO:0042752	regulation of circadian rhythm	32	17	12.56	0.01638
GO:0045739	positive regulation of DNA repair	25	12	9.81	0.01642
GO:0051453	regulation of intracellular pH	45	24	17.67	0.01678
GO:0006914	autophagy	175	71	68.7	0.01688
GO:0050878	regulation of body fluid levels	89	40	34.94	0.01696
GO:0003073	regulation of systemic arterial blood pressure	22	13	8.64	0.01697
GO:0031167	rRNA methylation	15	10	5.89	0.01697
GO:0035050	embryonic heart tube development	196	116	76.94	0.01697
GO:0030104	water homeostasis	7	6	2.75	0.01698
GO:0072498	embryonic skeletal joint development	7	6	2.75	0.01698
GO:0071467	cellular response to pH	7	6	2.75	0.01698
GO:0032486	Rap protein signal transduction	7	6	2.75	0.01698
GO:0003262	endocardial progenitor cell migration to the midline involved in heart field formation	7	6	2.75	0.01698
GO:0060976	coronary vasculature development	7	6	2.75	0.01698
GO:0021703	locus ceruleus development	7	6	2.75	0.01698
GO:0016198	axon choice point recognition	7	6	2.75	0.01698
GO:0035677	posterior lateral line neuromast hair cell development	7	6	2.75	0.01698
GO:0051781	positive regulation of cell division	25	15	9.81	0.01720
GO:0048263	determination of dorsal identity	18	12	7.07	0.01721
GO:0006120	mitochondrial electron transport, NADH to ubiquinone	18	12	7.07	0.01721
GO:0001841	neural tube formation	33	17	12.95	0.01722
GO:0021854	hypothalamus development	27	17	10.6	0.01767
GO:0040037	negative regulation of fibroblast growth factor receptor signaling pathway	20	13	7.85	0.01770
GO:0001945	lymph vessel development	72	42	28.27	0.01775
GO:0048384	retinoic acid receptor signaling pathway	42	24	16.49	0.01776
GO:0048840	otolith development	59	30	23.16	0.01791
GO:0016575	histone deacetylation	37	18	14.53	0.01799
GO:0060429	epithelium development	1007	538	395.32	0.01988
GO:0007179	transforming growth factor beta receptor signaling pathway	72	40	28.27	0.02018
GO:0007420	brain development	559	296	219.45	0.02147
GO:0021953	central nervous system neuron differentiation	138	83	54.18	0.02192
GO:0021510	spinal cord development	88	62	34.55	0.02194
GO:0030901	midbrain development	49	28	19.24	0.02217
GO:0048596	embryonic camera-type eye morphogenesis	42	30	16.49	0.02219
GO:0048477	oogenesis	55	29	21.59	0.02230
GO:0050974	detection of mechanical stimulus involved in sensory perception	18	13	7.07	0.02232
GO:0006144	purine nucleobase metabolic process	28	16	10.99	0.02234
GO:0006165	nucleoside diphosphate phosphorylation	56	26	21.98	0.02236
GO:0085029	extracellular matrix assembly	19	11	7.46	0.02237
GO:0061074	regulation of neural retina development	14	9	5.5	0.02237
GO:0072488	ammonium transmembrane transport	9	7	3.53	0.02237
GO:0021794	thalamus development	9	7	3.53	0.02237
GO:0042664	negative regulation of endodermal cell fate specification	9	7	3.53	0.02237
GO:0048771	tissue remodeling	23	12	9.03	0.02238
GO:0072148	epithelial cell fate commitment	20	10	7.85	0.02239
GO:0031325	positive regulation of cellular metabolic process	1297	592	509.17	0.02267
GO:0023051	regulation of signaling	1517	676	595.54	0.02269
GO:0071466	cellular response to xenobiotic stimulus	105	41	41.22	0.02347
GO:0021675	nerve development	86	53	33.76	0.02353
GO:0060914	heart formation	37	26	14.53	0.02363
GO:0060975	cardioblast migration to the midline involved in heart field formation	16	13	6.28	0.02369
GO:0035476	angioblast cell migration	13	10	5.1	0.02371
GO:0044380	protein localization to cytoskeleton	17	10	6.67	0.02373
GO:0051050	positive regulation of transport	114	48	44.75	0.02373
GO:0043627	response to estrogen	54	21	21.2	0.02377
GO:0015698	inorganic anion transport	104	39	40.83	0.02379
GO:0051130	positive regulation of cellular component organization	296	113	116.2	0.02381
GO:0043543	protein acylation	131	47	51.43	0.02383
GO:0007155	cell adhesion	574	235	225.34	0.02414
GO:0048839	inner ear development	203	116	79.69	0.02505
GO:0043010	camera-type eye development	444	221	174.3	0.02512
GO:0045596	negative regulation of cell differentiation	164	95	64.38	0.02526
GO:0048663	neuron fate commitment	47	35	18.45	0.02565
GO:0019216	regulation of lipid metabolic process	86	40	33.76	0.02588
GO:0008299	isoprenoid biosynthetic process	36	20	14.13	0.02589
GO:0060218	hematopoietic stem cell differentiation	95	50	37.29	0.02589
GO:0021879	forebrain neuron differentiation	25	15	9.81	0.02590
GO:0001780	neutrophil homeostasis	11	8	4.32	0.02594
GO:0051241	negative regulation of multicellular organismal process	247	127	96.97	0.02621
GO:0048856	anatomical structure development	5010	2377	1966.8	0.02687
GO:0048666	neuron development	789	399	309.74	0.02742
GO:0050768	negative regulation of neurogenesis	91	50	35.72	0.02791
GO:0006400	tRNA modification	81	38	31.8	0.02796
GO:0048702	embryonic neurocranium morphogenesis	27	16	10.6	0.02799
GO:0048010	vascular endothelial growth factor receptor signaling pathway	32	22	12.56	0.02804
GO:0021999	neural plate anterior/posterior regionalization	19	14	7.46	0.02811
GO:0008543	fibroblast growth factor receptor signaling pathway	84	45	32.98	0.02812
GO:0006024	glycosaminoglycan biosynthetic process	29	16	11.38	0.02816
GO:0045892	negative regulation of transcription, DNA-templated	502	256	197.07	0.02831
GO:0035567	non-canonical Wnt signaling pathway	45	30	17.67	0.02853
GO:0009880	embryonic pattern specification	66	32	25.91	0.02876
GO:0070121	Kupffer's vesicle development	75	38	29.44	0.02920
GO:0048264	determination of ventral identity	23	14	9.03	0.02946
GO:0071108	protein K48-linked deubiquitination	15	10	5.89	0.02947
GO:0021508	floor plate formation	15	10	5.89	0.02947
GO:0010002	cardioblast differentiation	15	10	5.89	0.02947
GO:0070365	hepatocyte differentiation	15	10	5.89	0.02947
GO:0030177	positive regulation of Wnt signaling pathway	74	35	29.05	0.02991
GO:0000028	ribosomal small subunit assembly	17	11	6.67	0.03008
GO:0048511	rhythmic process	118	53	46.32	0.03012
GO:0008354	germ cell migration	19	12	7.46	0.03019
GO:0008283	cell population proliferation	460	222	180.58	0.03442
GO:0050804	modulation of chemical synaptic transmission	136	60	53.39	0.03469
GO:0001525	angiogenesis	360	182	141.33	0.03507
GO:0007399	nervous system development	1814	911	712.13	0.03638
GO:0030917	midbrain-hindbrain boundary development	45	24	17.67	0.03643
GO:0055002	striated muscle cell development	219	103	85.97	0.03729
GO:0097435	supramolecular fiber organization	482	204	189.22	0.03734
GO:0030162	regulation of proteolysis	175	80	68.7	0.03742
GO:0060973	cell migration involved in heart development	34	24	13.35	0.03744
GO:0021903	rostrocaudal neural tube patterning	51	29	20.02	0.03748
GO:0002043	blood vessel endothelial cell proliferation involved in sprouting angiogenesis	11	8	4.32	0.03760
GO:0016556	mRNA modification	14	9	5.5	0.03760
GO:0006596	polyamine biosynthetic process	11	7	4.32	0.03762
GO:0045638	negative regulation of myeloid cell differentiation	6	5	2.36	0.03762
GO:0019755	one-carbon compound transport	6	5	2.36	0.03762
GO:0009826	unidimensional cell growth	6	5	2.36	0.03762
GO:0060575	intestinal epithelial cell differentiation	6	5	2.36	0.03762
GO:0045943	positive regulation of transcription by RNA polymerase I	6	5	2.36	0.03762
GO:0003342	proepicardium development	6	5	2.36	0.03762
GO:0071379	cellular response to prostaglandin stimulus	6	5	2.36	0.03762
GO:0034227	tRNA thio-modification	6	5	2.36	0.03762
GO:0055011	atrial cardiac muscle cell differentiation	6	5	2.36	0.03762
GO:0000915	actomyosin contractile ring assembly	6	5	2.36	0.03762
GO:0038179	neurotrophin signaling pathway	6	5	2.36	0.03762
GO:0006309	apoptotic DNA fragmentation	6	5	2.36	0.03762
GO:0007196	adenylate cyclase-inhibiting G protein-coupled glutamate receptor signaling pathway	6	5	2.36	0.03762
GO:0021772	olfactory bulb development	6	5	2.36	0.03762
GO:0021778	oligodendrocyte cell fate specification	6	5	2.36	0.03762
GO:0001541	ovarian follicle development	6	5	2.36	0.03762
GO:2000766	negative regulation of cytoplasmic translation	6	5	2.36	0.03762
GO:0021521	ventral spinal cord interneuron specification	6	5	2.36	0.03762
GO:0021534	cell proliferation in hindbrain	6	5	2.36	0.03762
GO:2001044	regulation of integrin-mediated signaling pathway	6	5	2.36	0.03762
GO:0035284	brain segmentation	6	5	2.36	0.03762
GO:0048681	negative regulation of axon regeneration	6	5	2.36	0.03762
GO:0045776	negative regulation of blood pressure	6	5	2.36	0.03762
GO:2000543	positive regulation of gastrulation	6	5	2.36	0.03762
GO:0001958	endochondral ossification	6	5	2.36	0.03762
GO:0015697	quaternary ammonium group transport	6	5	2.36	0.03762
GO:0045623	negative regulation of T-helper cell differentiation	6	5	2.36	0.03762
GO:0060351	cartilage development involved in endochondral bone morphogenesis	29	11	11.38	0.03769
GO:0010468	regulation of gene expression	2601	1229	1021.09	0.03771
GO:0035162	embryonic hemopoiesis	101	50	39.65	0.03800
GO:0015711	organic anion transport	275	94	107.96	0.03800
GO:0035118	embryonic pectoral fin morphogenesis	32	18	12.56	0.03825
GO:0009952	anterior/posterior pattern specification	282	149	110.71	0.04119
GO:0060216	definitive hemopoiesis	63	32	24.73	0.04135
GO:0021952	central nervous system projection neuron axonogenesis	28	16	10.99	0.04192
GO:0043065	positive regulation of apoptotic process	100	50	39.26	0.04273
GO:0051960	regulation of nervous system development	366	190	143.68	0.04401
GO:0044057	regulation of system process	152	73	59.67	0.04501
GO:0071407	cellular response to organic cyclic compound	83	48	32.58	0.04503
GO:0097345	mitochondrial outer membrane permeabilization	14	10	5.5	0.04528
GO:0001938	positive regulation of endothelial cell proliferation	13	9	5.1	0.04530
GO:0007020	microtubule nucleation	15	9	5.89	0.04532
GO:0043403	skeletal muscle tissue regeneration	8	6	3.14	0.04533
GO:0048485	sympathetic nervous system development	8	6	3.14	0.04533
GO:0007223	Wnt signaling pathway, calcium modulating pathway	8	6	3.14	0.04533
GO:0060385	axonogenesis involved in innervation	8	6	3.14	0.04533
GO:0070301	cellular response to hydrogen peroxide	8	6	3.14	0.04533
GO:0042113	B cell activation	29	14	11.38	0.04534
GO:0007051	spindle organization	104	39	40.83	0.04547
GO:0071526	semaphorin-plexin signaling pathway	51	25	20.02	0.04569
GO:0051017	actin filament bundle assembly	72	33	28.27	0.04575
GO:0060027	convergent extension involved in gastrulation	105	52	41.22	0.04684
GO:0001569	branching involved in blood vessel morphogenesis	22	13	8.64	0.04734
GO:0022603	regulation of anatomical structure morphogenesis	463	217	181.76	0.04823
GO:0050767	regulation of neurogenesis	334	173	131.12	0.04853
GO:0051726	regulation of cell cycle	469	190	184.12	0.04856
GO:0032880	regulation of protein localization	125	67	49.07	0.04887
GO:0003205	cardiac chamber development	48	32	18.84	0.04904
GO:0030073	insulin secretion	30	19	11.78	0.04925
GO:0061158	3'-UTR-mediated mRNA destabilization	10	7	3.93	0.04940
GO:0097150	neuronal stem cell population maintenance	10	7	3.93	0.04940
GO:0097104	postsynaptic membrane assembly	10	7	3.93	0.04940
GO:0097105	presynaptic membrane assembly	10	7	3.93	0.04940
GO:0021754	facial nucleus development	10	7	3.93	0.04940
GO:0071679	commissural neuron axon guidance	10	7	3.93	0.04940
GO:0006228	UTP biosynthetic process	10	7	3.93	0.04940
GO:0006882	cellular zinc ion homeostasis	10	7	3.93	0.04940
GO:0048066	developmental pigmentation	92	58	36.12	0.04944
GO:0030534	adult behavior	17	8	6.67	0.04946
GO:0009967	positive regulation of signal transduction	512	234	201	0.04992

## Sheet: S31_GO_MTFB vs. FTFB
GO_ID	Term	Annotated	Significant	Expected	p_value
GO:0006355	regulation of transcription, DNA-templated	1998	992	780.19	6.6e-13
GO:0000122	negative regulation of transcription by RNA polymerase II	315	171	123	4.1e-08
GO:0045944	positive regulation of transcription by RNA polymerase II	512	253	199.93	2.1e-07
GO:0006357	regulation of transcription by RNA polymerase II	1101	554	429.93	3.7e-07
GO:0001570	vasculogenesis	64	44	24.99	1.4e-06
GO:0007275	multicellular organism development	4563	2170	1781.79	1.4e-06
GO:0007411	axon guidance	279	164	108.95	2.3e-06
GO:0001947	heart looping	150	83	58.57	9.9e-06
GO:0090090	negative regulation of canonical Wnt signaling pathway	63	41	24.6	2.5e-05
GO:0043049	otic placode formation	25	20	9.76	3.5e-05
GO:0061386	closure of optic fissure	17	15	6.64	4.1e-05
GO:0030902	hindbrain development	142	90	55.45	4.5e-05
GO:0030509	BMP signaling pathway	129	81	50.37	6.8e-05
GO:0030318	melanocyte differentiation	46	31	17.96	9.2e-05
GO:0048709	oligodendrocyte differentiation	56	37	21.87	0.00011
GO:0031018	endocrine pancreas development	85	49	33.19	0.00015
GO:0021514	ventral spinal cord interneuron differentiation	25	21	9.76	0.00015
GO:0009755	hormone-mediated signaling pathway	69	41	26.94	0.00016
GO:0001764	neuron migration	45	27	17.57	0.00019
GO:0050769	positive regulation of neurogenesis	104	59	40.61	0.00020
GO:0048703	embryonic viscerocranium morphogenesis	128	70	49.98	0.00023
GO:0030900	forebrain development	175	106	68.34	0.00026
GO:0048468	cell development	1587	778	619.7	0.00028
GO:0031016	pancreas development	189	109	73.8	0.00030
GO:0001755	neural crest cell migration	117	64	45.69	0.00042
GO:0010862	positive regulation of pathway-restricted SMAD protein phosphorylation	41	27	16.01	0.00046
GO:0060395	SMAD protein signal transduction	41	27	16.01	0.00046
GO:0031290	retinal ganglion cell axon guidance	49	31	19.13	0.00048
GO:0001756	somitogenesis	129	68	50.37	0.00050
GO:0031101	fin regeneration	90	51	35.14	0.00052
GO:0009953	dorsal/ventral pattern formation	176	107	68.73	0.00055
GO:0060059	embryonic retina morphogenesis in camera-type eye	30	21	11.71	0.00058
GO:0048570	notochord morphogenesis	20	14	7.81	0.00058
GO:0070654	sensory epithelium regeneration	21	16	8.2	0.00061
GO:0051216	cartilage development	186	106	72.63	0.00061
GO:0048484	enteric nervous system development	34	23	13.28	0.00069
GO:0045471	response to ethanol	16	13	6.25	0.00071
GO:0003146	heart jogging	52	33	20.31	0.00072
GO:0008285	negative regulation of cell population proliferation	92	50	35.92	0.00074
GO:0060070	canonical Wnt signaling pathway	174	92	67.94	0.00076
GO:0048665	neuron fate specification	35	27	13.67	0.00095
GO:0001501	skeletal system development	417	233	162.83	0.00117
GO:0002040	sprouting angiogenesis	139	79	54.28	0.00132
GO:0035907	dorsal aorta development	15	11	5.86	0.00137
GO:0098719	sodium ion import across plasma membrane	10	9	3.9	0.00137
GO:0035677	posterior lateral line neuromast hair cell development	7	7	2.73	0.00138
GO:0048793	pronephros development	153	82	59.74	0.00140
GO:0032981	mitochondrial respiratory chain complex I assembly	15	12	5.86	0.00150
GO:0060536	cartilage morphogenesis	45	23	17.57	0.00161
GO:0001878	response to yeast	28	19	10.93	0.00191
GO:0030154	cell differentiation	2603	1301	1016.44	0.00203
GO:0030903	notochord development	75	46	29.29	0.00222
GO:0001889	liver development	178	90	69.51	0.00294
GO:0045666	positive regulation of neuron differentiation	84	44	32.8	0.00294
GO:0008593	regulation of Notch signaling pathway	64	36	24.99	0.00295
GO:0036342	post-anal tail morphogenesis	23	16	8.98	0.00296
GO:0055007	cardiac muscle cell differentiation	76	39	29.68	0.00310
GO:0031017	exocrine pancreas development	55	32	21.48	0.00311
GO:0002062	chondrocyte differentiation	46	23	17.96	0.00317
GO:0042664	negative regulation of endodermal cell fate specification	9	8	3.51	0.00317
GO:1990090	cellular response to nerve growth factor stimulus	9	8	3.51	0.00317
GO:0007422	peripheral nervous system development	76	43	29.68	0.00348
GO:0055002	striated muscle cell development	219	104	85.52	0.00350
GO:0021903	rostrocaudal neural tube patterning	51	29	19.91	0.00353
GO:1900107	regulation of nodal signaling pathway	11	10	4.3	0.00354
GO:0010923	negative regulation of phosphatase activity	11	8	4.3	0.00354
GO:0014036	neural crest cell fate specification	6	6	2.34	0.00354
GO:0050773	regulation of dendrite development	38	17	14.84	0.00355
GO:0007188	adenylate cyclase-modulating G protein-coupled receptor signaling pathway	178	87	69.51	0.00360
GO:0030901	midbrain development	49	30	19.13	0.00367
GO:0035775	pronephric glomerulus morphogenesis	16	12	6.25	0.00386
GO:0045892	negative regulation of transcription, DNA-templated	502	257	196.02	0.00442
GO:0060119	inner ear receptor cell development	34	23	13.28	0.00486
GO:0060841	venous blood vessel development	16	13	6.25	0.00488
GO:2001235	positive regulation of apoptotic signaling pathway	16	10	6.25	0.00489
GO:1905475	regulation of protein localization to membrane	29	15	11.32	0.00489
GO:0001708	cell fate specification	140	93	54.67	0.00523
GO:0008543	fibroblast growth factor receptor signaling pathway	84	46	32.8	0.00551
GO:0001945	lymph vessel development	72	43	28.12	0.00561
GO:0048840	otolith development	59	31	23.04	0.00567
GO:0030513	positive regulation of BMP signaling pathway	24	16	9.37	0.00568
GO:0060042	retina morphogenesis in camera-type eye	132	73	51.54	0.00594
GO:0048854	brain morphogenesis	34	22	13.28	0.00601
GO:0007155	cell adhesion	574	239	224.14	0.00603
GO:0042074	cell migration involved in gastrulation	100	54	39.05	0.00613
GO:0033564	anterior/posterior axon guidance	13	10	5.08	0.00636
GO:0008045	motor neuron axon guidance	57	32	22.26	0.00655
GO:0007154	cell communication	4650	1781	1815.77	0.00717
GO:0048485	sympathetic nervous system development	8	7	3.12	0.00728
GO:0060034	notochord cell differentiation	19	11	7.42	0.00728
GO:0008345	larval locomotory behavior	15	11	5.86	0.00755
GO:0007413	axonal fasciculation	17	12	6.64	0.00847
GO:0071696	ectodermal placode development	49	35	19.13	0.00899
GO:0001941	postsynaptic membrane organization	15	12	5.86	0.00905
GO:0008300	isoprenoid catabolic process	10	8	3.9	0.00907
GO:0060827	regulation of canonical Wnt signaling pathway involved in neural plate anterior/posterior pattern formation	5	5	1.95	0.00907
GO:0043392	negative regulation of DNA binding	5	5	1.95	0.00907
GO:0006370	7-methylguanosine mRNA capping	5	5	1.95	0.00907
GO:0035474	selective angioblast sprouting	5	5	1.95	0.00907
GO:0031023	microtubule organizing center organization	64	24	24.99	0.00910
GO:0048511	rhythmic process	118	50	46.08	0.00916
GO:0071466	cellular response to xenobiotic stimulus	105	42	41	0.00956
GO:0043524	negative regulation of neuron apoptotic process	21	14	8.2	0.00962
GO:0071542	dopaminergic neuron differentiation	21	14	8.2	0.00962
GO:0009880	embryonic pattern specification	66	33	25.77	0.01009
GO:0048048	embryonic eye morphogenesis	52	39	20.31	0.01025
GO:0030166	proteoglycan biosynthetic process	58	30	22.65	0.01036
GO:0007398	ectoderm development	15	12	5.86	0.01037
GO:2000177	regulation of neural precursor cell proliferation	16	12	6.25	0.01037
GO:0038084	vascular endothelial growth factor signaling pathway	20	13	7.81	0.01038
GO:1900087	positive regulation of G1/S transition of mitotic cell cycle	10	8	3.9	0.01039
GO:0002089	lens morphogenesis in camera-type eye	10	8	3.9	0.01039
GO:0071300	cellular response to retinoic acid	10	8	3.9	0.01039
GO:0061158	3'-UTR-mediated mRNA destabilization	10	8	3.9	0.01039
GO:0043408	regulation of MAPK cascade	275	122	107.38	0.01047
GO:0060047	heart contraction	165	81	64.43	0.01067
GO:0030182	neuron differentiation	995	517	388.53	0.01201
GO:0009952	anterior/posterior pattern specification	282	150	110.12	0.01212
GO:0001934	positive regulation of protein phosphorylation	322	144	125.74	0.01258
GO:0021554	optic nerve development	21	15	8.2	0.01273
GO:2000050	regulation of non-canonical Wnt signaling pathway	12	9	4.69	0.01276
GO:0048565	digestive tract development	114	61	44.52	0.01299
GO:0030514	negative regulation of BMP signaling pathway	38	22	14.84	0.01427
GO:0016477	cell migration	753	362	294.04	0.01431
GO:0001706	endoderm formation	45	33	17.57	0.01431
GO:0035725	sodium ion transmembrane transport	71	40	27.72	0.01436
GO:0030947	regulation of vascular endothelial growth factor receptor signaling pathway	19	13	7.42	0.01446
GO:0030100	regulation of endocytosis	38	20	14.84	0.01447
GO:0021654	rhombomere boundary formation	14	10	5.47	0.01448
GO:0070306	lens fiber cell differentiation	14	10	5.47	0.01448
GO:0030325	adrenal gland development	14	10	5.47	0.01448
GO:0043009	chordate embryonic development	599	313	233.9	0.01552
GO:0048844	artery morphogenesis	21	13	8.2	0.01566
GO:0030878	thyroid gland development	16	11	6.25	0.01566
GO:0045739	positive regulation of DNA repair	25	13	9.76	0.01569
GO:0051453	regulation of intracellular pH	45	23	17.57	0.01579
GO:0003143	embryonic heart tube morphogenesis	167	96	65.21	0.01616
GO:0001732	formation of cytoplasmic translation initiation complex	18	12	7.03	0.01642
GO:0048263	determination of dorsal identity	18	12	7.03	0.01642
GO:0006120	mitochondrial electron transport, NADH to ubiquinone	18	12	7.03	0.01642
GO:0003073	regulation of systemic arterial blood pressure	22	13	8.59	0.01648
GO:0043254	regulation of protein-containing complex assembly	158	66	61.7	0.01648
GO:0050878	regulation of body fluid levels	89	39	34.75	0.01648
GO:0031167	rRNA methylation	15	10	5.86	0.01648
GO:0030104	water homeostasis	7	6	2.73	0.01649
GO:0072498	embryonic skeletal joint development	7	6	2.73	0.01649
GO:0071467	cellular response to pH	7	6	2.73	0.01649
GO:0043114	regulation of vascular permeability	7	6	2.73	0.01649
GO:0003262	endocardial progenitor cell migration to the midline involved in heart field formation	7	6	2.73	0.01649
GO:0060976	coronary vasculature development	7	6	2.73	0.01649
GO:0021703	locus ceruleus development	7	6	2.73	0.01649
GO:0016198	axon choice point recognition	7	6	2.73	0.01649
GO:0034453	microtubule anchoring	15	8	5.86	0.01651
GO:0071407	cellular response to organic cyclic compound	83	48	32.41	0.01679
GO:0021854	hypothalamus development	27	17	10.54	0.01683
GO:0040037	negative regulation of fibroblast growth factor receptor signaling pathway	20	13	7.81	0.01686
GO:0010468	regulation of gene expression	2601	1246	1015.66	0.01762
GO:0007179	transforming growth factor beta receptor signaling pathway	72	39	28.12	0.01885
GO:0001946	lymphangiogenesis	48	27	18.74	0.01894
GO:0060429	epithelium development	1007	536	393.22	0.01924
GO:0016310	phosphorylation	1521	615	593.93	0.01927
GO:0060028	convergent extension involved in axis elongation	41	23	16.01	0.01989
GO:0007399	nervous system development	1814	914	708.34	0.02030
GO:0021953	central nervous system neuron differentiation	138	85	53.89	0.02119
GO:0021510	spinal cord development	88	64	34.36	0.02122
GO:0048596	embryonic camera-type eye morphogenesis	42	31	16.4	0.02147
GO:0050974	detection of mechanical stimulus involved in sensory perception	18	13	7.03	0.02162
GO:0061035	regulation of cartilage development	22	13	8.59	0.02165
GO:0001525	angiogenesis	360	176	140.58	0.02166
GO:0085029	extracellular matrix assembly	19	11	7.42	0.02166
GO:0061074	regulation of neural retina development	14	9	5.47	0.02167
GO:0021794	thalamus development	9	7	3.51	0.02167
GO:0051591	response to cAMP	9	7	3.51	0.02167
GO:0072148	epithelial cell fate commitment	20	11	7.81	0.02167
GO:0048771	tissue remodeling	23	11	8.98	0.02169
GO:0023051	regulation of signaling	1517	679	592.37	0.02212
GO:0007417	central nervous system development	798	427	311.61	0.02259
GO:0051017	actin filament bundle assembly	72	34	28.12	0.02264
GO:0021675	nerve development	86	50	33.58	0.02306
GO:0060914	heart formation	37	26	14.45	0.02313
GO:0010454	negative regulation of cell fate commitment	18	14	7.03	0.02318
GO:0060975	cardioblast migration to the midline involved in heart field formation	16	13	6.25	0.02319
GO:0035476	angioblast cell migration	13	10	5.08	0.02321
GO:0002822	regulation of adaptive immune response based on somatic recombination of immune receptors built from immunoglobulin superfamily domains	10	8	3.9	0.02322
GO:0098930	axonal transport	19	10	7.42	0.02324
GO:0044380	protein localization to cytoskeleton	17	9	6.64	0.02324
GO:0051050	positive regulation of transport	114	46	44.52	0.02325
GO:0043627	response to estrogen	54	22	21.09	0.02326
GO:0051130	positive regulation of cellular component organization	296	116	115.58	0.02326
GO:0015698	inorganic anion transport	104	37	40.61	0.02331
GO:0043543	protein acylation	131	46	51.15	0.02333
GO:0048839	inner ear development	203	118	79.27	0.02357
GO:0045596	negative regulation of cell differentiation	164	98	64.04	0.02374
GO:0060218	hematopoietic stem cell differentiation	95	48	37.1	0.02403
GO:0048663	neuron fate commitment	47	36	18.35	0.02476
GO:0030099	myeloid cell differentiation	217	95	84.74	0.02492
GO:0019216	regulation of lipid metabolic process	86	40	33.58	0.02500
GO:0021879	forebrain neuron differentiation	25	15	9.76	0.02503
GO:0016082	synaptic vesicle priming	11	8	4.3	0.02506
GO:0001780	neutrophil homeostasis	11	8	4.3	0.02506
GO:0051896	regulation of protein kinase B signaling	35	17	13.67	0.02507
GO:0009067	aspartate family amino acid biosynthetic process	24	12	9.37	0.02508
GO:0048702	embryonic neurocranium morphogenesis	27	16	10.54	0.02656
GO:0070121	Kupffer's vesicle development	75	38	29.29	0.02678
GO:0050768	negative regulation of neurogenesis	91	51	35.53	0.02687
GO:0051726	regulation of cell cycle	469	189	183.14	0.02694
GO:0048010	vascular endothelial growth factor receptor signaling pathway	32	22	12.5	0.02702
GO:0021999	neural plate anterior/posterior regionalization	19	15	7.42	0.02707
GO:0006024	glycosaminoglycan biosynthetic process	29	16	11.32	0.02715
GO:0035567	non-canonical Wnt signaling pathway	45	28	17.57	0.02720
GO:0048264	determination of ventral identity	23	14	8.98	0.02808
GO:0072329	monocarboxylic acid catabolic process	62	34	24.21	0.02818
GO:0021508	floor plate formation	15	10	5.86	0.02834
GO:0010002	cardioblast differentiation	15	10	5.86	0.02834
GO:0070365	hepatocyte differentiation	15	10	5.86	0.02834
GO:0030177	positive regulation of Wnt signaling pathway	74	34	28.9	0.02860
GO:0000028	ribosomal small subunit assembly	17	11	6.64	0.02886
GO:0008078	mesodermal cell migration	19	12	7.42	0.02890
GO:0008354	germ cell migration	19	12	7.42	0.02890
GO:0008283	cell population proliferation	460	227	179.62	0.03188
GO:0050804	modulation of chemical synaptic transmission	136	63	53.11	0.03256
GO:0007528	neuromuscular junction development	43	22	16.79	0.03449
GO:0061564	axon development	467	244	182.36	0.03540
GO:0035118	embryonic pectoral fin morphogenesis	32	18	12.5	0.03623
GO:0006914	autophagy	175	71	68.34	0.03637
GO:0002043	blood vessel endothelial cell proliferation involved in sprouting angiogenesis	11	8	4.3	0.03670
GO:0006596	polyamine biosynthetic process	11	7	4.3	0.03672
GO:0045638	negative regulation of myeloid cell differentiation	6	5	2.34	0.03672
GO:0009826	unidimensional cell growth	6	5	2.34	0.03672
GO:0060575	intestinal epithelial cell differentiation	6	5	2.34	0.03672
GO:0003342	proepicardium development	6	5	2.34	0.03672
GO:0071379	cellular response to prostaglandin stimulus	6	5	2.34	0.03672
GO:2000054	negative regulation of Wnt signaling pathway involved in dorsal/ventral axis specification	6	5	2.34	0.03672
GO:0034227	tRNA thio-modification	6	5	2.34	0.03672
GO:0055011	atrial cardiac muscle cell differentiation	6	5	2.34	0.03672
GO:0000915	actomyosin contractile ring assembly	6	5	2.34	0.03672
GO:0071786	endoplasmic reticulum tubular network organization	6	5	2.34	0.03672
GO:0038179	neurotrophin signaling pathway	6	5	2.34	0.03672
GO:0006309	apoptotic DNA fragmentation	6	5	2.34	0.03672
GO:0007196	adenylate cyclase-inhibiting G protein-coupled glutamate receptor signaling pathway	6	5	2.34	0.03672
GO:0001745	compound eye morphogenesis	6	5	2.34	0.03672
GO:0021772	olfactory bulb development	6	5	2.34	0.03672
GO:0021778	oligodendrocyte cell fate specification	6	5	2.34	0.03672
GO:0001541	ovarian follicle development	6	5	2.34	0.03672
GO:2000766	negative regulation of cytoplasmic translation	6	5	2.34	0.03672
GO:0021521	ventral spinal cord interneuron specification	6	5	2.34	0.03672
GO:0021534	cell proliferation in hindbrain	6	5	2.34	0.03672
GO:2001044	regulation of integrin-mediated signaling pathway	6	5	2.34	0.03672
GO:0035284	brain segmentation	6	5	2.34	0.03672
GO:0007525	somatic muscle development	6	5	2.34	0.03672
GO:0048681	negative regulation of axon regeneration	6	5	2.34	0.03672
GO:0045776	negative regulation of blood pressure	6	5	2.34	0.03672
GO:2000543	positive regulation of gastrulation	6	5	2.34	0.03672
GO:0001958	endochondral ossification	6	5	2.34	0.03672
GO:0015697	quaternary ammonium group transport	6	5	2.34	0.03672
GO:0045623	negative regulation of T-helper cell differentiation	6	5	2.34	0.03672
GO:0031952	regulation of protein autophosphorylation	13	7	5.08	0.03674
GO:0060351	cartilage development involved in endochondral bone morphogenesis	29	12	11.32	0.03677
GO:0032870	cellular response to hormone stimulus	220	112	85.91	0.03701
GO:0030178	negative regulation of Wnt signaling pathway	93	58	36.32	0.03906
GO:0060322	head development	589	307	230	0.04176
GO:0071526	semaphorin-plexin signaling pathway	51	25	19.91	0.04313
GO:0044057	regulation of system process	152	70	59.35	0.04390
GO:0003231	cardiac ventricle development	26	16	10.15	0.04405
GO:0030856	regulation of epithelial cell differentiation	18	11	7.03	0.04410
GO:0001938	positive regulation of endothelial cell proliferation	13	9	5.08	0.04410
GO:0007020	microtubule nucleation	15	9	5.86	0.04413
GO:0003319	cardioblast migration to the midline involved in heart rudiment formation	8	6	3.12	0.04414
GO:0043403	skeletal muscle tissue regeneration	8	6	3.12	0.04414
GO:0007223	Wnt signaling pathway, calcium modulating pathway	8	6	3.12	0.04414
GO:0070301	cellular response to hydrogen peroxide	8	6	3.12	0.04414
GO:0042113	B cell activation	29	14	11.32	0.04414
GO:0014013	regulation of gliogenesis	18	9	7.03	0.04416
GO:0048598	embryonic morphogenesis	820	448	320.2	0.04467
GO:0035050	embryonic heart tube development	196	115	76.54	0.04532
GO:0001569	branching involved in blood vessel morphogenesis	22	13	8.59	0.04533
GO:0050767	regulation of neurogenesis	334	177	130.42	0.04569
GO:0022603	regulation of anatomical structure morphogenesis	463	218	180.8	0.04676
GO:0045494	photoreceptor cell maintenance	20	12	7.81	0.04697
GO:0006635	fatty acid beta-oxidation	28	14	10.93	0.04703
GO:0032880	regulation of protein localization	125	66	48.81	0.04748
GO:0048066	developmental pigmentation	92	58	35.92	0.04755
GO:0003205	cardiac chamber development	48	33	18.74	0.04759
GO:0042663	regulation of endodermal cell fate specification	19	15	7.42	0.04782
GO:0030073	insulin secretion	30	18	11.71	0.04787
GO:0097150	neuronal stem cell population maintenance	10	7	3.9	0.04798
GO:0097104	postsynaptic membrane assembly	10	7	3.9	0.04798
GO:0097105	presynaptic membrane assembly	10	7	3.9	0.04798
GO:0021754	facial nucleus development	10	7	3.9	0.04798
GO:0021535	cell migration in hindbrain	10	7	3.9	0.04798
GO:0060349	bone morphogenesis	53	28	20.7	0.04824
GO:0021575	hindbrain morphogenesis	39	22	15.23	0.04827
GO:0009967	positive regulation of signal transduction	512	229	199.93	0.04831
GO:0031099	regeneration	219	123	85.52	0.04831
GO:0051781	positive regulation of cell division	25	14	9.76	0.04839
GO:0042476	odontogenesis	26	14	10.15	0.04840
GO:0008015	blood circulation	264	132	103.09	0.04865
GO:0048704	embryonic skeletal system morphogenesis	207	115	80.83	0.04869
GO:0042246	tissue regeneration	146	86	57.01	0.04891
GO:0003407	neural retina development	107	56	41.78	0.04900
GO:0001558	regulation of cell growth	117	60	45.69	0.04923
GO:0072330	monocarboxylic acid biosynthetic process	98	48	38.27	0.04941
GO:0014003	oligodendrocyte development	26	15	10.15	0.04942
GO:0043534	blood vessel endothelial cell migration	36	23	14.06	0.04944
GO:0036302	atrioventricular canal development	16	10	6.25	0.04947
GO:0001702	gastrulation with mouth forming second	73	34	28.51	0.04958
GO:0003310	pancreatic A cell differentiation	12	8	4.69	0.04966
GO:0050930	induction of positive chemotaxis	12	8	4.69	0.04966
GO:0007158	neuron cell-cell adhesion	12	8	4.69	0.04966
GO:0001516	prostaglandin biosynthetic process	12	8	4.69	0.04966
GO:0021520	spinal cord motor neuron cell fate specification	12	8	4.69	0.04966
GO:0050482	arachidonic acid secretion	12	8	4.69	0.04966
GO:0050796	regulation of insulin secretion	20	11	7.81	0.04967
GO:0006241	CTP biosynthetic process	20	10	7.81	0.04971

## Sheet: S32_Path_MCMB vs. FCMB
name	size	total_size	p_value
9606: 2-LTR circle formation	2	7	0.0289
9606: Activation of ATR in response to replication stress	15	37	0.0295
9606: Activation of Rac	6	14	0.006
9606: Adrenaline signalling through Alpha-2 adrenergic receptor	3	3	0.0403
9606: Adrenoceptors	3	9	0.0403
9606: APEX1-Independent Resolution of AP Sites via the Single Nucleotide Replacement Pathway	5	7	0.0384
9606: Assembly of the ORC complex at the origin of replication	2	6	0.0364
9606: ATF6-alpha activates chaperone genes	4	10	0.0329
9606: Axon guidance	146	512	0.0125
9606: Constitutive Signaling by Aberrant PI3K in Cancer	17	61	0.0279
9606: Constitutive Signaling by NOTCH1 HD Domain Mutants	4	14	0.0373
9606: DCC mediated attractive signaling	4	14	0.0246
9606: Developmental Biology	221	705	0.0001
9606: E2F-enabled inhibition of pre-replication complex formation	2	10	0.0364
9606: Early Phase of HIV Life Cycle	3	14	0.0171
9606: EGFR downregulation	8	27	0.0168
9606: Ephrin signaling	4	19	0.0097
9606: Generation of second messenger molecules	3	37	0.0166
9606: Homologous DNA Pairing and Strand Exchange	12	42	0.0332
9606: Integration of provirus	2	9	0.0289
9606: Interferon Signaling	37	194	0.025
9606: Interleukin-1 signaling	15	44	0.0429
9606: Metabolism of Angiotensinogen to Angiotensins	5	16	0.0432
9606: Negative regulation of FGFR2 signaling	14	34	0.0488
9606: Netrin-1 signaling	15	42	0.0224
9606: NF-kB is activated and signals survival	6	13	0.0209
9606: Non-coding RNA Metabolism	18	50	0.0337
9606: Organic anion transporters	4	8	0.0463
9606: Peptide hormone metabolism	33	85	0.0367
9606: POU5F1 (OCT4), SOX2, NANOG activate genes related to proliferation	10	22	0.0025
9606: POU5F1 (OCT4), SOX2, NANOG repress genes related to differentiation	2	3	0.0446
9606: Presynaptic phase of homologous DNA pairing and strand exchange	10	39	0.0176
9606: Proton/oligopeptide cotransporters	2	4	0.049
9606: Regulation of Commissural axon pathfinding by Slit and Robo	4	4	0.0432
9606: Regulation of IFNG signaling	4	14	0.0176
9606: Semaphorin interactions	18	67	0.0145
9606: Signaling by NOTCH1 HD Domain Mutants in Cancer	4	14	0.0373
9606: Signaling by Robo receptor	14	32	0.0016
9606: SLC-mediated transmembrane transport	79	264	0.0391
9606: snRNP Assembly	18	50	0.0337
9606: Synthesis, secretion, and deacylation of Ghrelin	5	17	0.0483
9606: TNF receptor superfamily (TNFSF) members mediating non-canonical NF-kB pathway	7	17	0.0251
9606: TRAF3 deficiency - HSE	2	3	0.0391
9606: TRAF6 mediated NF-kB activation	11	24	0.0449
9606: Trafficking and processing of endosomal TLR	4	13	0.02
9606: Transcriptional regulation of pluripotent stem cells	14	33	0.0489
9606: Transport of glucose and other sugars, bile salts and organic acids, metal ions and amine compounds	27	101	0.0391
9606: Vitamin C (ascorbate) metabolism	3	8	0.0097
9606: YAP1- and WWTR1 (TAZ)-stimulated gene expression	7	29	0.0378

## Sheet: S33_Path_MCFB vs. FCFB
name	size	total_size	p_value
9606: 2-LTR circle formation	2	7	0.0369
9606: Acetylcholine Neurotransmitter Release Cycle	3	17	0.0373
9606: Activation of Rac	5	14	0.0197
9606: Acyl chain remodelling of PI	3	16	0.0306
9606: Adherens junctions interactions	11	31	0.0072
9606: Amino acid and derivative metabolism	79	211	0.0146
9606: Amino acid synthesis and interconversion (transamination)	6	23	0.0325
9606: Apoptosis	41	158	0.0337
9606: Caspase activation via extrinsic apoptotic signalig pathway	7	27	0.0215
9606: Death Receptor Signalling	9	48	0.0266
9606: Developmental Biology	219	705	0.0462
9606: DNA Damage Reversal	4	6	0.0237
9606: Early Phase of HIV Life Cycle	3	14	0.0427
9606: EGFR downregulation	7	27	0.0122
9606: Ethanol oxidation	3	12	0.0431
9606: Glutamate Neurotransmitter Release Cycle	5	24	0.0105
9606: HDL-mediated lipid transport	5	15	0.0471
9606: HDR through Homologous Recombination (HR) or Single Strand Annealing (SSA)	32	129	0.0059
9606: HDR through Homologous Recombination (HRR)	21	64	0.0413
9606: Homology Directed Repair	36	135	0.0138
9606: Integration of provirus	2	9	0.0369
9606: IRAK2 mediated activation of TAK1 complex	3	10	0.0445
9606: IRAK2 mediated activation of TAK1 complex upon TLR7/8 or 9 stimulation	3	10	0.0445
9606: Ligand-independent caspase activation via DCC	5	10	0.0178
9606: Mitochondrial Fatty Acid Beta-Oxidation	10	17	0.0187
9606: mitochondrial fatty acid beta-oxidation of saturated fatty acids	6	8	0.0073
9606: Mitochondrial translation elongation	39	84	0.0432
9606: Mitochondrial Uncoupling Proteins	2	5	0.0255
9606: MyD88 cascade initiated on plasma membrane	28	82	0.045
9606: MyD88 dependent cascade initiated on endosome	30	85	0.0428
9606: NCAM1 interactions	8	35	0.0215
9606: Netrin mediated repulsion signals	5	10	0.0379
9606: O-glycosylation of TSR domain-containing proteins	5	38	0.0263
9606: Orexin and neuropeptides FF and QRFP bind to their respective receptors	2	8	0.0487
9606: Phosphorylation of Emi1	3	6	0.0445
9606: Programmed Cell Death	41	161	0.0337
9606: Recycling of eIF2:GDP	2	8	0.0417
9606: Regulation of Commissural axon pathfinding by Slit and Robo	4	4	0.0364
9606: Regulation of HSF1-mediated heat shock response	21	68	0.0486
9606: Reversal of alkylation damage by DNA dioxygenases	4	5	0.0237
9606: Sema3A PAK dependent Axon repulsion	4	16	0.0367
9606: Serotonin and melatonin biosynthesis	2	5	0.0341
9606: Signaling by Wnt	108	327	0.0386
9606: Synthesis of diphthamide-EEF2	3	8	0.0228
9606: Synthesis of IP2, IP, and Ins in the cytosol	2	11	0.0367
9606: Synthesis of Prostaglandins (PG) and Thromboxanes (TX)	5	14	0.0184
9606: Synthesis of wybutosine at G37 of tRNA(Phe)	2	5	0.0459
9606: Synthesis, secretion, and deacylation of Ghrelin	6	17	0.0063
9606: TCF dependent signaling in response to WNT	81	228	0.032
9606: The fatty acid cycling model	2	5	0.0255
9606: The proton buffering model	2	5	0.0255
9606: TNF signaling	8	41	0.0307
9606: Toll Like Receptor 10 (TLR10) Cascade	28	82	0.045
9606: Toll Like Receptor 5 (TLR5) Cascade	28	82	0.045
9606: Toll Like Receptor 7/8 (TLR7/8) Cascade	30	85	0.0428
9606: Toll Like Receptor 9 (TLR9) Cascade	30	89	0.0428
9606: Transport of organic anions	4	11	0.0173
9606: VEGFR2 mediated vascular permeability	7	28	0.0072
9606: Vitamin C (ascorbate) metabolism	3	8	0.0117
9606: YAP1- and WWTR1 (TAZ)-stimulated gene expression	8	29	0.0374

## Sheet: S34_Path_MTMB vs. FTMB
name	size	total_size	p_value
9606: Activation of ATR in response to replication stress	15	37	0.0053
9606: Activation of Rac	6	14	0.0013
9606: Activation of the AP-1 family of transcription factors	3	10	0.0173
9606: Activation of the pre-replicative complex	13	30	0.0465
9606: Apoptosis	45	158	0.015
9606: Axon guidance	145	512	0.0129
9606: Beta-catenin independent WNT signaling	57	143	0.0401
9606: Catecholamine biosynthesis	3	4	0.0309
9606: Cation-coupled Chloride cotransporters	2	7	0.0446
9606: CDO in myogenesis	15	29	0.0275
9606: Cell junction organization	24	86	0.048
9606: Cell-Cell communication	37	131	0.0183
9606: Clearance of Nuclear Envelope Membranes from Chromatin	3	7	0.0346
9606: C-type lectin receptors (CLRs)	44	122	0.0429
9606: Cytosolic sulfonation of small molecules	5	18	0.0311
9606: Developmental Biology	223	705	0.001
9606: Dopamine Neurotransmitter Release Cycle	7	23	0.0443
9606: DSCAM interactions	3	11	0.0466
9606: Effects of PIP2 hydrolysis	2	27	0.0454
9606: Ephrin signaling	4	19	0.0345
9606: FCERI mediated MAPK activation	79	257	0.0355
9606: G alpha (12/13) signalling events	17	75	0.0322
9606: G2/M Checkpoints	25	106	0.0365
9606: Gene Expression	381	1316	0.0293
9606: GLI3 is processed to GLI3R by the proteasome	24	58	0.0403
9606: HDMs demethylate histones	7	48	0.0056
9606: HDR through Homologous Recombination (HR) or Single Strand Annealing (SSA)	29	129	0.0288
9606: HDR through Homologous Recombination (HRR)	18	64	0.0248
9606: Homologous DNA Pairing and Strand Exchange	10	42	0.0226
9606: Inactivation of Cdc42 and Rac	2	9	0.0389
9606: Lipid and lipoprotein metabolism	12	59	0.0234
9606: LRR FLII-interacting protein 1 (LRRFIP1) activates type I IFN production	2	5	0.0432
9606: MAP kinase activation in TLR cascade	20	60	0.0495
9606: Meiosis	15	116	0.0203
9606: Mitochondrial translation	41	90	0.0293
9606: Mitochondrial translation elongation	39	84	0.0214
9606: Mitochondrial translation termination	37	84	0.0448
9606: MyD88 dependent cascade initiated on endosome	30	85	0.0492
9606: Myogenesis	15	29	0.0275
9606: Netrin-1 signaling	16	42	0.0376
9606: Neurotransmitter Release Cycle	12	50	0.0187
9606: NRAGE signals death through JNK	11	45	0.0131
9606: Oxidative Stress Induced Senescence	19	120	0.0261
9606: Passive transport by Aquaporins	2	12	0.0193
9606: PRC2 methylates histones and DNA	7	71	0.0351
9606: Presynaptic phase of homologous DNA pairing and strand exchange	9	39	0.0359
9606: Programmed Cell Death	45	161	0.015
9606: Regulation of Commissural axon pathfinding by Slit and Robo	4	4	0.0051
9606: Semaphorin interactions	17	67	0.028
9606: Signaling by Robo receptor	13	32	0.0138
9606: Signaling by VEGF	105	319	0.048
9606: Surfactant metabolism	7	30	0.0235
9606: Synthesis of bile acids and bile salts	8	27	0.03
9606: Synthesis of Prostaglandins (PG) and Thromboxanes (TX)	5	14	0.0131
9606: TNF receptor superfamily (TNFSF) members mediating non-canonical NF-kB pathway	7	17	0.0169
9606: Toll Like Receptor 7/8 (TLR7/8) Cascade	30	85	0.0492
9606: Toll Like Receptor 9 (TLR9) Cascade	30	89	0.0492
9606: Transport of fatty acids	3	8	0.0319
9606: VEGFA-VEGFR2 Pathway	102	311	0.0216
9606: Vitamin B2 (riboflavin) metabolism	3	5	0.0145
9606: Vitamin C (ascorbate) metabolism	3	8	0.0184
9606: Vitamins	4	6	0.0372

## Sheet: S35_Path_MTFB vs. FTFB
name	size	total_size	p_value
9606: Activation of Rac	6	14	0.0059
9606: Acyl chain remodelling of PC	5	25	0.016
9606: Acyl chain remodelling of PI	3	16	0.0081
9606: Apoptosis	40	158	0.0335
9606: Arachidonic acid metabolism	10	53	0.0249
9606: Axon guidance	145	512	0.0035
9606: Beta oxidation of decanoyl-CoA to octanoyl-CoA-CoA	3	5	0.0282
9606: Beta oxidation of hexanoyl-CoA to butanoyl-CoA	3	5	0.0374
9606: Beta oxidation of lauroyl-CoA to decanoyl-CoA-CoA	3	5	0.0242
9606: Beta oxidation of octanoyl-CoA to hexanoyl-CoA	3	5	0.0282
9606: Beta oxidation of palmitoyl-CoA to myristoyl-CoA	2	3	0.0419
9606: CDO in myogenesis	15	29	0.0081
9606: Cell Cycle, Mitotic	156	475	0.0432
9606: Cell junction organization	22	86	0.0443
9606: DCC mediated attractive signaling	4	14	0.0335
9606: Developmental Biology	223	705	0.0001
9606: Diseases of signal transduction	89	266	0.0249
9606: DNA Damage Bypass	14	46	0.0101
9606: DNA Damage Reversal	4	6	0.0378
9606: DNA strand elongation	15	33	0.0295
9606: EGFR interacts with phospholipase C-gamma	8	36	0.0326
9606: Fc epsilon receptor (FCERI) signaling	107	351	0.029
9606: FCERI mediated MAPK activation	80	257	0.0388
9606: Gene Expression	370	1316	0.0214
9606: G-protein mediated events	10	46	0.0185
9606: Inactivation of Cdc42 and Rac	2	9	0.0195
9606: Inactivation, recovery and regulation of the phototransduction cascade	12	34	0.0477
9606: MAP kinase activation in TLR cascade	22	60	0.0214
9606: MAPK targets/ Nuclear events mediated by MAP kinases	10	30	0.0368
9606: MASTL Facilitates Mitotic Progression	4	10	0.0041
9606: Mitochondrial Fatty Acid Beta-Oxidation	11	17	0.0432
9606: mitochondrial fatty acid beta-oxidation of saturated fatty acids	6	8	0.0015
9606: Mitotic G1-G1/S phases	56	135	0.02
9606: MyD88 cascade initiated on plasma membrane	30	82	0.0265
9606: MyD88 dependent cascade initiated on endosome	32	85	0.01
9606: Myogenesis	15	29	0.0081
9606: Negative regulation of the PI3K/AKT network	2	8	0.0297
9606: Netrin-1 signaling	16	42	0.0307
9606: Non-integrin membrane-ECM interactions	12	42	0.0343
9606: Phospholipase C-mediated cascade; FGFR4	12	48	0.0458
9606: PLC beta mediated events	9	45	0.0147
9606: PRC2 methylates histones and DNA	7	71	0.0083
9606: Pregnenolone biosynthesis	3	9	0.0286
9606: Programmed Cell Death	40	161	0.0335
9606: Recognition of DNA damage by PCNA-containing replication complex	11	28	0.0129
9606: Recruitment of NuMA to mitotic centrosomes	4	11	0.0362
9606: Regulation of Commissural axon pathfinding by Slit and Robo	4	4	0.0041
9606: Reversal of alkylation damage by DNA dioxygenases	4	5	0.0378
9606: RMTs methylate histone arginines	14	75	0.0258
9606: RORA activates gene expression	5	27	0.0219
9606: Serotonin and melatonin biosynthesis	2	5	0.0367
9606: Signaling by Robo receptor	14	32	0.0247
9606: Signaling by Wnt	104	327	0.0231
9606: SIRT1 negatively regulates rRNA Expression	4	66	0.0383
9606: SMAD2/SMAD3:SMAD4 heterotrimer regulates transcription	13	31	0.0152
9606: TCF dependent signaling in response to WNT	79	228	0.0173
9606: Termination of translesion DNA synthesis	8	30	0.039
9606: The phototransduction cascade	12	35	0.0477
9606: Toll Like Receptor 10 (TLR10) Cascade	30	82	0.0265
9606: Toll Like Receptor 5 (TLR5) Cascade	30	82	0.0265
9606: Toll Like Receptor 7/8 (TLR7/8) Cascade	32	85	0.01
9606: Toll Like Receptor 9 (TLR9) Cascade	32	89	0.01
9606: TRAF6 mediated induction of NFkB and MAP kinases upon TLR7/8 or 9 activation	31	83	0.0208
9606: TRAF6 Mediated Induction of proinflammatory cytokines	27	72	0.025
9606: TRAF6 mediated IRF7 activation in TLR7/8 or 9 signaling	3	11	0.0196
9606: Translesion Synthesis by POLH	6	19	0.037
9606: Translesion synthesis by POLI	5	17	0.0094
9606: Translesion synthesis by POLK	5	17	0.0094
9606: Translesion synthesis by REV1	5	16	0.0094
9606: Unwinding of DNA	7	12	0.0483
9606: VEGFR2 mediated vascular permeability	7	28	0.0181
