# Supplementary material for: Epigenetic Regulation of Phenotypic Sexual Plasticity Inducing Skewed Sex Ratio in Zebrafish
Source: Front Cell Dev Biol. 2022 Jul 15;10:880779. doi: 10.3389/fcell.2022.880779 (PMC9334531; doi:10.3389/fcell.2022.880779)
Supplement: Supplementary file 8 [file Table4.XLSX]

## Sheet: S7_Genes_MB vs. FB_families
	Supplementary Table 4 | The significantly differentially methylated CpG sites associated with the candidate genes used in this study in comparison between male-biased versus female-biased family of zebrafish
	Comparison in different experimental groups of male-biased and female-biased families
	Gene	Chr:Coordinate	FCMB vs. FCFB	FCMB	FCFB	FCMB vs. FCFB	MCMB vs. MCFB	MCMB	MCFB	MCMB vs. MCFB	FTMB vs. FTFB	FTMB	FTFB	FTMB vs. FTFB	MTMB vs. MTFB	MTMB	MTFB	MTMB vs. MTFB
			Log2FC	% methylation		% methylation change	Log2FC	% methylation		% methylation change	Log2FC	% methylation		% methylation change	Log2FC	% methylation		% methylation change
	ⴕtrmt10c	1:511956	4.78*	98.2	63.7	34.51	-	-	-	-	-	-	-	-	5.50***	98.38	62.31	36.07
	lef1	1:49742697	-	-	-	-	-	-	-	-	-	-	-	-	1.99*	80.72	53.99	26.73
	srd5a2a	1:51075417	-	-	-	-	-4,67*	58.1	97.8	-39.67	-	-	-	-	-7.06***	28.51	97.28	-68.76
	lhx8a	2:11206525	-	-	-	-	-	-	-	-	-	-	-	-	-	-	-	-
	sox9b	3:62523352	-3.99*	73	98.1	-25.08	-3.93**	81.1	98.5	-17.46	-	-	-	-	-	-	-	-
	ⴕshmt2	6:59222029	-	-	-	-	6.80***	98.85	36.16	62.69	6.31***	94.24	25.03	69.21	9.15***	100	50.3	49.69
	rpl13	7:67494715	-	-	-	-	4.10***	98.05	76.79	21.25	-	-	-	-	4.05***	98.97	84.44	14.52
	rpl13	7:67570549	-	-	-	-	-	-	-	-	2.77*	97.67	86.64	11.03	-	-	-	-
	star	8:44124530	-	-	-	-	-	-	-	-	-	-	-	-	3.60*	98.32	81.62	16.7
	piwil1	8:44758509	-	-	-	-	4.41**	99.02	76.64	22.37	-	-	-	-	3.57*	98.29	80.37	17.92
	srd5a2b	13:35486028	-	-	-	-	1.43**	97.68	92.56	5.12	-	-	-	-	-	-		-
	dnd1	14:7398846	-	-	-	-	-	-	-		-	-	-	-	6.89**	85.78	18.26	67.52
	fmr1	14:20153376	8.22*	25.64	0	25.64	7.59***	30.78	0.2	30.58	-	-	-	-	8.36***	37.72	0.16	37.56
	fmr1	14:20263448	-	-	-	-	-	-	-	-	6.90***	25.53	0	25.53	-	-	-	-
	gdf9	14:22446169	-	-	-	-	-	-	-	-	-	-	-	-	2.75*	15.33	2.34	12.98
	sox3	14:32615289	-	-	-	-	-4.21***	65.41	97.81	-32.39	-	-	-	-	-3.75	63.34	95.97	-32.62
	ctnnb1	16:6269902	-2.34***	57.7	87.9	-30.18	-3.23***	79.22	96.45	-17.22	-2.21***	58.77	86.46	-27.69	-3.41***	75.99	97.74	-21.75
	rspo1rspo1	16:33836763	-	-	-	-	6.45***	72.93	6.82	66.11	4.61**	57.97	11.49	46.47	-	-	-	-
	wt1b	18:45581784	-	-	-	-	-5.36**	0.4	23.13	-22.72	-5.38*	0.3	22.12	-21.81	-6.74***	0.31	30.19	-29.87
	sox11b	20:30166571	-	-	-	-	-4.24***	64.71	97.25	-32.53	-	-	-	-	-4.39***	65.61	97.76	-32.15
	pou5f3	21:13711163	-8.75***	0.3	57.9	-57.68	-10.67***	0	64.56	-64.56	-8.12***	0	43.57	-43.57	-8.49***	0.16	60.04	-59.87
	nr5a2	22:22741216	2.45***	90.6	64.1	26.42	2.22***	88.23	63.37	24.86	1.91**	84.59	61.8	22.79	3.29***	94.85	67.11	27.74
	ⴕhmgn3	23:31364286	-	-	-	-	-	-	-	-	4.01*	98.26	72.34	25.91	4.28**	98.16	70.99	27.17
	lztfl1	24:12150523	-	-	-	-	2.04*	98.4	93.26	5.13	-	-	-	-	1.88*	97.75	91.97	5.78
	dkk3b	25:16127264	-1.97**	77.5	92.9	-15.35	-	-	-	-	-	-	-	-	-	-	-	-
	Note:
	FCMB: female control male-biased, FCFB: female control female-biased, MCMB: male control male-biased, MCFB: male control female-biased,
	FTMB: female treatment male-biased, FTFB: female treatment female-biased, MTMB: male treatment male-biased, MTFB: male treatment female-biased.
	Genes involved in epigenetic mechanisms are marked with a symbol (ⴕ). Other genes are reproduction-related genes.
	***: FDR <0.001 **: FDR 0.01-0.001 ***: FDR 0.05-0.01
	Log2FC derived from edgeR represents a significant fold change of the CpG which is closest distance to the transcription start site (TSS) of the respective gene that possess more than one methylated CpG site.
	% methylation is estimated from methylated read counts at each CpG /(total of methylated +un-methylated reads)
	% methylation change shows a mean difference of methylation between group comparions.
