# Supplementary material for: Epigenetic Regulation of Phenotypic Sexual Plasticity Inducing Skewed Sex Ratio in Zebrafish
Source: Front Cell Dev Biol. 2022 Jul 15;10:880779. doi: 10.3389/fcell.2022.880779 (PMC9334531; doi:10.3389/fcell.2022.880779)
Supplement: Supplementary file 10 [file Table1.XLSX]

## Sheet: S1_Tank_replications
Family	Temperatur treatment	Tank number	Number of individuals at 72 hpf	Number of individuals at 21 dpf	Number of individuals between 26-47 dpf
1	control	11	35	34	34
1	treat	12	29	28	28
1	control	13	38	36	36
1	treat	14	37	36	36
2	control	21	38	38	37
2	treat	22	44	41	41
2	control	23	40	39	39
2	treat	24	46	41	41
3	control	31	81	75	75
3	treat	32	67	55	54
3	treat	33	64	52	51
4	control	41	38	37	37
4	treat	42	36	36	36
4	control	43	43	41	41
4	treat	44	33	30	30
5	control	51	57	54	54
5	treat	52	58	56	56
6	control	61	53	46	46
6	treat	62	81	74	74
7	control	71	52	46	46
7	treat	72	50	47	45
8	control	81	50	43	43
8	treat	82	49	45	45
9	control	91	61	59	59
9	treat	92	91	63	83
10	control	101	53	52	51
10	treat	102	53	45	44
11	control	111	59	52	52
11	treat	112	53	47	47
12	control	121	41	41	41
12	treat	122	36	36	36
12	control	123	41	39	39
12	treat	124	40	40	40
13	control	131	68	57	57
13	treat	131	98	85	84
14	control	141	69	67	67
14	treat	142	106	67	67
15	control	151	42	31	31
15	control	152	43	32	32
15	treat	153	67	54	54
16	control	161	72	67	67
16	treat	162	104	90	87
17	control	171	66	58	58
17	treat	172	60	50	49
hpf: hours post fertilization
dpf: days post fertilization
