# Supplementary material for: Epigenetic Regulation of Phenotypic Sexual Plasticity Inducing Skewed Sex Ratio in Zebrafish
Source: Front Cell Dev Biol. 2022 Jul 15;10:880779. doi: 10.3389/fcell.2022.880779 (PMC9334531; doi:10.3389/fcell.2022.880779)
Supplement: Supplementary file 11 [file Table10.XLSX]

## Sheet: S20_GO_FCMB vs. FCFB
GO.ID	Term	Annotated	Significant	Expected	p-value
GO:0033564	anterior/posterior axon guidance	13	4	0.27	0.00012
GO:0035845	photoreceptor cell outer segment organization	25	5	0.53	0.00015
GO:0048709	oligodendrocyte differentiation	56	9	1.18	0.00085
GO:0007398	ectoderm development	15	4	0.32	0.00100
GO:0048048	embryonic eye morphogenesis	52	4	1.1	0.00101
GO:0021535	cell migration in hindbrain	10	3	0.21	0.00101
GO:0071599	otic vesicle development	62	6	1.31	0.00173
GO:0007275	multicellular organism development	4563	132	96.49	0.00204
GO:0072554	blood vessel lumenization	13	3	0.27	0.00229
GO:0040019	positive regulation of embryonic development	10	4	0.21	0.00258
GO:0055006	cardiac cell development	63	3	1.33	0.00260
GO:0010842	retina layer formation	47	5	0.99	0.00305
GO:0031118	rRNA pseudouridine synthesis	5	2	0.11	0.00428
GO:1905332	positive regulation of morphogenesis of an epithelium	5	2	0.11	0.00428
GO:0001841	neural tube formation	33	4	0.7	0.00602
GO:0021903	rostrocaudal neural tube patterning	51	4	1.08	0.00629
GO:0032926	negative regulation of activin receptor signaling pathway	11	3	0.23	0.00630
GO:0016556	mRNA modification	14	3	0.3	0.00630
GO:0006531	aspartate metabolic process	6	2	0.13	0.00632
GO:0021702	cerebellar Purkinje cell differentiation	6	2	0.13	0.00632
GO:0035284	brain segmentation	6	2	0.13	0.00632
GO:0048755	branching morphogenesis of a nerve	6	2	0.13	0.00632
GO:0021516	dorsal spinal cord development	6	2	0.13	0.00632
GO:2000543	positive regulation of gastrulation	6	2	0.13	0.00632
GO:0055002	striated muscle cell development	219	6	4.63	0.00634
GO:0048570	notochord morphogenesis	20	3	0.42	0.00819
GO:0060956	endocardial cell differentiation	7	2	0.15	0.00873
GO:0060976	coronary vasculature development	7	2	0.15	0.00873
GO:0038007	netrin-activated signaling pathway	7	2	0.15	0.00873
GO:0009953	dorsal/ventral pattern formation	176	11	3.72	0.00942
GO:0051216	cartilage development	186	10	3.93	0.00957
GO:0007411	axon guidance	279	13	5.9	0.01034
GO:0001569	branching involved in blood vessel morphogenesis	22	3	0.47	0.01072
GO:0001658	branching involved in ureteric bud morphogenesis	8	2	0.17	0.01148
GO:0031101	fin regeneration	90	6	1.9	0.01209
GO:0008543	fibroblast growth factor receptor signaling pathway	84	7	1.78	0.01349
GO:0048255	mRNA stabilization	21	3	0.44	0.01450
GO:0015015	heparan sulfate proteoglycan biosynthetic process, enzymatic modification	9	2	0.19	0.01455
GO:0009880	embryonic pattern specification	66	6	1.4	0.01507
GO:2000177	regulation of neural precursor cell proliferation	16	3	0.34	0.01787
GO:0032880	regulation of protein localization	125	5	2.64	0.01789
GO:0035461	vitamin transmembrane transport	10	2	0.21	0.01794
GO:0022010	central nervous system myelination	10	2	0.21	0.01794
GO:0060037	pharyngeal system development	28	3	0.59	0.02078
GO:0048609	multicellular organismal reproductive process	164	6	3.47	0.02106
GO:0051447	negative regulation of meiotic cell cycle	9	2	0.19	0.02110
GO:0003006	developmental process involved in reproduction	161	5	3.4	0.02111
GO:0007269	neurotransmitter secretion	79	5	1.67	0.02147
GO:1905475	regulation of protein localization to membrane	29	3	0.61	0.02156
GO:0016486	peptide hormone processing	11	2	0.23	0.02162
GO:0048696	regulation of collateral sprouting in absence of injury	11	2	0.23	0.02162
GO:0050830	defense response to Gram-positive bacterium	29	3	0.61	0.02283
GO:0009948	anterior/posterior axis specification	43	4	0.91	0.02486
GO:0060059	embryonic retina morphogenesis in camera-type eye	30	3	0.63	0.02498
GO:0048663	neuron fate commitment	47	3	0.99	0.02556
GO:0033173	calcineurin-NFAT signaling cascade	12	2	0.25	0.02559
GO:0055117	regulation of cardiac muscle contraction	12	2	0.25	0.02559
GO:0007530	sex determination	12	2	0.25	0.02559
GO:0000054	ribosomal subunit export from nucleus	12	2	0.25	0.02559
GO:2000050	regulation of non-canonical Wnt signaling pathway	12	2	0.25	0.02559
GO:0035118	embryonic pectoral fin morphogenesis	32	3	0.68	0.02959
GO:0001556	oocyte maturation	13	2	0.27	0.02983
GO:0008585	female gonad development	13	2	0.27	0.02983
GO:0097475	motor neuron migration	13	2	0.27	0.02983
GO:0045747	positive regulation of Notch signaling pathway	13	2	0.27	0.02983
GO:0006268	DNA unwinding involved in DNA replication	13	2	0.27	0.02983
GO:0030154	cell differentiation	2603	82	55.04	0.03264
GO:0032526	response to retinoic acid	24	3	0.51	0.03419
GO:0003309	type B pancreatic cell differentiation	40	3	0.85	0.03425
GO:0001706	endoderm formation	45	3	0.95	0.03426
GO:0031397	negative regulation of protein ubiquitination	14	2	0.3	0.03432
GO:0048484	enteric nervous system development	34	3	0.72	0.03462
GO:0030902	hindbrain development	142	15	3	0.03506
GO:0048675	axon extension	120	5	2.54	0.03724
GO:0001755	neural crest cell migration	117	6	2.47	0.03807
GO:0015893	drug transport	108	9	2.28	0.03817
GO:0008345	larval locomotory behavior	15	2	0.32	0.03905
GO:0035907	dorsal aorta development	15	2	0.32	0.03905
GO:0001838	embryonic epithelial tube formation	35	5	0.74	0.04151
GO:0051952	regulation of amine transport	29	3	0.61	0.04170
GO:0050433	regulation of catecholamine secretion	27	2	0.57	0.04180
GO:0015872	dopamine transport	27	2	0.57	0.04180
GO:0051588	regulation of neurotransmitter transport	34	2	0.72	0.04181
GO:0043269	regulation of ion transport	263	6	5.56	0.04190
GO:0014003	oligodendrocyte development	26	4	0.55	0.04367
GO:0048936	peripheral nervous system neuron axonogenesis	16	2	0.34	0.04402
GO:0050829	defense response to Gram-negative bacterium	16	2	0.34	0.04402
GO:0090090	negative regulation of canonical Wnt signaling pathway	63	4	1.33	0.04424
GO:0042127	regulation of cell population proliferation	324	12	6.85	0.04473
GO:0045727	positive regulation of translation	39	3	0.82	0.04897

## Sheet: S21_GO_MCMB vs. MCFB
GO.ID	Term	Annotated	Significant	Expected	p-value
GO:0051216	cartilage development	186	18	7.74	0.00067
GO:0035284	brain segmentation	6	3	0.25	0.00131
GO:0048839	inner ear development	203	17	8.45	0.00150
GO:0035269	protein O-linked mannosylation	15	4	0.62	0.00281
GO:0006357	regulation of transcription by RNA polymerase II	1101	64	45.82	0.00320
GO:0042752	regulation of circadian rhythm	32	6	1.33	0.00361
GO:0031101	fin regeneration	90	10	3.75	0.00417
GO:0003171	atrioventricular valve development	25	4	1.04	0.00499
GO:0003170	heart valve development	31	7	1.29	0.00500
GO:0046686	response to cadmium ion	18	4	0.75	0.00571
GO:0007398	ectoderm development	15	4	0.62	0.00690
GO:0002082	regulation of oxidative phosphorylation	10	3	0.42	0.00692
GO:0006919	activation of cysteine-type endopeptidase activity involved in apoptotic process	20	4	0.83	0.00846
GO:0016486	peptide hormone processing	11	3	0.46	0.00922
GO:0007420	brain development	559	42	23.26	0.00938
GO:0001755	neural crest cell migration	117	11	4.87	0.00959
GO:0051321	meiotic cell cycle	120	10	4.99	0.00969
GO:0051348	negative regulation of transferase activity	60	5	2.5	0.00980
GO:0048332	mesoderm morphogenesis	67	5	2.79	0.00980
GO:0055006	cardiac cell development	63	4	2.62	0.00982
GO:0008015	blood circulation	264	17	10.99	0.01177
GO:0033333	fin development	121	9	5.04	0.01186
GO:0019432	triglyceride biosynthetic process	22	4	0.92	0.01196
GO:0048484	enteric nervous system development	34	5	1.41	0.01259
GO:0051240	positive regulation of multicellular organismal process	307	19	12.77	0.01393
GO:0030155	regulation of cell adhesion	119	9	4.95	0.01494
GO:0051597	response to methylmercury	13	3	0.54	0.01502
GO:0033564	anterior/posterior axon guidance	13	3	0.54	0.01502
GO:0031290	retinal ganglion cell axon guidance	49	6	2.04	0.01553
GO:0032535	regulation of cellular component size	234	15	9.74	0.01577
GO:0031057	negative regulation of histone modification	10	3	0.42	0.01587
GO:0043392	negative regulation of DNA binding	5	2	0.21	0.01590
GO:0045475	locomotor rhythm	5	2	0.21	0.01590
GO:0006542	glutamine biosynthetic process	5	2	0.21	0.01590
GO:0008347	glial cell migration	5	2	0.21	0.01590
GO:0070278	extracellular matrix constituent secretion	5	2	0.21	0.01590
GO:0048659	smooth muscle cell proliferation	5	2	0.21	0.01590
GO:0070535	histone H2A K63-linked ubiquitination	5	2	0.21	0.01590
GO:1900108	negative regulation of nodal signaling pathway	5	2	0.21	0.01590
GO:0008631	intrinsic apoptotic signaling pathway in response to oxidative stress	5	2	0.21	0.01590
GO:0001706	endoderm formation	45	4	1.87	0.01855
GO:0007156	homophilic cell adhesion via plasma membrane adhesion molecules	146	12	6.08	0.01899
GO:0007411	axon guidance	279	24	11.61	0.02051
GO:0048384	retinoic acid receptor signaling pathway	42	5	1.75	0.02142
GO:0045197	establishment or maintenance of epithelial cell apical/basal polarity	30	5	1.25	0.02236
GO:0021903	rostrocaudal neural tube patterning	51	5	2.12	0.02314
GO:0140115	export across plasma membrane	24	3	1	0.02319
GO:0001745	compound eye morphogenesis	6	2	0.25	0.02320
GO:0007196	adenylate cyclase-inhibiting G protein-coupled glutamate receptor signaling pathway	6	2	0.25	0.02320
GO:0048755	branching morphogenesis of a nerve	6	2	0.25	0.02320
GO:0014036	neural crest cell fate specification	6	2	0.25	0.02320
GO:0021702	cerebellar Purkinje cell differentiation	6	2	0.25	0.02320
GO:0048681	negative regulation of axon regeneration	6	2	0.25	0.02320
GO:0022410	circadian sleep/wake cycle process	6	2	0.25	0.02320
GO:0060347	heart trabecula formation	6	2	0.25	0.02320
GO:0021534	cell proliferation in hindbrain	6	2	0.25	0.02320
GO:0021501	prechordal plate formation	6	2	0.25	0.02320
GO:2000543	positive regulation of gastrulation	6	2	0.25	0.02320
GO:0060281	regulation of oocyte development	6	2	0.25	0.02320
GO:0030154	cell differentiation	2603	157	108.32	0.02413
GO:0009953	dorsal/ventral pattern formation	176	14	7.32	0.02451
GO:0036302	atrioventricular canal development	16	3	0.67	0.02681
GO:0048936	peripheral nervous system neuron axonogenesis	16	3	0.67	0.02681
GO:0030178	negative regulation of Wnt signaling pathway	93	7	3.87	0.02750
GO:0045746	negative regulation of Notch signaling pathway	28	4	1.17	0.02753
GO:0014044	Schwann cell development	25	3	1.04	0.03158
GO:0038007	netrin-activated signaling pathway	7	2	0.29	0.03160
GO:0072498	embryonic skeletal joint development	7	2	0.29	0.03160
GO:0042694	muscle cell fate specification	7	2	0.29	0.03160
GO:0060956	endocardial cell differentiation	7	2	0.29	0.03160
GO:0071035	nuclear polyadenylation-dependent rRNA catabolic process	7	2	0.29	0.03160
GO:0071038	nuclear polyadenylation-dependent tRNA catabolic process	7	2	0.29	0.03160
GO:0015816	glycine transport	7	2	0.29	0.03160
GO:0019430	removal of superoxide radicals	7	2	0.29	0.03160
GO:0060059	embryonic retina morphogenesis in camera-type eye	30	4	1.25	0.03454
GO:0008543	fibroblast growth factor receptor signaling pathway	84	7	3.5	0.03501
GO:0048856	anatomical structure development	5010	272	208.48	0.03664
GO:0019219	regulation of nucleobase-containing compound metabolic process	2242	120	93.29	0.04009
GO:0048882	lateral line development	124	8	5.16	0.04087
GO:0051402	neuron apoptotic process	44	4	1.83	0.04094
GO:0016578	histone deubiquitination	8	2	0.33	0.04098
GO:0034551	mitochondrial respiratory chain complex III assembly	8	2	0.33	0.04098
GO:0035462	determination of left/right asymmetry in diencephalon	8	2	0.33	0.04098
GO:0010771	negative regulation of cell morphogenesis involved in differentiation	48	6	2	0.04145
GO:0019953	sexual reproduction	188	11	7.82	0.04150
GO:0048609	multicellular organismal reproductive process	164	10	6.82	0.04150
GO:1905879	regulation of oogenesis	7	3	0.29	0.04152
GO:1905477	positive regulation of protein localization to membrane	15	3	0.62	0.04154
GO:2000146	negative regulation of cell motility	48	4	2	0.04156
GO:0060579	ventral spinal cord interneuron fate commitment	7	2	0.29	0.04157
GO:0051972	regulation of telomerase activity	7	2	0.29	0.04157
GO:0021779	oligodendrocyte cell fate commitment	7	2	0.29	0.04157
GO:0051447	negative regulation of meiotic cell cycle	9	2	0.37	0.04158
GO:0072160	nephron tubule epithelial cell differentiation	11	2	0.46	0.04158
GO:0050679	positive regulation of epithelial cell proliferation	14	2	0.58	0.04159
GO:0009896	positive regulation of catabolic process	119	4	4.95	0.04171
GO:0009607	response to biotic stimulus	373	14	15.52	0.04174
GO:0009894	regulation of catabolic process	256	9	10.65	0.04175
GO:0021999	neural plate anterior/posterior regionalization	19	3	0.79	0.04232
GO:0001764	neuron migration	45	5	1.87	0.04241
GO:0001525	angiogenesis	360	21	14.98	0.04846

## Sheet: S22_GO_FTMB vs. FTFB
GO.ID	Term	Annotated	Significant	Expected	p_value
GO:0021535	cell migration in hindbrain	10	4	0.3	0.00014
GO:0033564	anterior/posterior axon guidance	13	4	0.38	0.00044
GO:0021534	cell proliferation in hindbrain	6	3	0.18	0.00048
GO:0007398	ectoderm development	15	4	0.44	0.00263
GO:1905475	regulation of protein localization to membrane	29	5	0.86	0.00352
GO:0045732	positive regulation of protein catabolic process	67	5	1.98	0.00428
GO:0055006	cardiac cell development	63	4	1.86	0.00502
GO:0019058	viral life cycle	13	3	0.38	0.00588
GO:0010862	positive regulation of pathway-restricted SMAD protein phosphorylation	41	5	1.21	0.00690
GO:0060395	SMAD protein signal transduction	41	5	1.21	0.00690
GO:0060218	hematopoietic stem cell differentiation	95	8	2.81	0.00770
GO:0001941	postsynaptic membrane organization	15	3	0.44	0.00820
GO:0030326	embryonic limb morphogenesis	5	2	0.15	0.00822
GO:0045807	positive regulation of endocytosis	14	3	0.41	0.01205
GO:0021702	cerebellar Purkinje cell differentiation	6	2	0.18	0.01208
GO:0032979	protein insertion into mitochondrial inner membrane from matrix	6	2	0.18	0.01208
GO:0048755	branching morphogenesis of a nerve	6	2	0.18	0.01208
GO:0021561	facial nerve development	6	2	0.18	0.01208
GO:0021516	dorsal spinal cord development	6	2	0.18	0.01208
GO:0014036	neural crest cell fate specification	6	2	0.18	0.01208
GO:0045776	negative regulation of blood pressure	6	2	0.18	0.01208
GO:0007525	somatic muscle development	6	2	0.18	0.01208
GO:0060976	coronary vasculature development	7	2	0.21	0.01659
GO:0019430	removal of superoxide radicals	7	2	0.21	0.01659
GO:0006357	regulation of transcription by RNA polymerase II	1101	44	32.54	0.02147
GO:1904263	positive regulation of TORC1 signaling	8	2	0.24	0.02169
GO:0030150	protein import into mitochondrial matrix	21	3	0.62	0.02298
GO:0070654	sensory epithelium regeneration	21	3	0.62	0.02298
GO:0071542	dopaminergic neuron differentiation	21	3	0.62	0.02298
GO:0006457	protein folding	153	9	4.52	0.02331
GO:0042310	vasoconstriction	46	5	1.36	0.02588
GO:0048268	clathrin coat assembly	22	3	0.65	0.02604
GO:0050795	regulation of behavior	22	3	0.65	0.02604
GO:0001569	branching involved in blood vessel morphogenesis	22	3	0.65	0.02604
GO:0019432	triglyceride biosynthetic process	22	3	0.65	0.02604
GO:0008045	motor neuron axon guidance	57	5	1.68	0.02629
GO:0010721	negative regulation of cell development	101	8	2.98	0.02705
GO:2001022	positive regulation of response to DNA damage stimulus	34	4	1	0.02723
GO:0021592	fourth ventricle development	9	2	0.27	0.02735
GO:0003197	endocardial cushion development	9	2	0.27	0.02735
GO:0051124	synaptic growth at neuromuscular junction	9	2	0.27	0.02735
GO:0006556	S-adenosylmethionine biosynthetic process	9	2	0.27	0.02735
GO:0015015	heparan sulfate proteoglycan biosynthetic process, enzymatic modification	9	2	0.27	0.02735
GO:0007634	optokinetic behavior	23	3	0.68	0.02930
GO:0048853	forebrain morphogenesis	6	2	0.18	0.02951
GO:0051447	negative regulation of meiotic cell cycle	9	2	0.27	0.02951
GO:0099172	presynapse organization	15	2	0.44	0.02952
GO:0032504	multicellular organism reproduction	165	6	4.88	0.02954
GO:0019953	sexual reproduction	188	6	5.56	0.02958
GO:0048609	multicellular organismal reproductive process	164	5	4.85	0.02959
GO:0009880	embryonic pattern specification	66	5	1.95	0.02975
GO:0009953	dorsal/ventral pattern formation	176	10	5.2	0.02994
GO:0043113	receptor clustering	24	3	0.71	0.03277
GO:0030517	negative regulation of axon extension	47	4	1.39	0.03342
GO:0021754	facial nucleus development	10	2	0.3	0.03352
GO:0006563	L-serine metabolic process	10	2	0.3	0.03352
GO:0055010	ventricular cardiac muscle tissue morphogenesis	10	2	0.3	0.03352
GO:0001525	angiogenesis	360	16	10.64	0.03403
GO:0035845	photoreceptor cell outer segment organization	25	3	0.74	0.03644
GO:0060216	definitive hemopoiesis	63	5	1.86	0.03829
GO:0008543	fibroblast growth factor receptor signaling pathway	84	8	2.48	0.03977
GO:0045743	positive regulation of fibroblast growth factor receptor signaling pathway	11	2	0.33	0.04018
GO:0061384	heart trabecula morphogenesis	11	2	0.33	0.04018
GO:0048696	regulation of collateral sprouting in absence of injury	11	2	0.33	0.04018
GO:0048026	positive regulation of mRNA splicing, via spliceosome	11	2	0.33	0.04018
GO:0072014	proximal tubule development	11	2	0.33	0.04018
GO:0097324	melanocyte migration	11	2	0.33	0.04018
GO:0048932	myelination of posterior lateral line nerve axons	11	2	0.33	0.04018
GO:0003323	type B pancreatic cell development	26	3	0.77	0.04032
GO:0036297	interstrand cross-link repair	26	3	0.77	0.04032
GO:0060047	heart contraction	165	10	4.88	0.04236
GO:0007411	axon guidance	279	19	8.24	0.04398
GO:0034644	cellular response to UV	12	2	0.35	0.04730
GO:0055117	regulation of cardiac muscle contraction	12	2	0.35	0.04730
GO:1902287	semaphorin-plexin signaling pathway involved in axon guidance	12	2	0.35	0.04730
GO:2000050	regulation of non-canonical Wnt signaling pathway	12	2	0.35	0.04730
GO:0097428	protein maturation by iron-sulfur cluster transfer	12	2	0.35	0.04730
GO:0050482	arachidonic acid secretion	12	2	0.35	0.04730
GO:0030097	hemopoiesis	543	23	16.05	0.04921

## Sheet: S23_GO_MTMB vs. MTFB
GO.ID	Term	Annotated	Significant	Expected	p_value
GO:0001755	neural crest cell migration	117	17	5.78	6.2e-05
GO:0061386	closure of optic fissure	17	6	0.84	0.00011
GO:0045879	negative regulation of smoothened signaling pathway	24	7	1.19	0.00012
GO:0007411	axon guidance	279	34	13.79	0.00033
GO:0099560	synaptic membrane adhesion	8	4	0.4	0.00035
GO:0048255	mRNA stabilization	21	5	1.04	0.00061
GO:0060536	cartilage morphogenesis	45	7	2.22	0.00090
GO:0048468	cell development	1587	127	78.47	0.00091
GO:0007398	ectoderm development	15	5	0.74	0.00098
GO:0031101	fin regeneration	90	12	4.45	0.00156
GO:0016331	morphogenesis of embryonic epithelium	62	13	3.07	0.00240
GO:0051216	cartilage development	186	20	9.2	0.00287
GO:0033564	anterior/posterior axon guidance	13	4	0.64	0.00297
GO:0060059	embryonic retina morphogenesis in camera-type eye	30	6	1.48	0.00308
GO:0048839	inner ear development	203	17	10.04	0.00361
GO:0010862	positive regulation of pathway-restricted SMAD protein phosphorylation	41	7	2.03	0.00364
GO:0060395	SMAD protein signal transduction	41	7	2.03	0.00364
GO:0051321	meiotic cell cycle	120	7	5.93	0.00439
GO:0015893	drug transport	108	11	5.34	0.00518
GO:0035907	dorsal aorta development	15	4	0.74	0.00523
GO:0006357	regulation of transcription by RNA polymerase II	1101	72	54.44	0.00550
GO:0048484	enteric nervous system development	34	6	1.68	0.00589
GO:0048738	cardiac muscle tissue development	128	7	6.33	0.00677
GO:0015669	gas transport	30	4	1.48	0.00708
GO:0050804	modulation of chemical synaptic transmission	136	11	6.72	0.00785
GO:0050919	negative chemotaxis	47	7	2.32	0.00788
GO:0021515	cell differentiation in spinal cord	68	9	3.36	0.00801
GO:0006355	regulation of transcription, DNA-templated	1998	126	98.79	0.00952
GO:0031290	retinal ganglion cell axon guidance	49	7	2.42	0.00989
GO:0001732	formation of cytoplasmic translation initiation complex	18	4	0.89	0.01042
GO:0048048	embryonic eye morphogenesis	52	10	2.57	0.01097
GO:0006563	L-serine metabolic process	10	3	0.49	0.01113
GO:0022010	central nervous system myelination	10	3	0.49	0.01113
GO:0018279	protein N-linked glycosylation via asparagine	10	3	0.49	0.01113
GO:0048922	posterior lateral line neuromast deposition	10	3	0.49	0.01113
GO:0055123	digestive system development	160	10	7.91	0.01115
GO:0048332	mesoderm morphogenesis	67	6	3.31	0.01368
GO:0055006	cardiac cell development	63	3	3.11	0.01376
GO:0001666	response to hypoxia	73	10	3.61	0.01430
GO:0016486	peptide hormone processing	11	3	0.54	0.01475
GO:0043408	regulation of MAPK cascade	275	17	13.6	0.01506
GO:0030150	protein import into mitochondrial matrix	21	4	1.04	0.01813
GO:0003310	pancreatic A cell differentiation	12	3	0.59	0.01896
GO:0070816	phosphorylation of RNA polymerase II C-terminal domain	12	3	0.59	0.01896
GO:0042632	cholesterol homeostasis	32	5	1.58	0.01939
GO:0002376	immune system process	1121	56	55.43	0.02149
GO:0033504	floor plate development	20	4	0.99	0.02204
GO:0072112	glomerular visceral epithelial cell differentiation	31	4	1.53	0.02207
GO:0010770	positive regulation of cell morphogenesis involved in differentiation	39	4	1.93	0.02209
GO:0045475	locomotor rhythm	5	2	0.25	0.02210
GO:0032288	myelin assembly	5	2	0.25	0.02210
GO:0070131	positive regulation of mitochondrial translation	5	2	0.25	0.02210
GO:0070278	extracellular matrix constituent secretion	5	2	0.25	0.02210
GO:0048680	positive regulation of axon regeneration	5	2	0.25	0.02210
GO:1905332	positive regulation of morphogenesis of an epithelium	5	2	0.25	0.02210
GO:0007275	multicellular organism development	4563	308	225.61	0.02345
GO:0018149	peptide cross-linking	13	3	0.64	0.02375
GO:0072554	blood vessel lumenization	13	3	0.64	0.02375
GO:0034097	response to cytokine	174	6	8.6	0.02408
GO:0007155	cell adhesion	574	49	28.38	0.02565
GO:0006606	protein import into nucleus	59	7	2.92	0.02575
GO:0001945	lymph vessel development	72	6	3.56	0.02868
GO:0001706	endoderm formation	45	7	2.22	0.02895
GO:0001889	liver development	178	15	8.8	0.02898
GO:0007156	homophilic cell adhesion via plasma membrane adhesion molecules	146	13	7.22	0.02907
GO:1905475	regulation of protein localization to membrane	29	4	1.43	0.02912
GO:0003309	type B pancreatic cell differentiation	40	4	1.98	0.02917
GO:0055113	epiboly involved in gastrulation with mouth forming second	61	7	3.02	0.03028
GO:0043902	positive regulation of multi-organism process	23	4	1.14	0.03200
GO:1900107	regulation of nodal signaling pathway	11	3	0.54	0.03203
GO:0032926	negative regulation of activin receptor signaling pathway	11	3	0.54	0.03203
GO:0019755	one-carbon compound transport	6	2	0.3	0.03207
GO:0006589	octopamine biosynthetic process	6	2	0.3	0.03207
GO:0006531	aspartate metabolic process	6	2	0.3	0.03207
GO:0048755	branching morphogenesis of a nerve	6	2	0.3	0.03207
GO:0009826	unidimensional cell growth	6	2	0.3	0.03207
GO:0035335	peptidyl-tyrosine dephosphorylation	6	2	0.3	0.03207
GO:0014036	neural crest cell fate specification	6	2	0.3	0.03207
GO:0007525	somatic muscle development	6	2	0.3	0.03207
GO:0021778	oligodendrocyte cell fate specification	6	2	0.3	0.03207
GO:0001958	endochondral ossification	6	2	0.3	0.03207
GO:0021702	cerebellar Purkinje cell differentiation	6	2	0.3	0.03207
GO:0035284	brain segmentation	6	2	0.3	0.03207
GO:0022410	circadian sleep/wake cycle process	6	2	0.3	0.03207
GO:2001044	regulation of integrin-mediated signaling pathway	6	2	0.3	0.03207
GO:0060347	heart trabecula formation	6	2	0.3	0.03207
GO:0006309	apoptotic DNA fragmentation	6	2	0.3	0.03207
GO:0021516	dorsal spinal cord development	6	2	0.3	0.03207
GO:0021534	cell proliferation in hindbrain	6	2	0.3	0.03207
GO:0021501	prechordal plate formation	6	2	0.3	0.03207
GO:0051415	microtubule nucleation by interphase microtubule organizing center	6	2	0.3	0.03207
GO:0007023	post-chaperonin tubulin folding pathway	6	2	0.3	0.03207
GO:0042420	dopamine catabolic process	6	2	0.3	0.03207
GO:0042421	norepinephrine biosynthetic process	6	2	0.3	0.03207
GO:2000543	positive regulation of gastrulation	6	2	0.3	0.03207
GO:0032979	protein insertion into mitochondrial inner membrane from matrix	6	2	0.3	0.03207
GO:0021903	rostrocaudal neural tube patterning	51	4	2.52	0.03209
GO:0055002	striated muscle cell development	219	11	10.83	0.03217
GO:0009880	embryonic pattern specification	66	8	3.26	0.03259
GO:0035845	photoreceptor cell outer segment organization	25	4	1.24	0.03281
GO:0048843	negative regulation of axon extension involved in axon guidance	37	5	1.83	0.03433
GO:0045197	establishment or maintenance of epithelial cell apical/basal polarity	30	5	1.48	0.03500
GO:0030431	sleep	15	3	0.74	0.03512
GO:0035269	protein O-linked mannosylation	15	3	0.74	0.03512
GO:0007338	single fertilization	41	4	2.03	0.03515
GO:0007420	brain development	559	47	27.64	0.03537
GO:0060047	heart contraction	165	11	8.16	0.04107
GO:0042752	regulation of circadian rhythm	32	6	1.58	0.04143
GO:0048936	peripheral nervous system neuron axonogenesis	16	3	0.79	0.04168
GO:0048382	mesendoderm development	16	3	0.79	0.04168
GO:0071526	semaphorin-plexin signaling pathway	51	6	2.52	0.04180
GO:0048863	stem cell differentiation	285	35	14.09	0.04182
GO:0000027	ribosomal large subunit assembly	27	4	1.33	0.04213
GO:0048882	lateral line development	124	11	6.13	0.04318
GO:0007632	visual behavior	30	4	1.48	0.04338
GO:0045176	apical protein localization	7	2	0.35	0.04345
GO:0038007	netrin-activated signaling pathway	7	2	0.35	0.04345
GO:0072498	embryonic skeletal joint development	7	2	0.35	0.04345
GO:0051673	membrane disruption in other organism	7	2	0.35	0.04345
GO:0043114	regulation of vascular permeability	7	2	0.35	0.04345
GO:0070262	peptidyl-serine dephosphorylation	7	2	0.35	0.04345
GO:0060976	coronary vasculature development	7	2	0.35	0.04345
GO:0015816	glycine transport	7	2	0.35	0.04345
GO:0007021	tubulin complex assembly	7	2	0.35	0.04345
GO:0050936	xanthophore differentiation	7	2	0.35	0.04345
GO:0060070	canonical Wnt signaling pathway	174	12	8.6	0.04590
GO:0051726	regulation of cell cycle	469	21	23.19	0.04691
GO:0045746	negative regulation of Notch signaling pathway	28	4	1.38	0.04730
GO:0019219	regulation of nucleobase-containing compound metabolic process	2242	140	110.85	0.04778
GO:0097485	neuron projection guidance	280	35	13.84	0.04837
GO:0010771	negative regulation of cell morphogenesis involved in differentiation	48	8	2.37	0.04920
GO:0099536	synaptic signaling	406	24	20.07	0.04929
GO:0019953	sexual reproduction	188	13	9.3	0.04930
GO:0003158	endothelium development	69	7	3.41	0.04931
GO:0070997	neuron death	50	6	2.47	0.04931
GO:0018196	peptidyl-asparagine modification	11	4	0.54	0.04931
GO:0099172	presynapse organization	15	4	0.74	0.04932
GO:0021779	oligodendrocyte cell fate commitment	7	3	0.35	0.04935
GO:2000146	negative regulation of cell motility	48	5	2.37	0.04936
GO:0072160	nephron tubule epithelial cell differentiation	11	3	0.54	0.04937
GO:0050679	positive regulation of epithelial cell proliferation	14	3	0.69	0.04937
GO:1903224	regulation of endodermal cell differentiation	20	3	0.99	0.04939
GO:0048609	multicellular organismal reproductive process	164	10	8.11	0.04939
GO:0048486	parasympathetic nervous system development	10	2	0.49	0.04941
GO:0046640	regulation of alpha-beta T cell proliferation	11	2	0.54	0.04942
GO:0048262	determination of dorsal/ventral asymmetry	41	3	2.03	0.04944
GO:1901343	negative regulation of vasculature development	38	2	1.88	0.04949
GO:0009607	response to biotic stimulus	373	18	18.44	0.04952
GO:0009894	regulation of catabolic process	256	11	12.66	0.04958
GO:0009896	positive regulation of catabolic process	119	4	5.88	0.04959

## Sheet: S24_Path_FCMB vs. FCFB
name	size	total_size	p_value
9606: EPH-Ephrin signaling	2	95	0.0202
9606: HDR through Homologous Recombination (HR) or Single Strand Annealing (SSA)	2	129	0.0278
9606: HDR through Homologous Recombination (HRR)	2	64	0.0278
9606: Homologous DNA Pairing and Strand Exchange	2	42	0.0278
9606: Homology Directed Repair	2	135	0.0278
9606: Meiosis	2	116	0.0278
9606: Meiotic recombination	2	85	0.0278
9606: Presynaptic phase of homologous DNA pairing and strand exchange	2	39	0.0278
9606: Signaling by Wnt	6	327	0.0295
9606: Formation of the beta-catenin:TCF transactivating complex	3	88	0.0325
9606: TCF dependent signaling in response to WNT	4	228	0.0327
9606: Axon guidance	16	512	0.0401
9606: Fcgamma receptor (FCGR) dependent phagocytosis	2	97	0.0438
9606: Regulation of actin dynamics for phagocytic cup formation	2	72	0.0438
9606: DNA Double-Strand Break Repair	3	162	0.0498

## Sheet: S25_Path_MCMB vs. MCFB
name	size	total_size	p_value
9606: Transmission across Chemical Synapses	3	207	0.0062
9606: Cellular response to heat stress	3	86	0.0081
9606: Regulation of HSF1-mediated heat shock response	3	68	0.0081
9606: Hemostasis	14	516	0.0096
9606: Respiratory electron transport	3	92	0.0105
9606: Respiratory electron transport, ATP synthesis by chemiosmotic coupling, and heat production by uncoupling proteins	3	115	0.0105
9606: Formation of the beta-catenin:TCF transactivating complex	3	88	0.0125
9606: Cell Cycle, Mitotic	15	475	0.014
9606: Cell surface interactions at the vascular wall	2	99	0.02
9606: Tie2 Signaling	2	18	0.02
9606: G alpha (12/13) signalling events	2	75	0.0202
9606: RNA Polymerase I, RNA Polymerase III, and Mitochondrial Transcription	3	144	0.0237
9606: Dual Incision in GG-NER	4	39	0.0329
9606: Cell-cell junction organization	2	61	0.0334
9606: Cell Cycle	18	569	0.0339
9606: Regulation of gene expression in beta cells	4	20	0.0391
9606: Factors involved in megakaryocyte development and platelet production	3	137	0.0416
9606: The citric acid (TCA) cycle and respiratory electron transport	7	156	0.0423
9606: Macroautophagy	4	67	0.0435

## Sheet: S26_Path_FTMB vs. FTFB
name	size	total_size	p_value
9606: Chromatin modifying enzymes	5	260	0.0107
9606: Chromatin organization	5	260	0.0107
9606: G alpha (12/13) signalling events	3	75	0.0134
9606: Platelet degranulation	3	81	0.0268
9606: Response to elevated platelet cytosolic Ca2+	3	86	0.0268
9606: Platelet homeostasis	2	79	0.0293
9606: Signal amplification	2	31	0.0319
9606: Thromboxane signalling through TP receptor	2	23	0.0319
9606: Ion channel transport	2	193	0.0353
9606: Depolymerisation of the Nuclear Lamina	2	15	0.0467
9606: Metabolism of vitamins and cofactors	2	90	0.0483
9606: Metabolism of water-soluble vitamins and cofactors	2	90	0.0483

## Sheet: S27_Path_MTMB vs. MTFB
name	size	total_size	p_value
9606: Gastrin-CREB signalling pathway via PKC and MAPK	15	424	0.0007
9606: TCF dependent signaling in response to WNT	10	228	0.0018
9606: Diseases of signal transduction	10	266	0.003
9606: Signaling by ERBB4	12	310	0.0033
9606: Signaling by Wnt	13	327	0.0055
9606: Signaling by Insulin receptor	9	303	0.0061
9606: DNA Replication Pre-Initiation	4	81	0.0075
9606: M/G1 Transition	4	81	0.0075
9606: DAP12 interactions	9	337	0.0076
9606: DAP12 signaling	9	324	0.0076
9606: Downstream signal transduction	9	321	0.0076
9606: Downstream signaling of activated FGFR1	9	309	0.0076
9606: Downstream signaling of activated FGFR2	9	309	0.0076
9606: Downstream signaling of activated FGFR3	9	309	0.0076
9606: Downstream signaling of activated FGFR4	9	309	0.0076
9606: NGF signalling via TRKA from the plasma membrane	9	354	0.0076
9606: Signaling by EGFR	9	335	0.0076
9606: Signaling by ERBB2	9	319	0.0076
9606: Signaling by FGFR	9	316	0.0076
9606: Signaling by FGFR1	9	313	0.0076
9606: Signaling by FGFR2	9	315	0.0076
9606: Signaling by FGFR3	9	312	0.0076
9606: Signaling by FGFR4	9	312	0.0076
9606: Signaling by PDGF	9	342	0.0076
9606: Degradation of AXIN	4	53	0.0078
9606: Respiratory electron transport	3	92	0.0096
9606: Respiratory electron transport, ATP synthesis by chemiosmotic coupling, and heat production by uncoupling proteins	3	115	0.0096
9606: B Cell Activation	8	208	0.011
9606: Downstream signaling events of B Cell Receptor (BCR)	8	167	0.011
9606: Immune System	44	1382	0.0112
9606: MAPK1/MAPK3 signaling	8	233	0.0112
9606: DNA Replication	5	105	0.0115
9606: Synthesis of DNA	5	97	0.0115
9606: ARMS-mediated activation	7	231	0.0131
9606: FRS-mediated FGFR1 signaling	7	228	0.0131
9606: FRS-mediated FGFR2 signaling	7	228	0.0131
9606: FRS-mediated FGFR3 signaling	7	228	0.0131
9606: FRS-mediated FGFR4 signaling	7	228	0.0131
9606: Frs2-mediated activation	7	232	0.0131
9606: GRB2 events in EGFR signaling	7	227	0.0131
9606: GRB2 events in ERBB2 signaling	7	227	0.0131
9606: Interleukin receptor SHC signaling	7	237	0.0131
9606: Interleukin-2 signaling	7	244	0.0131
9606: NCAM signaling for neurite out-growth	7	263	0.0131
9606: Prolonged ERK activation events	7	234	0.0131
9606: RAF/MAP kinase cascade	7	227	0.0131
9606: SHC1 events in EGFR signaling	7	227	0.0131
9606: SHC1 events in ERBB2 signaling	7	227	0.0131
9606: SHC1 events in ERBB4 signaling	7	227	0.0131
9606: SOS-mediated signalling	7	227	0.0131
9606: Signaling by Leptin	7	235	0.0131
9606: Signalling to ERKs	7	245	0.0131
9606: Signalling to RAS	7	238	0.0131
9606: Signalling to p38 via RIT and RIN	7	231	0.0131
9606: VEGFR2 mediated cell proliferation	7	240	0.0131
9606: IGF1R signaling cascade	8	280	0.0151
9606: IRS-mediated signalling	8	276	0.0151
9606: IRS-related events triggered by IGF1R	8	280	0.0151
9606: Insulin receptor signalling cascade	8	279	0.0151
9606: Signaling by Type 1 Insulin-like Growth Factor 1 Receptor (IGF1R)	8	280	0.0151
9606: Mitochondrial translation	5	90	0.0157
9606: Mitochondrial translation elongation	5	84	0.0157
9606: VEGFA-VEGFR2 Pathway	12	311	0.0169
9606: Signaling by Interleukins	11	310	0.0173
9606: Biological oxidations	3	191	0.0183
9606: Cell death signalling via NRAGE, NRIF and NADE	2	61	0.0193
9606: NRAGE signals death through JNK	2	45	0.0193
9606: G alpha (q) signalling events	8	191	0.0197
9606: Phase 1 - Functionalization of compounds	2	88	0.0202
9606: Factors involved in megakaryocyte development and platelet production	2	137	0.0214
9606: Asymmetric localization of PCP proteins	4	62	0.0228
9606: Metabolism of polyamines	5	83	0.0247
9606: APC/C:Cdc20 mediated degradation of Securin	3	63	0.025
9606: APC/C:Cdh1 mediated degradation of Cdc20 and other APC/C:Cdh1 targeted proteins in late mitosis/early G1	3	68	0.025
9606: AUF1 (hnRNP D0) binds and destabilizes mRNA	3	53	0.025
9606: Antigen processing-Cross presentation	3	80	0.025
9606: Assembly of the pre-replicative complex	3	66	0.025
9606: Autodegradation of Cdh1 by Cdh1:APC/C	3	60	0.025
9606: Autodegradation of the E3 ubiquitin ligase COP1	3	50	0.025
9606: CDK-mediated phosphorylation and removal of Cdc6	3	49	0.025
9606: CDT1 association with the CDC6:ORC:origin complex	3	57	0.025
9606: Cross-presentation of soluble exogenous antigens (endosomes)	3	48	0.025
9606: Degradation of DVL	3	55	0.025
9606: ER-Phagosome pathway	3	63	0.025
9606: G1/S DNA Damage Checkpoints	3	59	0.025
9606: Hedgehog ligand biogenesis	3	62	0.025
9606: Hh mutants abrogate ligand secretion	3	54	0.025
9606: Hh mutants that don't undergo autocatalytic processing are degraded by ERAD	3	54	0.025
9606: NIK-->noncanonical NF-kB signaling	3	57	0.025
9606: Regulation of Apoptosis	3	48	0.025
9606: Regulation of RAS by GAPs	3	66	0.025
9606: Regulation of activated PAK-2p34 by proteasome mediated degradation	3	48	0.025
9606: SCF(Skp2)-mediated degradation of p27/p21	3	56	0.025
9606: Stabilization of p53	3	51	0.025
9606: Ubiquitin Mediated Degradation of Phosphorylated Cdc25A	3	51	0.025
9606: Ubiquitin-dependent degradation of Cyclin D	3	49	0.025
9606: Ubiquitin-dependent degradation of Cyclin D1	3	49	0.025
9606: Vif-mediated degradation of APOBEC3G	3	52	0.025
9606: Vpu mediated degradation of CD4	3	50	0.025
9606: p53-Dependent G1 DNA Damage Response	3	56	0.025
9606: p53-Dependent G1/S DNA damage checkpoint	3	56	0.025
9606: p53-Independent DNA Damage Response	3	51	0.025
9606: p53-Independent G1/S DNA damage checkpoint	3	51	0.025
9606: Gap-filling DNA repair synthesis and ligation in TC-NER	2	62	0.0266
9606: Adaptive Immune System	24	678	0.0315
9606: PCP/CE pathway	5	90	0.0325
9606: FCERI mediated MAPK activation	8	257	0.0326
9606: G1/S Transition	9	109	0.0341
9606: Mitotic G1-G1/S phases	9	135	0.0341
9606: Degradation of beta-catenin by the destruction complex	5	80	0.0357
9606: Orc1 removal from chromatin	4	69	0.0365
9606: Regulation of DNA replication	4	74	0.0365
9606: Removal of licensing factors from origins	4	71	0.0365
9606: Switching of origins to a post-replicative state	4	69	0.0365
9606: Disease	23	653	0.0371
9606: TNFR2 non-canonical NF-kB pathway	5	94	0.038
9606: Gene Expression	44	1316	0.0384
9606: Innate Immune System	23	762	0.039
9606: SCF-beta-TrCP mediated degradation of Emi1	4	53	0.0394
9606: Interleukin-3, 5 and GM-CSF signaling	8	253	0.0401
9606: HDR through Homologous Recombination (HR) or Single Strand Annealing (SSA)	2	129	0.0402
9606: HDR through Homologous Recombination (HRR)	2	64	0.0402
9606: Homologous DNA Pairing and Strand Exchange	2	42	0.0402
9606: Homology Directed Repair	2	135	0.0402
9606: Activation of NF-kappaB in B cells	4	65	0.0404
9606: Dectin-1 mediated noncanonical NF-kB signaling	4	58	0.0404
9606: Downstream TCR signaling	4	100	0.0404
9606: FCERI mediated NF-kB activation	4	86	0.0404
9606: Signaling by SCF-KIT	9	305	0.0415
9606: DNA Double-Strand Break Repair	3	162	0.0422
9606: Mitochondrial translation initiation	4	84	0.0427
9606: Mitochondrial translation termination	4	84	0.0427
9606: TP53 Regulates Metabolic Genes	2	76	0.0435
9606: Transcriptional Regulation by TP53	2	76	0.0435
9606: Signaling by VEGF	13	319	0.045
9606: Cholesterol biosynthesis	3	23	0.0453
9606: Metabolism	70	1693	0.0464
9606: RNA Polymerase I, RNA Polymerase III, and Mitochondrial Transcription	3	144	0.0468
