# Supplementary material for: Epigenetic Regulation of Phenotypic Sexual Plasticity Inducing Skewed Sex Ratio in Zebrafish
Source: Front Cell Dev Biol. 2022 Jul 15;10:880779. doi: 10.3389/fcell.2022.880779 (PMC9334531; doi:10.3389/fcell.2022.880779)
Supplement: Supplementary file 12 [file Table5.XLSX]

## Sheet: S8_MCMB vs. FCMB
Chr	Locus	EntrezID	Symbol	Strand	Distance	Width	logFC	logCPM	LR	PValue	FDR
18	18226624	436793	cbln1	+	-122341	5745	4.38715	3.55836	706.542	1.13031e-155	2.37375e-150
12	37250778	678607	pmp22b	-	-48893	24339	7.91122	3.00394	678.316	1.55324e-149	1.63097e-144
22	11227457	402921	bcor	+	-83304	56086	9.43577	1.30609	674.943	8.40785e-149	5.88575e-144
11	35821574	324413	bhlhe40	-	58317	3606	9.14198	2.07523	621.071	4.37421e-137	2.29656e-132
24	17139145	560360	pip4k2aa	+	-69725	54782	-5.57333	2.23295	605.768	9.3152e-134	3.91255e-129
13	3035501	559418	pkdcca	-	-119743	46181	-6.59432	1.42934	592.219	8.24419e-131	2.88559e-126
11	35821600	324413	bhlhe40	-	58343	3606	8.80812	2.07428	581.234	2.02184e-128	6.06578e-124
16	614673	394032	irx2a	-	51499	4482	-6.5896	2.3092	578.919	6.4437e-128	1.69154e-123
11	35821613	324413	bhlhe40	-	58356	3606	8.06359	2.07456	577.321	1.43455e-127	3.34742e-123
22	29030804	799294	cbx6a	-	-52251	5350	3.09462	4.4172	576.125	2.61155e-127	5.4845e-123
6	8119248	30104	klf1	+	10298	11393	-6.47614	1.33172	560.102	7.98947e-124	1.52533e-119
11	35821582	324413	bhlhe40	-	58325	3606	9.76813	2.07556	559.27	1.21172e-123	2.12059e-119
13	3035541	559418	pkdcca	-	-119703	46181	-6.47873	1.43035	555.871	6.65085e-123	1.07441e-118
25	21348490	445087	tmem60	-	67906	3107	-7.58352	1.32909	554.668	1.21506e-122	1.82267e-118
18	14808626	560413	mtss1la	-	-28236	64389	8.46889	1.41776	551.672	5.44797e-122	7.62749e-118
11	35821593	324413	bhlhe40	-	58336	3606	9.92147	2.07562	548.313	2.9305e-121	3.84645e-117
2	21951901	569666	tox	+	31048	122307	-6.55068	1.61221	544.403	2.07787e-120	2.5066e-116
22	11227451	402921	bcor	+	-83298	56086	9.55204	1.30729	544.336	2.14843e-120	2.5066e-116
22	547570	449996	ccnd3	-	-178	10033	-6.49959	1.39035	540.778	1.27679e-119	1.41125e-115
2	24536807	492647	angptl4	+	-46	5762	9.01064	1.12524	532.395	8.50812e-118	8.93391e-114
25	21348537	445087	tmem60	-	67953	3107	-8.12099	1.32668	531.304	1.47009e-117	1.47015e-113
10	38149911	100216527	mir99-2	-	75520	80	8.80855	0.780285	529.095	4.44572e-117	4.24382e-113
11	35821537	324413	bhlhe40	-	58280	3606	8.97763	2.07425	527.013	1.26105e-116	1.15144e-112
19	24510851	368359	txnipa	+	-22396	3872	6.65799	1.51833	524.876	3.67959e-116	3.21978e-112
22	11227416	402921	bcor	+	-83263	56086	9.28653	1.30452	516.452	2.5035e-114	2.10303e-110
15	11768965	571426	fkrp	-	85436	3774	8.55732	1.05006	515.592	3.85092e-114	3.11049e-110
12	37250767	678607	pmp22b	-	-48904	24339	8.94477	3.00471	506.931	2.95024e-112	2.29473e-108
12	37250716	678607	pmp22b	-	-48955	24339	6.82559	3.00524	503.553	1.60274e-111	1.20211e-107
11	35821553	324413	bhlhe40	-	58296	3606	9.64705	2.07481	501.675	4.10613e-111	2.97353e-107
2	21951977	569666	tox	+	30972	122307	-6.84246	1.61292	500.011	9.45144e-111	6.61629e-107
15	17261813	503600	cltcb	+	24176	54209	-7.32937	1.85892	494.706	1.34871e-109	9.13685e-106
17	36987727	553189	dnmt3ab	-	-804	47651	10.1031	0.976425	494.346	1.61518e-109	1.06001e-105
17	36987721	553189	dnmt3ab	-	-810	47651	10.0906	0.976827	494.246	1.6983e-109	1.08078e-105
21	34414452	557181	alg13	-	152668	28287	4.71544	2.14165	491.618	6.33651e-109	3.9139e-105
12	37250691	678607	pmp22b	-	-48980	24339	6.51651	2.99966	490.899	9.08236e-109	5.44965e-105
22	547679	449996	ccnd3	-	-69	10033	-6.47134	1.35334	490.335	1.20453e-108	7.02672e-105
13	35289289	140423	jag1b	+	49893	50912	-6.30582	1.4426	488.553	2.94276e-108	1.67029e-104
13	46916474	445392	fbxo5	+	25456	13226	-7.39057	1.23045	486.12	9.9567e-108	5.50262e-104
13	3035555	559418	pkdcca	-	-119689	46181	-5.59116	1.42973	485.061	1.69224e-107	9.11244e-104
25	21348566	445087	tmem60	-	67982	3107	-7.31058	1.32243	484.783	1.94533e-107	1.02134e-103
22	11227430	402921	bcor	+	-83277	56086	8.77052	1.30513	483.827	3.14114e-107	1.60894e-103
15	17261766	503600	cltcb	+	24223	54209	-7.63429	1.86036	481.328	1.0982e-106	5.49121e-103
19	34632086	560338	elp2	-	-110354	50796	6.29274	0.940649	480.636	1.55373e-106	7.58832e-103
15	17261803	503600	cltcb	+	24186	54209	-7.15759	1.85966	480.116	2.01577e-106	9.62115e-103
9	33890733	100628646	mir221	-	-30291	93	7.74628	1.80359	479.668	2.52287e-106	1.17739e-102
22	11227443	402921	bcor	+	-83290	56086	9.28691	1.30604	479.518	2.721e-106	1.24225e-102
9	33890785	100628646	mir221	-	-30239	93	9.07556	1.80557	479.091	3.36955e-106	1.50561e-102
22	11227453	402921	bcor	+	-83300	56086	9.60831	1.30747	475.384	2.15839e-105	9.44336e-102
13	42139200	447829	cdc42ep3	+	-14632	19058	5.34708	1.56326	475.316	2.23398e-105	9.57462e-102
21	7168273	567731	dipk1b	-	-10075	21057	4.57383	1.69166	471.941	1.21191e-104	5.09026e-101
5	26590455	445324	tango2	+	96187	35235	-5.39555	2.32601	470.446	2.56326e-104	1.05551e-100
13	17530449	324913	znf503	+	-61983	2579	7.30232	1.91465	468.673	6.22918e-104	2.51574e-100
9	33890828	100628646	mir221	-	-30196	93	8.84686	1.80045	468.168	8.02296e-104	3.17905e-100
23	36134626	30345	hoxc4a	+	-3571	1988	-6.86975	1.18836	467.949	8.95674e-104	3.48333e-100
4	75444	100003877	lrp6	+	-835	25399	8.63611	1.10303	467.201	1.30242e-103	4.97307e-100
11	43792130	415213	ralbb	+	-51180	2755	-6.21781	1.64463	466.194	2.15733e-103	8.09033e-100
15	17261768	503600	cltcb	+	24221	54209	-7.59683	1.86055	461.025	2.87572e-102	1.05952e-98
22	547567	449996	ccnd3	-	-181	10033	-6.42303	1.38028	460.601	3.55789e-102	1.28826e-98
11	35821610	324413	bhlhe40	-	58353	3606	8.97438	2.07453	458.923	8.24732e-102	2.93561e-98
13	35289294	140423	jag1b	+	49888	50912	-6.76022	1.44062	454.451	7.75294e-101	2.71365e-97
22	11670607	541441	mettl21a	-	8887	4582	-4.04466	2.21275	450.247	6.37245e-100	2.19389e-96
2	21951923	569666	tox	+	31026	122307	-5.80875	1.61402	446.033	5.26447e-99	1.7832e-95
16	614677	394032	irx2a	-	51503	4482	-5.56302	2.30704	445.76	6.03704e-99	2.01243e-95
5	26590446	445324	tango2	+	96196	35235	-6.22892	2.3256	445.426	7.13613e-99	2.34164e-95
4	68105436	100033751	mir738	-	-458722	98	2.62533	4.72353	444.409	1.18833e-98	3.83938e-95
2	21951972	569666	tox	+	30977	122307	-7.6615	1.61452	444.221	1.30569e-98	4.15465e-95
9	33890722	100628646	mir221	-	-30302	93	8.5091	1.79808	436.852	5.24403e-97	1.64372e-93
25	2168398	557714	pparab	+	60941	24774	8.92625	2.05525	436.081	7.71485e-97	2.38263e-93
20	49499427	541516	naa20	-	382026	11973	-6.65696	1.11889	435.86	8.61834e-97	2.62308e-93
15	17261758	503600	cltcb	+	24231	54209	-7.15843	1.85947	435.155	1.22705e-96	3.68131e-93
19	14191003	30399	tbxta	-	-589	4053	-5.74447	1.52729	431.552	7.46463e-96	2.20794e-92
16	13424890	492803	pitpnc1b	+	-356	29283	8.43556	1.24285	431.115	9.29595e-96	2.71144e-92
2	18629077	58138	pbx1a	-	-201645	127598	3.59353	3.2747	426.724	8.39194e-95	2.41422e-91
1	24076994	117234	mab21l2	+	-708	1813	-5.82055	1.18429	426.444	9.65874e-95	2.74111e-91
11	9563767	100002610	nlgn1	-	-384720	384334	5.26994	1.60067	422.95	5.56301e-94	1.55771e-90
11	16260688	560478	slc25a26	+	-43753	107641	4.65838	1.43604	422.749	6.15225e-94	1.70004e-90
9	33890806	100628646	mir221	-	-30218	93	8.65166	1.80494	422.592	6.6565e-94	1.81549e-90
13	35289266	140423	jag1b	+	49916	50912	-7.83975	1.44499	422.18	8.18471e-94	2.20367e-90
19	27985321	550394	med10	+	-14959	3791	4.64219	1.7226	421.931	9.27349e-94	2.46521e-90
17	53459691	677757	mycbp	-	19479	1417	2.15724	6.68019	419.575	3.02018e-93	7.90963e-90
19	34632075	560338	elp2	-	-110365	50796	5.937	0.93847	419.555	3.05073e-93	7.90963e-90
25	21232369	445087	tmem60	-	-48215	3107	5.55266	1.96505	418.657	4.78405e-93	1.22524e-89
6	8119225	30104	klf1	+	10321	11393	-6.5476	1.33236	417.319	9.35414e-93	2.36681e-89
1	47391310	449616	bcl9	+	160	17508	5.32391	1.12599	413.452	6.49724e-92	1.62438e-88
9	33890755	100628646	mir221	-	-30269	93	8.86334	1.80422	412.959	8.31702e-92	2.05488e-88
16	13424955	492803	pitpnc1b	+	-421	29283	8.28846	1.24426	411.134	2.07623e-91	5.07009e-88
22	32429288	406391	pcbp4	-	-78678	218401	4.07417	2.68594	411.102	2.10993e-91	5.09315e-88
15	37317444	100003031	zgc:171592	+	14158	9280	4.23634	2.87808	409.435	4.86603e-91	1.16126e-87
18	49980826	724012	mob2b	+	-11258	70595	-5.69739	1.40253	408.251	8.80555e-91	2.0778e-87
7	73991867	335628	cldnd1a	+	141900	2165	7.95274	1.10409	407.858	1.07229e-90	2.50211e-87
8	34980584	573060	LOC573060	+	7857	1828	2.51242	4.77437	407.639	1.19717e-90	2.76281e-87
6	59793969	30116	ddx3xb	+	38831	17604	4.76357	1.4377	407.596	1.22303e-90	2.79181e-87
11	43792116	415213	ralbb	+	-51166	2755	-5.79321	1.64567	405.464	3.5613e-90	8.042e-87
22	29030796	799294	cbx6a	-	-52259	5350	2.99436	4.41726	403.95	7.60426e-90	1.6989e-86
6	13960961	100033676	mir153b	+	19984	148	-6.36298	1.35936	399.306	7.7975e-89	1.72373e-85
10	38149972	100216527	mir99-2	-	75581	80	8.20096	0.773812	399.206	8.19755e-89	1.79329e-85
8	22580901	333999	porcnl	-	22337	14275	5.22284	1.37506	398.62	1.10008e-88	2.35946e-85
25	2168374	557714	pparab	+	60965	24774	9.24447	2.05469	398.618	1.10103e-88	2.35946e-85
1	12897641	259186	pcdh10a	+	-134180	30000	5.45762	1.79453	397.936	1.54958e-88	3.28714e-85
6	59794012	30116	ddx3xb	+	38788	17604	4.90837	1.43642	396.219	3.66378e-88	7.69427e-85
21	34414384	557181	alg13	-	152600	28287	5.72104	1.03862	395.788	4.54881e-88	9.45832e-85
15	17261737	503600	cltcb	+	24252	54209	-7.26732	1.85381	394.429	8.98654e-88	1.85025e-84
22	18349701	405852	gatad2ab	+	-30026	63471	5.57409	1.3754	394.079	1.07119e-87	2.18408e-84
6	8119265	30104	klf1	+	10281	11393	-6.78595	1.28994	393.741	1.26888e-87	2.56228e-84
20	50348221	569213	tmem121ab	-	108815	954	5.04855	2.06256	392.651	2.19124e-87	4.38267e-84
15	7896866	571698	cadm2b	+	-184909	439415	6.8835	1.12236	392.303	2.60902e-87	5.16904e-84
10	38149944	100216527	mir99-2	-	75553	80	7.83223	0.77815	392.278	2.64224e-87	5.18593e-84
18	14808566	560413	mtss1la	-	-28296	64389	5.95972	1.41958	391.072	4.83506e-87	9.40191e-84
18	48793884	100329171	bmp16	+	130	14694	7.86024	1.53142	390.421	6.70372e-87	1.2916e-83
25	21348545	445087	tmem60	-	67961	3107	-7.56657	1.32664	388.743	1.55389e-86	2.96664e-83
10	13613614	368438	cntfr	-	-159233	312718	4.81284	1.79643	388.218	2.02191e-86	3.8254e-83
15	39621008	30769	robo1	-	17779	325577	4.8265	2.09714	387.337	3.14556e-86	5.89818e-83
1	59491855	402928	sp6	+	46900	1142	2.8992	4.0515	386.757	4.20544e-86	7.81576e-83
10	38149986	100216527	mir99-2	-	75595	80	8.44016	0.773423	386.172	5.63873e-86	1.03876e-82
20	41899382	555548	pln	-	-27112	15650	4.18597	1.8153	386.113	5.8092e-86	1.06086e-82
23	3414607	30210	mafba	-	5467	3476	-6.05123	1.39465	385.441	8.13597e-86	1.47295e-82
11	7559932	406676	adgrl4	-	149618	27102	4.5353	1.67338	384.368	1.39292e-85	2.50022e-82
24	17139143	560360	pip4k2aa	+	-69723	54782	-4.76078	2.23298	383.565	2.08313e-85	3.70743e-82
3	12945682	767790	pdgfab	-	-24736	45077	5.07332	1.02125	383.019	2.73896e-85	4.83367e-82
6	37091883	445374	negr1	+	-148899	221434	3.87804	2.44257	382.719	3.18488e-85	5.57377e-82
21	34414442	557181	alg13	-	152658	28287	4.48757	2.14072	382.499	3.5559e-85	6.17166e-82
9	33974809	100628950	mir222	-	53238	108	5.67746	1.20129	381.273	6.57343e-85	1.13154e-81
17	53459664	677757	mycbp	-	19452	1417	1.54916	6.73723	381.084	7.22771e-85	1.23405e-81
13	3035564	559418	pkdcca	-	-119680	46181	-6.8905	1.42973	379.571	1.54304e-84	2.61332e-81
4	13771979	541474	cntn1b	+	-38141	22874	5.24916	1.81624	379.535	1.57096e-84	2.63932e-81
1	24077175	117234	mab21l2	+	-889	1813	-5.86398	0.711919	378.153	3.14105e-84	5.23531e-81
7	43274568	30461	cdh11	-	-512893	26273	4.08972	1.69272	377.485	4.38993e-84	7.25925e-81
22	9247071	568759	cacna2d2b	+	225743	40246	-7.80372	1.02047	377.026	5.52747e-84	9.06889e-81
22	30318827	30485	mxi1	+	11736	27969	5.44499	0.845273	376.96	5.71269e-84	9.30012e-81
6	2351336	570960	pbx1b	+	-79904	123377	4.4239	1.58276	376.438	7.42275e-84	1.19911e-80
24	20310012	100126011	map3k22	-	-10468	91240	-9.94541	0.816333	376.412	7.51741e-84	1.20513e-80
9	55243055	560294	tbl1x	-	114216	35761	-6.47533	1.83152	375.745	1.05042e-83	1.6689e-80
22	18349762	405852	gatad2ab	+	-30087	63471	4.837	1.37446	375.733	1.05693e-83	1.6689e-80
24	3791785	558075	wdr37	+	-312823	48336	5.19243	1.91243	375.537	1.16577e-83	1.82703e-80
25	2168393	557714	pparab	+	60946	24774	8.69208	2.05476	375.31	1.30625e-83	2.03203e-80
7	73991829	335628	cldnd1a	+	141938	2165	6.31245	1.09266	374.92	1.58812e-83	2.45235e-80
6	8119171	30104	klf1	+	10375	11393	-5.55382	1.31223	374.651	1.81763e-83	2.78626e-80
25	2168434	557714	pparab	+	60905	24774	8.58585	2.05394	374.373	2.08958e-83	3.17994e-80
7	27099521	415169	rps13	+	-58155	2638	5.3292	1.65241	372.821	4.54933e-83	6.87339e-80
3	57220565	798075	fscn2a	+	13528	22983	5.6853	1.54139	372.681	4.88051e-83	7.32107e-80
11	7559921	406676	adgrl4	-	149607	27102	4.72212	1.67314	372.532	5.25906e-83	7.83297e-80
24	20310034	100126011	map3k22	-	-10446	91240	-9.79433	0.818619	372.241	6.08371e-83	8.99742e-80
1	24077040	117234	mab21l2	+	-754	1813	-5.851	1.18332	371.792	7.6208e-83	1.11919e-79
13	3035549	559418	pkdcca	-	-119695	46181	-5.59622	1.43024	371.647	8.19759e-83	1.19553e-79
5	42593239	100310757	mir2185-1	+	66537	95	5.19432	2.39569	371.024	1.12e-82	1.62214e-79
9	33890736	100628646	mir221	-	-30288	93	7.98117	1.80455	370.87	1.21019e-82	1.74076e-79
15	39621028	30769	robo1	-	17799	325577	4.74479	2.09878	369.998	1.8738e-82	2.67697e-79
20	49499407	541516	naa20	-	382006	11973	-5.94124	1.11917	369.552	2.3427e-82	3.32424e-79
25	2168380	557714	pparab	+	60959	24774	8.24333	2.05337	369.307	2.64863e-82	3.73313e-79
12	4835363	100002189	ghrhr2	+	10085	9108	-4.91541	1.67262	369.172	2.83465e-82	3.96868e-79
20	48528348	402941	insm1a	-	42994	2431	-6.23538	1.4726	368.846	3.33761e-82	4.64191e-79
22	18349687	405852	gatad2ab	+	-30012	63471	5.76647	1.37394	367.975	5.16494e-82	7.13608e-79
11	43792139	415213	ralbb	+	-51189	2755	-7.39	1.64393	366.601	1.02883e-81	1.41218e-78
10	38149940	100216527	mir99-2	-	75549	80	7.70989	0.779549	366.395	1.1404e-81	1.55515e-78
6	35621301	569746	brinp3a.1	-	-117535	62963	6.85804	1.19987	366.365	1.15774e-81	1.56862e-78
9	26228985	30219	efnb2a	+	-125171	19893	4.39925	2.04951	366.318	1.18542e-81	1.59583e-78
7	9314795	735249	selenos	+	-6189	14017	-9.96514	0.0398663	365.661	1.64756e-81	2.20384e-78
16	614651	394032	irx2a	-	51477	4482	-4.86026	2.3066	365.433	1.84722e-81	2.45526e-78
22	1275708	100005958	si:ch73-138e16.2	+	972	5667	-6.63685	1.04	364.915	2.39595e-81	3.16459e-78
6	13960984	100033676	mir153b	+	19961	148	-7.20432	1.35946	364.801	2.53609e-81	3.32876e-78
10	10210513	558120	urm1	+	102511	13004	6.06929	1.29001	363.661	4.49257e-81	5.86012e-78
3	19870979	751645	rnd2	-	-28775	48818	4.22157	3.08908	363.269	5.46624e-81	7.08617e-78
20	49499405	541516	naa20	-	382004	11973	-6.02888	1.11857	362.945	6.43088e-81	8.28554e-78
2	24536896	492647	angptl4	+	-135	5762	5.97627	1.12791	360.864	1.82606e-80	2.33834e-77
13	22375570	571624	opn4a	+	45581	42972	-5.15315	1.67629	359.693	3.28414e-80	4.18e-77
20	45326225	568195	napbb	-	-334824	17227	4.34179	2.02556	359.672	3.31947e-80	4.19951e-77
25	21348535	445087	tmem60	-	67951	3107	-6.98429	1.32686	359.628	3.39325e-80	4.26714e-77
1	12897674	259186	pcdh10a	+	-134213	30000	5.79968	1.79406	359.331	3.93762e-80	4.92223e-77
22	547576	449996	ccnd3	-	-172	10033	-7.12254	1.3906	358.559	5.79764e-80	7.20447e-77
10	38149980	100216527	mir99-2	-	75589	80	7.38963	0.774935	357.965	7.81221e-80	9.65079e-77
23	37023157	553648	ints11	-	-62802	23653	-6.70788	0.561391	355.943	2.15293e-79	2.64407e-76
13	46916546	445392	fbxo5	+	25384	13226	-7.09221	1.21885	355.862	2.24216e-79	2.73764e-76
23	32873831	100033772	mir205	+	416442	89	3.72427	3.3311	355.398	2.82926e-79	3.4345e-76
7	73991827	335628	cldnd1a	+	141940	2165	7.64875	1.09661	354.682	4.05115e-79	4.88952e-76
19	14190948	30399	tbxta	-	-644	4053	-4.7911	1.53016	353.765	6.41577e-79	7.69925e-76
9	33974828	100628950	mir222	-	53257	108	5.95997	1.20113	353.572	7.06852e-79	8.43439e-76
11	26040034	790937	kaznb	-	-725	158143	6.88002	1.30281	353.488	7.37228e-79	8.74715e-76
1	17374044	406172	fat1a	+	2878	145792	7.75326	1.47059	353.282	8.1725e-79	9.64213e-76
12	42784076	567751	ebf3a	+	-347636	141073	5.20095	1.34455	352.707	1.09057e-78	1.27949e-75
4	75411	100003877	lrp6	+	-802	25399	8.62073	1.10164	352.338	1.31231e-78	1.5311e-75
2	21951942	569666	tox	+	31007	122307	-4.49123	1.61362	352.31	1.33062e-78	1.54388e-75
1	24076999	117234	mab21l2	+	-713	1813	-5.58501	1.18438	351.878	1.65245e-78	1.90675e-75
19	8492546	393569	efna1a	+	-10744	22040	4.54771	2.31256	351.519	1.9783e-78	2.27028e-75
22	1275674	100005958	si:ch73-138e16.2	+	1006	5667	-5.30363	1.03901	350.958	2.62125e-78	2.99177e-75
5	26590469	445324	tango2	+	96173	35235	-6.73631	2.32639	350.699	2.98542e-78	3.389e-75
4	76666352	798290	ms4a17a.2	+	4624	18118	4.09549	2.86848	350.604	3.13049e-78	3.53457e-75
22	11670613	541441	mettl21a	-	8893	4582	-3.80484	2.21288	350.227	3.78176e-78	4.24708e-75
5	26590461	445324	tango2	+	96181	35235	-5.18931	2.32682	349.571	5.25435e-78	5.86948e-75
13	17530461	324913	znf503	+	-61995	2579	5.22895	1.91448	349.403	5.71597e-78	6.35135e-75
1	24077121	117234	mab21l2	+	-835	1813	-6.58157	1.50145	349.274	6.09756e-78	6.7397e-75
13	34054039	558864	flrt3	-	231488	10713	5.56802	1.22628	348.546	8.78542e-78	9.65977e-75
8	27689728	556024	mov10b.1	-	2633	27852	-7.14077	0.897398	348.436	9.28314e-78	1.01539e-74
20	16322410	338247	echdc2	-	99283	18046	2.95382	4.07132	348.163	1.0648e-77	1.15864e-74
7	9314800	735249	selenos	+	-6194	14017	-9.8031	0.0404959	347.708	1.33758e-77	1.44795e-74
3	57220521	798075	fscn2a	+	13572	22983	5.12684	1.53974	347.221	1.70708e-77	1.83848e-74
16	614712	394032	irx2a	-	51538	4482	-4.87373	2.30885	347.103	1.81183e-77	1.94133e-74
9	15313386	100005469	fn1a	-	-111300	62386	4.8494	1.14821	346.705	2.21174e-77	2.35779e-74
22	18349699	405852	gatad2ab	+	-30024	63471	5.21942	1.37605	346.319	2.68411e-77	2.8469e-74
11	9563790	100002610	nlgn1	-	-384697	384334	4.86863	1.59988	346.303	2.70548e-77	2.85515e-74
6	8119272	30104	klf1	+	10274	11393	-5.74138	1.27174	345.877	3.35002e-77	3.51767e-74
8	22580862	333999	porcnl	-	22298	14275	5.37057	1.37185	345.601	3.84672e-77	4.01913e-74
10	13613581	368438	cntfr	-	-159266	312718	4.87013	1.78962	345.333	4.40087e-77	4.57535e-74
10	30189315	678534	ntm	+	-225748	626348	-6.3635	1.65709	344.445	6.86747e-77	7.10459e-74
8	11919526	393633	med27	-	-68539	103395	6.20432	1.02209	344.326	7.28905e-77	7.50376e-74
7	73991815	335628	cldnd1a	+	141952	2165	8.46611	1.09543	343.973	8.70038e-77	8.91297e-74
8	48103605	567448	mfn2	+	-205871	51171	4.75605	1.44922	343.432	1.1413e-76	1.16351e-73
20	41899374	555548	pln	-	-27120	15650	4.70984	1.81542	343.131	1.32727e-76	1.34656e-73
4	75475	100003877	lrp6	+	-866	25399	9.3498	1.10155	343.035	1.39275e-76	1.4039e-73
11	43792076	415213	ralbb	+	-51126	2755	-5.73238	1.6463	343.022	1.40169e-76	1.4039e-73
2	30658577	558069	ctnnd2b	-	-35165	139496	5.1623	1.45159	343.019	1.40384e-76	1.4039e-73
1	40354315	336637	zgc:56493	+	-90619	6861	7.76446	1.6422	342.633	1.70432e-76	1.69631e-73
5	42066106	373879	p2rx5	+	31500	23321	5.63816	1.28505	341.961	2.38677e-76	2.36435e-73
7	9314832	735249	selenos	+	-6226	14017	-9.43643	0.04198	341.155	3.57568e-76	3.52547e-73
22	11141499	402921	bcor	+	2654	56086	-7.37418	1.21131	340.689	4.51582e-76	4.4316e-73
7	9314778	735249	selenos	+	-6172	14017	-9.78872	0.0391196	340.435	5.12994e-76	5.01085e-73
6	25345405	567134	zgc:153916	-	-39121	45103	5.6651	0.795316	340.364	5.31637e-76	5.16891e-73
25	33786165	564951	roraa	+	63547	113501	6.92258	0.96068	339.947	6.55177e-76	6.3407e-73
13	27353838	100136871	ddx43	-	-165	21352	-6.64689	1.42642	339.748	7.24169e-76	6.97624e-73
14	37382602	567278	lect2l	+	-497078	1540	4.3846	3.33597	339.194	9.56024e-76	9.16775e-73
20	49499416	541516	naa20	-	382015	11973	-5.55354	1.11846	338.902	1.1068e-75	1.05653e-72
3	26286626	327143	rhot1a	+	2355	30777	-6.15626	1.14748	338.659	1.24975e-75	1.1876e-72
5	42593210	100310757	mir2185-1	+	66566	95	5.03396	2.84094	338.217	1.56041e-75	1.47613e-72
3	26286614	327143	rhot1a	+	2367	30777	-6.4048	1.14782	338.187	1.58379e-75	1.49153e-72
16	5370089	553585	echdc1	+	-131071	11482	6.87317	1.03185	337.907	1.82258e-75	1.70874e-72
22	1275703	100005958	si:ch73-138e16.2	+	977	5667	-6.62818	1.03971	337.048	2.80401e-75	2.61719e-72
9	43883682	321689	ube2e3	+	-85780	82440	-4.91339	1.56777	335.902	4.98154e-75	4.62906e-72
6	8950297	798985	vps16	+	156766	23777	3.99302	1.48069	335.494	6.1119e-75	5.65443e-72
16	11092938	30664	gsk3ab	+	149483	49731	6.06219	0.643705	334.195	1.17252e-74	1.08e-71
21	37581781	436776	ndfip1l	-	-68549	15536	6.16033	1.21287	333.971	1.31172e-74	1.20294e-71
13	35289282	140423	jag1b	+	49900	50912	-5.66138	1.44349	333.653	1.53912e-74	1.40534e-71
24	14378799	563151	prdm14	+	72605	4700	5.38999	1.36131	333.514	1.64975e-74	1.49983e-71
22	18349752	405852	gatad2ab	+	-30077	63471	5.33781	1.37653	333.471	1.68569e-74	1.52591e-71
24	14378829	563151	prdm14	+	72575	4700	5.82372	1.36253	333.328	1.81097e-74	1.63227e-71
22	13214451	30517	ahr2	-	49721	118461	5.07929	1.77192	333.222	1.91002e-74	1.7142e-71
5	14189292	570189	npffr1l2	-	-49577	73303	3.71467	2.79059	333.033	2.09965e-74	1.87636e-71
15	32048199	566758	brca2	+	-136213	16534	4.56229	2.33153	332.918	2.22419e-74	1.97923e-71
19	27985332	550394	med10	+	-14970	3791	5.56943	1.72276	332.383	2.90893e-74	2.57764e-71
13	17530479	324913	znf503	+	-62013	2579	5.56312	1.91386	331.673	4.15379e-74	3.66526e-71
17	23581683	100310770	mir107b	+	-8553	86	4.03989	3.45811	331.572	4.36914e-74	3.83916e-71
13	16576587	568554	kcnma1a	+	-53928	363191	4.98729	1.2167	330.996	5.83171e-74	5.10296e-71
1	5817123	405901	nrp2a	-	71093	139571	4.17566	1.27965	330.023	9.50197e-74	8.28008e-71
3	46744270	394028	prkcsh	+	19768	31065	3.93917	2.71084	329.714	1.10915e-73	9.62522e-71
8	10208442	572469	pim1	+	96603	3727	4.2739	1.70315	329.684	1.12645e-73	9.73519e-71
2	21951955	569666	tox	+	30994	122307	-5.19612	1.61475	329.101	1.50833e-73	1.29821e-70
19	3135743	555593	si:ch211-80h18.1	-	11780	37113	-4.99979	1.54035	328.897	1.67139e-73	1.43268e-70
13	3035462	559418	pkdcca	-	-119782	46181	-6.09927	0.738405	328.611	1.9291e-73	1.64687e-70
23	27912064	266753	acvrl1	-	55129	21283	7.81407	1.05548	328.401	2.14283e-73	1.82191e-70
1	24077014	117234	mab21l2	+	-728	1813	-5.75648	1.18601	328.33	2.22092e-73	1.8807e-70
3	23950857	326746	cbx1a	+	109608	11117	5.40611	1.63083	327.966	2.66547e-73	2.24808e-70
20	48528299	402941	insm1a	-	42945	2431	-6.71788	1.48147	327.505	3.3586e-73	2.82134e-70
19	826248	570027	nrm	+	-10034	3046	3.60827	3.29568	326.632	5.20295e-73	4.35325e-70
12	25319153	333941	zfp36l2	-	-60831	3346	9.38028	0.592326	326.318	6.09114e-73	5.07617e-70
23	25906443	503808	pkig	+	-13426	49843	5.3886	2.0698	326.191	6.49228e-73	5.38908e-70
13	26199624	678650	bcl11aa	+	-346417	72018	3.81283	2.74538	326.102	6.78937e-73	5.6135e-70
10	13613643	368438	cntfr	-	-159204	312718	4.76827	1.79391	326.065	6.91435e-73	5.69441e-70
1	5276666	335098	spry2	+	-855	1769	5.04588	1.33837	325.872	7.61769e-73	6.24916e-70
17	37405684	541319	crip1	-	10192	10528	6.59462	1.24467	325.76	8.06092e-73	6.58703e-70
7	73991851	335628	cldnd1a	+	141916	2165	6.80925	1.10186	325.705	8.28551e-73	6.74431e-70
13	27353809	100136871	ddx43	-	-194	21352	-5.74203	1.44075	325.493	9.21168e-73	7.46925e-70
4	75461	100003877	lrp6	+	-852	25399	8.84776	1.10159	325.425	9.53493e-73	7.70162e-70
2	24390907	563016	zgc:154006	-	-11435	15889	6.87951	1.38465	325.191	1.07212e-72	8.62665e-70
11	39395394	30123	wnt4	-	192479	35070	4.96892	1.22337	324.079	1.87287e-72	1.50122e-69
13	40243093	641500	zgc:123010	-	-39677	35392	5.24366	1.30331	323.801	2.15226e-72	1.71861e-69
15	39621096	30769	robo1	-	17867	325577	5.39643	2.09393	323.782	2.17352e-72	1.72901e-69
23	46114557	406561	ddah1	-	73946	25296	4.01688	1.7983	323.712	2.2514e-72	1.78421e-69
22	11670561	541441	mettl21a	-	8841	4582	-4.04322	2.21276	323.424	2.60017e-72	2.05286e-69
25	30978075	100033730	mir135a	-	-66132	98	4.83208	1.34552	322.748	3.65052e-72	2.87132e-69
16	7107861	338246	bmper	+	46437	41380	4.10306	1.05864	322.289	4.59481e-72	3.60056e-69
2	21951966	569666	tox	+	30983	122307	-5.81918	1.61433	322.192	4.82396e-72	3.76607e-69
1	24077008	117234	mab21l2	+	-722	1813	-4.90991	1.18646	322.126	4.98746e-72	3.8793e-69
22	17100320	557221	frem1b	+	20330	70751	4.9106	1.45444	322.085	5.08922e-72	3.94385e-69
8	3915929	393838	mtmr3	-	-115192	98329	4.61012	1.79819	321.813	5.83497e-72	4.50513e-69
16	5370091	553585	echdc1	+	-131073	11482	6.98217	1.03016	320.698	1.02082e-71	7.8528e-69
15	37079784	557315	kirrel3l	+	-138293	75841	5.02253	1.57286	320.663	1.03885e-71	7.96235e-69
19	14190983	30399	tbxta	-	-609	4053	-5.87962	1.5305	320.215	1.3007e-71	9.93305e-69
2	6883563	550519	rgs5b	+	2289	3268	5.39286	1.74674	320.171	1.32919e-71	1.00925e-68
3	21117460	404620	cdipt	-	-19825	11993	3.80775	1.96339	320.168	1.33119e-71	1.00925e-68
25	33877919	564951	roraa	+	-28207	113501	5.33415	1.55788	320.14	1.34994e-71	1.01978e-68
18	49980779	724012	mob2b	+	-11211	70595	-5.82984	1.40278	319.391	1.96553e-71	1.47949e-68
13	46092483	406407	marcksl1a	+	85023	3005	8.52763	0.820445	319.008	2.38202e-71	1.78659e-68
3	31565682	393631	ccdc43	+	34922	4725	4.85418	1.80826	318.777	2.67532e-71	1.99944e-68
21	34414348	557181	alg13	-	152564	28287	4.51673	1.04013	318.187	3.59611e-71	2.67807e-68
2	40314975	64270	epha4b	+	-20662	219839	4.35176	1.94925	318.036	3.87946e-71	2.87888e-68
10	19966239	407710	xpo7	+	103939	31004	-7.63775	1.25908	317.764	4.44588e-71	3.28759e-68
4	13772000	541474	cntn1b	+	-38162	22874	5.0033	1.81571	317.697	4.5971e-71	3.38748e-68
12	12495691	30208	cmn	+	622930	45629	-5.84878	0.756615	317.578	4.87943e-71	3.58295e-68
13	17530469	324913	znf503	+	-62003	2579	5.93336	1.91453	317.388	5.36771e-71	3.92776e-68
25	1412449	571591	avpr1aa	+	137771	8147	4.29455	1.4503	317.262	5.72006e-71	4.17106e-68
19	19768156	58050	hoxa4a	+	-580	1798	-6.3106	1.7648	317.11	6.17145e-71	4.48464e-68
12	12495714	30208	cmn	+	622907	45629	-5.72163	0.75697	316.911	6.8189e-71	4.93804e-68
1	47391279	449616	bcl9	+	191	17508	5.0414	1.10233	316.731	7.46584e-71	5.38795e-68
3	26081011	100001340	si:dkeyp-69e1.8	+	-16920	6711	-6.32511	1.36697	316.273	9.39255e-71	6.7552e-68
8	19191300	405808	zgc:77486	-	-75025	10310	5.57262	3.0586	316.141	1.00346e-70	7.19237e-68
18	49980832	724012	mob2b	+	-11264	70595	-5.4698	1.40151	315.975	1.09062e-70	7.79045e-68
2	55667319	117509	klf2b	+	-2249	5752	4.97905	0.989354	315.715	1.24231e-70	8.84396e-68
25	1138198	406300	ciao2a	+	-11185	7152	-6.2165	1.29825	315.535	1.35983e-70	9.64784e-68
18	18903396	393976	arl2bp	-	28101	4235	-5.79842	1.53529	315.204	1.60552e-70	1.13526e-67
9	30720804	100126139	klf12b	+	-756	63845	7.16101	1.62298	314.834	1.93281e-70	1.36211e-67
24	20310029	100126011	map3k22	-	-10451	91240	-9.67482	0.818619	314.819	1.94708e-70	1.36758e-67
11	36758825	368725	parapinopsinb	+	18788	7461	3.23937	2.90724	314.493	2.29376e-70	1.6057e-67
25	2168445	557714	pparab	+	60894	24774	8.67164	2.05296	314.016	2.91321e-70	2.03256e-67
17	1866128	497122	xgb	-	162869	38634	4.71314	1.47869	314.002	2.9334e-70	2.03987e-67
21	19541205	794796	rai14	+	6677	60628	4.42619	1.10149	313.7	3.41344e-70	2.36585e-67
18	27154154	571486	plekha7a	+	-52652	203992	4.43153	1.75126	313.595	3.59892e-70	2.4862e-67
7	73991853	335628	cldnd1a	+	141914	2165	8.0247	1.10335	313.489	3.79484e-70	2.61295e-67
17	2290424	436685	zfyve19	-	163767	17756	3.76656	3.38636	313.212	4.35965e-70	2.99204e-67
9	46072759	568877	hdac4	-	-46	188765	10.3498	1.91449	313.139	4.52246e-70	3.09367e-67
5	36440968	798740	eda	+	-1563	59626	6.09774	1.23578	312.734	5.54252e-70	3.77915e-67
19	27735068	557902	adcy2b	-	-41581	166724	4.52989	1.50557	312.658	5.75742e-70	3.91298e-67
13	27353823	100136871	ddx43	-	-180	21352	-7.00642	1.43822	312.53	6.13844e-70	4.15847e-67
4	16081600	378746	atp2b1a	-	-42819	47701	4.76208	1.0736	311.93	8.29497e-70	5.60135e-67
19	40776976	100033722	mir489	-	-4295	104	4.36739	1.81306	311.376	1.09522e-69	7.37201e-67
18	49980841	724012	mob2b	+	-11273	70595	-6.24221	1.40138	311.276	1.1514e-69	7.72539e-67
22	9247088	568759	cacna2d2b	+	225726	40246	-8.15458	1.01965	310.596	1.61971e-69	1.08329e-66
22	18349755	405852	gatad2ab	+	-30080	63471	5.43517	1.37548	310.404	1.78362e-69	1.18913e-66
14	31605786	792983	slc9a6a	+	13196	24146	-5.62344	1.30296	310.285	1.89285e-69	1.25796e-66
3	61559723	541420	zgc:113295	+	-21643	5671	4.87264	1.84235	310.134	2.04185e-69	1.3527e-66
6	16049265	245948	gbx2	+	-18079	3100	5.7678	1.12583	309.505	2.79988e-69	1.84906e-66
24	39261692	641290	nubp2	-	75507	7826	6.74438	0.735389	309.476	2.84056e-69	1.87004e-66
4	6700344	100034546	tmem168a	+	36453	12549	4.45637	1.61616	309.394	2.95894e-69	1.94189e-66
16	11147811	30664	gsk3ab	+	94610	49731	4.4862	1.88857	309.32	3.07125e-69	2.00932e-66
23	27912100	266753	acvrl1	-	55165	21283	7.08066	1.05535	309.096	3.43702e-69	2.24163e-66
13	46092455	406407	marcksl1a	+	85051	3005	6.64481	0.821044	308.938	3.72042e-69	2.41896e-66
12	45167028	100006246	dhx32a	+	-16319	38399	4.78403	1.54403	308.705	4.18207e-69	2.71072e-66
6	48624193	394125	rhoca	-	206254	35243	5.58525	1.0458	308.67	4.25563e-69	2.74991e-66
13	42139122	447829	cdc42ep3	+	-14554	19058	5.00286	1.5608	308.443	4.7689e-69	3.07212e-66
7	25360485	324188	cyp26b1	+	-36197	24308	4.54685	1.5185	308.249	5.2561e-69	3.37562e-66
3	60516498	100003714	si:ch73-366l1.5	-	-54720	45237	6.48372	1.707	308.05	5.80924e-69	3.71949e-66
5	56737704	573084	tbx2a	-	223850	7153	4.50821	1.77194	307.947	6.11463e-69	3.90312e-66
2	21951944	569666	tox	+	31005	122307	-5.1632	1.61533	307.163	9.06067e-69	5.76613e-66
16	3898146	195821	mtf1	+	240185	28124	5.27651	1.63309	306.818	1.07733e-68	6.83529e-66
10	38149951	100216527	mir99-2	-	75560	80	8.28306	0.776915	306.339	1.37038e-68	8.66843e-66
16	5370058	553585	echdc1	+	-131040	11482	7.22865	1.03264	306.159	1.49968e-68	9.45788e-66
7	27099587	415169	rps13	+	-58221	2638	4.82163	1.65175	305.783	1.81048e-68	1.13837e-65
15	32048216	566758	brca2	+	-136230	16534	4.82971	2.32961	305.609	1.97599e-68	1.23873e-65
2	21951918	569666	tox	+	31031	122307	-6.13738	1.61403	305.577	2.00837e-68	1.25528e-65
25	30819652	100033730	mir135a	-	-224555	98	5.73442	0.325379	305.385	2.21072e-68	1.37766e-65
10	13613574	368438	cntfr	-	-159273	312718	4.75718	1.7866	305.29	2.31847e-68	1.44053e-65
21	27251269	402952	zgc:77262	-	49789	3775	6.38728	0.600994	305.273	2.33892e-68	1.44895e-65
18	6873162	324164	dnaja2b	+	-16073	12268	-7.905	1.42619	305.125	2.51862e-68	1.55568e-65
12	9795528	393876	prdm9	-	5064	8941	-5.58167	1.25589	304.845	2.89877e-68	1.78524e-65
7	28135664	280646	lmo1	-	-12648	38951	4.19735	3.35802	304.821	2.93409e-68	1.80171e-65
5	16237725	100141352	kremen1	-	-36333	122122	4.05532	1.30632	304.774	3.00378e-68	1.83913e-65
13	42665856	335838	lrrfip2	-	-8145	52797	6.17066	1.38048	304.645	3.20439e-68	1.95626e-65
17	2220151	436685	zfyve19	-	93494	17756	4.91458	1.6148	304.507	3.43513e-68	2.09104e-65
22	18349758	405852	gatad2ab	+	-30083	63471	5.26026	1.3759	304.396	3.63189e-68	2.20442e-65
21	37581747	436776	ndfip1l	-	-68583	15536	5.6891	1.21579	304.139	4.13033e-68	2.49973e-65
19	15580657	566899	foxo6b	+	-9366	49664	4.03674	1.68074	303.889	4.68347e-68	2.82635e-65
8	3915926	393838	mtmr3	-	-115195	98329	4.57794	1.79967	303.254	6.44022e-68	3.86466e-65
1	24077087	117234	mab21l2	+	-801	1813	-5.90683	1.44656	303.254	6.44083e-68	3.86466e-65
5	41826223	569291	alkbh2	-	21834	4604	4.07751	1.78566	302.733	8.36144e-68	5.00278e-65
11	44706980	406614	irf2bp2b	+	16039	3270	5.68581	1.95597	302.569	9.07791e-68	5.41603e-65
19	40776917	100033722	mir489	-	-4354	104	4.32957	1.8062	302.282	1.04869e-67	6.23894e-65
16	36625874	436717	decr1	+	122687	11596	-5.07309	1.31676	302.202	1.09158e-67	6.47578e-65
22	547625	449996	ccnd3	-	-123	10033	-5.5518	1.39062	302.117	1.13891e-67	6.73749e-65
19	7988333	100006143	si:dkey-266f7.5	+	-50212	12594	5.01321	2.54015	302.08	1.16021e-67	6.84421e-65
16	31791678	335573	ptpn6	-	34819	36789	5.58205	1.26855	301.962	1.23132e-67	7.24339e-65
6	13960990	100033676	mir153b	+	19955	148	-6.937	1.35968	301.378	1.6501e-67	9.67977e-65
2	17585709	407659	st3gal3b	-	192814	125239	5.63229	0.906302	301.343	1.67936e-67	9.82398e-65
15	7896924	571698	cadm2b	+	-184967	439415	5.84843	1.11934	300.869	2.13027e-67	1.24271e-64
19	19768100	58050	hoxa4a	+	-524	1798	-5.88223	1.7749	300.843	2.15864e-67	1.25577e-64
19	19768153	58050	hoxa4a	+	-577	1798	-6.4385	1.77099	300.708	2.30968e-67	1.33993e-64
13	27353785	100136871	ddx43	-	-218	21352	-7.25671	1.44088	300.699	2.31958e-67	1.34196e-64
7	68467443	100333211	zfhx3	-	3861	248651	-5.04283	2.00558	300.328	2.79448e-67	1.61227e-64
19	7988378	100006143	si:dkey-266f7.5	+	-50257	12594	4.74923	2.54036	300.264	2.88626e-67	1.66066e-64
15	19530569	436860	lim2.3	+	122256	6754	4.00914	2.33595	300.014	3.27097e-67	1.87686e-64
12	9795556	393876	prdm9	-	5092	8941	-6.12633	1.26117	299.983	3.32194e-67	1.90092e-64
19	28785119	336346	sox4a	-	-4290	3261	7.19422	1.05962	299.771	3.69598e-67	2.10921e-64
24	20310053	100126011	map3k22	-	-10427	91240	-8.41101	0.819281	299.749	3.73621e-67	2.12639e-64
22	11670622	541441	mettl21a	-	8902	4582	-4.52472	2.21285	299.562	4.10463e-67	2.32975e-64
10	15755489	565446	tjp2a	-	-99254	38879	-4.47247	2.64749	299.333	4.60427e-67	2.6063e-64
11	43792055	415213	ralbb	+	-51105	2755	-5.32532	1.64646	299.246	4.808e-67	2.71431e-64
4	48845550	100330526	znf1113	+	-43185	24072	-6.92023	1.16709	298.977	5.50261e-67	3.09811e-64
7	9314843	735249	selenos	+	-6237	14017	-8.47875	0.0425326	298.423	7.26697e-67	4.08056e-64
10	930670	557316	unc5c	+	-47154	224279	4.73006	1.5606	298.27	7.84843e-67	4.39531e-64
1	17374084	406172	fat1a	+	2838	145792	7.38295	1.47314	298.052	8.75287e-67	4.88878e-64
12	42780687	567751	ebf3a	+	-344247	141073	4.98073	1.09698	297.998	8.99337e-67	5.00978e-64
19	34632089	560338	elp2	-	-110351	50796	6.0664	0.9404	297.97	9.1209e-67	5.06246e-64
1	47391345	449616	bcl9	+	125	17508	4.5028	1.1248	297.967	9.13614e-67	5.06246e-64
7	26712072	324098	cd82a	+	-2824	28875	6.34596	0.439714	297.636	1.07847e-66	5.96021e-64
12	2793937	571832	ubtd1b	-	-6872	20408	3.9486	1.82316	297.595	1.10102e-66	6.06887e-64
19	30217155	406516	khdrbs1b	-	-141891	8015	5.18899	0.944097	297.569	1.11512e-66	6.13051e-64
14	21590254	568927	reep2	-	-27751	21290	-6.61698	0.463815	297.488	1.16168e-66	6.36977e-64
5	64924891	246226	ptgs1	+	-17523	39067	4.72156	1.3191	297.476	1.16859e-66	6.39099e-64
20	48234783	393942	efhc1	-	77188	15598	4.67379	1.93491	297.432	1.19461e-66	6.51631e-64
5	42767936	100885856	mir2185-3	+	-100971	95	4.64155	2.09293	296.557	1.85349e-66	1.00842e-63
7	33379343	335907	anp32a	-	29341	4376	4.11249	1.62244	295.569	3.04205e-66	1.6508e-63
1	12897658	259186	pcdh10a	+	-134197	30000	6.33098	1.79441	295.248	3.57267e-66	1.93374e-63
2	21951912	569666	tox	+	31037	122307	-5.78076	1.613	295.242	3.58463e-66	1.93523e-63
11	13568598	335206	arrdc2	+	-40162	5347	8.61107	1.02483	295.222	3.62013e-66	1.94686e-63
3	23054180	335655	gngt2a	+	38580	3375	5.09423	0.980188	295.216	3.63059e-66	1.94686e-63
25	33877925	564951	roraa	+	-28213	113501	5.50418	1.55768	295.215	3.63398e-66	1.94686e-63
7	34911784	768189	ddx28	+	51971	1898	5.09803	1.08637	295.081	3.88564e-66	2.07639e-63
22	11670599	541441	mettl21a	-	8879	4582	-4.62725	2.213	294.242	5.92055e-66	3.15576e-63
9	30720844	100126139	klf12b	+	-796	63845	6.73949	1.61835	294.2	6.04439e-66	3.21361e-63
15	17758704	553749	zgc:113279	+	89886	8289	-5.90112	1.11588	294.118	6.30065e-66	3.3414e-63
20	48234737	393942	efhc1	-	77142	15598	4.77907	1.93632	294.079	6.4242e-66	3.39833e-63
15	18064990	399661	arcn1b	-	-50546	13257	5.54919	0.868602	293.683	7.83485e-66	4.13414e-63
9	29648050	100216520	mir16c	-	-4437	136	-6.79712	0.610516	293.649	7.97212e-66	4.19603e-63
17	16565508	692291	foxn3	+	-323	169286	8.96075	1.11009	293.625	8.06654e-66	4.23255e-63
15	39823658	30769	robo1	-	3730	542276	-5.23593	0.288813	293.621	8.0818e-66	4.23255e-63
15	41985890	436703	pxylp1	+	-170187	30004	6.34352	1.16514	293.366	9.18751e-66	4.79965e-63
25	35534342	751704	spi1a	+	19200	18703	6.02065	1.03484	293.264	9.67102e-66	5.03971e-63
14	32825247	368433	inppl1b	-	840	30822	5.38879	1.39101	293.194	1.00169e-65	5.20701e-63
15	39621050	30769	robo1	-	17821	325577	4.73141	2.09834	292.962	1.12524e-65	5.83483e-63
4	11986407	562893	btbd11a	-	-20980	193964	4.25662	2.45254	292.906	1.15733e-65	5.98645e-63
5	42767920	100885856	mir2185-3	+	-100955	95	4.49622	2.09814	292.498	1.42026e-65	7.32846e-63
9	33974825	100628950	mir222	-	53254	108	6.31142	1.20032	292.49	1.42563e-65	7.3381e-63
10	10210482	558120	urm1	+	102542	13004	6.20524	1.28273	292.437	1.46434e-65	7.51893e-63
6	5199014	58057	pou4f1	+	-659061	3053	6.85777	1.50854	292.236	1.61976e-65	8.29669e-63
22	29030753	799294	cbx6a	-	-52302	5350	2.53258	4.4172	291.971	1.84984e-65	9.45212e-63
10	30189300	678534	ntm	+	-225733	626348	-5.60106	1.65811	291.662	2.16034e-65	1.10119e-62
15	33156999	246091	mab21l1	+	-86060	2261	4.69639	1.19575	291.603	2.22461e-65	1.13121e-62
17	22974792	100033525	mir456	+	-147729	85	3.55687	1.99562	291.238	2.67127e-65	1.35505e-62
15	17758720	553749	zgc:113279	+	89870	8289	-6.03016	0.46037	291.219	2.69705e-65	1.36483e-62
13	16991245	568554	kcnma1a	+	-468586	363191	4.83543	1.1847	291.028	2.96888e-65	1.49878e-62
12	25319168	333941	zfp36l2	-	-60816	3346	8.76283	0.592041	290.922	3.13093e-65	1.57679e-62
4	13771956	541474	cntn1b	+	-38118	22874	5.11575	1.81529	290.841	3.25999e-65	1.63786e-62
11	43052691	405850	foxg1b	+	61417	2143	5.82456	0.575556	290.829	3.2804e-65	1.64419e-62
12	24325466	565531	nrxn1a	+	16837	294379	8.0582	1.71498	290.747	3.41861e-65	1.70938e-62
7	8024161	100536594	cxcl8b.1	-	178619	5935	-4.22949	1.10247	290.611	3.65905e-65	1.82526e-62
1	11736081	678547	brat1	-	46583	18620	5.42564	0.808461	290.532	3.80704e-65	1.89458e-62
8	3915920	393838	mtmr3	-	-115201	98329	4.35944	1.79973	290.112	4.70077e-65	2.33381e-62
15	19530617	436860	lim2.3	+	122208	6754	4.28731	2.33609	290.101	4.72588e-65	2.34075e-62
23	27912022	266753	acvrl1	-	55087	21283	7.01902	0.438303	289.775	5.56543e-65	2.7501e-62
9	30720842	100126139	klf12b	+	-794	63845	6.76903	1.61952	289.717	5.7301e-65	2.82087e-62
2	34500523	561009	brinp2	-	16926	103527	4.36369	1.54051	289.715	5.73553e-65	2.82087e-62
3	57220504	798075	fscn2a	+	13589	22983	5.74391	1.53602	289.63	5.9863e-65	2.93733e-62
15	21917134	563791	ttc12	+	29979	34434	3.27179	2.79432	289.583	6.13026e-65	3.00096e-62
18	27154157	571486	plekha7a	+	-52655	203992	4.58008	1.74715	289.564	6.18668e-65	3.02153e-62
17	16565506	692291	foxn3	+	-321	169286	8.3459	1.10988	289.404	6.70636e-65	3.26774e-62
6	33529515	557512	tmem69	-	-349146	3528	6.38403	1.05068	289.224	7.33922e-65	3.56783e-62
10	10210516	558120	urm1	+	102508	13004	5.55235	1.28751	289.15	7.61809e-65	3.69353e-62
19	14190958	30399	tbxta	-	-634	4053	-5.42497	1.53084	289.146	7.63297e-65	3.69353e-62
4	22954313	564112	magi2a	-	-128874	327723	5.08274	1.07017	289.098	7.81889e-65	3.7748e-62
9	29650070	100216520	mir16c	-	-2417	136	-7.0105	0.424847	289.066	7.94483e-65	3.8268e-62
14	9283424	445507	asb12b	-	2192	15318	-3.80506	2.60525	288.736	9.37313e-65	4.50444e-62
16	43544724	571418	oxr1a	-	88	127173	8.00627	0.753964	288.628	9.89605e-65	4.74488e-62
24	41405985	393702	rheb	-	71368	17905	-5.96736	1.4996	288.515	1.04767e-64	5.01185e-62
5	69216065	791612	mat2ab	-	3881	15218	4.7881	1.68514	288.465	1.07407e-64	5.12647e-62
16	614726	394032	irx2a	-	51552	4482	-4.86946	2.30845	288.214	1.21826e-64	5.80149e-62
19	10518895	793537	si:dkey-211g8.1	+	17198	1890	4.61647	1.24435	287.726	1.55594e-64	7.39279e-62
5	64924913	246226	ptgs1	+	-17545	39067	4.68096	1.31904	287.577	1.67683e-64	7.9492e-62
8	34980523	573060	LOC573060	+	7918	1828	2.56274	4.78089	287.503	1.74033e-64	8.23165e-62
9	46072796	568877	hdac4	-	-9	188765	10.7937	1.91559	287.233	1.99237e-64	9.40258e-62
7	9314819	735249	selenos	+	-6213	14017	-8.25161	0.0420722	287.09	2.1416e-64	1.00842e-61
2	6883605	550519	rgs5b	+	2247	3268	6.08447	1.74689	286.877	2.38252e-64	1.11935e-61
16	5370038	553585	echdc1	+	-131020	11482	6.38744	1.02633	286.791	2.48744e-64	1.16604e-61
24	39032705	325402	atp6v0cb	+	125578	17468	-5.26255	1.57863	286.717	2.58127e-64	1.20733e-61
11	42124201	561947	si:ch211-193l2.6	+	-110193	3238	-5.01988	1.59636	286.707	2.59497e-64	1.21104e-61
19	48391180	799904	si:ch73-359m17.2	-	-227	8445	-5.45917	1.92587	286.68	2.62984e-64	1.22459e-61
7	31069652	541341	terb2	-	137553	2407	4.81147	1.76089	286.658	2.65918e-64	1.23551e-61
3	26286620	327143	rhot1a	+	2361	30777	-6.4142	1.14751	286.436	2.97299e-64	1.37827e-61
9	1937856	30349	hoxd3a	-	-1234	2039	-5.5975	0.855042	286.21	3.32933e-64	1.54006e-61
14	37382696	567278	lect2l	+	-497172	1540	4.0254	3.34343	286.064	3.58286e-64	1.6537e-61
22	110277	405894	prkar2ab	+	-119	20541	-4.88246	1.38838	285.926	3.83886e-64	1.76797e-61
19	34632091	560338	elp2	-	-110349	50796	6.58884	0.940785	285.894	3.90194e-64	1.79309e-61
16	48884620	569354	brd2b	+	-170542	11309	-5.5132	1.27192	285.823	4.04317e-64	1.85393e-61
25	33786120	564951	roraa	+	63592	113501	6.6752	0.962164	285.542	4.65551e-64	2.12956e-61
25	2168388	557714	pparab	+	60951	24774	7.66554	2.05508	285.538	4.66455e-64	2.12956e-61
25	2300386	368329	cdkn1bb	+	-18003	4805	-4.94771	1.82761	285.357	5.10796e-64	2.32693e-61
10	201928	436987	psmg1	-	-8775	3708	7.23284	0.527106	285.272	5.33166e-64	2.42358e-61
3	26080951	100001340	si:dkeyp-69e1.8	+	-16860	6711	-5.95495	1.37827	284.993	6.13298e-64	2.78182e-61
23	23542691	565373	agrn	+	-56833	426622	5.55294	1.78769	284.958	6.24007e-64	2.82429e-61
16	1451815	260351	sim1a	-	-51208	32606	7.02461	0.812513	284.903	6.41429e-64	2.8969e-61
3	23950844	326746	cbx1a	+	109621	11117	5.38683	1.63179	284.837	6.63205e-64	2.98882e-61
22	547649	449996	ccnd3	-	-99	10033	-7.28197	1.39053	284.651	7.28025e-64	3.27391e-61
12	4835372	100002189	ghrhr2	+	10076	9108	-4.94025	1.67146	284.201	9.12285e-64	4.09376e-61
19	3135728	555593	si:ch211-80h18.1	-	11765	37113	-4.75832	1.54047	284.178	9.23136e-64	4.13362e-61
16	8716031	497312	cobl	-	52534	132081	6.2507	1.07919	284.102	9.58624e-64	4.2834e-61
6	25404496	567134	zgc:153916	-	19914	69799	4.7422	1.03879	284.078	9.70245e-64	4.32612e-61
25	6712096	100001421	snx33	+	-261060	30154	4.42429	1.25033	283.81	1.10996e-63	4.93858e-61
11	7572132	406676	adgrl4	-	161818	27102	3.92405	1.64334	283.629	1.2156e-63	5.39719e-61
6	13960975	100033676	mir153b	+	19970	148	-6.94113	1.35931	283.566	1.25475e-63	5.55926e-61
23	36134613	30345	hoxc4a	+	-3558	1988	-6.35227	1.18637	283.391	1.36998e-63	6.05703e-61
3	61559633	541420	zgc:113295	+	-21553	5671	4.94886	1.84525	283.336	1.40821e-63	6.21295e-61
11	23962458	30726	cntn2	+	-29442	55243	4.38138	1.09162	283.299	1.43459e-63	6.31607e-61
7	24980831	402934	rcor2	-	-13671	14670	5.65215	1.17557	283.191	1.51436e-63	6.65334e-61
15	18064950	399661	arcn1b	-	-50586	13257	5.83282	0.869786	282.771	1.86998e-63	8.18619e-61
10	42628382	567905	fgfr1b	+	-38675	71739	4.62736	1.37966	282.769	1.87105e-63	8.18619e-61
8	6039357	564423	vsig8b	+	542596	27336	4.74465	1.91494	282.67	1.96676e-63	8.58706e-61
11	16260759	560478	slc25a26	+	-43824	107641	4.45325	1.42663	282.566	2.07204e-63	9.02793e-61
22	11141530	402921	bcor	+	2623	56086	-6.60754	1.21041	282.283	2.38831e-63	1.03844e-60
6	25345408	567134	zgc:153916	-	-39118	45103	5.42228	0.795373	282.032	2.70838e-63	1.17518e-60
23	23542755	565373	agrn	+	-56897	426622	5.45296	1.78621	281.908	2.88346e-63	1.24856e-60
22	157920	768160	fblim1	-	-6999	6808	3.94429	2.45397	281.865	2.94568e-63	1.27288e-60
19	38659978	321212	col9a2	+	-237919	45606	6.65444	0.780893	281.694	3.21006e-63	1.38427e-60
5	62979202	560100	adora2b	-	177809	19816	5.01458	0.642411	281.68	3.2329e-63	1.39127e-60
12	48590530	100037390	cyp4f3	-	10487	20566	7.14465	1.07783	281.649	3.28279e-63	1.40985e-60
7	27099605	415169	rps13	+	-58239	2638	4.57574	1.64574	281.616	3.33715e-63	1.43027e-60
18	6873229	324164	dnaja2b	+	-16140	12268	-6.01838	1.42525	281.582	3.39511e-63	1.45215e-60
4	76558449	550363	ms4a17a.11	+	17136	12753	-6.11794	1.3202	281.471	3.58925e-63	1.53091e-60
2	40314944	64270	epha4b	+	-20631	219839	4.24984	1.94714	281.469	3.59384e-63	1.53091e-60
23	25906371	503808	pkig	+	-13354	49843	5.71903	2.07096	281.39	3.73867e-63	1.58938e-60
22	13214461	30517	ahr2	-	49731	118461	5.62454	1.77201	280.807	5.0077e-63	2.12457e-60
21	29158287	436707	havcr1	-	48116	7780	-5.50162	0.731307	280.775	5.08902e-63	2.15472e-60
23	36361348	57970	copz1	+	-20828	13587	4.89401	1.2472	280.731	5.20485e-63	2.19933e-60
3	23745074	30338	hoxb2a	+	7076	2680	-5.36358	1.22045	280.624	5.48994e-63	2.31513e-60
7	9314857	735249	selenos	+	-6251	14017	-10.1565	0.0425326	280.606	5.5393e-63	2.33127e-60
13	3517551	550328	prkn	-	1122	161535	4.93115	1.04233	280.451	5.98938e-63	2.51565e-60
8	3915867	393838	mtmr3	-	-115254	98329	4.69988	1.80323	280.369	6.23964e-63	2.61553e-60
8	3915915	393838	mtmr3	-	-115206	98329	4.50271	1.80474	280.203	6.78266e-63	2.83749e-60
17	29099609	30274	foxg1a	-	-19728	2311	4.46424	1.80109	280.169	6.90016e-63	2.8809e-60
6	13960951	100033676	mir153b	+	19994	148	-6.16122	1.35904	280.026	7.41061e-63	3.08788e-60
24	20310081	100126011	map3k22	-	-10399	91240	-10.2701	0.817822	279.947	7.71226e-63	3.20722e-60
4	8413092	30105	wnt5b	+	119082	133296	4.95434	0.662418	279.942	7.73168e-63	3.20894e-60
13	35289287	140423	jag1b	+	49895	50912	-5.1358	1.44303	279.919	7.82172e-63	3.2399e-60
1	24077091	117234	mab21l2	+	-805	1813	-5.31097	1.49963	279.647	8.96305e-63	3.70536e-60
9	30720826	100126139	klf12b	+	-778	63845	6.31952	1.62261	279.599	9.18432e-63	3.78937e-60
25	11597321	100148845	mespbb	-	570516	1004	4.35512	1.55841	279.556	9.38526e-63	3.86469e-60
23	36361384	57970	copz1	+	-20864	13587	4.6972	1.24579	279.408	1.01057e-62	4.15323e-60
22	547630	449996	ccnd3	-	-118	10033	-6.70477	1.39165	278.609	1.5093e-62	6.19076e-60
14	22326332	564924	atp7a	+	74164	38672	4.69951	1.37624	278.414	1.66422e-62	6.81291e-60
10	15755442	565446	tjp2a	-	-99301	38879	-4.78254	2.64546	278.394	1.68076e-62	6.86723e-60
22	16958772	556665	nfia	-	-38703	158005	4.82145	1.2688	278.359	1.71108e-62	6.97751e-60
8	10208454	572469	pim1	+	96591	3727	4.19099	1.70331	278.295	1.767e-62	7.19158e-60
22	547572	449996	ccnd3	-	-176	10033	-5.66807	1.39017	278.2	1.85324e-62	7.52799e-60
11	23962436	30726	cntn2	+	-29420	55243	4.12505	1.09044	278.064	1.98328e-62	8.04067e-60
13	17530467	324913	znf503	+	-62001	2579	6.0061	1.91414	278.013	2.03516e-62	8.23512e-60
22	17725235	373089	tjp3	-	36367	31268	4.5937	1.51087	277.987	2.06199e-62	8.32761e-60
9	46072744	568877	hdac4	-	-61	188765	10.2209	1.91579	277.951	2.09913e-62	8.46137e-60
16	36625918	436717	decr1	+	122643	11596	-6.12602	1.25689	277.915	2.13791e-62	8.60117e-60
17	27323862	246093	id3	-	50573	1891	3.99257	2.8801	277.701	2.37952e-62	9.55487e-60
16	906457	403019	irx1a	+	-92838	4157	4.24145	1.98557	277.617	2.48219e-62	9.94814e-60
16	614691	394032	irx2a	-	51517	4482	-5.03674	2.30946	277.369	2.8114e-62	1.12461e-59
5	14060727	570189	npffr1l2	-	-178142	73303	3.15645	2.86143	277.3	2.91045e-62	1.16125e-59
20	14847941	100033767	mir199-3a	+	27519	87	6.56636	1.19472	277.297	2.91454e-62	1.16125e-59
7	9314821	735249	selenos	+	-6215	14017	-8.11578	0.0425326	277.294	2.91959e-62	1.16125e-59
17	1866172	497122	xgb	-	162913	38634	5.00451	1.47564	277.272	2.95238e-62	1.17207e-59
6	33529485	557512	tmem69	-	-349176	3528	5.97987	1.05056	277.156	3.1283e-62	1.23957e-59
19	3135736	555593	si:ch211-80h18.1	-	11773	37113	-4.43728	1.53851	277.025	3.34154e-62	1.32157e-59
12	42784010	567751	ebf3a	+	-347570	141073	5.39432	1.3462	276.396	4.58018e-62	1.80804e-59
19	12063667	557995	rnf19a	-	-14916	47752	4.65085	1.2909	276.353	4.68221e-62	1.84485e-59
13	3035469	559418	pkdcca	-	-119775	46181	-5.16177	0.739603	276.309	4.78589e-62	1.88217e-59
18	18903403	393976	arl2bp	-	28108	4235	-4.68536	1.53511	276.295	4.81873e-62	1.89155e-59
15	17758684	553749	zgc:113279	+	89906	8289	-5.11307	1.11841	276.192	5.07617e-62	1.98888e-59
21	20664357	406507	gadd45gb.1	+	50683	1522	4.31243	1.93544	276.166	5.14069e-62	2.01041e-59
23	25906401	503808	pkig	+	-13384	49843	5.80397	2.07164	276.061	5.42123e-62	2.11619e-59
17	29099542	30274	foxg1a	-	-19795	2311	4.58498	1.80271	276.054	5.43968e-62	2.11808e-59
3	57220536	798075	fscn2a	+	13557	22983	4.76545	1.53959	276.051	5.44625e-62	2.11808e-59
8	28157238	327415	kcnd3	+	-91164	166731	5.20752	1.4271	275.783	6.23169e-62	2.41906e-59
9	46072791	568877	hdac4	-	-14	188765	10.2462	1.91556	275.598	6.83656e-62	2.64896e-59
1	37320664	564207	fam193a	+	-8084	49667	4.5113	0.984943	275.594	6.85125e-62	2.64977e-59
10	39001	393308	riox2	+	-15907	5108	9.60502	0.0697227	275.497	7.19268e-62	2.77671e-59
15	7896870	571698	cadm2b	+	-184913	439415	6.48078	1.1234	275.432	7.43101e-62	2.86345e-59
9	42413628	445508	calcrla	-	-4838	57772	-6.54819	1.8411	275.398	7.55889e-62	2.90739e-59
4	48845514	100330526	znf1113	+	-43149	24072	-6.22711	1.16897	275.338	7.7911e-62	2.99123e-59
10	16864461	394006	stoml2	-	-3880	11141	-7.23706	0.476021	275.23	8.22351e-62	3.15148e-59
17	4379335	405867	crls1	+	-10450	17200	-4.87545	0.667944	275.194	8.37233e-62	3.20267e-59
19	48391211	799904	si:ch73-359m17.2	-	-196	8445	-5.14728	1.94713	274.338	1.28698e-61	4.91414e-59
9	29648096	100216520	mir16c	-	-4391	136	-6.67149	0.610049	273.931	1.5779e-61	6.01127e-59
23	28629318	30634	l1cama	+	-46523	102371	4.71416	1.7491	273.929	1.58004e-61	6.01127e-59
19	4100250	555053	fhl3b	-	-18125	28882	4.56143	1.60624	273.688	1.7832e-61	6.77194e-59
19	48391376	799904	si:ch73-359m17.2	-	-31	8445	-4.3534	1.17639	273.635	1.83104e-61	6.94105e-59
17	50870077	415153	stxbp6	+	-71593	42800	4.27755	0.871273	273.06	2.443e-61	9.24416e-59
19	5106830	192309	tpi1a	-	3593	9008	3.80128	2.84529	273.023	2.48946e-61	9.40303e-59
16	8716048	497312	cobl	-	52551	132081	5.81807	1.08222	272.779	2.81384e-61	1.06092e-58
20	9485451	406721	rad51b	+	-10565	91974	8.81157	1.07798	272.605	3.07083e-61	1.15574e-58
4	48845531	100330526	znf1113	+	-43166	24072	-6.29745	1.16794	272.558	3.14424e-61	1.18125e-58
15	24716929	445234	crk	+	20670	5489	5.55224	0.464274	272.542	3.16905e-61	1.18844e-58
12	38227160	436759	rpl38	+	329331	4806	4.43631	1.31508	272.518	3.20768e-61	1.20079e-58
14	1816509	102725540	trpc7b	+	-97152	45390	3.55502	1.97127	272.022	4.11284e-61	1.53689e-58
9	42413605	445508	calcrla	-	-4861	57772	-6.55054	1.83965	271.904	4.36456e-61	1.62806e-58
19	19768059	58050	hoxa4a	+	-483	1798	-6.3255	1.77242	271.895	4.38341e-61	1.63219e-58
6	52151568	323055	ywhaba	+	61006	10381	4.6239	1.6388	271.688	4.86408e-61	1.80797e-58
11	4090052	393987	nek4	-	66112	29194	4.66466	1.37344	271.599	5.08709e-61	1.88633e-58
17	46003502	100033770	mir203a	+	-195349	96	4.11393	1.47734	271.597	5.09287e-61	1.88633e-58
7	73991817	335628	cldnd1a	+	141950	2165	7.99789	1.0987	271.488	5.37741e-61	1.98821e-58
1	4341936	324096	slitrk6	+	-240195	52592	4.18294	1.58747	271.464	5.44215e-61	2.00861e-58
20	37643107	100034610	adat2	-	-117305	26660	5.09214	1.01929	271.442	5.5042e-61	2.02795e-58
4	48845525	100330526	znf1113	+	-43160	24072	-5.7916	1.16927	271.36	5.73531e-61	2.1094e-58
4	74869485	322969	nup50	+	73655	18713	4.43685	1.53694	271.326	5.83439e-61	2.14209e-58
2	53955792	550371	capsla	-	59492	6296	4.0171	1.23725	271.049	6.70178e-61	2.45626e-58
1	3378377	100033570	mir17a-1	-	80128	138	3.81563	1.60569	270.916	7.16646e-61	2.62199e-58
10	30189292	678534	ntm	+	-225725	626348	-5.73817	1.65902	270.857	7.38051e-61	2.69561e-58
10	1797613	30470	epb41l4a	-	-29973	82327	4.11169	1.93685	270.823	7.50864e-61	2.73764e-58
7	21722457	100004517	tmem88b	+	65031	18962	6.23225	0.166154	270.662	8.14165e-61	2.96329e-58
1	12897650	259186	pcdh10a	+	-134189	30000	5.77169	1.79352	270.594	8.42436e-61	3.06088e-58
11	7559901	406676	adgrl4	-	149587	27102	4.02009	1.67213	270.569	8.52927e-61	3.09365e-58
15	28268153	566459	myo1cb	+	-12	83029	5.22329	1.17902	270.486	8.89324e-61	3.2201e-58
5	26590507	445324	tango2	+	96135	35235	-5.02103	2.32525	270.445	9.07878e-61	3.28163e-58
21	37581761	436776	ndfip1l	-	-68569	15536	5.28116	1.21505	270.275	9.88512e-61	3.56695e-58
3	57220507	798075	fscn2a	+	13586	22983	4.45474	1.53785	270.116	1.07059e-60	3.85648e-58
5	36441004	798740	eda	+	-1599	59626	7.18208	1.22135	270.067	1.09713e-60	3.94533e-58
14	1945468	554076	pcdh2g29	-	-9789	65579	-5.48762	1.41178	269.591	1.39333e-60	5.00192e-58
13	49235378	556657	tsnax	-	65833	15783	3.75606	1.99807	269.157	1.7323e-60	6.20816e-58
13	42139218	447829	cdc42ep3	+	-14650	19058	4.58492	1.56093	268.768	2.10588e-60	7.53414e-58
13	46303828	352940	fgfr2	-	-125605	130874	4.08269	1.68908	268.718	2.15926e-60	7.71199e-58
15	36946879	557315	kirrel3l	+	-5388	75841	7.47022	-0.187898	268.582	2.31199e-60	8.24343e-58
6	8950350	798985	vps16	+	156713	23777	4.26232	1.48053	268.513	2.39271e-60	8.5168e-58
1	39719464	550332	dctd	-	-139993	46225	4.12737	1.84778	268.498	2.41165e-60	8.56968e-58
8	27689744	556024	mov10b.1	-	2649	27852	-6.84737	0.897715	268.338	2.61259e-60	9.26801e-58
4	14073990	556148	prickle1b	-	100777	9715	4.17807	1.70006	268.273	2.70015e-60	9.5625e-58
18	6873203	324164	dnaja2b	+	-16114	12268	-5.31077	1.42614	268.185	2.82186e-60	9.97669e-58
2	24781661	436840	mpv17l2	+	-11200	8452	-5.84356	1.07029	268.059	3.00571e-60	1.06089e-57
17	16565572	692291	foxn3	+	-387	169286	8.63779	1.1462	267.963	3.15379e-60	1.11128e-57
2	24781604	436840	mpv17l2	+	-11143	8452	-5.24533	1.06949	267.844	3.34797e-60	1.17773e-57
22	9247079	568759	cacna2d2b	+	225735	40246	-7.46626	1.0199	267.784	3.45021e-60	1.21166e-57
1	49742738	30701	lef1	+	71813	88935	8.62783	0.895821	267.678	3.63924e-60	1.27592e-57
6	45424458	571349	cntn4	+	69769	343864	4.42341	1.52072	267.65	3.69142e-60	1.29205e-57
20	33441534	558578	smek1	-	-46207	20578	4.65664	1.504	267.618	3.7499e-60	1.31034e-57
3	23950895	326746	cbx1a	+	109570	11117	4.86433	1.63404	267.523	3.93392e-60	1.37236e-57
12	8143748	100004673	cabcoco1	+	-69405	30161	5.30793	1.35326	267.471	4.03823e-60	1.40641e-57
11	24693495	563192	inavab	+	35851	27471	-4.95718	2.48845	267.449	4.0817e-60	1.41919e-57
16	8716041	497312	cobl	-	52544	132081	5.93848	1.08223	267.308	4.3826e-60	1.5213e-57
23	26931315	553414	rnd1b	+	47856	26892	3.59158	3.07598	267.271	4.46263e-60	1.54652e-57
17	53095123	503603	dph6	+	61519	30478	5.05971	1.43856	267.079	4.91608e-60	1.70086e-57
8	19191279	405808	zgc:77486	-	-75046	10310	5.58921	3.05878	267.067	4.94538e-60	1.70818e-57
11	39522378	30123	wnt4	-	319463	35070	4.75092	1.55075	267.027	5.04614e-60	1.74012e-57
24	3791767	558075	wdr37	+	-312805	48336	5.19578	1.91312	266.894	5.39217e-60	1.8564e-57
18	49980818	724012	mob2b	+	-11250	70595	-6.33796	1.40245	266.885	5.41843e-60	1.86239e-57
19	44434525	566831	rad21b	-	345016	21096	4.37389	1.63706	266.859	5.48833e-60	1.88333e-57
19	48391196	799904	si:ch73-359m17.2	-	-211	8445	-5.77019	1.94718	266.817	5.60708e-60	1.92094e-57
1	44213404	572234	slc43a3a	-	56131	15516	5.11947	1.37766	266.489	6.60746e-60	2.25998e-57
9	14500418	405902	nrp2b	-	-4416	137257	4.54434	1.13145	266.226	7.54121e-60	2.57516e-57
17	51464832	503524	zgc:113142	+	162377	10998	4.36473	0.988345	266.192	7.67286e-60	2.61586e-57
16	19861063	393789	hdac9b	-	-29211	47726	5.08358	1.14142	266.024	8.34657e-60	2.84093e-57
17	22260187	550381	malb	+	-157396	3751	4.52745	1.39428	265.837	9.16533e-60	3.11457e-57
16	5370288	553585	echdc1	+	-131270	11482	6.04368	1.28756	265.818	9.25484e-60	3.13851e-57
9	46072752	568877	hdac4	-	-53	188765	10.3955	1.91603	265.816	9.26567e-60	3.13851e-57
20	52196014	327096	hlx1	-	-3282	3772	-4.83459	2.14087	265.722	9.71049e-60	3.28388e-57
19	25934663	558456	jarid2b	+	36337	185532	5.38009	1.42182	265.632	1.01623e-59	3.43116e-57
8	19191267	405808	zgc:77486	-	-75058	10310	4.97701	3.05866	265.605	1.03002e-59	3.47211e-57
24	20310083	100126011	map3k22	-	-10397	91240	-8.27816	0.817822	265.541	1.06346e-59	3.57909e-57
2	31368340	559018	clul1	-	-8271	13326	4.78776	1.50454	265.403	1.1396e-59	3.82924e-57
12	24425276	565531	nrxn1a	+	-82973	294379	3.8496	2.10436	265.337	1.17808e-59	3.9522e-57
13	3517530	550328	prkn	-	1101	161535	5.08335	1.04317	265.333	1.18075e-59	3.95482e-57
15	7896922	571698	cadm2b	+	-184965	439415	5.92755	1.12079	265.308	1.19549e-59	3.99784e-57
15	278400	735292	limk1a	-	25587	84812	4.32031	1.56886	265.026	1.37755e-59	4.59933e-57
16	7107871	338246	bmper	+	46427	41380	4.19213	1.05638	264.934	1.44255e-59	4.80871e-57
7	27099563	415169	rps13	+	-58197	2638	4.85874	1.65205	264.828	1.52075e-59	5.06134e-57
11	43226054	553451	sptbn1	-	-196	93732	7.63578	1.74671	264.782	1.55683e-59	5.17324e-57
17	9108526	777720	zranb1b	-	132219	24859	3.61612	3.34249	264.578	1.7248e-59	5.72232e-57
3	2158927	100073338	zgc:165583	+	-216708	1416	4.33063	1.28261	264.389	1.89626e-59	6.28126e-57
9	42084071	553765	pcbp3	+	-18034	43966	4.57216	1.96202	264.382	1.9023e-59	6.29133e-57
25	33877871	564951	roraa	+	-28159	113501	5.11398	1.55672	264.368	1.91632e-59	6.32775e-57
13	111743	606664	dnaaf2	+	-596	3040	-6.28224	0.541886	264.325	1.95776e-59	6.45442e-57
16	41167374	100142634	sc:d156	+	-4518	6734	-5.6963	1.82886	264.262	2.02114e-59	6.65294e-57
1	24077511	117234	mab21l2	+	-1225	1813	-6.67799	0.555302	264.13	2.15941e-59	7.09697e-57
8	6039315	564423	vsig8b	+	542638	27336	3.85252	1.92266	264.112	2.17884e-59	7.14963e-57
17	27456816	436641	ctsl.1	+	157	4258	4.96385	1.20565	264.061	2.23486e-59	7.32201e-57
18	43338948	557665	nectin1b	+	-414357	301913	4.7672	1.14764	263.852	2.48281e-59	8.12168e-57
6	13960924	100033676	mir153b	+	20021	148	-6.20557	1.35795	263.641	2.76021e-59	9.01506e-57
7	48561002	557498	kcnq1.1	+	-5160	101388	4.6535	1.27952	263.433	3.06363e-59	9.99054e-57
1	10592217	557456	trpc5a	-	14272	91853	4.31397	1.48946	263.088	3.64238e-59	1.18594e-56
2	31789385	751631	rnf182	+	15197	1025	5.70813	0.990576	262.798	4.21325e-59	1.36969e-56
12	32115167	100005158	cox11	-	41615	5259	6.39997	1.23156	262.792	4.22553e-59	1.37156e-56
6	5198995	58057	pou4f1	+	-659042	3053	6.91143	1.51119	262.745	4.32755e-59	1.40251e-56
10	19966131	407710	xpo7	+	104047	31004	-5.64526	1.25968	262.703	4.41918e-59	1.43e-56
4	16081505	378746	atp2b1a	-	-42914	47701	5.98006	0.886989	262.51	4.86966e-59	1.57334e-56
10	17445324	100033648	mir130c-1	+	8039	141	4.01495	1.1812	262.371	5.2213e-59	1.68436e-56
3	2158922	100073338	zgc:165583	+	-216703	1416	4.74676	1.28243	262.032	6.18736e-59	1.99295e-56
19	5210022	58038	stx1b	-	-44358	90443	4.39215	1.56196	261.987	6.32918e-59	2.03499e-56
25	17205495	503902	kdm7ab	+	39078	64448	4.39907	1.22082	261.985	6.33727e-59	2.03499e-56
15	16319562	553621	nxn	-	-4084	129681	5.42935	1.11858	261.94	6.48005e-59	2.07766e-56
3	28070075	449554	rbfox1	-	-5620	89571	4.13451	1.39971	261.779	7.02752e-59	2.24976e-56
20	45584715	568195	napbb	-	-76334	17227	5.53374	1.1185	261.579	7.76905e-59	2.48337e-56
4	74869476	322969	nup50	+	73664	18713	3.90094	1.53324	261.398	8.50682e-59	2.71506e-56
20	33441476	558578	smek1	-	-46265	20578	4.82085	1.50108	261.352	8.7055e-59	2.77426e-56
17	2529141	100008088	zgc:173556	-	-43880	3496	5.0332	1.83107	261.286	8.99699e-59	2.8628e-56
11	43226028	553451	sptbn1	-	-222	93732	8.17545	1.75009	261.231	9.25268e-59	2.93971e-56
20	9915430	378444	gjd2b	-	-48236	2864	3.88553	1.52961	261.215	9.32329e-59	2.95767e-56
5	67629378	568779	zbtb20	-	-31267	127457	7.85443	1.25705	261.139	9.6873e-59	3.06851e-56
12	42784019	567751	ebf3a	+	-347579	141073	4.95578	1.34725	261.134	9.71212e-59	3.07174e-56
9	29648076	100216520	mir16c	-	-4411	136	-6.63048	0.610983	261.045	1.01585e-58	3.20809e-56
6	45913763	30689	epha2a	-	8063	31106	4.71627	2.84778	260.929	1.07647e-58	3.39442e-56
2	3300011	751644	wnt9a	+	-98661	69658	4.79696	1.60428	260.761	1.17117e-58	3.68751e-56
10	2088689	30304	tdgf1	-	126759	6457	4.62548	1.58549	260.679	1.22019e-58	3.83609e-56
20	49499433	541516	naa20	-	382032	11973	-6.54894	1.11869	260.41	1.39664e-58	4.38426e-56
20	33441520	558578	smek1	-	-46221	20578	4.59832	1.50338	260.245	1.51732e-58	4.75598e-56
7	68557797	100333211	zfhx3	-	94215	248651	4.84538	1.67959	260.183	1.56538e-58	4.8993e-56
24	20310066	100126011	map3k22	-	-10414	91240	-9.33522	0.818721	260.104	1.62902e-58	5.09089e-56
16	36625882	436717	decr1	+	122679	11596	-5.05813	1.31643	259.918	1.78823e-58	5.58015e-56
11	44706973	406614	irf2bp2b	+	16046	3270	5.56582	1.95684	259.788	1.90852e-58	5.94669e-56
24	39032693	325402	atp6v0cb	+	125590	17468	-4.81747	1.57843	259.741	1.95458e-58	6.08117e-56
19	39063793	321212	col9a2	+	-641734	45606	-4.19657	1.74467	259.555	2.14512e-58	6.66413e-56
2	37027068	436670	gng7	-	-16478	53252	6.00451	1.16276	259.479	2.22893e-58	6.91426e-56
18	48793962	100329171	bmp16	+	52	14694	6.42202	1.09794	259.363	2.36301e-58	7.31937e-56
21	37581758	436776	ndfip1l	-	-68572	15536	5.91433	1.21439	259.338	2.39231e-58	7.39923e-56
24	20310009	100126011	map3k22	-	-10471	91240	-6.30585	0.815113	259.076	2.72848e-58	8.42656e-56
19	48391170	799904	si:ch73-359m17.2	-	-237	8445	-4.89565	1.19787	259.016	2.81224e-58	8.67248e-56
23	27912010	266753	acvrl1	-	55075	21283	6.53002	0.438921	258.895	2.98763e-58	9.19984e-56
22	18349676	405852	gatad2ab	+	-30001	63471	5.06108	1.37142	258.81	3.11853e-58	9.58887e-56
11	42124397	561947	si:ch211-193l2.6	+	-110389	3238	-5.86993	1.53103	258.79	3.15022e-58	9.67215e-56
3	23950922	326746	cbx1a	+	109543	11117	4.99834	1.63228	258.617	3.43458e-58	1.05298e-55
23	12284468	556928	phactr3a	-	-61296	112992	5.32336	1.3215	258.587	3.48692e-58	1.06747e-55
1	47228328	445185	morc3b	+	-49799	9340	6.41858	1.51105	258.375	3.87843e-58	1.1856e-55
19	7988394	100006143	si:dkey-266f7.5	+	-50273	12594	4.05875	2.53884	258.021	4.63374e-58	1.41443e-55
10	930615	557316	unc5c	+	-47099	224279	4.59272	1.55429	257.98	4.73036e-58	1.44183e-55
7	8306065	561287	f13a1b	-	-9114	44404	-8.0291	1.84774	257.87	4.99723e-58	1.52096e-55
7	31069660	541341	terb2	-	137561	2407	4.63418	1.76087	257.64	5.60999e-58	1.70499e-55
20	22319074	30256	kita	-	-59327	42891	6.31759	0.439112	257.616	5.6765e-58	1.72271e-55
20	30191678	30603	sox11b	-	156386	2657	4.8897	0.494373	257.57	5.80996e-58	1.76067e-55
12	12495699	30208	cmn	+	622922	45629	-4.92435	0.75697	257.461	6.13812e-58	1.85744e-55
18	6873235	324164	dnaja2b	+	-16146	12268	-5.6192	1.4258	257.353	6.48012e-58	1.9581e-55
24	1565933	100002312	crhr2	+	-134037	4043	4.79793	1.00486	257.181	7.06231e-58	2.13096e-55
7	21722497	100004517	tmem88b	+	64991	18962	5.36641	0.169888	257.175	7.08583e-58	2.13499e-55
5	39200173	494101	bmp2k	+	-100793	53388	4.82742	0.706183	257.076	7.44482e-58	2.23994e-55
7	17928813	30114	cth1	+	18515	2981	7.28807	0.78781	257.045	7.5614e-58	2.27176e-55
16	36625861	436717	decr1	+	122700	11596	-4.74974	1.31653	256.986	7.79039e-58	2.33722e-55
12	48590562	100037390	cyp4f3	-	10519	20566	4.96835	1.06132	256.895	8.15191e-58	2.44219e-55
4	10992757	564667	tmtc2a	-	-31813	49861	5.67958	0.891633	256.88	8.21389e-58	2.45725e-55
19	48391163	799904	si:ch73-359m17.2	-	-244	8445	-4.94025	1.19728	256.866	8.27145e-58	2.47095e-55
13	17530491	324913	znf503	+	-62025	2579	4.9294	1.91344	256.698	9.00285e-58	2.68563e-55
5	24641993	561797	si:ch211-106a19.1	-	-70309	140553	4.50302	0.944652	256.428	1.03077e-57	3.0705e-55
15	33558547	326652	trmt9b	-	-175545	29342	4.24036	1.47164	256.377	1.05743e-57	3.14548e-55
4	75477	100003877	lrp6	+	-868	25399	7.50695	1.10124	256.289	1.10501e-57	3.28236e-55
10	39753337	393717	smfn	+	140110	11807	3.59614	2.10044	256.269	1.11625e-57	3.31104e-55
1	37800546	568915	si:ch211-15e22.3	+	-47419	378031	4.90918	1.12435	256.234	1.13599e-57	3.36485e-55
25	16409914	405773	tead1a	+	-53798	75484	4.21034	1.21063	256.214	1.14783e-57	3.39513e-55
13	39739145	796610	zgc:171482	-	-91671	101305	4.39234	1.3857	255.918	1.33113e-57	3.93177e-55
2	19163241	449816	elovl1a	+	720	51154	3.93941	1.76898	255.829	1.39203e-57	4.10589e-55
20	52196044	327096	hlx1	-	-3252	3772	-4.95062	2.14061	255.826	1.39437e-57	4.10701e-55
21	202667	571289	gsdf	+	-4398	3746	4.74934	1.57781	255.786	1.42273e-57	4.18467e-55
4	11986391	562893	btbd11a	-	-20996	193964	4.02506	2.44957	255.653	1.52084e-57	4.46698e-55
5	67629370	568779	zbtb20	-	-31275	127457	7.34809	1.25899	255.628	1.54011e-57	4.51728e-55
7	71180576	321931	dhx15	-	-150923	52886	5.04553	1.26924	255.622	1.54464e-57	4.52426e-55
3	39438576	554458	zgc:100868	-	-49906	14345	3.67523	1.82931	255.56	1.59355e-57	4.661e-55
21	37581736	436776	ndfip1l	-	-68594	15536	4.98799	1.21484	255.505	1.63791e-57	4.78409e-55
19	48391311	799904	si:ch73-359m17.2	-	-96	8445	-4.85235	1.15545	255.36	1.76161e-57	5.13825e-55
18	27154117	571486	plekha7a	+	-52615	203992	5.47293	1.74646	255.325	1.7926e-57	5.21555e-55
12	48590510	100037390	cyp4f3	-	10467	20566	7.2721	1.07654	255.325	1.79308e-57	5.21555e-55
19	48391261	799904	si:ch73-359m17.2	-	-146	8445	-4.05798	1.9458	255.239	1.87259e-57	5.43928e-55
12	158569	266676	dnah9	-	13426	75263	4.78524	1.31106	254.946	2.16823e-57	6.28934e-55
12	33192006	550573	c1qtnf1	-	-122888	17323	5.22445	1.24675	254.934	2.18219e-57	6.32108e-55
3	24038487	326746	cbx1a	+	21978	11117	4.93909	1.34348	254.769	2.3698e-57	6.85508e-55
14	35954414	402939	zgc:77938	+	-53148	10717	6.59743	0.297385	254.253	3.07072e-57	8.87042e-55
18	15616149	563467	slc17a8	+	18	19241	3.9969	1.57214	254.235	3.09955e-57	8.94141e-55
16	45273672	569259	hpn	-	-15027	39833	4.54276	1.29323	254.218	3.12521e-57	9.00305e-55
13	17530496	324913	znf503	+	-62030	2579	5.07499	1.91069	254.156	3.224e-57	9.27493e-55
18	24426338	100307110	si:ch211-147m20.3	-	-50547	88867	4.21161	2.15752	254.151	3.23204e-57	9.28532e-55
3	41323204	107988043	si:ch211-222n22.1	-	-212557	4483	4.1088	1.21976	253.93	3.61153e-57	1.03614e-54
15	24716921	445234	crk	+	20678	5489	5.63617	0.464314	253.74	3.97354e-57	1.13844e-54
23	10254043	797351	krt5	-	76601	4245	8.9438	1.02661	253.388	4.74142e-57	1.3566e-54
16	7365160	393306	med18	-	-14115	2805	-5.76594	0.417617	253.278	5.00985e-57	1.43145e-54
1	36135176	415167	lsm6	+	59553	9276	4.22848	1.48578	253.204	5.19924e-57	1.48354e-54
11	43226020	553451	sptbn1	-	-230	93732	7.11746	1.751	253.152	5.33746e-57	1.52092e-54
14	22326287	564924	atp7a	+	74209	38672	4.60416	1.37604	253.034	5.6626e-57	1.61112e-54
13	26492832	103912006	si:rp71-1h3.1	-	-210978	150820	4.36747	1.54722	253.032	5.66936e-57	1.61112e-54
13	16991235	568554	kcnma1a	+	-468576	363191	4.45935	1.18427	253.003	5.75242e-57	1.63251e-54
5	11382993	100329562	selenoe	+	16079	5164	7.17065	0.171232	252.848	6.21551e-57	1.76156e-54
13	34054049	558864	flrt3	-	231498	10713	5.95711	1.22745	252.541	7.25365e-57	2.05301e-54
10	11267577	322347	hsdl2	+	-2274	15281	4.51318	1.4468	252.504	7.38871e-57	2.08842e-54
1	44213423	572234	slc43a3a	-	56150	15516	5.12644	1.63586	252.5	7.40328e-57	2.08972e-54
23	36361370	57970	copz1	+	-20850	13587	4.86862	1.2462	252.392	7.81506e-57	2.203e-54
9	55243115	560294	tbl1x	-	114276	35761	-5.61344	1.83107	252.383	7.85297e-57	2.21072e-54
7	17928805	30114	cth1	+	18523	2981	7.07739	0.792835	252.308	8.15184e-57	2.29178e-54
6	5198923	58057	pou4f1	+	-658970	3053	6.78458	1.37004	252.216	8.53862e-57	2.39731e-54
23	36134624	30345	hoxc4a	+	-3569	1988	-5.87276	1.19017	251.975	9.63622e-57	2.70186e-54
25	12517157	322425	map1lc3b	+	-23049	11920	-4.67753	3.08233	251.798	1.05319e-56	2.94904e-54
11	12586185	445078	zgc:91850	-	-104371	1914	3.19974	2.49296	251.775	1.06552e-56	2.97961e-54
24	123775	792928	tgfbr1b	+	-4095	30768	5.12792	1.41991	251.731	1.0892e-56	3.04178e-54
4	14082274	556148	prickle1b	-	109061	9715	4.79968	1.13415	251.404	1.28329e-56	3.57906e-54
16	2768840	369194	tgfb2	-	-38687	62522	4.88489	1.30003	251.379	1.29932e-56	3.61895e-54
16	13250045	492803	pitpnc1b	+	174489	29283	4.39355	1.69089	251.207	1.41661e-56	3.9404e-54
25	14509644	393475	prmt7	-	85238	15471	-5.34329	1.43195	251.096	1.49825e-56	4.16199e-54
25	14509590	393475	prmt7	-	85184	15471	-5.11655	1.41952	251.056	1.52871e-56	4.24099e-54
18	6873192	324164	dnaja2b	+	-16103	12268	-5.88516	1.42637	251.039	1.54171e-56	4.27141e-54
19	2235849	30175	twist1a	-	4661	2014	-4.46029	2.28503	251.03	1.5484e-56	4.2843e-54
22	547628	449996	ccnd3	-	-120	10033	-4.80952	1.39026	250.859	1.68696e-56	4.66152e-54
5	56147966	563095	mrm1	+	-27991	5795	-5.21679	1.86288	250.607	1.91503e-56	5.2848e-54
11	44706965	406614	irf2bp2b	+	16054	3270	5.01267	1.95774	250.571	1.95013e-56	5.37462e-54
23	23542722	565373	agrn	+	-56864	426622	6.16022	1.78889	250.557	1.96322e-56	5.40358e-54
20	33441546	558578	smek1	-	-46195	20578	4.77566	1.50478	250.371	2.1551e-56	5.92395e-54
25	1138196	406300	ciao2a	+	-11183	7152	-5.55207	1.29903	250.22	2.32556e-56	6.38417e-54
10	27074687	447839	ehd1b	+	-6294	24642	3.95515	2.764	250.098	2.47171e-56	6.77653e-54
18	20344079	30627	kif23	-	-114258	22045	4.95711	0.871903	250.092	2.47977e-56	6.78975e-54
16	19823256	393789	hdac9b	-	-67018	47726	5.00979	1.39841	249.958	2.65199e-56	7.25185e-54
7	27099506	415169	rps13	+	-58140	2638	4.94935	1.65076	249.825	2.83513e-56	7.74255e-54
20	28626915	562667	rgs6	-	-11930	126905	4.31137	1.55243	249.781	2.89841e-56	7.9051e-54
2	37063404	565395	diras1b	-	3438	663	3.95929	1.58002	249.764	2.92293e-56	7.96162e-54
19	27985257	550394	med10	+	-14895	3791	5.10113	1.72056	249.661	3.07815e-56	8.37357e-54
19	48391356	799904	si:ch73-359m17.2	-	-51	8445	-5.43947	1.17529	249.511	3.31982e-56	9.01931e-54
16	26794596	378452	cdh17	+	-20414	28616	3.60539	3.62051	249.468	3.39153e-56	9.20221e-54
8	7772128	114834	tfe3a	+	6642	30676	-7.00883	1.19708	249.458	3.4091e-56	9.23795e-54
3	23950869	326746	cbx1a	+	109596	11117	5.46227	1.63232	249.45	3.4228e-56	9.26314e-54
19	3135691	555593	si:ch211-80h18.1	-	11728	37113	-4.55009	1.54175	249.329	3.63703e-56	9.82899e-54
10	39003	393308	riox2	+	-15909	5108	6.52094	0.0698068	249.327	3.64125e-56	9.82899e-54
1	37320646	564207	fam193a	+	-8066	49667	5.62278	0.985443	249.221	3.83967e-56	1.03513e-53
9	40990152	368631	pms1	-	-34286	58216	4.24478	1.86893	249.142	3.99518e-56	1.07567e-53
9	29648085	100216520	mir16c	-	-4402	136	-6.88604	0.611783	249.083	4.11488e-56	1.10648e-53
22	18039303	724051	nr2c2ap	+	116697	4284	4.99651	1.32941	249.005	4.27979e-56	1.14935e-53
21	38427514	572084	zgc:158291	+	-114939	2667	4.93797	2.46141	248.985	4.32324e-56	1.15954e-53
21	37581783	436776	ndfip1l	-	-68547	15536	5.41098	1.21313	248.962	4.37278e-56	1.17133e-53
7	24980837	402934	rcor2	-	-13665	14670	6.04376	1.1763	248.94	4.42214e-56	1.18304e-53
20	21000749	553533	btbd6b	-	67967	4956	3.69632	1.62485	248.923	4.45955e-56	1.19153e-53
10	16864453	394006	stoml2	-	-3888	11141	-7.06083	0.47612	248.843	4.64154e-56	1.23858e-53
1	17374133	406172	fat1a	+	2789	145792	6.19761	1.46927	248.824	4.68627e-56	1.24893e-53
6	25404556	567134	zgc:153916	-	19974	69799	4.8005	1.03169	248.786	4.77695e-56	1.27149e-53
21	2709407	541479	hmgcrb	+	-203383	27223	4.32883	1.09088	248.755	4.85082e-56	1.28951e-53
4	76558436	550363	ms4a17a.11	+	17149	12753	-5.70081	1.3222	248.537	5.41158e-56	1.43676e-53
9	2277106	394151	atp5mc3a	+	56789	7231	-5.38113	1.08777	248.494	5.53188e-56	1.46685e-53
19	48391194	799904	si:ch73-359m17.2	-	-213	8445	-4.6162	1.94739	248.451	5.65011e-56	1.49631e-53
10	39013	393308	riox2	+	-15919	5108	8.48962	0.0698984	248.32	6.03591e-56	1.59647e-53
22	38842507	30652	anos1b	+	-18474	89839	4.32045	1.43536	248.191	6.44066e-56	1.70138e-53
21	21327416	325517	si:ch211-191j22.3	+	17267	2682	5.42314	0.807504	248.039	6.94987e-56	1.83359e-53
13	23007735	406791	hk1	-	-75	34923	8.16705	0.268359	247.962	7.22201e-56	1.90299e-53
2	17585700	407659	st3gal3b	-	192805	125239	5.32606	0.905813	247.956	7.24684e-56	1.90715e-53
21	23558242	30447	ncam1a	-	-188686	408870	5.16341	0.487873	247.837	7.68989e-56	2.02121e-53
10	30189306	678534	ntm	+	-225739	626348	-5.32799	1.65771	247.754	8.02056e-56	2.10549e-53
10	42628378	567905	fgfr1b	+	-38671	71739	4.83029	1.37986	247.262	1.02636e-55	2.69096e-53
15	17758652	553749	zgc:113279	+	89938	8289	-4.6962	1.11732	247.195	1.06166e-55	2.78002e-53
13	26686075	103912006	si:rp71-1h3.1	-	-17735	150820	5.06076	1.64588	247.03	1.15327e-55	3.01615e-53
15	35054793	406840	sesn3	+	-11784	49727	4.49677	0.960241	246.835	1.2716e-55	3.32148e-53
24	3086259	30072	inhbaa	+	-36421	12129	3.8616	1.8711	246.814	1.2855e-55	3.35362e-53
2	41622415	565889	d2hgdh	-	59575	16570	4.90325	0.80734	246.81	1.28827e-55	3.35669e-53
20	49499418	541516	naa20	-	382017	11973	-5.66326	1.11899	246.753	1.3256e-55	3.44967e-53
4	22954289	564112	magi2a	-	-128898	327723	5.2486	1.06515	246.598	1.43248e-55	3.7232e-53
3	35268569	445396	rbbp6	+	137578	15048	4.41066	1.39326	246.408	1.57589e-55	4.09086e-53
21	202670	571289	gsdf	+	-4401	3746	4.60676	1.57846	246.255	1.70149e-55	4.41146e-53
17	30220359	799739	spata17	+	-15101	69061	3.61669	1.67047	246.235	1.71928e-55	4.4521e-53
15	21501492	100033636	mir125b-1	+	-53836	145	4.76635	1.21503	246.173	1.77313e-55	4.58587e-53
7	8024138	100536594	cxcl8b.1	-	178596	5935	-4.33446	1.09949	246.111	1.82983e-55	4.72669e-53
24	20310091	100126011	map3k22	-	-10389	91240	-9.98649	0.817531	246.013	1.92151e-55	4.95744e-53
3	12317070	102725539	glis2b	+	5100	13744	4.75912	0.778537	245.867	2.0681e-55	5.32906e-53
1	49896371	445121	hadh	-	-22496	9196	5.26824	1.26365	245.853	2.0819e-55	5.35805e-53
23	27912108	266753	acvrl1	-	55173	21283	5.79295	1.05402	245.72	2.22625e-55	5.72255e-53
2	37027036	436670	gng7	-	-16510	53252	5.79398	1.15964	245.669	2.28409e-55	5.86406e-53
7	27379731	567154	sox6	+	-89183	158844	6.35952	1.44557	245.63	2.32857e-55	5.97094e-53
4	22892862	562350	nup107	-	143309	18759	4.92281	0.992053	245.604	2.35944e-55	6.04272e-53
7	8306057	561287	f13a1b	-	-9122	44404	-8.18251	1.8501	245.585	2.38242e-55	6.09416e-53
4	74869542	322969	nup50	+	73598	18713	3.68741	1.54035	245.55	2.42447e-55	6.19417e-53
10	15755444	565446	tjp2a	-	-99299	38879	-4.43866	2.64504	245.543	2.43283e-55	6.20379e-53
22	21852276	393395	tle5	-	6816	51422	3.84047	1.59243	245.542	2.43414e-55	6.20379e-53
15	32048158	566758	brca2	+	-136172	16534	4.01848	2.33266	245.512	2.47088e-55	6.28979e-53
17	16565528	692291	foxn3	+	-343	169286	8.59204	1.14569	245.503	2.48174e-55	6.30979e-53
25	15988222	436635	ppfibp2b	+	-48947	64011	4.82768	1.58676	245.496	2.49073e-55	6.32498e-53
3	23950897	326746	cbx1a	+	109568	11117	4.95139	1.63305	245.249	2.81986e-55	7.15212e-53
16	29887167	393345	tnfaip8l2b	-	173378	15225	3.30308	2.96982	245.183	2.9152e-55	7.38501e-53
5	67629351	568779	zbtb20	-	-31294	127457	8.20108	1.26008	245.014	3.17382e-55	8.03049e-53
15	35548778	567225	zgc:158328	+	-295407	92098	3.75852	1.52004	244.926	3.3159e-55	8.3799e-53
24	41405991	393702	rheb	-	71374	17905	-5.32825	1.50007	244.811	3.51373e-55	8.86916e-53
25	2828818	557919	adpgk	-	105070	16359	4.5992	1.0025	244.378	4.36568e-55	1.10064e-52
2	21667901	569430	fbxl7	+	-33773	100600	4.51527	0.938149	244.364	4.39757e-55	1.10735e-52
7	54926958	777614	tpcn2	-	-124877	47521	4.35468	1.32892	244.33	4.47374e-55	1.12518e-52
14	1945477	554076	pcdh2g29	-	-9780	65579	-5.84166	1.41278	244.3	4.54038e-55	1.14058e-52
7	17928778	30114	cth1	+	18550	2981	7.39239	0.794794	244.295	4.55282e-55	1.14233e-52
7	28381499	565828	stk33	-	-22371	28924	2.94816	3.59069	244.146	4.90705e-55	1.22974e-52
25	14509600	393475	prmt7	-	85194	15471	-5.19108	1.42372	244.103	5.01335e-55	1.25489e-52
9	46072726	568877	hdac4	-	-79	188765	9.15339	1.9143	244.048	5.15439e-55	1.28865e-52
23	27912016	266753	acvrl1	-	55081	21283	7.42113	0.437487	244.033	5.19148e-55	1.29638e-52
11	24693487	563192	inavab	+	35859	27471	-4.99994	2.48764	243.894	5.56758e-55	1.38865e-52
2	54211036	553657	rab12	+	176674	31322	-5.88692	0.641763	243.841	5.71843e-55	1.42458e-52
15	33156941	246091	mab21l1	+	-86002	2261	4.95142	1.19239	243.65	6.29189e-55	1.56559e-52
24	11844371	403042	gli3	-	22894	291587	3.15014	2.2925	243.584	6.50449e-55	1.61657e-52
24	21813260	544667	flt1	-	4441	28268	4.48803	1.158	243.55	6.61671e-55	1.64252e-52
23	36134732	30345	hoxc4a	+	-3677	1988	-5.0605	1.11599	243.532	6.67643e-55	1.65538e-52
11	4309759	553593	ccdc3b	-	133986	26965	5.64781	0.703328	243.5	6.78463e-55	1.68023e-52
18	27154108	571486	plekha7a	+	-52606	203992	5.49113	1.67124	243.446	6.97238e-55	1.72469e-52
4	9199804	550401	hcfc2	-	3500	12648	3.65248	2.53118	243.016	8.64966e-55	2.13707e-52
22	9247160	568759	cacna2d2b	+	225654	40246	-6.95268	1.01262	242.686	1.02131e-54	2.52038e-52
15	18065098	399661	arcn1b	-	-50438	13257	4.75212	1.79574	242.654	1.03757e-54	2.55749e-52
3	46744314	394028	prkcsh	+	19724	31065	3.82513	2.71816	242.648	1.04054e-54	2.56181e-52
7	27379774	567154	sox6	+	-89226	158844	5.82329	1.44031	242.6	1.06628e-54	2.62212e-52
6	34581330	557734	lrp8	+	-68905	293371	3.68184	1.76877	242.583	1.07537e-54	2.64137e-52
23	20175797	450033	lrrc23	-	41815	6100	5.21638	1.13926	242.569	1.08268e-54	2.65622e-52
3	23745093	30338	hoxb2a	+	7057	2680	-5.76217	1.22004	242.504	1.1186e-54	2.74115e-52
5	69216093	791612	mat2ab	-	3909	15218	4.42951	1.68563	242.477	1.13416e-54	2.77605e-52
11	22007785	557245	foxp4	+	-97033	178716	4.49632	2.82162	242.398	1.17972e-54	2.88419e-52
1	47228319	445185	morc3b	+	-49790	9340	7.4163	1.4037	242.383	1.18867e-54	2.90269e-52
23	22536901	100033759	mir34	+	54157	98	4.80792	0.456048	242.261	1.26402e-54	3.0831e-52
23	39042914	572527	sall4	+	-101384	6555	-4.17288	2.23892	242.252	1.26941e-54	3.09267e-52
25	36845987	100537332	mafb	+	-171248	2243	5.33659	1.84308	242.211	1.29579e-54	3.15327e-52
15	28904282	569375	eml2	-	-3425	26570	3.94504	1.70801	242.085	1.38097e-54	3.35666e-52
5	69216091	791612	mat2ab	-	3907	15218	4.41651	1.68558	242.075	1.38786e-54	3.36951e-52
5	67629321	568779	zbtb20	-	-31324	127457	8.663	1.26115	241.985	1.45173e-54	3.5205e-52
11	43226015	553451	sptbn1	-	-235	93732	6.46734	1.75114	241.758	1.62727e-54	3.94167e-52
7	54926955	777614	tpcn2	-	-124880	47521	4.33468	1.32926	241.616	1.74762e-54	4.2283e-52
20	28668345	562667	rgs6	-	29500	126905	-7.3346	-0.0222782	241.607	1.75479e-54	4.24075e-52
7	68416749	100333211	zfhx3	-	-46833	248651	3.93787	1.32302	241.463	1.88705e-54	4.55515e-52
19	12063655	557995	rnf19a	-	-14928	47752	5.4257	1.2918	241.446	1.90284e-54	4.58799e-52
17	31845566	503749	eef1akmt2	+	-25025	3126	3.07775	3.35302	241.416	1.93179e-54	4.65244e-52
17	9543568	406602	egln3	-	-386469	18060	4.92115	1.0477	241.404	1.94386e-54	4.67615e-52
24	3791823	558075	wdr37	+	-312861	48336	5.16079	1.9138	241.09	2.27586e-54	5.46855e-52
18	6873177	324164	dnaja2b	+	-16088	12268	-6.73658	1.42568	240.966	2.42161e-54	5.81211e-52
1	24077153	117234	mab21l2	+	-867	1813	-4.65782	0.713662	240.89	2.51614e-54	6.03211e-52
17	53058505	767755	zgc:154061	-	36109	81846	5.81228	0.752978	240.776	2.66445e-54	6.38037e-52
20	50348208	569213	tmem121ab	-	108802	954	4.39352	2.06356	240.687	2.78601e-54	6.66385e-52
3	28992110	405830	lgals2a	+	-38835	6969	3.56989	4.32319	240.678	2.7976e-54	6.68397e-52
16	5370330	553585	echdc1	+	-131312	11482	5.99886	1.2932	240.546	2.98952e-54	7.13439e-52
15	24716952	445234	crk	+	20647	5489	5.66018	0.466949	240.496	3.06606e-54	7.30873e-52
13	111736	606664	dnaaf2	+	-589	3040	-4.79572	0.542629	240.199	3.55919e-54	8.47462e-52
9	50786949	553599	fign	+	-187587	152922	4.75261	1.39114	240.139	3.66756e-54	8.72277e-52
7	27379744	567154	sox6	+	-89196	158844	3.78011	1.44487	240.097	3.74547e-54	8.89799e-52
20	44062328	405788	runx2b	-	-28330	94626	4.22477	1.53722	240.059	3.81783e-54	9.05965e-52
1	24077024	117234	mab21l2	+	-738	1813	-4.7216	1.18517	239.981	3.97103e-54	9.41255e-52
16	51341054	335229	serpinb1l4	-	41979	6453	4.84243	1.47658	239.858	4.22263e-54	9.99764e-52
6	27736034	558900	rab6ba	+	-68675	209147	4.65346	1.19636	239.729	4.50611e-54	1.06568e-51
10	15755479	565446	tjp2a	-	-99264	38879	-4.05209	2.64653	239.486	5.08991e-54	1.20239e-51
2	41622275	565889	d2hgdh	-	59435	16570	4.77603	0.958906	239.452	5.17964e-54	1.22222e-51
7	73865905	100037379	zgc:163061	-	17447	767	6.01569	0.862377	239.423	5.25323e-54	1.23819e-51
4	23754323	373117	celf2	-	-209496	75271	-5.80407	1.01618	239.336	5.48862e-54	1.29222e-51
6	25404498	567134	zgc:153916	-	19916	69799	4.77723	1.03816	239.247	5.73896e-54	1.34965e-51
15	37566926	792610	hspb6	+	-7356	2403	4.22132	1.77333	239.23	5.79009e-54	1.36015e-51
4	48845500	100330526	znf1113	+	-43135	24072	-6.44398	1.16785	239.199	5.87867e-54	1.37941e-51
18	30743157	566407	foxf1	+	104080	3865	4.1796	1.69911	239.145	6.04035e-54	1.41577e-51
5	72318189	556870	tbx3a	-	-6182	7569	-4.14966	1.59413	239.135	6.07211e-54	1.42163e-51
24	4827967	322412	cpb1	-	62243	10336	4.63569	1.47821	238.958	6.63771e-54	1.55231e-51
5	42590285	100310757	mir2185-1	+	69491	95	2.86735	2.65568	238.909	6.80086e-54	1.5887e-51
2	37027079	436670	gng7	-	-16467	53252	5.64709	1.16474	238.681	7.62772e-54	1.77988e-51
16	5370312	553585	echdc1	+	-131294	11482	6.29352	1.29036	238.675	7.64958e-54	1.783e-51
1	47527239	393360	stn1	+	-27326	13572	5.01724	0.612424	238.545	8.16481e-54	1.90098e-51
8	49802497	65090	ntrk2a	+	-24011	92191	3.85749	2.48785	238.537	8.19682e-54	1.90632e-51
6	35327379	569876	rgs4	+	34860	4706	-4.27173	1.17332	238.512	8.30235e-54	1.92872e-51
10	2088768	30304	tdgf1	-	126838	6457	4.57733	1.58615	238.465	8.49773e-54	1.97193e-51
15	36869450	557315	kirrel3l	+	72041	75841	5.04779	1.30486	238.385	8.84941e-54	2.05128e-51
16	614679	394032	irx2a	-	51505	4482	-4.78845	2.30756	238.374	8.89617e-54	2.05984e-51
15	74780	403005	bace1	-	-22653	6416	4.76061	1.17119	238.277	9.33994e-54	2.16021e-51
16	19861113	393789	hdac9b	-	-29161	47726	5.1261	1.1386	238.267	9.38886e-54	2.16914e-51
1	47228346	445185	morc3b	+	-49817	9340	6.65414	1.5166	238.176	9.82891e-54	2.26831e-51
14	31605845	792983	slc9a6a	+	13137	24146	-4.3904	1.31885	238.013	1.06658e-53	2.45873e-51
16	8716050	497312	cobl	-	52553	132081	5.24301	1.08363	237.866	1.14818e-53	2.64396e-51
6	38660518	792398	ube3a	+	112888	16658	6.18903	1.59453	237.856	1.15409e-53	2.65465e-51
13	26580153	103912006	si:rp71-1h3.1	-	-123657	150820	4.30889	1.87134	237.649	1.28037e-53	2.9419e-51
7	31069615	541341	terb2	-	137516	2407	4.78613	1.76207	237.624	1.29687e-53	2.97655e-51
25	36845933	100537332	mafb	+	-171194	2243	4.59853	1.83256	237.593	1.31697e-53	3.01939e-51
12	4835336	100002189	ghrhr2	+	10112	9108	-3.78317	1.67307	237.564	1.33605e-53	3.05978e-51
19	48391366	799904	si:ch73-359m17.2	-	-41	8445	-6.05672	1.17669	237.523	1.36389e-53	3.11746e-51
14	2742253	563172	etf1a	-	125657	27136	4.73364	2.24044	237.523	1.3642e-53	3.11746e-51
24	21813231	544667	flt1	-	4412	28268	4.86334	1.15822	237.485	1.39023e-53	3.17349e-51
25	20932662	323509	gnaia	-	-98382	33369	4.56928	1.1901	237.379	1.46616e-53	3.34318e-51
12	21020290	335716	nme2a	-	223840	8208	3.03335	2.3229	237.355	1.48376e-53	3.37965e-51
11	43052700	405850	foxg1b	+	61408	2143	6.14347	0.576051	236.989	1.78352e-53	4.05802e-51
13	41526862	368476	pcdh15a	-	-19917	376088	4.43822	1.51453	236.937	1.83063e-53	4.1607e-51
16	3898061	195821	mtf1	+	240270	28124	5.10872	1.63643	236.92	1.84624e-53	4.19163e-51
1	4341991	324096	slitrk6	+	-240250	52592	4.14446	1.58905	236.842	1.92052e-53	4.35557e-51
10	35281378	568202	pora	+	-5393	36896	4.18237	1.64899	236.826	1.93572e-53	4.3853e-51
16	7365168	393306	med18	-	-14107	2805	-5.67597	0.416168	236.817	1.9442e-53	4.39978e-51
17	4379339	405867	crls1	+	-10454	17200	-5.82686	0.667596	236.78	1.98117e-53	4.47861e-51
7	48560944	557498	kcnq1.1	+	-5102	101388	4.62612	1.28223	236.759	2.00198e-53	4.52079e-51
3	26081017	100001340	si:dkeyp-69e1.8	+	-16926	6711	-6.40291	1.36666	236.718	2.043e-53	4.60847e-51
18	41060835	449992	polr2i	-	147509	3500	4.0806	1.53016	236.63	2.13529e-53	4.81149e-51
9	46072735	568877	hdac4	-	-70	188765	8.97185	1.91298	236.527	2.24869e-53	5.06158e-51
7	9314847	735249	selenos	+	-6241	14017	-9.29167	0.0420633	236.339	2.472e-53	5.55827e-51
23	24166952	564823	plekhm2	-	-59581	23711	4.9466	0.913176	236.32	2.4951e-53	5.6042e-51
23	34459661	449542	chchd6a	+	-412211	137570	4.08933	1.6189	236.224	2.61862e-53	5.87537e-51
25	35534296	751704	spi1a	+	19246	18703	5.08839	1.037	236.154	2.71222e-53	6.07889e-51
9	1937832	30349	hoxd3a	-	-1258	2039	-5.47644	0.855612	236.14	2.73167e-53	6.11595e-51
8	33988207	58140	pbx3b	-	-63812	156247	4.51059	0.832285	236.058	2.84581e-53	6.3647e-51
5	18668512	393984	aacs	-	-228970	70167	4.1756	1.27623	235.969	2.97635e-53	6.64308e-51
23	10254019	797351	krt5	-	76577	4245	9.16511	1.03012	235.969	2.9766e-53	6.64308e-51
23	36361379	57970	copz1	+	-20859	13587	5.01384	1.24642	235.753	3.3179e-53	7.3969e-51
8	10208547	572469	pim1	+	96498	3727	3.96302	1.70248	235.688	3.4275e-53	7.63316e-51
20	49214241	541516	naa20	-	96840	11973	4.80259	1.62922	235.668	3.46109e-53	7.69978e-51
18	19240754	558211	dennd4a	-	145613	50016	3.73779	1.87264	235.66	3.47575e-53	7.72421e-51
5	18668441	393984	aacs	-	-229041	70167	4.22695	1.27301	235.568	3.63986e-53	8.08037e-51
6	28304948	573024	lpp	+	-10749	392217	4.42037	1.68828	235.423	3.91563e-53	8.68339e-51
13	30635128	562028	zcchc24	-	-10837	66705	4.75861	1.33444	235.377	4.00716e-53	8.87701e-51
2	41927013	550534	odf3l2a	+	-52	7059	-5.44906	1.0924	235.23	4.31236e-53	9.54305e-51
10	38981	393308	riox2	+	-15887	5108	8.69491	0.0710393	235.162	4.46288e-53	9.86574e-51
22	32833992	286829	dag1	+	301261	57831	4.34189	1.35409	235.083	4.64316e-53	1.02535e-50
10	1385630	79379	gdnfa	+	11295	16813	3.67914	2.28709	235.045	4.73241e-53	1.04396e-50
15	35054752	406840	sesn3	+	-11743	49727	4.3487	0.960782	234.913	5.0584e-53	1.1147e-50
13	5184089	569858	abcg2c	-	119595	33298	4.82462	0.922247	234.851	5.21762e-53	1.14858e-50
17	30546775	445153	itsn2b	-	25732	47538	7.51157	0.993841	234.831	5.26909e-53	1.1587e-50
24	5012959	767673	zic4	+	-34744	4202	3.05062	3.56202	234.763	5.45299e-53	1.19788e-50
19	48391358	799904	si:ch73-359m17.2	-	-49	8445	-4.55737	1.17633	234.721	5.56979e-53	1.22226e-50
3	60516492	100003714	si:ch73-366l1.5	-	-54726	45237	6.28188	1.7081	234.693	5.64959e-53	1.23848e-50
5	56147874	563095	mrm1	+	-27899	5795	-5.75667	1.86252	234.613	5.87976e-53	1.28759e-50
22	13214428	30517	ahr2	-	49698	118461	5.17734	1.77162	234.57	6.00879e-53	1.31448e-50
10	11267543	322347	hsdl2	+	-2240	15281	4.31491	1.44581	234.517	6.17072e-53	1.3485e-50
3	15288676	553766	cabp5b	+	8150	20567	3.41591	2.65587	234.505	6.20784e-53	1.3552e-50
23	36134602	30345	hoxc4a	+	-3547	1988	-5.93518	0.519793	234.344	6.73085e-53	1.46785e-50
17	18524587	406694	vrk1	-	-272636	23258	4.56205	1.36679	234.266	6.99948e-53	1.52485e-50
4	10201772	570188	kcnd2	+	164837	191876	4.72266	1.65613	234.235	7.10983e-53	1.54728e-50
1	39616188	30155	tenm3	+	-228345	392069	4.94594	1.21966	234.209	7.20307e-53	1.56595e-50
16	50006308	445100	ube2e2	+	692	69304	-5.97294	0.233384	234.016	7.93492e-53	1.72327e-50
24	14378780	563151	prdm14	+	72624	4700	5.36722	1.36165	233.724	9.18996e-53	1.99378e-50
10	4168987	415222	plppr1	+	71827	23210	3.96821	1.80869	233.674	9.42144e-53	2.04189e-50
15	25821151	100033725	mir212	+	76295	94	4.3986	1.5983	233.651	9.53303e-53	2.06394e-50
22	16958843	556665	nfia	-	-38632	158005	4.93734	1.26581	233.617	9.69325e-53	2.09647e-50
5	6304884	402792	zgc:73226	-	-72981	27540	4.55177	3.49299	233.608	9.74035e-53	2.10449e-50
15	41985886	436703	pxylp1	+	-170183	30004	5.95309	1.16635	233.603	9.76206e-53	2.10701e-50
22	21852289	393395	tle5	-	6829	51422	3.84733	1.59233	233.586	9.84748e-53	2.12295e-50
18	30192250	100150067	si:ch73-103b9.2	-	230432	3166	10.049	0.486117	233.584	9.85611e-53	2.12295e-50
23	34339662	449542	chchd6a	+	-292212	137570	4.98082	1.07872	233.567	9.94335e-53	2.13954e-50
10	34899298	100005765	sparta	-	-8137	18108	4.75531	1.01138	233.542	1.00652e-52	2.16353e-50
20	4868513	569667	zdhhc14	-	-15160	55735	4.83053	1.66343	233.5	1.0284e-52	2.20831e-50
5	13795481	436976	snrnp27	-	16755	10982	5.06896	1.01835	233.422	1.06918e-52	2.29354e-50
21	202700	571289	gsdf	+	-4431	3746	4.58342	1.57652	233.408	1.07703e-52	2.30802e-50
3	26286651	327143	rhot1a	+	2330	30777	-4.94532	1.14613	233.403	1.07947e-52	2.3109e-50
6	2960894	140819	ptprfa	+	-9249	321522	4.71047	1.58709	233.39	1.08679e-52	2.32419e-50
2	34003522	30181	ptch2	-	9886	24425	4.5585	1.21556	233.264	1.15759e-52	2.47309e-50
15	21501547	100033636	mir125b-1	+	-53891	145	4.67507	1.21433	233.084	1.267e-52	2.70408e-50
14	2742314	563172	etf1a	-	125718	27136	4.83451	2.24077	232.994	1.3256e-52	2.82626e-50
5	52294941	414273	rgmb	-	17298	20763	4.71361	0.709039	232.98	1.33528e-52	2.84403e-50
20	48528322	402941	insm1a	-	42968	2431	-5.75483	1.48181	232.91	1.38291e-52	2.94249e-50
12	981626	325464	kdelr2b	-	-8432	7201	-5.2576	0.456158	232.819	1.44764e-52	3.07711e-50
15	74749	403005	bace1	-	-22684	6416	4.92207	1.16788	232.765	1.48706e-52	3.1577e-50
16	6606969	572232	znf236	+	143778	6552	3.37452	2.45475	232.744	1.50324e-52	3.18884e-50
9	43397426	368405	znf385b	-	-140902	295104	6.02402	1.2747	232.734	1.51062e-52	3.20124e-50
8	7772162	114834	tfe3a	+	6608	30676	-7.12135	1.19918	232.583	1.62943e-52	3.44955e-50
4	76558421	550363	ms4a17a.11	+	17164	12753	-6.18279	1.32253	232.437	1.75328e-52	3.708e-50
17	9312353	777720	zranb1b	-	336046	24859	3.82851	1.1252	232.294	1.88374e-52	3.97991e-50
25	26004105	393926	idh3a	+	-238004	63009	4.28942	1.32222	232.201	1.97415e-52	4.16673e-50
23	34339652	449542	chchd6a	+	-292202	137570	4.95643	1.07782	232.116	2.05971e-52	4.34294e-50
4	48845497	100330526	znf1113	+	-43132	24072	-5.50349	1.16826	232.1	2.07715e-52	4.37533e-50
21	27236885	402952	zgc:77262	-	35405	3775	4.79845	0.92731	231.97	2.21735e-52	4.66597e-50
5	13795460	436976	snrnp27	-	16734	10982	4.77249	1.01967	231.734	2.49547e-52	5.24595e-50
18	38668335	393545	onecut1	+	86688	5239	4.0055	1.21267	231.553	2.73248e-52	5.73845e-50
17	35803139	30602	sox11a	-	-78668	3261	3.69362	1.73958	231.543	2.74731e-52	5.76383e-50
1	47527221	393360	stn1	+	-27308	13572	5.01983	0.612798	231.524	2.77259e-52	5.81107e-50
20	48528339	402941	insm1a	-	42985	2431	-5.22568	1.48001	231.448	2.88166e-52	6.03365e-50
7	73991857	335628	cldnd1a	+	141910	2165	7.21586	1.09834	231.397	2.95653e-52	6.18424e-50
14	1945527	554076	pcdh2g29	-	-9730	65579	-4.8911	1.38407	231.361	3.01041e-52	6.29068e-50
8	9130175	567544	slc6a8	-	10462	67993	4.08864	1.46248	231.313	3.08265e-52	6.43523e-50
8	23518959	544660	sema3gb	+	3047	31777	4.53998	1.61308	231.207	3.25155e-52	6.78108e-50
25	6712037	100001421	snx33	+	-261001	30154	4.2094	1.25016	231.182	3.2936e-52	6.86197e-50
23	34339686	449542	chchd6a	+	-292236	137570	4.74201	1.07759	231.154	3.33884e-52	6.94932e-50
7	71180620	321931	dhx15	-	-150879	52886	4.74397	1.2704	231.018	3.57499e-52	7.43347e-50
17	34392812	321807	eif2s1a	+	-148467	9889	7.17139	1.32533	231.009	3.59155e-52	7.46051e-50
10	38969	393308	riox2	+	-15875	5108	8.05948	0.0752565	230.983	3.63945e-52	7.55254e-50
19	4100254	555053	fhl3b	-	-18121	28882	4.08226	1.60588	230.884	3.82359e-52	7.92684e-50
5	14189232	570189	npffr1l2	-	-49637	73303	3.89085	2.78163	230.876	3.84031e-52	7.95364e-50
17	32862650	30679	prox1a	-	-600	40660	4.59433	1.30823	230.785	4.01989e-52	8.31737e-50
14	1945170	554076	pcdh2g29	-	-10087	65579	-5.63562	1.11986	230.672	4.25374e-52	8.79256e-50
4	10992772	564667	tmtc2a	-	-31798	49861	5.46199	0.894276	230.662	4.27617e-52	8.83024e-50
9	33668606	404730	mao	-	-57366	65009	4.39882	1.46302	230.642	4.31844e-52	8.90875e-50
23	39042918	572527	sall4	+	-101388	6555	-4.35547	2.23801	230.551	4.52063e-52	9.31671e-50
24	39261673	641290	nubp2	-	75488	7826	5.82581	0.733428	230.506	4.62479e-52	9.52204e-50
5	67629376	568779	zbtb20	-	-31269	127457	6.50608	1.25945	230.504	4.6294e-52	9.5222e-50
16	44022515	568996	zfpm2a	-	-104872	307876	4.27745	1.77318	230.312	5.09741e-52	1.04746e-49
10	38831805	568643	dscama	+	-56397	182868	5.14252	0.985174	230.256	5.24233e-52	1.07618e-49
16	44022577	568996	zfpm2a	-	-104810	307876	4.52207	1.77077	230.229	5.31427e-52	1.08953e-49
25	1138190	406300	ciao2a	+	-11177	7152	-5.75306	1.30053	230.228	5.31771e-52	1.08953e-49
15	21471043	100033636	mir125b-1	+	-23387	145	4.76118	0.621106	230.221	5.33574e-52	1.09216e-49
4	76666376	798290	ms4a17a.2	+	4600	18118	3.73633	2.86922	230.207	5.37257e-52	1.09862e-49
1	5321680	335098	spry2	+	-45869	1769	4.8646	1.04692	229.88	6.33177e-52	1.29351e-49
10	15755434	565446	tjp2a	-	-99309	38879	-4.50561	2.64341	229.789	6.62879e-52	1.35287e-49
15	35054711	406840	sesn3	+	-11702	49727	5.53206	0.958159	229.607	7.26078e-52	1.48042e-49
16	36625922	436717	decr1	+	122639	11596	-4.53915	1.24878	229.557	7.44668e-52	1.51685e-49
22	38159771	563601	tm4sf18	+	52	8749	4.76424	0.754864	229.494	7.68767e-52	1.56442e-49
24	6111255	393607	apbb1ip	-	33055	38168	4.82695	1.15161	229.42	7.97736e-52	1.6218e-49
9	21175477	393455	hao2	+	-27159	16300	4.07023	1.37564	229.408	8.02679e-52	1.63027e-49
22	13890218	403082	sh3bp4a	+	-3326	55684	4.95349	1.58797	229.397	8.06877e-52	1.63721e-49
9	55243098	560294	tbl1x	-	114259	35761	-5.59459	1.83131	229.279	8.56318e-52	1.73585e-49
20	14847967	100033767	mir199-3a	+	27493	87	5.2063	0.725596	229.176	9.01794e-52	1.82628e-49
19	34632080	560338	elp2	-	-110360	50796	5.57905	0.94052	229.127	9.23912e-52	1.86927e-49
8	27689737	556024	mov10b.1	-	2642	27852	-7.26812	0.898047	229.116	9.29033e-52	1.87782e-49
16	2768849	369194	tgfb2	-	-38678	62522	4.60266	1.29969	229.099	9.37345e-52	1.8928e-49
23	34339654	449542	chchd6a	+	-292204	137570	5.14893	1.0786	229.092	9.40335e-52	1.89701e-49
11	42124370	561947	si:ch211-193l2.6	+	-110362	3238	-4.68033	1.5312	229.049	9.61064e-52	1.93697e-49
9	29650027	100216520	mir16c	-	-2460	136	-7.19029	0.423075	229.038	9.66589e-52	1.94624e-49
7	8306010	561287	f13a1b	-	-9169	44404	-7.85982	1.85295	229.031	9.69571e-52	1.95037e-49
4	14074052	556148	prickle1b	-	100839	9715	3.8933	1.69915	229.022	9.74235e-52	1.95788e-49
14	2742274	563172	etf1a	-	125678	27136	4.54615	2.24216	228.978	9.96059e-52	1.99982e-49
19	36506795	402821	cx30.9	+	611752	1345	3.33641	2.50274	228.94	1.01522e-51	2.03529e-49
20	4868464	569667	zdhhc14	-	-15209	55735	4.61644	1.66639	228.939	1.01566e-51	2.03529e-49
7	31179161	323089	ctdspl2b	+	195258	16710	4.1111	1.8491	228.918	1.02654e-51	2.05512e-49
17	9162677	777720	zranb1b	-	186370	24859	4.3368	0.730258	228.887	1.04255e-51	2.08519e-49
7	21684119	100004517	tmem88b	+	103369	18962	4.69955	0.928547	228.833	1.07141e-51	2.14087e-49
2	31368327	559018	clul1	-	-8284	13326	4.53341	1.50641	228.822	1.07705e-51	2.15009e-49
12	48590533	100037390	cyp4f3	-	10490	20566	6.49396	1.07726	228.788	1.09543e-51	2.18472e-49
15	18130495	360137	dixdc1a	+	-386	25877	5.07256	1.05579	228.665	1.1656e-51	2.32196e-49
3	28887275	450038	eef2kmt	-	14535	3131	5.14451	0.853539	228.663	1.16646e-51	2.32196e-49
8	29556004	30303	atoh1a	+	37974	1638	4.17911	1.67615	228.393	1.33615e-51	2.65723e-49
23	35918600	30606	rarga	+	-70	45205	10.2803	1.41082	228.107	1.54236e-51	3.06301e-49
11	28252266	554232	ephb2b	+	-34125	206041	4.55791	1.69803	228.106	1.54311e-51	3.06301e-49
2	21667853	569430	fbxl7	+	-33725	100600	4.44866	0.943044	228.055	1.58344e-51	3.1401e-49
13	42665839	335838	lrrfip2	-	-8162	52797	6.28939	1.3796	228.003	1.62482e-51	3.21912e-49
6	4161700	393217	unc50	-	163501	13358	-4.76779	1.26143	227.984	1.64056e-51	3.2456e-49
15	19830082	323919	alcamb	+	8376	40535	5.66963	0.597925	227.983	1.64128e-51	3.2456e-49
4	17007215	567413	sox5	-	-48681	70784	4.66463	1.40554	227.912	1.70074e-51	3.36003e-49
13	17470550	324913	znf503	+	-2084	2579	-4.74262	1.6805	227.856	1.74925e-51	3.45261e-49
5	15873684	791580	hspb8	+	-53979	19685	4.48375	1.43637	227.771	1.82593e-51	3.60058e-49
9	47378879	403039	igfbp5b	-	536700	21544	5.41421	1.21216	227.765	1.8313e-51	3.60778e-49
1	24077081	117234	mab21l2	+	-795	1813	-5.99507	1.44611	227.731	1.86259e-51	3.66599e-49
4	14512778	561433	plxnb2a	-	25956	35871	4.1424	1.90863	227.606	1.98388e-51	3.90105e-49
13	17470561	324913	znf503	+	-2095	2579	-4.3635	1.68022	227.598	1.99127e-51	3.91192e-49
1	6720753	406606	ube2f	+	-74181	17552	4.47712	1.56163	227.572	2.01807e-51	3.96087e-49
18	49078372	492462	yif1b	+	170017	16961	4.94687	1.16182	227.227	2.39965e-51	4.7054e-49
8	27689716	556024	mov10b.1	-	2621	27852	-6.70525	0.8969	227.11	2.54486e-51	4.98549e-49
19	28785083	336346	sox4a	-	-4326	3261	4.78216	1.05653	226.974	2.72462e-51	5.33266e-49
21	202692	571289	gsdf	+	-4423	3746	4.23796	1.57683	226.97	2.72935e-51	5.33695e-49
21	482634	321133	nop14	+	-42358	105595	4.86646	1.62566	226.945	2.76513e-51	5.40187e-49
20	17606462	30291	cdh2	+	133642	79134	4.00688	1.42244	226.844	2.90869e-51	5.67705e-49
7	8738290	554131	tex261	-	26255	17475	-5.21192	1.95159	226.777	3.00844e-51	5.86629e-49
21	19541179	794796	rai14	+	6703	60628	4.42368	1.10133	226.74	3.06388e-51	5.96886e-49
9	41949125	564123	col18a1a	+	-34716	63815	4.34906	1.99708	226.519	3.42324e-51	6.66275e-49
23	24166916	564823	plekhm2	-	-59617	23711	5.13618	0.914049	226.489	3.47568e-51	6.75856e-49
15	28268117	566459	myo1cb	+	24	83029	5.31331	1.17763	226.428	3.5846e-51	6.9639e-49
8	7772116	114834	tfe3a	+	6654	30676	-6.84464	1.19472	226.412	3.61322e-51	7.01303e-49
7	37037491	334679	zgc:195356	+	-338849	1188	-5.10283	1.65955	226.375	3.68151e-51	7.13897e-49
22	11141558	402921	bcor	+	2595	56086	-7.38553	1.21132	226.345	3.73593e-51	7.23781e-49
25	1138194	406300	ciao2a	+	-11181	7152	-6.50813	1.30013	226.328	3.76886e-51	7.29488e-49
24	21813206	544667	flt1	-	4387	28268	4.02932	1.15738	226.283	3.85434e-51	7.45347e-49
14	5466139	368900	pcgf1	-	58886	12619	4.93847	1.37311	226.207	4.00447e-51	7.73665e-49
3	28196283	449554	rbfox1	-	120588	89571	4.47471	2.46566	226.16	4.09934e-51	7.91268e-49
5	36440986	798740	eda	+	-1581	59626	7.11057	1.23245	225.962	4.52835e-51	8.73272e-49
7	67343416	327330	psmd7	-	26634	6824	4.38914	1.70726	225.929	4.60375e-51	8.86999e-49
11	43792124	415213	ralbb	+	-51174	2755	-5.81243	1.64494	225.833	4.83304e-51	9.30322e-49
11	13568615	335206	arrdc2	+	-40179	5347	6.09077	1.02547	225.66	5.26959e-51	1.01343e-48
7	70879828	321931	dhx15	-	-451671	52886	3.79475	2.01501	225.61	5.40431e-51	1.03838e-48
4	74869531	322969	nup50	+	73609	18713	3.92112	1.53956	225.504	5.70016e-51	1.09423e-48
18	23455973	30564	mef2aa	+	-262153	162252	4.07663	1.1813	225.419	5.9486e-51	1.14088e-48
13	27353846	100136871	ddx43	-	-157	21352	-5.58155	1.18474	225.134	6.86361e-51	1.31516e-48
11	24693542	563192	inavab	+	35804	27471	-4.42006	2.4915	225.131	6.87495e-51	1.31614e-48
5	11382989	100329562	selenoe	+	16083	5164	6.46291	0.172091	225.061	7.12103e-51	1.362e-48
3	61559659	541420	zgc:113295	+	-21579	5671	4.75112	1.84694	224.85	7.9174e-51	1.51294e-48
18	19240765	558211	dennd4a	-	145624	50016	3.30428	1.87102	224.837	7.96783e-51	1.5212e-48
10	38990	393308	riox2	+	-15896	5108	8.23909	0.0688659	224.808	8.08635e-51	1.54242e-48
17	9543580	406602	egln3	-	-386457	18060	5.01227	1.04823	224.787	8.17254e-51	1.55745e-48
13	638691	556123	slit1a	-	206	83166	9.69318	0.0912729	224.762	8.27429e-51	1.57541e-48
23	46114548	406561	ddah1	-	73937	25296	4.30835	1.79699	224.732	8.40142e-51	1.59817e-48
24	4828011	322412	cpb1	-	62287	10336	3.87806	1.4811	224.712	8.48444e-51	1.6125e-48
10	9428132	393700	ndufa8	+	-17795	9657	5.1062	0.643303	224.597	8.98897e-51	1.70684e-48
13	27353791	100136871	ddx43	-	-212	21352	-4.85051	1.44172	224.484	9.514e-51	1.8049e-48
14	24534078	100033705	mir218a-1	-	-28805	83	3.6997	3.26266	224.191	1.10239e-50	2.08946e-48
9	42084109	553765	pcbp3	+	-18072	43966	4.49651	1.96049	224.141	1.13035e-50	2.14051e-48
24	27925631	570772	bcl2a	-	-303286	91707	5.45979	0.914541	224.029	1.19544e-50	2.26175e-48
11	41389881	449674	park7	+	69956	14324	4.89561	1.48573	224.004	1.21067e-50	2.28849e-48
23	36134607	30345	hoxc4a	+	-3552	1988	-4.91655	1.18605	223.96	1.23793e-50	2.33791e-48
17	450838	571819	zgc:194887	+	120	5501	4.2169	1.349	223.936	1.25255e-50	2.3634e-48
6	56903501	378844	ddx27	-	-572964	40152	4.80395	0.931235	223.856	1.30393e-50	2.45814e-48
12	33083880	550573	c1qtnf1	-	-231014	17323	4.06329	2.21658	223.843	1.31238e-50	2.47186e-48
4	68105376	100033751	mir738	-	-458782	98	2.17751	4.55902	223.798	1.34236e-50	2.52606e-48
1	39616182	30155	tenm3	+	-228339	392069	5.21549	1.21928	223.54	1.52806e-50	2.87293e-48
20	51635127	619201	disp1	-	75717	70216	-6.25112	0.987929	223.505	1.55524e-50	2.92141e-48
15	33156975	246091	mab21l1	+	-86036	2261	4.96089	1.19534	223.481	1.57448e-50	2.95491e-48
23	9058364	497073	xkr7	+	-69198	25861	4.00093	2.01665	223.433	1.61277e-50	3.02407e-48
9	40990129	368631	pms1	-	-34309	58216	4.3942	1.86805	223.354	1.67804e-50	3.14366e-48
8	17250991	445162	dimt1l	+	-66389	8440	3.88294	1.28247	223.259	1.7601e-50	3.29322e-48
21	23268539	323269	zbtb16a	-	-39229	143773	5.85471	0.903245	223.258	1.76101e-50	3.29322e-48
6	2960902	140819	ptprfa	+	-9257	321522	4.81642	1.58677	223.138	1.87033e-50	3.49455e-48
9	1950510	30329	hoxd4a	-	-494	1639	-4.76547	1.3038	223.135	1.87302e-50	3.49645e-48
5	23635430	404726	cx39.9	+	-746	1062	4.10948	1.67392	223.051	1.95392e-50	3.64423e-48
9	36150314	64616	atp1a1b	+	-248651	20526	4.22394	0.966747	222.993	2.01124e-50	3.74781e-48
14	16930771	100884137	dicp2.1	-	-107347	8306	5.22993	1.25174	222.954	2.0519e-50	3.8202e-48
18	49380856	100333421	si:cabz01090165.1	+	30552	17448	3.71683	1.58269	222.877	2.13181e-50	3.96544e-48
7	8306086	561287	f13a1b	-	-9093	44404	-6.95752	1.81358	222.74	2.28369e-50	4.2442e-48
16	37038275	325757	snrnp48	-	58677	5076	3.93009	2.02349	222.666	2.37022e-50	4.40113e-48
8	9986882	114482643	mir7133	+	33377	85	5.3061	1.00778	222.597	2.45453e-50	4.55366e-48
1	24077104	117234	mab21l2	+	-818	1813	-5.18684	1.50226	222.492	2.58747e-50	4.79605e-48
2	37006890	436670	gng7	-	-36656	53252	6.80021	1.11696	222.416	2.68783e-50	4.97768e-48
14	15616895	553620	neurl1b	-	-123195	75637	2.30565	4.84894	222.265	2.89903e-50	5.36408e-48
16	39812742	767747	rbms3	-	-46377	215852	4.06227	2.26461	222.246	2.92762e-50	5.41221e-48
18	41212572	767780	fbxo36a	-	-19699	5828	6.17755	2.40393	222.24	2.93633e-50	5.42354e-48
18	13446886	561747	plcg2	+	-197930	44687	-5.05557	1.99642	222.236	2.94232e-50	5.42982e-48
23	35918610	30606	rarga	+	-80	45205	9.61694	1.4106	222.219	2.96671e-50	5.47003e-48
1	5276679	335098	spry2	+	-868	1769	4.49659	1.33859	222.144	3.08078e-50	5.67537e-48
25	17205526	503902	kdm7ab	+	39047	64448	4.8663	1.22106	222.066	3.20374e-50	5.8967e-48
24	24687077	494066	armc1	-	-37149	22207	4.84596	0.87059	222.051	3.22834e-50	5.93678e-48
25	1138187	406300	ciao2a	+	-11174	7152	-6.09933	1.30361	221.987	3.33491e-50	6.1274e-48
3	14957713	394170	nme4	-	-124161	13577	4.26827	1.47712	221.971	3.36041e-50	6.16885e-48
5	30714919	338307	ftr82	-	-310	8100	4.64314	1.27086	221.949	3.39842e-50	6.23317e-48
16	2768853	369194	tgfb2	-	-38674	62522	4.89793	1.29975	221.738	3.77827e-50	6.92384e-48
23	3414620	30210	mafba	-	5480	3476	-5.64726	1.39152	221.698	3.85407e-50	7.05657e-48
19	48391230	799904	si:ch73-359m17.2	-	-177	8445	-4.06515	1.94767	221.689	3.87156e-50	7.08243e-48
6	27736012	558900	rab6ba	+	-68653	209147	4.4543	1.19402	221.658	3.93399e-50	7.19036e-48
17	2220079	436685	zfyve19	-	93422	17756	4.78437	1.6176	221.613	4.02266e-50	7.34603e-48
16	1451827	260351	sim1a	-	-51196	32606	5.92598	0.813324	221.584	4.08281e-50	7.44333e-48
6	48624223	394125	rhoca	-	206284	35243	5.1986	1.04263	221.584	4.08302e-50	7.44333e-48
13	23007715	406791	hk1	-	-95	34923	8.4576	0.27062	221.562	4.12843e-50	7.51958e-48
12	48744077	548605	ctbp2l	+	-61	20679	4.28409	1.40599	221.534	4.18618e-50	7.61816e-48
11	43225957	553451	sptbn1	-	-293	93732	7.51828	1.74837	221.51	4.23748e-50	7.70484e-48
1	24076977	117234	mab21l2	+	-691	1813	-5.48406	0.597257	221.502	4.25295e-50	7.72628e-48
21	37581695	436776	ndfip1l	-	-68635	15536	4.45632	1.21057	221.45	4.36732e-50	7.92719e-48
12	12495705	30208	cmn	+	622916	45629	-5.28868	0.756697	221.44	4.38904e-50	7.95974e-48
12	25319118	333941	zfp36l2	-	-60866	3346	7.3922	0.591761	221.432	4.40562e-50	7.98291e-48
5	69216047	791612	mat2ab	-	3863	15218	4.28169	1.68504	221.404	4.46936e-50	8.09142e-48
9	37152286	30154	gli2a	+	-10450	155071	3.81364	1.03083	221.394	4.4907e-50	8.12307e-48
13	33934532	558864	flrt3	-	111981	10713	5.27861	0.648748	221.283	4.74858e-50	8.58214e-48
19	7988385	100006143	si:dkey-266f7.5	+	-50264	12594	3.97248	2.53966	221.236	4.86256e-50	8.78058e-48
9	21041396	246222	tbx15	-	-26590	33117	5.06278	0.567473	221.164	5.04099e-50	9.09497e-48
19	11252523	83414	ssr2	-	13802	7638	4.30982	1.10951	220.976	5.53871e-50	9.98437e-48
21	37970439	654446	ripply1	-	-2058	5041	4.9237	1.30518	220.956	5.59666e-50	1.00802e-47
23	46114569	406561	ddah1	-	73958	25296	4.08972	1.79863	220.932	5.66415e-50	1.0193e-47
21	23519994	323269	zbtb16a	-	212226	143773	4.89195	1.36164	220.894	5.77155e-50	1.03774e-47
19	14190962	30399	tbxta	-	-630	4053	-4.83418	1.52958	220.881	5.80948e-50	1.04366e-47
6	2351345	570960	pbx1b	+	-79913	123377	4.0769	1.57615	220.844	5.91921e-50	1.06247e-47
20	1537928	555433	themis	-	98672	16065	4.00474	1.72611	220.824	5.98051e-50	1.07255e-47
5	6304881	402792	zgc:73226	-	-72984	27540	4.47654	3.49366	220.803	6.04158e-50	1.08258e-47
16	39812773	767747	rbms3	-	-46346	215852	4.5067	2.2662	220.763	6.16557e-50	1.10386e-47
3	33087707	555364	rarab	-	-26001	48103	6.33235	0.564983	220.637	6.56678e-50	1.17469e-47
1	6720720	406606	ube2f	+	-74148	17552	4.77399	1.56439	220.483	7.09681e-50	1.26842e-47
6	4854481	58057	pou4f1	+	-314528	3053	4.94686	3.01083	220.422	7.31872e-50	1.30697e-47
7	8306049	561287	f13a1b	-	-9130	44404	-6.76386	1.85045	220.351	7.58359e-50	1.35312e-47
13	12879573	564367	si:ch211-233a24.2	+	-78481	184019	-3.41993	2.03467	220.308	7.74815e-50	1.38131e-47
1	39616221	30155	tenm3	+	-228378	392069	5.78146	1.21869	220.214	8.12354e-50	1.447e-47
19	25934674	558456	jarid2b	+	36326	185532	5.65717	1.42069	220.203	8.16876e-50	1.45382e-47
10	37996552	100033638	mir125b-3	-	-55214	115	3.81307	1.54528	220.198	8.18886e-50	1.45617e-47
9	43397435	368405	znf385b	-	-140893	295104	6.19793	1.27349	220.126	8.48905e-50	1.50827e-47
6	48624138	394125	rhoca	-	206199	35243	4.84693	1.04402	220.124	8.49913e-50	1.50879e-47
14	16930670	100884137	dicp2.1	-	-107448	8306	5.42787	1.26509	220.117	8.52713e-50	1.51248e-47
20	28668265	562667	rgs6	-	29420	126905	-7.12879	-0.0184422	220.067	8.74586e-50	1.54997e-47
12	33191983	550573	c1qtnf1	-	-122911	17323	5.36952	1.24915	220.058	8.78499e-50	1.55559e-47
20	305412	560629	si:dkey-119m7.4	+	-286	13407	4.03742	0.904705	220.042	8.85697e-50	1.56701e-47
19	12063663	557995	rnf19a	-	-14920	47752	4.45622	1.29126	220.04	8.86443e-50	1.56701e-47
21	36411279	100142645	mrpl22	-	15010	9459	4.48552	0.911456	220.033	8.89595e-50	1.57126e-47
18	24426429	100307110	si:ch211-147m20.3	-	-50456	88867	4.45503	2.1576	220.021	8.95118e-50	1.57955e-47
22	19696113	321842	rgmd	+	-55804	6113	4.95464	0.508152	220.019	8.95793e-50	1.57955e-47
21	5441996	550235	psmd5	-	48871	24998	3.74511	1.62728	220.004	9.02803e-50	1.59058e-47
1	24077110	117234	mab21l2	+	-824	1813	-5.26974	1.50195	219.959	9.23264e-50	1.62526e-47
16	41167351	100142634	sc:d156	+	-4495	6734	-5.28811	1.83067	219.948	9.28474e-50	1.63306e-47
10	5318977	553981	sptlc1	+	-84633	30816	4.37605	1.25555	219.943	9.30836e-50	1.63585e-47
7	68557828	100333211	zfhx3	-	94246	248651	4.97285	1.6735	219.829	9.855e-50	1.73047e-47
14	2742299	563172	etf1a	-	125703	27136	4.6892	2.24235	219.755	1.02302e-49	1.79485e-47
10	16864406	394006	stoml2	-	-3935	11141	-6.52684	0.476887	219.635	1.08625e-49	1.90419e-47
17	37983081	767694	slc25a21	+	47246	202691	4.67868	1.39772	219.63	1.0892e-49	1.90775e-47
19	20123711	30281	npy	-	9701	2265	-4.41286	1.72782	219.628	1.0901e-49	1.90775e-47
7	68467463	100333211	zfhx3	-	3881	248651	-4.39121	2.00537	219.598	1.107e-49	1.93573e-47
10	30189252	678534	ntm	+	-225685	626348	-5.30575	1.66011	219.489	1.16908e-49	2.04257e-47
22	9247149	568759	cacna2d2b	+	225665	40246	-6.23209	1.01692	219.485	1.17122e-49	2.04461e-47
8	7772221	114834	tfe3a	+	6549	30676	-6.13493	1.19631	219.419	1.21078e-49	2.11191e-47
10	38831810	568643	dscama	+	-56402	182868	4.93595	0.984557	219.381	1.23401e-49	2.15065e-47
19	14190931	30399	tbxta	-	-661	4053	-4.89762	1.5301	219.361	1.24702e-49	2.17152e-47
23	35918783	30606	rarga	+	-253	45205	6.82309	0.567065	219.251	1.31764e-49	2.2926e-47
9	30865874	791191	dachd	+	24675	172156	4.524	1.22239	219.236	1.32753e-49	2.30789e-47
22	110245	405894	prkar2ab	+	-87	20541	-5.05709	1.39059	219.202	1.3506e-49	2.34605e-47
6	9040551	798985	vps16	+	66512	23777	3.79327	1.35146	219.199	1.35238e-49	2.3472e-47
6	17765374	559662	ppp1r27b	-	-433688	1248	4.1239	1.46945	219.158	1.38022e-49	2.39354e-47
23	34519499	449542	chchd6a	+	-472049	137570	4.67468	1.25705	219.107	1.41606e-49	2.45368e-47
24	37410989	415147	gnptg	+	-72559	9425	4.8613	1.06708	219.023	1.47743e-49	2.55791e-47
16	39812761	767747	rbms3	-	-46358	215852	4.20833	2.26458	218.99	1.50224e-49	2.59871e-47
9	41949102	564123	col18a1a	+	-34693	63815	4.42115	1.99764	218.901	1.57052e-49	2.71459e-47
18	8729889	431724	impdh1a	+	82711	30219	4.1563	1.93946	218.888	1.58112e-49	2.73066e-47
18	9396124	565658	sema3e	+	97596	83059	3.99706	1.41664	218.872	1.59418e-49	2.75096e-47
13	45359585	792757	znfl1g	+	-27382	3148	2.81707	2.81346	218.734	1.70854e-49	2.94589e-47
20	54076034	100000478	mgat2	-	1091	7903	3.8776	1.77113	218.712	1.72739e-49	2.97594e-47
18	6873224	324164	dnaja2b	+	-16135	12268	-5.5256	1.42584	218.596	1.83112e-49	3.15206e-47
17	9114070	777720	zranb1b	-	137763	24859	4.96523	1.53856	218.585	1.84049e-49	3.1656e-47
23	10092582	562552	zgc:171775	+	53960	16330	4.64104	0.992462	218.451	1.96874e-49	3.38341e-47
19	3135683	555593	si:ch211-80h18.1	-	11720	37113	-4.68686	1.54159	218.423	1.99688e-49	3.42896e-47
3	61559646	541420	zgc:113295	+	-21566	5671	4.92339	1.84669	218.416	2.00425e-49	3.43882e-47
1	25074526	323681	tmem154	-	-102525	11792	5.14567	1.37813	218.355	2.06585e-49	3.54161e-47
6	2351389	570960	pbx1b	+	-79957	123377	4.75853	1.21736	218.346	2.07528e-49	3.55488e-47
19	5210002	58038	stx1b	-	-44378	90443	4.1255	1.56007	218.342	2.07974e-49	3.5596e-47
23	27912127	266753	acvrl1	-	55192	21283	5.69507	1.02014	218.321	2.10187e-49	3.59456e-47
11	22007806	557245	foxp4	+	-97054	178716	4.48318	2.82107	218.288	2.13661e-49	3.65099e-47
20	33441524	558578	smek1	-	-46217	20578	4.63509	1.50422	218.17	2.26715e-49	3.87091e-47
9	14500456	405902	nrp2b	-	-4378	137257	4.99583	1.13148	218.15	2.29085e-49	3.9082e-47
12	35158428	561202	si:ch73-127m5.2	-	52723	6791	4.65579	0.834221	218.018	2.44734e-49	4.17178e-47
4	12903143	415184	msrb3	-	-11049	21723	3.68191	1.69686	218.008	2.46032e-49	4.1905e-47
17	37983150	767694	slc25a21	+	47177	202691	4.64976	1.39492	217.974	2.50182e-49	4.25773e-47
8	30680732	322660	upb1	+	18715	31181	4.71474	1.47348	217.908	2.58667e-49	4.39858e-47
5	16562726	572134	piwil2	-	87339	43543	3.38715	2.88849	217.879	2.62406e-49	4.45855e-47
12	45560747	562542	LOC562542	-	58554	9140	4.87646	1.30299	217.681	2.89898e-49	4.92168e-47
21	23520003	323269	zbtb16a	-	212235	143773	5.05732	1.36345	217.626	2.98066e-49	5.05626e-47
1	39154726	100310780	mir2197	-	-219185	110	4.44022	0.985425	217.608	3.00658e-49	5.09612e-47
16	43544731	571418	oxr1a	-	95	127173	7.79068	0.753236	217.428	3.29212e-49	5.5756e-47
22	21770892	393395	tle5	-	-74568	51422	4.5374	1.23211	217.405	3.33037e-49	5.63584e-47
16	5370309	553585	echdc1	+	-131291	11482	6.08708	1.29034	217.383	3.3669e-49	5.69307e-47
16	44022505	568996	zfpm2a	-	-104882	307876	4.58339	1.77093	217.328	3.46039e-49	5.84644e-47
25	37126987	334390	nfat5a	-	5650	26862	6.92591	0.779063	217.314	3.48524e-49	5.88369e-47
7	27099497	415169	rps13	+	-58131	2638	4.85556	1.29376	217.283	3.541e-49	5.97303e-47
22	4280525	556504	kdm4b	-	-127346	92616	4.10431	1.19693	217.24	3.61738e-49	6.09697e-47
20	2604238	556728	il20ra	+	-14832	19870	5.03324	0.469139	217.178	3.73182e-49	6.2848e-47
5	14980423	368206	tbx1	+	222998	12058	4.93305	0.561407	217.108	3.86569e-49	6.50504e-47
17	14276578	393454	jkamp	-	-175062	8235	4.86996	1.12315	217.038	4.00433e-49	6.73295e-47
16	45310225	569259	hpn	-	21526	39833	3.79212	1.83753	216.844	4.41354e-49	7.41507e-47
16	701647	403019	irx1a	+	111963	4158	4.5544	1.2945	216.768	4.58568e-49	7.69811e-47
3	26286588	327143	rhot1a	+	2393	30777	-6.35581	1.14464	216.749	4.62848e-49	7.76377e-47
7	17928811	30114	cth1	+	18517	2981	5.90221	0.790891	216.726	4.68443e-49	7.85133e-47
8	30680704	322660	upb1	+	18743	31181	4.15322	1.47139	216.671	4.81401e-49	8.06209e-47
12	23765280	30112	svila	+	47251	120046	5.1048	1.42398	216.584	5.03011e-49	8.41728e-47
24	27925653	570772	bcl2a	-	-303264	91707	5.8471	0.913785	216.565	5.07726e-49	8.48941e-47
21	482690	321133	nop14	+	-42414	105595	4.72073	1.62891	216.48	5.29804e-49	8.85151e-47
10	38831761	568643	dscama	+	-56353	182868	5.00823	0.982846	216.423	5.45284e-49	9.10291e-47
4	18146105	565408	anks1b	-	-55306	313253	4.88423	0.853296	216.399	5.51972e-49	9.20724e-47
3	12945619	767790	pdgfab	-	-24799	45077	4.39304	1.01588	216.326	5.72649e-49	9.54455e-47
16	6606998	572232	znf236	+	143749	6552	3.62507	2.45747	216.282	5.85296e-49	9.74761e-47
14	40480694	555688	pcdh19	-	89984	87553	3.97822	1.92036	216.243	5.9695e-49	9.93382e-47
1	24077064	117234	mab21l2	+	-778	1813	-4.93231	1.44504	216.226	6.02079e-49	1.00112e-46
8	30680702	322660	upb1	+	18745	31181	4.37587	1.47157	216.168	6.1982e-49	1.02981e-46
17	4150167	30631	bmp2a	-	-81221	4115	4.27606	1.11396	216.077	6.48895e-49	1.07726e-46
10	39753283	393717	smfn	+	140164	11807	3.43658	2.09815	216.035	6.62664e-49	1.09925e-46
17	9312382	777720	zranb1b	-	336075	24859	4.02447	1.12341	216.031	6.64125e-49	1.10081e-46
25	10775211	436812	ap3s2	+	18290	10031	3.46999	2.17987	215.854	7.25756e-49	1.20201e-46
25	35534279	751704	spi1a	+	19263	18703	4.86415	1.0371	215.761	7.60495e-49	1.25856e-46
16	7931574	566425	ano10a	+	54312	55463	4.20772	0.785669	215.683	7.90974e-49	1.30797e-46
22	110248	405894	prkar2ab	+	-90	20541	-4.20673	1.39058	215.668	7.96972e-49	1.31685e-46
2	25426136	572313	fndc3ba	+	-47679	161812	4.79899	1.79535	215.66	8.00201e-49	1.32114e-46
22	16958790	556665	nfia	-	-38685	158005	4.47007	1.27031	215.571	8.36441e-49	1.37989e-46
7	36043144	30520	irx3a	+	-1653	3337	-5.60286	0.455481	215.517	8.59508e-49	1.41683e-46
10	201948	436987	psmg1	-	-8755	3708	6.63272	0.525468	215.495	8.69266e-49	1.43179e-46
2	41622385	565889	d2hgdh	-	59545	16570	4.2949	0.806643	215.488	8.71974e-49	1.43513e-46
22	5262391	336844	ncln	-	10379	18615	4.22034	2.02636	215.452	8.87924e-49	1.46023e-46
7	24281919	100007704	slc7a8a	-	45637	26197	4.5303	0.512128	215.401	9.1102e-49	1.49705e-46
17	19082019	406385	galcb	-	183934	8449	4.37327	1.55232	215.392	9.15508e-49	1.50324e-46
20	30466658	559505	myt1la	+	24024	83304	4.37548	1.42704	215.389	9.16882e-49	1.50432e-46
6	14736045	30321	pou3f3b	+	213905	3405	5.54031	0.825144	215.303	9.56902e-49	1.56876e-46
12	29461724	553241	bms1	+	-221605	30916	4.71657	1.09627	215.269	9.73747e-49	1.59513e-46
19	39063856	321212	col9a2	+	-641797	45606	-4.51459	1.74354	215.213	1.00123e-48	1.63887e-46
13	17024924	553730	lrmda	-	-439438	541642	4.17529	1.27936	215.206	1.00501e-48	1.64378e-46
20	14847823	100033767	mir199-3a	+	27637	87	3.58332	1.79003	215.107	1.05604e-48	1.7259e-46
2	54211026	553657	rab12	+	176684	31322	-6.74403	0.642326	215.011	1.10812e-48	1.8096e-46
9	46072728	568877	hdac4	-	-77	188765	8.84394	1.91466	214.977	1.12738e-48	1.83963e-46
5	56839639	793774	tmem232	+	125538	32619	5.59968	0.907169	214.948	1.14422e-48	1.86565e-46
6	34581306	557734	lrp8	+	-68881	293371	4.35837	1.76851	214.914	1.16385e-48	1.89618e-46
25	35534318	751704	spi1a	+	19224	18703	4.94709	1.03613	214.824	1.21744e-48	1.98196e-46
1	38846366	405884	spcs3	+	-28050	3848	6.87108	1.03049	214.773	1.24885e-48	2.03153e-46
8	28519231	325372	scrt2	+	8570	6449	3.80515	2.19895	214.661	1.32122e-48	2.14758e-46
9	54538431	436730	egfl6	+	91562	49581	4.07836	1.3374	214.651	1.32773e-48	2.1565e-46
19	48391336	799904	si:ch73-359m17.2	-	-71	8445	-4.34414	1.17385	214.604	1.35991e-48	2.20706e-46
12	24325429	565531	nrxn1a	+	16874	294379	6.44154	1.71918	214.572	1.38171e-48	2.24071e-46
7	71185429	321931	dhx15	-	-146070	52886	3.22565	3.05093	214.498	1.43411e-48	2.32388e-46
11	42124174	561947	si:ch211-193l2.6	+	-110166	3238	-5.27834	1.59893	214.436	1.47978e-48	2.39605e-46
4	21680261	767765	rps16	-	27630	3622	5.00033	0.931689	214.418	1.49297e-48	2.41554e-46
10	38143929	100216527	mir99-2	-	69538	80	6.16382	0.707155	214.382	1.51999e-48	2.45737e-46
21	25777872	81583	cldnd	+	-428	755	-5.42332	1.32317	214.242	1.63079e-48	2.63447e-46
18	27154114	571486	plekha7a	+	-52612	203992	5.91631	1.74766	214.193	1.67143e-48	2.69804e-46
24	20310055	100126011	map3k22	-	-10425	91240	-8.47437	0.819281	214.146	1.71104e-48	2.75986e-46
7	1659147	562348	supt16h	+	-79911	40016	-5.19981	1.11305	214.135	1.72094e-48	2.7737e-46
21	202694	571289	gsdf	+	-4425	3746	4.11133	1.57739	214.076	1.77291e-48	2.85526e-46
12	49074160	393563	ghitm	-	40974	32874	4.49785	1.25252	214.001	1.84057e-48	2.96197e-46
13	12879540	564367	si:ch211-233a24.2	+	-78448	184019	-3.81896	2.10718	213.764	2.07361e-48	3.33444e-46
16	44022510	568996	zfpm2a	-	-104877	307876	4.50087	1.77105	213.753	2.0845e-48	3.34938e-46
20	32188869	100034589	si:ch211-51a19.5	-	-28	5069	-4.16034	2.63757	213.66	2.1843e-48	3.50706e-46
18	36756473	492346	fosb	+	13285	5208	5.41091	1.34757	213.642	2.204e-48	3.53598e-46
5	6304810	402792	zgc:73226	-	-73055	27540	3.90952	3.49345	213.417	2.46774e-48	3.9561e-46
12	26276827	100884131	opn4b	-	123726	68220	4.17875	1.425	213.335	2.57154e-48	4.11935e-46
3	23745057	30338	hoxb2a	+	7093	2680	-4.70239	1.21823	213.331	2.57694e-48	4.12486e-46
10	27074764	447839	ehd1b	+	-6371	24642	3.77587	2.76684	213.182	2.77712e-48	4.44189e-46
20	17606474	30291	cdh2	+	133630	79134	4.11116	1.42361	213.116	2.87187e-48	4.58995e-46
7	52455889	100270671	gnrhr2	+	-91141	4096	4.55244	2.03934	213.041	2.98109e-48	4.76088e-46
15	25821073	100033725	mir212	+	76373	94	4.39055	1.60382	213.022	3.00974e-48	4.80299e-46
5	56147955	563095	mrm1	+	-27980	5795	-5.21611	1.86375	212.981	3.07335e-48	4.90076e-46
24	14378802	563151	prdm14	+	72602	4700	5.64752	1.36315	212.959	3.1061e-48	4.9474e-46
9	22657227	567482	si:dkey-189g17.2	+	96	15079	-4.11561	1.61564	212.959	3.10731e-48	4.9474e-46
18	1588120	337498	pepd	-	173445	122788	4.23434	1.84498	212.94	3.136e-48	4.9893e-46
17	27323899	246093	id3	-	50610	1891	4.27332	2.94115	212.872	3.24538e-48	5.15941e-46
22	14698592	402863	gtpbp1l	+	137752	15352	4.79635	1.36749	212.842	3.29471e-48	5.23388e-46
21	25875979	678636	mettl27	-	74023	5992	4.21175	1.92126	212.755	3.44288e-48	5.46512e-46
18	24426397	100307110	si:ch211-147m20.3	-	-50488	88867	4.24239	2.15904	212.738	3.47108e-48	5.50573e-46
12	26276859	100884131	opn4b	-	123758	68220	4.23418	1.42383	212.644	3.63982e-48	5.76903e-46
7	37781038	568726	adcy7	-	-31138	44666	4.61121	0.821794	212.637	3.65209e-48	5.78411e-46
17	9114102	777720	zranb1b	-	137795	24859	4.72231	1.53371	212.49	3.933e-48	6.2243e-46
1	45794629	100038798	si:ch211-214c7.5	-	42619	7893	6.13197	1.88175	212.472	3.96729e-48	6.27384e-46
1	712893	565053	adamts5	-	-1733	22889	4.20587	0.997409	212.45	4.01179e-48	6.33944e-46
16	44048489	568996	zfpm2a	-	-78898	307876	4.13313	1.34413	212.427	4.05862e-48	6.40862e-46
4	10992795	564667	tmtc2a	-	-31775	49861	5.2669	0.894651	212.399	4.11643e-48	6.49501e-46
15	30456948	445221	mrps23	+	-106846	4685	3.79806	1.25144	212.391	4.13215e-48	6.51493e-46
23	35918657	30606	rarga	+	-127	45205	9.91883	1.4155	212.385	4.1442e-48	6.52903e-46
18	32306743	553200	olfcw1	-	166849	4525	-6.01789	0.370226	212.354	4.20986e-48	6.62749e-46
10	201961	436987	psmg1	-	-8742	3708	6.51407	0.458251	212.347	4.22568e-48	6.64743e-46
23	36134728	30345	hoxc4a	+	-3673	1988	-5.61248	1.11621	212.312	4.30012e-48	6.75946e-46
6	2960836	140819	ptprfa	+	-9191	321522	5.07728	1.58561	212.301	4.32412e-48	6.7921e-46
15	37079777	557315	kirrel3l	+	-138286	75841	3.67336	1.57308	212.251	4.43356e-48	6.9588e-46
10	30189213	678534	ntm	+	-225646	626348	-4.81073	1.65988	212.115	4.74776e-48	7.4464e-46
10	19966140	407710	xpo7	+	104038	31004	-5.1669	1.2623	212.112	4.75495e-48	7.4521e-46
25	17205089	503902	kdm7ab	+	39484	64448	4.76624	1.31123	212.109	4.76125e-48	7.45641e-46
16	3898076	195821	mtf1	+	240255	28124	4.69184	1.63637	212.07	4.8559e-48	7.59898e-46
18	21937685	449827	nutf2	-	8234	18114	-4.69676	2.38314	212.041	4.92764e-48	7.7055e-46
20	53721493	798872	dio3b	+	82034	7107	5.00576	0.863041	211.963	5.12456e-48	8.00747e-46
13	16576536	568554	kcnma1a	+	-53877	363191	4.36147	1.21332	211.838	5.455e-48	8.51746e-46
1	6720741	406606	ube2f	+	-74169	17552	4.22289	1.56409	211.822	5.50089e-48	8.58273e-46
7	2436454	327497	zgc:66473	-	6168	2672	2.3249	3.70697	211.811	5.52964e-48	8.62119e-46
21	37970315	654446	ripply1	-	-2182	5041	4.88951	1.79073	211.655	5.98201e-48	9.31955e-46
25	14509637	393475	prmt7	-	85231	15471	-5.62696	1.43247	211.643	6.01726e-48	9.36753e-46
24	19761684	322795	csrnp1b	-	43607	10468	5.5869	1.26019	211.44	6.66419e-48	1.0367e-45
18	32306782	553200	olfcw1	-	166888	4525	-5.68803	0.368658	211.418	6.73836e-48	1.04746e-45
20	48724288	550486	tsta3l2	+	14887	35893	-6.97715	1.21656	211.384	6.85269e-48	1.06444e-45
11	35622605	562445	arl8bb	-	-133901	11588	4.0232	1.22328	211.337	7.01577e-48	1.08897e-45
23	34339694	449542	chchd6a	+	-292244	137570	4.3924	1.07768	211.279	7.22444e-48	1.12053e-45
18	6873173	324164	dnaja2b	+	-16084	12268	-7.24643	1.4263	211.268	7.26377e-48	1.1258e-45
19	19768093	58050	hoxa4a	+	-517	1798	-4.50229	1.77547	211.228	7.4127e-48	1.14803e-45
18	23493867	30564	mef2aa	+	-300047	162252	4.23837	1.4191	211.208	7.48557e-48	1.15846e-45
2	20041324	405829	dpydb	-	-78849	294875	3.17611	3.38737	211.177	7.60426e-48	1.17597e-45
4	8250480	799267	ninj2	+	-81901	39975	4.72076	0.835782	211.134	7.77128e-48	1.20091e-45
16	44022533	568996	zfpm2a	-	-104854	307876	4.45372	1.77353	211.063	8.05388e-48	1.24367e-45
15	21501524	100033636	mir125b-1	+	-53868	145	5.04658	1.21463	211.037	8.15885e-48	1.25895e-45
23	30203591	405774	uts2a	+	-154737	6866	4.43146	1.48916	211.002	8.30479e-48	1.28053e-45
5	62979223	560100	adora2b	-	177830	19816	5.03428	0.641794	210.996	8.32653e-48	1.28294e-45
14	51758888	799734	unc5a	-	139500	455335	4.04446	1.76662	210.977	8.40903e-48	1.2947e-45
4	11311320	30266	sema3aa	+	30	55702	6.8349	-0.0979467	210.968	8.4465e-48	1.29952e-45
1	9366228	553947	uncx4.1	+	-76125	3996	5.09645	1.2155	210.949	8.52574e-48	1.31075e-45
6	41248852	368919	synpr	-	19065	6584	-4.89924	0.68512	210.812	9.13695e-48	1.40369e-45
9	42413668	445508	calcrla	-	-4798	57772	-5.29418	1.8416	210.575	1.02917e-47	1.57993e-45
7	33855222	100170817	skor1a	-	-106329	6166	4.06506	1.35598	210.511	1.0628e-47	1.63038e-45
9	30720819	100126139	klf12b	+	-771	63845	5.17566	1.62283	210.448	1.09682e-47	1.68133e-45
12	8143752	100004673	cabcoco1	+	-69409	30161	5.53673	1.35412	210.431	1.10641e-47	1.69479e-45
21	3372635	326282	smad7	-	-80184	31048	-6.31667	1.26061	210.395	1.1265e-47	1.7243e-45
9	30865922	791191	dachd	+	24627	172156	3.97682	1.95373	210.326	1.16585e-47	1.78324e-45
1	24076939	117234	mab21l2	+	-653	1813	-6.30546	0.599282	210.316	1.17219e-47	1.79164e-45
11	43680838	415213	ralbb	+	60112	2755	4.30294	0.49011	210.228	1.2247e-47	1.87054e-45
7	48560954	557498	kcnq1.1	+	-5112	101388	4.7387	1.28287	210.215	1.23297e-47	1.8818e-45
7	8738329	554131	tex261	-	26294	17475	-4.35501	1.95061	210.082	1.31796e-47	2.01005e-45
5	65924907	415178	mymk	+	21315	7952	6.98944	1.15935	210.014	1.3637e-47	2.0783e-45
22	17100341	557221	frem1b	+	20309	70751	5.22974	1.453	209.958	1.40282e-47	2.13637e-45
16	43996136	568996	zfpm2a	-	-131251	307876	4.7813	1.58793	209.886	1.45425e-47	2.21308e-45
2	35543888	30234	tnn	-	-23128	57599	3.44189	1.84631	209.802	1.51723e-47	2.30726e-45
16	39812785	767747	rbms3	-	-46334	215852	4.4025	2.26521	209.794	1.5232e-47	2.31465e-45
6	12738227	562822	bmpr2a	-	-113117	53694	3.35805	1.3735	209.761	1.54904e-47	2.35223e-45
4	48845506	100330526	znf1113	+	-43141	24072	-5.31186	1.16878	209.668	1.62275e-47	2.46237e-45
11	32971448	561336	pcdh17	-	249087	144808	4.78189	1.07573	209.633	1.6519e-47	2.5048e-45
21	20664321	406507	gadd45gb.1	+	50719	1522	4.33191	1.93561	209.588	1.68985e-47	2.56049e-45
2	44911933	553607	camk2n1a	-	-34163	2701	4.42531	1.5643	209.476	1.78757e-47	2.70661e-45
1	24077518	117234	mab21l2	+	-1232	1813	-5.6081	0.555302	209.434	1.82516e-47	2.76153e-45
24	6082394	393607	apbb1ip	-	4194	38168	-6.52787	0.244986	209.398	1.85913e-47	2.8109e-45
24	29854567	100038777	zgc:163022	-	77114	19177	-4.09881	0.705527	209.312	1.94059e-47	2.93195e-45
24	20207170	402986	cry-dash	-	-1177	14327	4.59513	1.14857	209.285	1.96745e-47	2.9704e-45
23	35059720	335901	klf15	-	-136169	8203	4.6032	1.11945	209.241	2.01158e-47	3.03484e-45
7	18498287	798497	msantd1	-	-56316	4935	4.8104	1.24145	209.228	2.0249e-47	3.05275e-45
13	12879556	564367	si:ch211-233a24.2	+	-78464	184019	-3.34793	2.13085	209.193	2.06026e-47	3.10382e-45
17	53058539	767755	zgc:154061	-	36143	81846	5.74787	0.775892	209.177	2.0768e-47	3.1265e-45
8	49802473	65090	ntrk2a	+	-23987	92191	4.00593	2.49351	209.172	2.08184e-47	3.13185e-45
8	52272733	100001914	ube2d4	+	11400	13661	4.2414	1.29221	209.084	2.17601e-47	3.27117e-45
16	1451851	260351	sim1a	-	-51172	32606	5.36688	0.809724	209.081	2.17986e-47	3.27461e-45
13	6776726	791890	rnaset2	+	272484	12601	4.29007	1.32948	209.07	2.19208e-47	3.29061e-45
18	24276116	100307110	si:ch211-147m20.3	-	-200769	88867	4.96464	0.490784	209.011	2.25761e-47	3.38656e-45
12	8369329	494091	adoa	+	105539	1646	4.80845	1.73678	208.94	2.33916e-47	3.50638e-45
17	18818996	406694	vrk1	-	21773	23258	4.73673	1.0408	208.857	2.43931e-47	3.65391e-45
8	24846780	798635	slc6a17	+	7820	34919	5.26367	1.19898	208.849	2.44838e-47	3.66487e-45
23	35918621	30606	rarga	+	-91	45205	10.2719	1.41282	208.789	2.52413e-47	3.77557e-45
10	44899137	566797	zgc:114173	+	4539	11247	4.08654	1.28383	208.752	2.57157e-47	3.84379e-45
2	21667825	569430	fbxl7	+	-33697	100600	4.51527	0.942821	208.699	2.64015e-47	3.94349e-45
25	33877941	564951	roraa	+	-28229	113501	4.9443	1.52552	208.618	2.75047e-47	4.10536e-45
22	5631038	192338	mcm2	-	-23745	20973	-4.32698	0.779914	208.602	2.77241e-47	4.13517e-45
2	54211021	553657	rab12	+	176689	31322	-5.59646	0.640623	208.598	2.77774e-47	4.14017e-45
19	3136307	555593	si:ch211-80h18.1	-	12344	37113	-6.10171	-0.364138	208.586	2.79514e-47	4.16316e-45
17	34392748	321807	eif2s1a	+	-148403	9889	6.06582	1.32573	208.549	2.84756e-47	4.23822e-45
1	47228307	445185	morc3b	+	-49778	9340	6.37499	1.40282	208.514	2.89768e-47	4.30977e-45
4	12653683	553774	lmo3	+	-36470	62078	2.93486	3.28027	208.504	2.91229e-47	4.32842e-45
13	16991263	568554	kcnma1a	+	-468604	363191	4.46805	1.18419	208.391	3.08311e-47	4.57907e-45
6	16049337	245948	gbx2	+	-18151	3100	3.9973	1.12586	208.306	3.2166e-47	4.77395e-45
16	701584	403019	irx1a	+	112026	4158	4.82008	1.2946	208.232	3.33857e-47	4.95148e-45
19	27735018	557902	adcy2b	-	-41631	166724	4.32649	1.50716	208.212	3.37259e-47	4.9984e-45
10	201935	436987	psmg1	-	-8768	3708	7.24525	0.526356	208.13	3.51453e-47	5.2051e-45
1	5321739	335098	spry2	+	-45928	1769	4.20264	1.3216	208.063	3.63549e-47	5.38045e-45
5	24641977	561797	si:ch211-106a19.1	-	-70325	140553	4.47347	1.21436	207.969	3.81024e-47	5.63511e-45
13	5891390	793290	spred2b	-	-45631	66377	5.63799	0.8517	207.951	3.84418e-47	5.6813e-45
23	44794028	64269	atp1b2a	+	-61155	29321	-4.37232	1.51929	207.876	3.99302e-47	5.89712e-45
4	11311314	30266	sema3aa	+	36	55702	5.95828	-0.0888007	207.817	4.11299e-47	6.07002e-45
5	36441037	798740	eda	+	-1632	59626	6.93107	0.838877	207.814	4.11875e-47	6.07426e-45
8	10208508	572469	pim1	+	96537	3727	3.45805	1.70553	207.802	4.14404e-47	6.10727e-45
1	45432312	100151507	si:ch211-243a20.3	+	-80422	14533	5.06793	0.0333467	207.779	4.19232e-47	6.17409e-45
7	68467419	100333211	zfhx3	-	3837	248651	-4.16471	2.00172	207.76	4.23334e-47	6.23013e-45
15	21501526	100033636	mir125b-1	+	-53870	145	4.83512	1.21573	207.747	4.25977e-47	6.26464e-45
2	37027058	436670	gng7	-	-16488	53252	5.35588	1.16165	207.652	4.46843e-47	6.5669e-45
9	33776213	567323	efhc2	-	-5638	23132	3.93506	1.48317	207.474	4.88562e-47	7.175e-45
16	22781133	100002665	lenep	-	-313	2222	-4.62305	0.236505	207.435	4.98384e-47	7.31412e-45
2	41927003	550534	odf3l2a	+	-42	7059	-5.19335	1.09307	207.427	5.00275e-47	7.33675e-45
8	16665523	777767	osbpl9	-	-9047	58773	4.72898	0.852648	207.411	5.04271e-47	7.39019e-45
5	16237772	100141352	kremen1	-	-36286	122122	4.2956	1.30576	207.325	5.2652e-47	7.71088e-45
23	32971150	100033772	mir205	+	319123	89	2.93957	2.09127	207.32	5.28047e-47	7.72785e-45
20	31882589	556789	stxbp5a	-	-23086	156231	3.80159	1.32946	207.291	5.35678e-47	7.83406e-45
9	49976171	393101	scn1laa	-	-2164	72085	3.63276	1.8487	207.156	5.73324e-47	8.37879e-45
18	22377112	393662	tmem170a	-	-37218	8624	3.11301	4.04104	207.093	5.91794e-47	8.64271e-45
23	12284465	556928	phactr3a	-	-61299	112992	6.53005	1.32181	207.066	5.99724e-47	8.75243e-45
6	5198966	58057	pou4f1	+	-659013	3053	7.03998	1.37267	207.063	6.00719e-47	8.76087e-45
11	4309772	553593	ccdc3b	-	133999	26965	5.07997	0.701413	207.007	6.17827e-47	9.00412e-45
13	49791023	553716	b3galnt2	-	-28092	44316	-7.23801	1.57485	206.929	6.42631e-47	9.3591e-45
8	34146015	58140	pbx3b	-	93996	156247	4.68098	0.851229	206.86	6.6523e-47	9.68152e-45
15	18065085	399661	arcn1b	-	-50451	13257	4.78379	1.79627	206.83	6.75405e-47	9.82279e-45
4	12903164	415184	msrb3	-	-11028	21723	4.04851	1.69707	206.652	7.38634e-47	1.07349e-44
20	41899390	555548	pln	-	-27104	15650	4.25246	1.81524	206.642	7.4205e-47	1.07771e-44
12	8905589	30381	cyp26a1	-	-52766	3595	6.05242	1.31613	206.527	7.86135e-47	1.14095e-44
25	36845982	100537332	mafb	+	-171243	2243	4.97375	1.8445	206.464	8.11694e-47	1.17723e-44
17	8311020	30146	lft2	-	-1871	4710	-4.47925	0.72515	206.282	8.89105e-47	1.28861e-44
16	19443917	324931	sp8b	+	92697	2159	4.96881	1.24942	206.26	8.99161e-47	1.30229e-44
9	51731328	767660	tank	-	167753	42330	5.04382	0.307103	206.22	9.17331e-47	1.32769e-44
18	17908622	492735	si:ch211-212o1.2	+	92265	59658	5.41573	2.15929	206.213	9.20505e-47	1.33137e-44
16	52343374	100332149	ifnlr1	+	531	27269	3.55399	1.68171	206.184	9.3398e-47	1.34993e-44
14	15001660	407077	nkx1.2lb	+	63236	3666	4.13276	1.70617	206.032	1.00858e-46	1.45674e-44
20	50348195	569213	tmem121ab	-	108789	954	4.8023	2.06415	206.009	1.02013e-46	1.47241e-44
21	482639	321133	nop14	+	-42363	105595	4.75113	1.62615	205.834	1.11358e-46	1.60619e-44
19	29221364	791146	e2f3	-	-73093	20073	3.99559	2.52045	205.76	1.15617e-46	1.66648e-44
5	56147893	563095	mrm1	+	-27918	5795	-5.72029	1.86289	205.722	1.17848e-46	1.69748e-44
10	19966185	407710	xpo7	+	103993	31004	-7.25337	1.26575	205.663	1.21347e-46	1.74667e-44
3	15288674	553766	cabp5b	+	8152	20567	2.9961	2.65584	205.651	1.22078e-46	1.75599e-44
8	11919581	393633	med27	-	-68484	103395	4.13279	1.01795	205.519	1.30497e-46	1.8758e-44
21	37970423	654446	ripply1	-	-2074	5041	4.95594	1.30484	205.458	1.34567e-46	1.93299e-44
5	18668520	393984	aacs	-	-228962	70167	3.86297	1.27349	205.375	1.40237e-46	2.01306e-44
6	4854490	58057	pou4f1	+	-314537	3053	4.88339	3.01241	205.36	1.4132e-46	2.02722e-44
11	43052726	405850	foxg1b	+	61382	2143	7.79437	0.576408	205.344	1.42474e-46	2.04238e-44
7	8738294	554131	tex261	-	26259	17475	-4.81952	1.95125	205.231	1.50775e-46	2.1599e-44
25	33877937	564951	roraa	+	-28225	113501	4.90152	1.52665	205.199	1.53247e-46	2.19381e-44
19	28687328	102465685	mir7145	-	-37592	123	3.45386	1.54615	205.133	1.58392e-46	2.26592e-44
20	44062297	405788	runx2b	-	-28361	94626	3.8253	1.60783	205.029	1.66917e-46	2.38626e-44
16	43544728	571418	oxr1a	-	92	127173	7.36324	0.754463	204.985	1.70661e-46	2.43812e-44
25	17205506	503902	kdm7ab	+	39067	64448	4.29503	1.22077	204.976	1.71384e-46	2.44678e-44
12	33192019	550573	c1qtnf1	-	-122875	17323	5.36784	1.24726	204.935	1.74975e-46	2.49635e-44
8	38179951	560700	adgra2	-	20820	132449	4.67609	0.954088	204.885	1.79422e-46	2.55806e-44
13	34054047	558864	flrt3	-	231496	10713	4.64863	1.22717	204.815	1.85834e-46	2.64768e-44
23	42507405	386638	cyp2aa3	+	-25268	11740	3.51851	2.10601	204.79	1.88166e-46	2.67909e-44
9	15313355	100005469	fn1a	-	-111331	62386	4.11963	1.14654	204.749	1.9208e-46	2.73296e-44
20	48234878	393942	efhc1	-	77283	15598	3.91056	2.49624	204.547	2.12627e-46	3.02326e-44
24	16215076	561295	sema5a	+	331930	159934	4.78332	1.21351	204.471	2.20963e-46	3.13966e-44
5	43429414	553415	rhobtb4	+	-1523	81211	4.24215	1.19341	204.437	2.2475e-46	3.19113e-44
6	29952364	114446	dlg1	+	-91104	220134	5.31903	1.14837	204.435	2.24889e-46	3.19113e-44
1	24077563	117234	mab21l2	+	-1277	1813	-7.04802	0.192513	204.382	2.30969e-46	3.27519e-44
24	20310096	100126011	map3k22	-	-10384	91240	-8.9721	0.816482	204.309	2.3964e-46	3.39585e-44
8	2878748	568520	crb2b	+	-52107	80527	4.62547	0.77938	204.272	2.44103e-46	3.45676e-44
4	14073988	556148	prickle1b	-	100775	9715	3.82463	1.70013	204.226	2.49901e-46	3.53649e-44
3	58506988	100142644	zgc:171489	+	-51560	13408	4.14549	1.74736	204.223	2.50283e-46	3.53951e-44
5	39200142	494101	bmp2k	+	-100762	53388	4.43754	0.705621	204.212	2.51637e-46	3.55627e-44
2	41927027	550534	odf3l2a	+	-66	7059	-5.69275	1.09136	204.164	2.57802e-46	3.64094e-44
15	23022159	792470	ccdc153	-	-184403	6346	3.03761	2.37944	204.159	2.58445e-46	3.64757e-44
6	9040581	798985	vps16	+	66482	23777	4.36891	1.35147	204.148	2.59885e-46	3.66444e-44
5	10983259	403306	rtn4r	-	37027	179675	4.06411	0.72759	204.147	2.5999e-46	3.66444e-44
24	29854492	100038777	zgc:163022	-	77039	19177	-4.74425	0.720319	204.114	2.64293e-46	3.7226e-44
23	10253960	797351	krt5	-	76518	4245	7.68294	1.02868	204.104	2.65577e-46	3.73817e-44
7	73865875	100037379	zgc:163061	-	17417	767	5.18295	0.863284	204.058	2.71783e-46	3.82296e-44
3	14841563	678521	nfixb	+	-73199	290101	4.16779	1.64858	204.046	2.73512e-46	3.84472e-44
5	56507959	573084	tbx2a	-	-5895	7153	-4.5099	1.44263	204.032	2.75472e-46	3.86967e-44
18	19300433	406728	map2k1	+	118687	32046	4.08417	0.767034	203.957	2.85985e-46	4.01467e-44
8	35636556	393932	slc15a4	-	-324452	151954	3.78775	1.57441	203.827	3.05237e-46	4.28207e-44
4	22954281	564112	magi2a	-	-128906	327723	5.25774	1.06645	203.769	3.14385e-46	4.40746e-44
5	16059525	556813	znrf3	+	-66870	134252	4.26105	0.694843	203.748	3.1774e-46	4.45152e-44
11	3702833	553614	itih3a	-	73630	14877	5.02235	0.798255	203.676	3.29325e-46	4.61074e-44
9	37588773	556162	pdia5	+	166072	84482	4.9033	1.84506	203.631	3.36895e-46	4.71359e-44
22	18039344	724051	nr2c2ap	+	116656	4284	5.0818	1.33217	203.603	3.41661e-46	4.77708e-44
11	43620119	548610	gli2b	+	-69925	163557	4.88315	0.772232	203.531	3.54261e-46	4.94997e-44
8	11436164	436639	tjp2b	+	-41	57718	4.90057	1.4732	203.465	3.66169e-46	5.11295e-44
9	22657194	567482	si:dkey-189g17.2	+	129	15079	-4.49537	1.61381	203.336	3.90707e-46	5.45196e-44
19	3135724	555593	si:ch211-80h18.1	-	11761	37113	-4.44087	1.53998	203.294	3.99145e-46	5.566e-44
13	39739076	796610	zgc:171482	-	-91740	101305	3.96871	1.37939	203.252	4.07613e-46	5.68032e-44
21	9822639	767774	esm1	-	-168863	4175	4.63433	0.776397	203.107	4.3834e-46	6.10446e-44
11	28252289	554232	ephb2b	+	-34148	206041	4.2436	1.69696	202.918	4.82126e-46	6.7098e-44
25	37126984	334390	nfat5a	-	5647	26862	6.62356	0.777267	202.915	4.82803e-46	6.71476e-44
13	34612069	566980	tasp1	+	78089	55596	4.53848	1.3768	202.911	4.8373e-46	6.72321e-44
15	35054719	406840	sesn3	+	-11710	49727	5.42011	0.958723	202.86	4.96381e-46	6.89448e-44
7	35629298	573346	irx5a	-	-80965	3492	3.61157	1.86335	202.833	5.03007e-46	6.98189e-44
5	65924769	415178	mymk	+	21453	7952	4.92631	1.63155	202.817	5.07149e-46	7.03473e-44
20	45251830	568195	napbb	-	-409219	17227	4.55223	1.2552	202.707	5.3588e-46	7.42836e-44
7	52455893	100270671	gnrhr2	+	-91145	4096	4.08396	2.03819	202.658	5.49237e-46	7.60849e-44
6	2960892	140819	ptprfa	+	-9247	321522	4.86813	1.58682	202.63	5.57075e-46	7.71198e-44
13	7505891	402974	pitx3	-	-67779	17356	3.99392	1.53882	202.591	5.6816e-46	7.86026e-44
23	35918825	30606	rarga	+	-295	45205	4.97736	0.564827	202.534	5.8463e-46	8.08279e-44
5	43715871	564545	si:dkey-40c11.1	-	32941	65669	6.28782	1.0563	202.474	6.02428e-46	8.32338e-44
16	11147847	30664	gsk3ab	+	94574	49731	3.94832	1.83353	202.455	6.08187e-46	8.39741e-44
10	38831820	568643	dscama	+	-56412	182868	4.87692	0.984905	202.421	6.18879e-46	8.53943e-44
13	30344867	394194	rps24	+	-116746	3903	4.70936	0.23956	202.406	6.23341e-46	8.59536e-44
3	23950675	326746	cbx1a	+	109790	11117	4.94575	2.85644	202.303	6.56414e-46	9.04546e-44
19	2235833	30175	twist1a	-	4645	2014	-4.32701	2.28447	202.284	6.62792e-46	9.12736e-44
8	13480118	503885	fut9d	+	23373	1996	3.78727	1.57927	202.241	6.77411e-46	9.32257e-44
19	4100198	555053	fhl3b	-	-18177	28882	4.46813	1.50728	202.22	6.84606e-46	9.41542e-44
1	49896374	445121	hadh	-	-22493	9196	6.28066	1.26286	202.031	7.52737e-46	1.03417e-43
9	45574333	335309	agr1	-	-28673	11778	3.64396	2.32427	202.03	7.52944e-46	1.03417e-43
16	12071186	394131	pex5	-	-26158	32766	3.55427	1.57555	201.963	7.79016e-46	1.06928e-43
19	14190937	30399	tbxta	-	-655	4053	-5.13546	1.5303	201.934	7.90152e-46	1.08386e-43
15	47705817	402943	stard10	+	40359	28537	5.89551	2.07252	201.893	8.06814e-46	1.10599e-43
25	1138172	406300	ciao2a	+	-11159	7152	-6.20435	1.30536	201.87	8.15943e-46	1.11778e-43
19	48391319	799904	si:ch73-359m17.2	-	-88	8445	-5.74177	1.17222	201.857	8.21394e-46	1.12451e-43
12	33083868	550573	c1qtnf1	-	-231026	17323	3.97058	2.21673	201.713	8.83093e-46	1.20819e-43
6	33210289	571876	pomgnt1	+	-133450	18927	3.2978	2.01049	201.678	8.98817e-46	1.2289e-43
19	12063628	557995	rnf19a	-	-14955	47752	5.47597	1.28955	201.675	9.00344e-46	1.23019e-43
19	31220787	338267	arl4ab	-	-121063	2546	4.67513	2.98709	201.651	9.10868e-46	1.24322e-43
5	6304862	402792	zgc:73226	-	-73003	27540	3.90548	3.49387	201.651	9.11064e-46	1.24322e-43
16	1863001	260351	sim1a	-	359978	32606	3.75271	1.28414	201.636	9.17831e-46	1.25164e-43
2	28203862	541393	cdh6	-	101598	53211	3.99066	1.65611	201.49	9.87699e-46	1.34605e-43
12	6455967	30197	dkk1b	+	9643	1810	5.04101	1.54372	201.436	1.01521e-45	1.38264e-43
13	51969386	555724	slc30a10	-	-4176	6991	4.89115	0.928989	201.42	1.02341e-45	1.39237e-43
18	8729972	431724	impdh1a	+	82628	30219	3.90469	1.93369	201.419	1.02368e-45	1.39237e-43
6	25404486	567134	zgc:153916	-	19904	69799	4.47873	1.0381	201.39	1.03871e-45	1.4119e-43
12	44899130	572187	dock1	-	77333	459117	5.1856	1.07724	201.384	1.04204e-45	1.41551e-43
14	18451233	751718	rab33a	-	851813	3424	4.01881	0.880525	201.314	1.07901e-45	1.46479e-43
5	26159538	565548	ankrd34bb	+	-3459	3843	4.24959	1.31953	201.301	1.0863e-45	1.47372e-43
10	10877555	353224	nrarpa	-	13619	3178	4.70406	1.30852	201.274	1.10092e-45	1.49259e-43
22	33692056	100331190	LOC100331190	-	-224016	380513	4.11277	1.8944	201.233	1.12383e-45	1.52267e-43
16	1148523	403019	irx1a	+	-334904	4157	4.0395	1.53791	201.148	1.17325e-45	1.5886e-43
20	28668270	562667	rgs6	-	29425	126905	-7.03348	-0.0190746	201.145	1.17479e-45	1.58967e-43
25	11424743	100148845	mespbb	-	397938	1004	4.49298	1.02301	201.042	1.23711e-45	1.67292e-43
1	2510157	777609	ggact.1	-	52631	3387	4.45611	1.29717	200.988	1.27111e-45	1.71779e-43
3	22905387	568765	cyb561	-	75850	12382	4.20867	1.34744	200.97	1.28286e-45	1.73255e-43
11	21225787	327321	mapkapk2a	-	7711	63398	4.21902	1.50317	200.875	1.34579e-45	1.81638e-43
8	30000501	30189	ptch1	+	-37866	105643	3.64237	1.26494	200.865	1.35224e-45	1.82391e-43
19	41383869	322269	sem1	-	-21319	4054	5.14691	0.400961	200.856	1.35867e-45	1.8314e-43
25	33102113	100033682	mir190	+	36962	126	2.52245	4.45013	200.829	1.37684e-45	1.85471e-43
19	48391242	799904	si:ch73-359m17.2	-	-165	8445	-3.875	1.94649	200.823	1.38094e-45	1.85879e-43
3	22862485	568765	cyb561	-	32948	12382	5.02385	1.76291	200.822	1.38164e-45	1.85879e-43
9	36669786	445255	ralba	-	-254602	28132	5.75647	1.09766	200.815	1.38643e-45	1.86404e-43
14	29791919	562008	cyp4v7	+	183441	15398	5.01634	0.863133	200.687	1.47875e-45	1.98689e-43
7	28328592	565828	stk33	-	-75278	28924	4.3471	1.65051	200.626	1.52491e-45	2.0476e-43
1	4341960	324096	slitrk6	+	-240219	52592	3.70695	1.58835	200.624	1.52626e-45	2.0481e-43
21	27913841	107992390	pcnx3	-	292454	48012	3.73075	1.41847	200.618	1.53124e-45	2.05348e-43
22	9247109	568759	cacna2d2b	+	225705	40246	-6.38145	1.01681	200.582	1.55857e-45	2.08879e-43
8	49802419	65090	ntrk2a	+	-23933	92191	4.07296	2.49383	200.547	1.5866e-45	2.125e-43
14	2742289	563172	etf1a	-	125693	27136	4.56509	2.24244	200.518	1.61025e-45	2.1553e-43
17	32862640	30679	prox1a	-	-610	40660	4.25965	1.30875	200.512	1.61483e-45	2.16006e-43
11	37923484	555330	etnk2	-	43004	31776	4.79026	1.55649	200.469	1.64987e-45	2.20552e-43
22	38842492	30652	anos1b	+	-18459	89839	4.25278	1.43593	200.428	1.68473e-45	2.25069e-43
25	17205135	503902	kdm7ab	+	39438	64448	3.91158	1.31155	200.389	1.71772e-45	2.29331e-43
5	16237762	100141352	kremen1	-	-36296	122122	4.01477	1.30601	200.38	1.72579e-45	2.30262e-43
6	2960820	140819	ptprfa	+	-9175	321522	4.42329	1.58124	200.296	1.79947e-45	2.39939e-43
23	32942944	100033772	mir205	+	347329	89	-4.63428	1.45263	200.246	1.84571e-45	2.45949e-43
22	17725301	373089	tjp3	-	36433	31268	4.34216	1.50905	200.195	1.89343e-45	2.52148e-43
15	37317488	100003031	zgc:171592	+	14114	9280	4.05452	2.87914	200.004	2.08467e-45	2.7744e-43
12	33191948	550573	c1qtnf1	-	-122946	17323	5.24308	1.2471	199.915	2.17939e-45	2.89862e-43
19	14337107	334383	zdhhc18b	+	117199	16512	5.11379	1.18708	199.887	2.21076e-45	2.93847e-43
20	305419	560629	si:dkey-119m7.4	+	-293	13407	4.22285	0.902802	199.809	2.29934e-45	3.05429e-43
22	855093	415225	dram2b	-	-11103	9322	4.21273	0.889796	199.562	2.60255e-45	3.45486e-43
6	56903508	378844	ddx27	-	-572957	40152	4.7113	0.929557	199.536	2.63659e-45	3.49784e-43
3	3650381	569736	plbd1	+	-8242	28581	4.53758	0.552908	199.459	2.74084e-45	3.63385e-43
10	19966147	407710	xpo7	+	104031	31004	-5.86709	1.26237	199.457	2.74327e-45	3.63477e-43
3	12945636	767790	pdgfab	-	-24782	45077	4.49869	1.01944	199.427	2.78541e-45	3.68828e-43
7	8306055	561287	f13a1b	-	-9124	44404	-7.46642	1.84988	199.402	2.81988e-45	3.73157e-43
16	5370319	553585	echdc1	+	-131301	11482	5.77132	1.29247	199.37	2.86623e-45	3.79051e-43
16	22781129	100002665	lenep	-	-317	2222	-5.41012	0.237377	199.354	2.88921e-45	3.8185e-43
14	7472614	556647	gfra3	+	-20310	67637	5.72591	0.607174	199.332	2.92151e-45	3.85876e-43
23	28629372	30634	l1cama	+	-46577	102371	4.31991	1.36199	199.299	2.96962e-45	3.91984e-43
1	2510115	777609	ggact.1	-	52589	3387	4.26313	1.29699	199.257	3.03342e-45	4.00154e-43
17	50870089	415153	stxbp6	+	-71605	42800	4.4256	0.871179	199.244	3.05411e-45	4.02631e-43
9	42413707	445508	calcrla	-	-4759	57772	-4.99821	1.83948	199.09	3.29856e-45	4.34584e-43
16	43544759	571418	oxr1a	-	123	127173	7.97517	0.390335	199.054	3.35929e-45	4.42308e-43
3	12185480	449670	srl	-	-1429	55205	4.30052	1.64153	199.043	3.37876e-45	4.44593e-43
18	49078431	492462	yif1b	+	169958	16961	4.94144	1.17136	199.038	3.38602e-45	4.45269e-43
5	66577167	562138	hip1rb	-	147810	62493	4.37665	0.887784	199.033	3.39477e-45	4.46141e-43
9	9903074	558841	prmt2	-	-57926	7938	4.09654	1.55133	199.026	3.40766e-45	4.47555e-43
2	18629120	58138	pbx1a	-	-201602	127598	2.95128	3.26043	198.965	3.51343e-45	4.61157e-43
12	8369332	494091	adoa	+	105536	1646	4.82675	1.73652	198.889	3.65056e-45	4.78857e-43
9	33776193	567323	efhc2	-	-5658	23132	4.0564	1.48351	198.843	3.73501e-45	4.89391e-43
13	42665901	335838	lrrfip2	-	-8100	52797	4.57742	1.37999	198.843	3.73552e-45	4.89391e-43
19	10527648	793537	si:dkey-211g8.1	+	8445	1890	4.3141	1.19446	198.795	3.82592e-45	5.00921e-43
9	37588851	556162	pdia5	+	165994	84482	4.77011	1.84456	198.759	3.89649e-45	5.09844e-43
8	5996969	564423	vsig8b	+	584984	27336	4.99211	1.18779	198.755	3.90358e-45	5.10452e-43
10	880434	557316	unc5c	+	3082	224279	4.0052	0.526463	198.662	4.09098e-45	5.34625e-43
23	37798407	140746	irx7	+	17243	1319	3.84776	1.58308	198.658	4.09941e-45	5.35394e-43
4	68105406	100033751	mir738	-	-458752	98	2.23312	4.72832	198.645	4.1264e-45	5.38584e-43
8	50262502	30694	nkx2.7	-	-25440	3084	3.13886	2.25723	198.612	4.19528e-45	5.47233e-43
4	16149019	378746	atp2b1a	-	24600	47701	4.43423	1.63765	198.577	4.26961e-45	5.56584e-43
14	8049024	436899	zgc:92242	-	-31392	36976	3.3108	2.46948	198.546	4.33635e-45	5.64934e-43
3	23774942	30337	hoxb1a	+	-6037	1805	-5.31823	2.27693	198.473	4.49785e-45	5.85611e-43
18	6873181	324164	dnaja2b	+	-16092	12268	-6.15898	1.42573	198.443	4.56611e-45	5.94129e-43
2	50633878	114415	neurod6b	+	-7402	2680	4.21456	1.18959	198.43	4.59664e-45	5.97732e-43
9	43397416	368405	znf385b	-	-140912	295104	5.55051	1.27324	198.422	4.61542e-45	5.99802e-43
4	21680149	767765	rps16	-	27518	3622	4.61316	1.20669	198.257	5.01396e-45	6.51191e-43
9	10805185	431743	gmppaa	+	-34442	8498	-7.56944	1.22049	198.222	5.1029e-45	6.62334e-43
3	8293783	541547	trim35-9	-	8660	28893	3.76961	1.50545	198.22	5.10737e-45	6.62504e-43
3	34954215	322248	smarce1	+	31719	9052	4.17532	1.45633	198.181	5.20833e-45	6.75183e-43
10	42599042	567905	fgfr1b	+	-9335	71739	5.30978	1.01126	198.158	5.27089e-45	6.82871e-43
4	1467797	449771	slc38a4	+	62486	36290	-5.65404	0.530795	198.133	5.33642e-45	6.90934e-43
11	26859093	724002	acad9	-	157482	15630	5.66695	0.10013	198.093	5.44437e-45	7.04477e-43
9	1937910	30349	hoxd3a	-	-1180	2039	-5.3838	1.53183	198.089	5.45604e-45	7.05553e-43
18	14808598	560413	mtss1la	-	-28264	64389	3.63984	1.41949	198.055	5.55035e-45	7.17306e-43
23	30461039	322953	dnajc11a	+	246798	16926	4.66868	1.01882	198.038	5.59808e-45	7.2303e-43
14	8049037	436899	zgc:92242	-	-31379	36976	3.59865	2.46974	198.036	5.60211e-45	7.23106e-43
10	201985	436987	psmg1	-	-8718	3708	6.68013	0.455059	198.027	5.62799e-45	7.26001e-43
1	36135170	415167	lsm6	+	59559	9276	3.85367	1.48502	197.974	5.78049e-45	7.45215e-43
19	8492521	393569	efna1a	+	-10719	22040	4.05729	2.31205	197.96	5.82269e-45	7.50195e-43
19	33822067	393194	otud6b	-	-28131	13760	4.34827	1.98878	197.93	5.91061e-45	7.61056e-43
19	31220838	338267	arl4ab	-	-121012	2546	4.16371	2.98928	197.891	6.02776e-45	7.75664e-43
4	1467820	449771	slc38a4	+	62463	36290	-4.79592	0.527819	197.862	6.11527e-45	7.86443e-43
12	27168747	563784	skap1	+	-11752	49910	4.75254	1.68156	197.793	6.33125e-45	8.1372e-43
13	6776690	791890	rnaset2	+	272520	12601	4.30573	1.33117	197.769	6.40786e-45	8.23063e-43
19	37014520	402821	cx30.9	+	104027	1345	4.72143	1.0129	197.762	6.42879e-45	8.25247e-43
6	36764429	492332	opa1	-	-30692	74958	4.23917	1.65793	197.751	6.46456e-45	8.29332e-43
13	39739126	796610	zgc:171482	-	-91690	101305	4.38303	1.38548	197.726	6.54665e-45	8.3935e-43
5	41015657	450085	golph3	-	-87987	17680	4.36663	1.33898	197.715	6.58228e-45	8.43305e-43
18	49380950	100333421	si:cabz01090165.1	+	30458	17448	3.61057	2.65786	197.715	6.58553e-45	8.43305e-43
12	25610373	566454	six2b	-	-1634	1784	-4.07912	1.3871	197.652	6.79413e-45	8.69487e-43
10	45131356	406472	nudcd3	+	-71559	10386	4.53577	1.58105	197.599	6.97872e-45	8.9237e-43
2	18766516	58138	pbx1a	-	-64206	127598	4.37003	1.638	197.598	6.98143e-45	8.9237e-43
3	5309632	402938	txn2	-	32636	11896	-4.51239	0.200865	197.482	7.40205e-45	9.45557e-43
23	799088	114833	mitfb	-	34953	53061	4.60776	1.15701	197.476	7.42531e-45	9.47678e-43
24	4738112	322412	cpb1	-	-27612	10336	8.40163	1.23763	197.475	7.42767e-45	9.47678e-43
24	19110975	557144	zgc:162928	+	99285	178325	4.65662	0.899078	197.362	7.86024e-45	1.00226e-42
10	5609945	405769	syk	-	28458	45356	6.70257	0.42791	197.349	7.91326e-45	1.00841e-42
5	41015673	450085	golph3	-	-87971	17680	4.0297	1.33997	197.315	8.05157e-45	1.02541e-42
11	43680813	415213	ralbb	+	60137	2755	4.41935	0.481726	197.311	8.06393e-45	1.02636e-42
19	27735000	557902	adcy2b	-	-41649	166724	4.30245	1.50672	197.146	8.76533e-45	1.11496e-42
3	42417249	796292	zgc:194207	-	225827	6930	4.47138	1.35436	197.125	8.85677e-45	1.12591e-42
11	7492601	406676	adgrl4	-	82287	27102	4.1754	1.639	197.106	8.93943e-45	1.13573e-42
6	42602605	322041	ip6k2a	-	184440	8916	-6.02909	0.553948	196.94	9.71749e-45	1.23383e-42
3	61548683	541420	zgc:113295	+	-10603	5671	4.70858	1.42378	196.935	9.7427e-45	1.23629e-42
18	9383208	565658	sema3e	+	110512	83059	4.19709	1.5722	196.91	9.86633e-45	1.25122e-42
23	100726	30176	twist3	+	-98057	6670	7.16695	0.820103	196.893	9.95239e-45	1.26137e-42
12	42780668	567751	ebf3a	+	-344228	141073	4.07838	1.09499	196.886	9.98851e-45	1.26451e-42
5	10983254	403306	rtn4r	-	37022	179675	4.79733	0.729096	196.885	9.98924e-45	1.26451e-42
19	48391326	799904	si:ch73-359m17.2	-	-81	8445	-5.09038	1.17269	196.876	1.00354e-44	1.2696e-42
14	2742322	563172	etf1a	-	125726	27136	4.58204	2.24203	196.789	1.04862e-44	1.32582e-42
8	23998500	568003	cpne5a	+	-81853	160198	5.09925	0.280477	196.69	1.10208e-44	1.39258e-42
10	30189220	678534	ntm	+	-225653	626348	-5.1653	1.66111	196.678	1.10857e-44	1.39994e-42
23	9086306	497073	xkr7	+	-97140	25861	6.19204	0.902473	196.612	1.14598e-44	1.44631e-42
15	38423617	556360	stim1a	+	-202421	75056	4.36854	1.17132	196.597	1.15469e-44	1.45642e-42
18	6873205	324164	dnaja2b	+	-16116	12268	-5.08184	1.42494	196.535	1.19118e-44	1.50155e-42
16	4968648	792712	tpbgb	-	132430	1692	3.91383	1.70511	196.503	1.2107e-44	1.52524e-42
12	303175	100073330	pts	-	-11817	3027	5.54018	1.01194	196.4	1.27493e-44	1.6052e-42
13	24338527	403031	rab4a	-	26897	15735	5.39637	1.06651	196.373	1.29243e-44	1.62626e-42
21	27913779	107992390	pcnx3	-	292392	48012	3.60992	1.41475	196.321	1.32681e-44	1.66852e-42
25	35454248	393339	slc5a12	-	-42807	22059	4.54487	0.814608	196.293	1.34498e-44	1.69035e-42
13	16991259	568554	kcnma1a	+	-468600	363191	4.23699	1.18304	196.257	1.37002e-44	1.72079e-42
6	30275683	334130	lrrc40	+	-161897	8769	-5.31881	1.86147	196.252	1.37359e-44	1.72425e-42
9	40990163	368631	pms1	-	-34275	58216	4.03379	1.86945	196.203	1.40762e-44	1.76591e-42
21	466275	321133	nop14	+	-25999	105595	5.70465	0.851627	196.198	1.4111e-44	1.76922e-42
16	52343323	100332149	ifnlr1	+	582	27269	3.98302	1.68902	196.183	1.42151e-44	1.7812e-42
7	9314775	735249	selenos	+	-6169	14017	-6.54664	0.0398663	196.113	1.47243e-44	1.84391e-42
16	43544710	571418	oxr1a	-	74	127173	7.02125	0.756562	196.08	1.49691e-44	1.87254e-42
15	16319587	553621	nxn	-	-4059	129681	4.99829	1.11666	196.08	1.49708e-44	1.87254e-42
4	1467775	449771	slc38a4	+	62508	36290	-5.22166	0.530176	196.063	1.50992e-44	1.88748e-42
3	37011492	393882	tubg1	-	-71126	22813	5.41053	1.01435	196.041	1.52654e-44	1.90712e-42
23	33222772	100033772	mir205	+	67501	89	4.45928	1.58693	196.012	1.549e-44	1.93403e-42
12	25961053	553679	sncgb	-	44523	21992	5.78843	0.0974183	196.005	1.5547e-44	1.93999e-42
7	70916625	321931	dhx15	-	-414874	52886	-4.49665	1.82756	195.988	1.56779e-44	1.95517e-42
14	2742324	563172	etf1a	-	125728	27136	4.4691	2.24223	195.885	1.65154e-44	2.05839e-42
23	33222764	100033772	mir205	+	67509	89	4.22076	1.5868	195.812	1.71315e-44	2.13391e-42
5	40270204	562372	snx18a	-	-22095	19452	4.84851	0.802541	195.748	1.76931e-44	2.20256e-42
7	70916603	321931	dhx15	-	-414896	52886	-4.40526	1.82741	195.726	1.78911e-44	2.22548e-42
5	33745347	558237	dab2ipb	-	-80118	145907	3.54623	2.41064	195.725	1.78984e-44	2.22548e-42
6	56903435	378844	ddx27	-	-573030	40152	4.96465	0.930866	195.669	1.8407e-44	2.28735e-42
4	76558455	550363	ms4a17a.11	+	17130	12753	-5.78864	1.31868	195.653	1.85546e-44	2.30434e-42
2	24781642	436840	mpv17l2	+	-11181	8452	-4.83512	1.07119	195.555	1.94899e-44	2.41907e-42
7	68467417	100333211	zfhx3	-	3835	248651	-4.85036	2.00169	195.531	1.97341e-44	2.44793e-42
7	67343335	327330	psmd7	-	26553	6824	4.97801	1.70879	195.512	1.99209e-44	2.46963e-42
7	61054570	557813	zgc:194930	+	129981	33687	4.40286	1.42151	195.47	2.03487e-44	2.52118e-42
12	33192453	550573	c1qtnf1	-	-122441	17323	5.06573	0.985987	195.338	2.17359e-44	2.69147e-42
3	26286644	327143	rhot1a	+	2337	30777	-5.31241	1.14548	195.322	2.19104e-44	2.71148e-42
24	4738057	322412	cpb1	-	-27667	10336	8.11254	1.23928	195.284	2.23348e-44	2.76237e-42
20	52196050	327096	hlx1	-	-3246	3772	-4.39894	2.13947	195.253	2.26866e-44	2.80423e-42
16	3898115	195821	mtf1	+	240216	28124	4.12919	1.6377	195.178	2.35586e-44	2.9103e-42
12	44899128	572187	dock1	-	77331	459117	4.92449	1.0769	195.107	2.44109e-44	3.01382e-42
20	50348182	569213	tmem121ab	-	108776	954	3.83919	2.06319	195.104	2.44561e-44	3.01762e-42
3	23950880	326746	cbx1a	+	109585	11117	5.42138	1.63302	195.042	2.52302e-44	3.11132e-42
5	65924774	415178	mymk	+	21448	7952	4.58805	1.6322	195.025	2.5436e-44	3.13485e-42
1	47228356	445185	morc3b	+	-49827	9340	7.64682	1.51905	194.817	2.8242e-44	3.47863e-42
23	45580659	795099	egr4	+	-1155	2123	-4.90398	1.27741	194.814	2.82935e-44	3.48293e-42
18	41168276	767780	fbxo36a	-	-63995	5828	6.89262	1.01388	194.796	2.85461e-44	3.51197e-42
19	14337133	334383	zdhhc18b	+	117173	16512	4.60823	1.18734	194.785	2.86974e-44	3.52852e-42
6	29952383	114446	dlg1	+	-91123	220134	5.07992	1.14737	194.768	2.89536e-44	3.55793e-42
15	31006497	100124603	lgals9l5	-	6191	5769	3.95159	1.35352	194.757	2.91098e-44	3.57505e-42
16	13344477	492803	pitpnc1b	+	80057	29283	4.99705	0.408659	194.709	2.98241e-44	3.66062e-42
20	2604225	556728	il20ra	+	-14819	19870	5.21765	0.469619	194.538	3.24982e-44	3.98652e-42
15	38423641	556360	stim1a	+	-202445	75056	4.14715	1.17236	194.529	3.26419e-44	4.0018e-42
8	15129519	570610	bcar3	-	-32811	77945	6.11847	0.925307	194.516	3.28624e-44	4.02649e-42
16	33431171	30398	pou3f1	+	161945	2870	5.0274	0.298643	194.464	3.37266e-44	4.12996e-42
18	49380952	100333421	si:cabz01090165.1	+	30456	17448	3.83247	2.65885	194.45	3.39686e-44	4.15717e-42
10	33025461	735248	kctd7	-	134844	9026	3.9517	0.993039	194.42	3.44845e-44	4.21786e-42
19	14489637	334383	zdhhc18b	+	-35331	16512	4.49071	0.640408	194.415	3.45636e-44	4.22507e-42
23	9058442	497073	xkr7	+	-69276	25861	4.47914	1.98647	194.403	3.47709e-44	4.24793e-42
9	45574344	335309	agr1	-	-28662	11778	3.69532	2.32438	194.308	3.64711e-44	4.45305e-42
19	48391373	799904	si:ch73-359m17.2	-	-34	8445	-5.05516	1.17824	194.273	3.71206e-44	4.52973e-42
13	3035473	559418	pkdcca	-	-119771	46181	-5.41697	0.739942	194.266	3.72568e-44	4.5437e-42
24	41405978	393702	rheb	-	71361	17905	-4.64201	1.50012	194.201	3.8487e-44	4.69102e-42
25	17205481	503902	kdm7ab	+	39092	64448	4.35932	1.21958	194.183	3.88429e-44	4.73165e-42
3	42417226	796292	zgc:194207	-	225804	6930	4.28756	1.35341	194.181	3.88835e-44	4.73384e-42
6	879680	564934	zeb2b	-	-78150	113521	4.7748	0.760333	194.11	4.02966e-44	4.90305e-42
8	50262367	30694	nkx2.7	-	-25575	3084	5.22015	0.833173	194.013	4.22997e-44	5.14379e-42
23	30203586	405774	uts2a	+	-154732	6866	4.06629	1.48916	194.007	4.24321e-44	5.1569e-42
20	33441531	558578	smek1	-	-46210	20578	4.70602	1.50423	193.994	4.27084e-44	5.18748e-42
3	6639962	246090	cygb1	+	-174	28389	4.96033	1.42425	193.923	4.42677e-44	5.37377e-42
22	36130728	108181204	ephb3b	+	-200202	11921	4.11774	1.64228	193.898	4.48301e-44	5.43889e-42
19	5106810	192309	tpi1a	-	3573	9008	3.53999	2.84642	193.861	4.56565e-44	5.53595e-42
19	10527651	793537	si:dkey-211g8.1	+	8442	1890	4.54446	1.19364	193.769	4.7832e-44	5.7964e-42
11	7572050	406676	adgrl4	-	161736	27102	4.06723	1.64452	193.72	4.90102e-44	5.93575e-42
9	37152281	30154	gli2a	+	-10445	155071	4.14398	1.03098	193.71	4.92587e-44	5.9624e-42
9	30893203	791191	dachd	+	-2654	172156	4.06018	1.43091	193.657	5.06075e-44	6.12214e-42
6	4084775	393217	unc50	-	86576	13358	4.70144	1.54493	193.639	5.10468e-44	6.17172e-42
14	51758964	799734	unc5a	-	139576	455335	4.06932	1.77114	193.604	5.19745e-44	6.28028e-42
3	34954242	322248	smarce1	+	31692	9052	4.33511	1.45506	193.55	5.34025e-44	6.44912e-42
9	41949106	564123	col18a1a	+	-34697	63815	4.26399	1.99651	193.498	5.48118e-44	6.6155e-42
20	2604264	556728	il20ra	+	-14858	19870	5.00663	0.466194	193.412	5.72389e-44	6.90447e-42
9	2277094	394151	atp5mc3a	+	56801	7231	-4.7249	1.08949	193.366	5.85793e-44	7.0621e-42
14	47033679	566323	qdpra	-	136635	20685	5.29584	0.659293	193.216	6.31457e-44	7.60824e-42
15	38872064	60309	robo2	+	-12416	368579	4.21229	1.89718	193.185	6.41565e-44	7.72559e-42
5	16237712	100141352	kremen1	-	-36346	122122	3.81455	1.30394	193.131	6.58959e-44	7.9305e-42
23	9086345	497073	xkr7	+	-97179	25861	5.51368	0.899529	192.979	7.11392e-44	8.55663e-42
9	1938064	30349	hoxd3a	-	-1026	2039	-5.96322	0.775436	192.976	7.12425e-44	8.56415e-42
22	13214425	30517	ahr2	-	49695	118461	4.66944	1.7711	192.97	7.14768e-44	8.5874e-42
17	44410032	559010	exoc5	-	-30707	26970	-5.73453	1.4614	192.963	7.1712e-44	8.61072e-42
23	30402784	322953	dnajc11a	+	305053	16926	4.29839	1.72808	192.958	7.19073e-44	8.62925e-42
23	32942911	100033772	mir205	+	347362	89	-4.94272	1.45311	192.935	7.27243e-44	8.72231e-42
13	7505947	402974	pitx3	-	-67723	17356	3.92749	1.53809	192.934	7.27782e-44	8.72379e-42
5	14980429	368206	tbx1	+	222992	12058	4.66234	0.561482	192.906	7.3797e-44	8.84086e-42
3	23774911	30337	hoxb1a	+	-6006	1805	-5.25621	2.27798	192.884	7.46173e-44	8.93403e-42
16	1451834	260351	sim1a	-	-51189	32606	4.20256	0.812285	192.868	7.52287e-44	9.00211e-42
3	46174396	566015	shisa9b	-	59165	72635	3.50848	1.71243	192.819	7.70901e-44	9.2196e-42
9	29648094	100216520	mir16c	-	-4393	136	-5.96418	0.608778	192.786	7.83937e-44	9.37016e-42
14	1945466	554076	pcdh2g29	-	-9791	65579	-4.47927	1.41258	192.742	8.01468e-44	9.57426e-42
6	24803472	100001699	barhl2	+	14380	3829	4.70733	0.925802	192.72	8.10123e-44	9.67215e-42
2	28203887	541393	cdh6	-	101623	53211	3.97796	1.65442	192.701	8.18077e-44	9.76156e-42
18	12491180	557551	hipk2	-	-162831	189067	4.9034	1.05199	192.667	8.32273e-44	9.92532e-42
2	29118000	568508	cdh12a	+	-122224	121117	3.39086	2.44605	192.641	8.42912e-44	1.00465e-41
16	53869847	557384	fzd1	-	-49268	1701	3.58332	1.17228	192.593	8.6357e-44	1.02869e-41
14	16930693	100884137	dicp2.1	-	-107425	8306	5.16776	1.27336	192.591	8.64656e-44	1.0294e-41
25	36845936	100537332	mafb	+	-171197	2243	4.05957	1.83223	192.549	8.83201e-44	1.05088e-41
3	34397987	337243	sept9a	-	-163315	105980	4.41196	0.690448	192.544	8.85036e-44	1.05247e-41
23	34459549	449542	chchd6a	+	-412099	137570	4.38309	1.62296	192.533	8.90272e-44	1.05809e-41
23	100700	30176	twist3	+	-98031	6670	7.2316	0.765069	192.527	8.93011e-44	1.06075e-41
23	1877710	432371	prdm5	-	-159915	110583	3.44195	1.46539	192.513	8.99065e-44	1.0669e-41
2	18629063	58138	pbx1a	-	-201659	127598	2.70672	3.27386	192.513	8.99208e-44	1.0669e-41
9	12809505	100001628	glb1l	+	37649	19541	5.7294	0.250818	192.308	9.96863e-44	1.1821e-41
4	21431659	449994	pawr	-	-35166	143840	-5.6539	1.08817	192.255	1.02379e-43	1.21334e-41
9	42413614	445508	calcrla	-	-4852	57772	-5.26813	1.8402	192.231	1.03591e-43	1.22702e-41
23	36361301	57970	copz1	+	-20781	13587	5.58944	1.24549	192.222	1.04084e-43	1.23217e-41
18	41212568	767780	fbxo36a	-	-19703	5828	5.0694	2.40332	192.082	1.11671e-43	1.32124e-41
23	9058361	497073	xkr7	+	-69195	25861	4.18807	2.0163	191.971	1.18061e-43	1.39605e-41
15	41985916	436703	pxylp1	+	-170213	30004	5.87756	1.16775	191.897	1.22521e-43	1.44798e-41
6	39590632	325401	si:dkeyp-80d11.1	+	-57077	4452	3.91899	1.76945	191.88	1.23569e-43	1.45954e-41
2	48857410	436961	cdc34b	-	-174401	24220	4.96761	1.53289	191.854	1.25217e-43	1.47817e-41
2	20041344	405829	dpydb	-	-78829	294875	2.86393	3.38746	191.848	1.2558e-43	1.48162e-41
12	38227239	436759	rpl38	+	329252	4806	4.60889	1.31196	191.799	1.28731e-43	1.51795e-41
12	24425253	565531	nrxn1a	+	-82950	294379	3.54944	2.10446	191.787	1.29493e-43	1.52608e-41
8	49802414	65090	ntrk2a	+	-23928	92191	3.90714	2.49365	191.744	1.32338e-43	1.55873e-41
9	29650058	100216520	mir16c	-	-2429	136	-6.49623	0.425651	191.737	1.32829e-43	1.56363e-41
5	30714908	338307	ftr82	-	-321	8100	4.13501	1.27145	191.719	1.33984e-43	1.57635e-41
7	33061366	565419	kcnc1a	+	-32914	55137	2.92535	2.48348	191.663	1.37836e-43	1.62076e-41
3	33486693	406635	sgsm3	-	-7453	33072	4.5454	1.88351	191.642	1.39301e-43	1.63707e-41
9	18663386	100319240	serp2	+	53099	4930	4.07614	1.41197	191.609	1.41591e-43	1.66253e-41
8	33967357	58140	pbx3b	-	-84662	156247	4.69004	1.1652	191.609	1.41625e-43	1.66253e-41
1	2510149	777609	ggact.1	-	52623	3387	4.23869	1.29848	191.575	1.44036e-43	1.68988e-41
1	39041528	403049	vegfc	-	133331	57362	3.77938	1.56914	191.53	1.47373e-43	1.72806e-41
24	6111301	393607	apbb1ip	-	33101	38168	4.13643	1.15532	191.518	1.48267e-43	1.73758e-41
17	9114086	777720	zranb1b	-	137779	24859	4.72612	1.53668	191.504	1.49317e-43	1.74891e-41
4	11012406	564667	tmtc2a	-	-12164	49861	6.03448	1.50756	191.475	1.51456e-43	1.77297e-41
17	30220332	799739	spata17	+	-15074	69061	3.98801	1.67298	191.308	1.64773e-43	1.92779e-41
21	202629	571289	gsdf	+	-4360	3746	4.43297	1.5783	191.296	1.65753e-43	1.93817e-41
2	50633875	114415	neurod6b	+	-7399	2680	4.28335	1.19021	191.221	1.72139e-43	2.01173e-41
21	25777870	81583	cldnd	+	-426	755	-4.33191	1.32302	191.073	1.8544e-43	2.16596e-41
18	49880525	724012	mob2b	+	89043	70595	3.47592	1.58562	191.064	1.86219e-43	2.17386e-41
24	20207152	402986	cry-dash	-	-1195	14327	4.25592	1.14887	190.998	1.92548e-43	2.24649e-41
10	880462	557316	unc5c	+	3054	224279	4.76313	0.528297	190.92	2.00238e-43	2.33491e-41
17	50651714	553051	fermt2	+	50167	85874	4.31918	1.05517	190.864	2.05941e-43	2.40009e-41
15	16319569	553621	nxn	-	-4077	129681	4.63039	1.11912	190.861	2.06214e-43	2.40193e-41
10	25574492	30553	sod1	-	-124937	5034	3.36284	1.92264	190.799	2.12829e-43	2.4776e-41
10	4197766	415222	plppr1	+	43048	23210	4.56012	1.24322	190.797	2.1299e-43	2.47811e-41
25	14509620	393475	prmt7	-	85214	15471	-5.44902	1.43326	190.781	2.14766e-43	2.49739e-41
5	36441014	798740	eda	+	-1609	59626	6.69712	0.839404	190.662	2.27905e-43	2.6487e-41
21	23268474	323269	zbtb16a	-	-39294	143773	4.82108	1.44444	190.655	2.2877e-43	2.65729e-41
3	57845959	100332714	cenpx	+	-20021	4089	3.66571	1.5998	190.643	2.30086e-43	2.67091e-41
21	3372653	326282	smad7	-	-80166	31048	-5.56124	1.26061	190.642	2.30197e-43	2.67091e-41
19	31740750	566469	si:dkeyp-120h9.1	-	-24865	22511	4.71578	0.643456	190.631	2.31543e-43	2.68505e-41
6	18659953	100001293	znf207b	-	41847	12463	4.52562	0.601466	190.622	2.3256e-43	2.69534e-41
15	25802446	100033725	mir212	+	95000	94	4.28139	1.40754	190.602	2.34937e-43	2.72139e-41
5	40270258	562372	snx18a	-	-22041	19452	4.95254	0.804955	190.594	2.3586e-43	2.73058e-41
23	10092555	562552	zgc:171775	+	53987	16330	5.0288	0.992664	190.581	2.37426e-43	2.74719e-41
3	42672478	436802	psmg3	+	246424	1159	4.26075	1.41128	190.536	2.42832e-43	2.8082e-41
12	8369399	494091	adoa	+	105469	1646	4.83119	1.73392	190.497	2.47603e-43	2.8618e-41
6	1071028	564934	zeb2b	-	113198	113521	4.20826	1.56873	190.485	2.49153e-43	2.87813e-41
3	5212681	402938	txn2	-	-64315	11896	4.08325	0.97874	190.455	2.52876e-43	2.91953e-41
17	12924925	323099	nfkbiab	+	17740	4072	-4.38633	0.991066	190.371	2.63893e-43	3.04505e-41
17	2220161	436685	zfyve19	-	93504	17756	4.79715	1.6102	190.365	2.64625e-43	3.05181e-41
24	39032848	325402	atp6v0cb	+	125435	17468	-4.83485	0.94349	190.319	2.70857e-43	3.12197e-41
2	25426147	572313	fndc3ba	+	-47690	161812	4.67883	1.79473	190.24	2.81826e-43	3.24662e-41
19	8148868	100006223	si:dkey-266f7.9	-	51884	10494	4.47896	0.87532	190.214	2.85445e-43	3.28651e-41
1	27759329	692285	pspc1	+	49587	52233	5.62432	0.380612	190.168	2.92182e-43	3.36223e-41
23	34519531	449542	chchd6a	+	-472081	137570	4.2717	1.25563	190.12	2.99323e-43	3.44253e-41
5	14189230	570189	npffr1l2	-	-49639	73303	3.69518	2.74846	190.006	3.16951e-43	3.64327e-41
3	7615331	553764	zgc:109949	+	-2127	25901	4.18439	1.13513	190.003	3.17405e-43	3.64649e-41
15	41164592	100333736	smco4	-	-81417	7762	4.91713	0.409549	189.999	3.18067e-43	3.6521e-41
12	23765317	30112	svila	+	47214	120046	4.52729	1.425	189.959	3.24521e-43	3.72417e-41
2	26329197	30218	efna2a	+	-25219	140526	5.86059	2.95643	189.894	3.35353e-43	3.84486e-41
24	39506617	436779	lyrm1	-	-12001	7884	3.81247	1.43947	189.894	3.35404e-43	3.84486e-41
13	32414750	798022	nt5c1ba	+	31419	7764	4.20833	1.02645	189.874	3.38667e-43	3.88015e-41
5	66129312	574425	zgc:114041	+	3082	14370	3.94822	1.38644	189.802	3.51275e-43	4.02241e-41
16	40328712	791999	mettl6	+	11838	3658	4.85395	0.639627	189.752	3.60082e-43	4.121e-41
6	25404480	567134	zgc:153916	-	19898	69799	4.26487	1.03742	189.671	3.75175e-43	4.2914e-41
5	41970295	393246	ncor1	-	-26216	118260	4.69828	0.945231	189.641	3.80836e-43	4.35379e-41
15	33059998	246091	mab21l1	+	10941	2261	4.74787	0.653881	189.629	3.83157e-43	4.37793e-41
20	26422549	567365	akap12b	-	1610	12103	4.99404	1.49488	189.624	3.84079e-43	4.38609e-41
17	30220337	799739	spata17	+	-15079	69061	3.81469	1.67279	189.589	3.90848e-43	4.46095e-41
17	46003515	100033770	mir203a	+	-195362	96	4.10671	1.47562	189.426	4.24186e-43	4.83883e-41
2	41927044	550534	odf3l2a	+	-83	7059	-5.91098	1.08889	189.419	4.2585e-43	4.85518e-41
12	5572857	100331874	itga3b	-	-90332	75842	-4.85811	0.665402	189.406	4.28622e-43	4.8819e-41
12	4835320	100002189	ghrhr2	+	10128	9108	-4.00703	1.67224	189.405	4.28659e-43	4.8819e-41
2	41927030	550534	odf3l2a	+	-69	7059	-5.58053	1.09067	189.383	4.33567e-43	4.93396e-41
5	29997844	100033637	mir125b-2	+	918	86	4.76664	2.38885	189.382	4.337e-43	4.93396e-41
3	46654887	553693	raver1	+	-95234	7521	3.70904	1.85849	189.349	4.41014e-43	5.01445e-41
12	23784449	30112	svila	+	28082	120046	4.12239	1.46482	189.276	4.5752e-43	5.19931e-41
7	28126590	280646	lmo1	-	-21722	38951	3.84765	2.08484	189.264	4.6021e-43	5.22706e-41
3	23774886	30337	hoxb1a	+	-5981	1805	-5.24454	2.27633	189.247	4.64138e-43	5.26882e-41
16	41167311	100142634	sc:d156	+	-4455	6734	-4.51362	1.83114	189.166	4.83536e-43	5.48606e-41
19	6177326	560416	erf	-	-15815	51229	4.4212	1.8304	189.141	4.8959e-43	5.55174e-41
16	43544740	571418	oxr1a	-	104	127173	6.24066	0.743954	189.108	4.97734e-43	5.64105e-41
10	43589753	100191017	mir9-2	-	53658	136	4.77936	1.04065	189.107	4.98121e-43	5.64239e-41
22	110258	405894	prkar2ab	+	-100	20541	-4.57039	1.39078	189.093	5.0163e-43	5.67907e-41
6	4854465	58057	pou4f1	+	-314512	3053	4.83796	3.00816	188.922	5.46633e-43	6.18523e-41
3	5309646	402938	txn2	-	32650	11896	-4.82565	0.200197	188.889	5.55704e-43	6.28449e-41
22	17029267	556665	nfia	-	31792	158005	3.94863	1.34299	188.811	5.7805e-43	6.53368e-41
9	46549367	100333073	slc4a3	+	46955	88218	-6.60129	1.08834	188.758	5.93437e-43	6.70398e-41
13	32262178	450059	osr1	+	-117808	6074	4.06439	1.28123	188.756	5.94066e-43	6.70748e-41
18	19977191	567457	skor1b	+	-1404	5723	-4.49319	0.85754	188.729	6.02264e-43	6.7964e-41
19	27985303	550394	med10	+	-14941	3791	4.15498	1.72343	188.654	6.25271e-43	7.05224e-41
9	53071995	799412	trpm2	-	151690	81966	3.54217	1.48635	188.623	6.35182e-43	7.16017e-41
7	66913430	556502	adma	-	36471	2197	5.02076	0.859624	188.491	6.78905e-43	7.64893e-41
22	13214431	30517	ahr2	-	49701	118461	4.18554	1.77096	188.489	6.79295e-43	7.64923e-41
16	36625891	436717	decr1	+	122670	11596	-4.55806	1.31768	188.456	6.90892e-43	7.77565e-41
5	56147961	563095	mrm1	+	-27986	5795	-5.59135	1.86333	188.398	7.11098e-43	7.99876e-41
1	24077469	117234	mab21l2	+	-1183	1813	-6.32992	0.553617	188.359	7.2532e-43	8.15438e-41
17	52727295	406513	spred1	-	68562	19242	4.30975	1.30667	188.326	7.37535e-43	8.28726e-41
17	53058549	767755	zgc:154061	-	36153	81846	5.08864	0.776052	188.27	7.58679e-43	8.52028e-41
7	12552758	641580	saxo2	+	-181685	9128	4.24128	1.19855	188.218	7.78721e-43	8.74069e-41
20	30532968	559505	myt1la	+	-42286	83304	3.0077	2.33437	188.165	7.99612e-43	8.97039e-41
17	37533628	554826	crip2	-	58995	29109	5.04695	1.39819	188.133	8.12529e-43	9.11044e-41
24	4973198	30096	zic1	-	-567	3433	-4.73562	1.14272	188.103	8.24847e-43	9.24361e-41
11	31492028	436868	egln1b	+	66179	45300	4.51149	1.44572	188.065	8.4091e-43	9.4186e-41
13	111741	606664	dnaaf2	+	-594	3040	-5.00658	0.542629	188.06	8.4284e-43	9.43518e-41
18	27154175	571486	plekha7a	+	-52673	203992	4.19436	1.75069	188.047	8.48388e-43	9.49223e-41
22	13890225	403082	sh3bp4a	+	-3333	55684	4.87623	1.58615	188.01	8.64345e-43	9.66561e-41
13	35285912	140423	jag1b	+	53270	50912	4.74612	2.08665	188.006	8.66135e-43	9.68048e-41
17	44410009	559010	exoc5	-	-30730	26970	-5.56858	1.46306	187.944	8.93642e-43	9.9826e-41
16	5539257	431729	zgc:91890	+	58366	7718	3.7596	1.40503	187.924	9.0242e-43	1.00753e-40
16	40331423	791999	mettl6	+	9127	3658	4.64233	0.098806	187.886	9.19849e-43	1.02594e-40
17	18476694	406694	vrk1	-	-320529	23258	4.80506	1.85001	187.886	9.19886e-43	1.02594e-40
23	9058213	497073	xkr7	+	-69047	25861	4.12137	1.84949	187.861	9.31444e-43	1.03828e-40
12	4835394	100002189	ghrhr2	+	10054	9108	-4.19647	1.67086	187.842	9.40793e-43	1.04814e-40
8	34146006	58140	pbx3b	-	93987	156247	4.70541	0.852519	187.702	1.00931e-42	1.12388e-40
11	43064942	405850	foxg1b	+	49166	2143	4.59916	1.43622	187.668	1.0266e-42	1.14253e-40
23	34519424	449542	chchd6a	+	-471974	137570	4.15224	1.24643	187.659	1.03098e-42	1.1468e-40
9	18714879	100319240	serp2	+	1606	4930	5.93716	0.221047	187.606	1.05917e-42	1.17753e-40
4	23754275	373117	celf2	-	-209544	75271	-5.68935	1.01902	187.492	1.12158e-42	1.24625e-40
12	8905527	30381	cyp26a1	-	-52828	3595	5.14663	1.31544	187.47	1.13373e-42	1.25908e-40
9	33776234	567323	efhc2	-	-5617	23132	3.69382	1.4817	187.44	1.15099e-42	1.27759e-40
23	34339634	449542	chchd6a	+	-292184	137570	4.51168	1.07757	187.401	1.17384e-42	1.30225e-40
13	32414724	798022	nt5c1ba	+	31445	7764	4.62046	1.02544	187.363	1.19682e-42	1.32705e-40
18	29153858	114467	mafa	+	248754	3033	4.64965	1.11072	187.284	1.24524e-42	1.38001e-40
5	48558387	563823	mblac2	-	-106135	4776	4.32351	1.21265	187.211	1.29181e-42	1.43086e-40
1	36139306	415167	lsm6	+	55423	9276	4.12343	1.20059	187.202	1.29735e-42	1.43624e-40
1	49896337	445121	hadh	-	-22530	9196	5.27162	1.26463	187.198	1.29978e-42	1.43817e-40
17	19082007	406385	galcb	-	183922	8449	4.68266	1.55332	187.155	1.32858e-42	1.46926e-40
14	3809275	100073340	lrp2bp	+	135597	16461	5.31464	1.62829	187.12	1.3524e-42	1.49482e-40
2	49686485	796377	sema4e	+	-106035	23064	-5.42631	0.138079	187.109	1.35966e-42	1.50206e-40
24	30948040	541437	ptbp2a	-	85863	28018	-3.28115	3.04696	187.062	1.39216e-42	1.53715e-40
9	2151412	326761	lnpa	+	-130591	24692	4.2774	1.25928	186.96	1.46516e-42	1.6169e-40
18	12491124	557551	hipk2	-	-162887	189067	3.80046	1.26749	186.953	1.47026e-42	1.62168e-40
19	3135813	555593	si:ch211-80h18.1	-	11850	37113	-3.81002	1.26542	186.938	1.48127e-42	1.63297e-40
4	6700333	100034546	tmem168a	+	36464	12549	4.52225	1.61651	186.913	1.50039e-42	1.65317e-40
16	35044674	335096	ptprub	-	-285129	413646	3.67468	1.42556	186.898	1.51194e-42	1.66503e-40
20	52195993	327096	hlx1	-	-3303	3772	-4.9784	2.1277	186.887	1.52019e-42	1.6725e-40
15	47913870	353179	otx5	+	-9976	5388	-4.33339	1.30236	186.887	1.52032e-42	1.6725e-40
16	33431184	30398	pou3f1	+	161932	2870	5.12711	0.299574	186.839	1.55755e-42	1.71256e-40
12	30284257	553522	tdrd1	-	-75241	13664	3.53908	1.74679	186.816	1.57561e-42	1.73152e-40
9	46072810	568877	hdac4	-	5	188765	5.80535	1.91398	186.759	1.62094e-42	1.7804e-40
15	38872074	60309	robo2	+	-12426	368579	4.34888	1.89488	186.607	1.74991e-42	1.92104e-40
14	35097972	445373	il12ba	+	-146770	7298	4.92451	2.29844	186.491	1.85459e-42	2.03491e-40
17	44410007	559010	exoc5	-	-30732	26970	-4.84279	1.46253	186.485	1.86033e-42	2.04014e-40
10	201973	436987	psmg1	-	-8730	3708	5.95237	0.455196	186.479	1.86565e-42	2.0449e-40
8	25338513	449787	atp5pb	-	2333	5777	-6.28512	0.581941	186.435	1.90798e-42	2.0902e-40
15	18268814	569405	or131-2	-	28693	952	5.02884	0.833428	186.375	1.96574e-42	2.15236e-40
25	921729	793767	znf609a	-	-76165	176269	3.71954	2.08478	186.363	1.97778e-42	2.16441e-40
12	981567	325464	kdelr2b	-	-8491	7201	-4.76471	0.456416	186.333	2.00845e-42	2.19593e-40
4	23754327	373117	celf2	-	-209492	75271	-5.43959	1.01444	186.332	2.00867e-42	2.19593e-40
25	14125599	494572	guca1g	+	-32621	3117	4.44557	1.55668	186.287	2.05552e-42	2.24598e-40
15	47705824	402943	stard10	+	40352	28537	5.68683	2.07178	186.285	2.05691e-42	2.24633e-40
4	76558457	550363	ms4a17a.11	+	17128	12753	-5.46112	1.31875	186.262	2.08121e-42	2.27168e-40
22	30318821	30485	mxi1	+	11742	27969	4.44581	0.844939	186.213	2.13269e-42	2.32667e-40
16	39138785	566470	gdf6a	-	7119	6059	3.10071	2.25408	186.205	2.14152e-42	2.33509e-40
3	23774884	30337	hoxb1a	+	-5979	1805	-5.11812	2.27626	186.197	2.14973e-42	2.34283e-40
3	61456891	550528	baiap2l1b	-	-37949	93530	4.61608	1.57052	186.191	2.15706e-42	2.3496e-40
16	7365183	393306	med18	-	-14092	2805	-5.67868	0.412904	186.17	2.17914e-42	2.37242e-40
11	16628129	559966	kbtbd8	+	-53414	9531	3.6826	1.95353	186.165	2.18473e-42	2.37727e-40
5	65924910	415178	mymk	+	21312	7952	6.30381	1.16129	186.103	2.25474e-42	2.45218e-40
13	26492864	103912006	si:rp71-1h3.1	-	-210946	150820	3.82668	1.54645	186.093	2.26523e-42	2.46231e-40
6	49078214	353223	tshba	+	2963	4120	5.00993	0.122371	186.068	2.29409e-42	2.49239e-40
22	5179838	393303	tnfaip8l1	-	8476	17902	4.84639	0.517464	186.037	2.3307e-42	2.53086e-40
6	12738230	562822	bmpr2a	-	-113114	53694	3.89124	1.37335	185.996	2.37873e-42	2.58167e-40
18	32306773	553200	olfcw1	-	166879	4525	-5.80307	0.37044	185.958	2.42512e-42	2.63067e-40
20	37961915	562704	angel2	-	28660	13160	4.69636	1.16354	185.932	2.45664e-42	2.66348e-40
17	8310912	30146	lft2	-	-1979	4710	-4.84017	0.579785	185.927	2.46272e-42	2.66869e-40
20	40922069	566474	tbc1d32	+	-152804	71601	4.58115	1.16164	185.892	2.50647e-42	2.7147e-40
9	41949048	564123	col18a1a	+	-34639	63815	4.3266	1.99799	185.89	2.5087e-42	2.71572e-40
17	35131441	570669	asap2a	+	-34417	126459	5.22315	-0.0376736	185.865	2.54109e-42	2.74937e-40
4	11012401	564667	tmtc2a	-	-12169	49861	5.60539	1.50881	185.806	2.61671e-42	2.82972e-40
20	33441538	558578	smek1	-	-46203	20578	4.17155	1.50355	185.757	2.68201e-42	2.89885e-40
13	27353831	100136871	ddx43	-	-172	21352	-4.85056	1.43622	185.742	2.70333e-42	2.92039e-40
6	2289314	570960	pbx1b	+	-17882	123377	4.50095	1.35223	185.716	2.73812e-42	2.95645e-40
10	28267159	791795	ptrh2	+	39588	2567	5.49656	0.638412	185.669	2.80323e-42	3.0252e-40
11	43620132	548610	gli2b	+	-69938	163557	4.74477	0.771203	185.65	2.8306e-42	3.05316e-40
20	52196002	327096	hlx1	-	-3294	3772	-4.61477	2.12857	185.639	2.84576e-42	3.06795e-40
19	3135882	555593	si:ch211-80h18.1	-	11919	37113	-3.94948	1.26126	185.544	2.98607e-42	3.21755e-40
21	19632570	359830	fgf10a	+	16247	33800	4.39288	0.760082	185.454	3.12352e-42	3.36393e-40
20	1633672	100049705	lama2	+	165344	236105	5.51824	0.907027	185.413	3.18886e-42	3.43255e-40
11	8641476	553608	tbl1xr1a	+	-75648	108643	4.34603	1.00486	185.301	3.37398e-42	3.62995e-40
13	30344816	394194	rps24	+	-116695	3903	4.51128	0.238646	185.294	3.38505e-42	3.64e-40
11	4090073	393987	nek4	-	66133	29194	4.34072	1.37561	185.289	3.39439e-42	3.64817e-40
16	48309813	445306	eif3ha	-	-90837	118330	5.54008	1.88194	185.279	3.4119e-42	3.66511e-40
17	4150045	30631	bmp2a	-	-81343	4115	4.15159	1.38687	185.266	3.43272e-42	3.68559e-40
16	13250019	492803	pitpnc1b	+	174515	29283	3.70793	1.69021	185.262	3.43954e-42	3.69103e-40
20	37961931	562704	angel2	-	28676	13160	4.95752	1.16307	185.255	3.45223e-42	3.70276e-40
10	4469145	100033783	mir430a-1	+	24132	82	4.91188	1.38061	185.242	3.47463e-42	3.72488e-40
17	44410023	559010	exoc5	-	-30716	26970	-5.76344	1.46239	185.241	3.47712e-42	3.72565e-40
23	19464662	561786	atp6ap1lb	+	99732	19419	4.22165	2.17905	185.232	3.49335e-42	3.74113e-40
20	20984725	553533	btbd6b	-	51943	4956	4.51473	0.925135	185.161	3.61887e-42	3.87357e-40
16	31791709	335573	ptpn6	-	34850	36789	4.8957	1.26926	185.16	3.62157e-42	3.87448e-40
10	16864451	394006	stoml2	-	-3890	11141	-6.11151	0.476672	185.147	3.64472e-42	3.89727e-40
11	31327829	541519	man2b1	-	51775	17915	4.68607	0.142182	185.022	3.88104e-42	4.14786e-40
2	3115423	114428	arf1	-	38396	14291	4.11455	1.35877	185.019	3.88673e-42	4.15182e-40
5	59505598	568626	dtx2	+	48081	41914	3.96628	0.66411	184.986	3.95245e-42	4.21905e-40
24	35960050	767748	abcd4	+	-49086	19049	3.82444	0.846558	184.985	3.95368e-42	4.21905e-40
24	21924577	799425	c1qtnf9	-	11151	6647	-4.89934	0.691105	184.96	4.00465e-42	4.27126e-40
2	24910410	406831	gyg1a	+	26410	8000	-4.79696	1.16521	184.902	4.12382e-42	4.39614e-40
7	61267993	799556	rell1	-	-11785	49122	5.02034	1.77029	184.711	4.53919e-42	4.83649e-40
4	21431637	449994	pawr	-	-35188	143840	-6.60398	1.09776	184.695	4.5751e-42	4.87227e-40
19	3135715	555593	si:ch211-80h18.1	-	11752	37113	-4.32257	1.54187	184.691	4.58438e-42	4.87968e-40
8	39112409	559556	pcsk5b	-	270089	192335	3.25731	1.54465	184.686	4.59595e-42	4.88952e-40
6	1631452	641489	zgc:123305	-	40459	23050	2.88412	3.18264	184.665	4.64505e-42	4.93925e-40
21	36753394	436807	nop16	-	133795	7161	3.25721	1.93634	184.604	4.7888e-42	5.08953e-40
5	26159556	565548	ankrd34bb	+	-3477	3843	4.21336	1.32032	184.586	4.83269e-42	5.13358e-40
25	19647979	561190	atp2b1b	-	-7841	46108	4.49828	0.733874	184.548	4.9254e-42	5.22809e-40
20	48528264	402941	insm1a	-	42910	2431	-5.1156	1.4774	184.548	4.92664e-42	5.22809e-40
12	48744059	548605	ctbp2l	+	-43	20679	3.96423	1.40568	184.476	5.1079e-42	5.4177e-40
5	64924837	246226	ptgs1	+	-17469	39067	3.40575	1.31542	184.473	5.11534e-42	5.42286e-40
15	36869462	557315	kirrel3l	+	72029	75841	5.11718	1.30384	184.441	5.19776e-42	5.50745e-40
15	11365942	437023	rab30	-	24336	33141	2.86194	3.45209	184.362	5.40758e-42	5.72688e-40
23	38599651	572527	sall4	+	341879	6555	4.52969	0.607206	184.266	5.67455e-42	6.00659e-40
5	50953126	559054	hmgcra	-	-39585	19966	4.60384	1.63495	184.258	5.69943e-42	6.02988e-40
7	8306020	561287	f13a1b	-	-9159	44404	-6.60504	1.85289	184.244	5.73964e-42	6.06936e-40
6	38660594	792398	ube3a	+	112812	16658	4.33056	1.59241	184.224	5.79743e-42	6.12739e-40
6	605202	393486	lgals2b	-	-4678	6601	4.95165	1.02883	184.203	5.85898e-42	6.18882e-40
11	24693497	563192	inavab	+	35849	27471	-4.43867	2.48914	184.202	5.86144e-42	6.18882e-40
8	11919535	393633	med27	-	-68530	103395	4.74095	1.02142	184.151	6.01403e-42	6.34674e-40
10	42628370	567905	fgfr1b	+	-38663	71739	4.26264	1.37684	184.133	6.06777e-42	6.40023e-40
20	45251914	568195	napbb	-	-409135	17227	4.84314	1.27568	184.118	6.11391e-42	6.44566e-40
15	38826181	60309	robo2	+	33467	368579	5.47653	1.05401	184.108	6.1459e-42	6.47614e-40
25	33129865	100033682	mir190	+	9210	126	5.41755	0.624116	184.105	6.15561e-42	6.48312e-40
19	5968648	560194	gsk3aa	-	-115180	25960	4.62567	0.845053	184.084	6.22073e-42	6.54842e-40
21	25777879	81583	cldnd	+	-435	755	-5.2476	1.3233	184.075	6.2466e-42	6.57143e-40
8	6850684	100033387	nefmb	+	12778	3428	5.39058	0.594693	184.075	6.24885e-42	6.57143e-40
25	36636447	100537332	mafb	+	38292	2243	3.85972	1.6662	184.001	6.48527e-42	6.81664e-40
15	38555727	60309	robo2	+	303921	368579	3.52478	2.12105	183.991	6.51875e-42	6.8484e-40
[truncated: 107,878 more rows]
