# Supplementary material for: Epigenetic Regulation of Phenotypic Sexual Plasticity Inducing Skewed Sex Ratio in Zebrafish
Source: Front Cell Dev Biol. 2022 Jul 15;10:880779. doi: 10.3389/fcell.2022.880779 (PMC9334531; doi:10.3389/fcell.2022.880779)
Supplement: Supplementary file 13 [file Table7.XLSX]

## Sheet: S10_MTMB vs. FTMB
Chr	Locus	EntrezID	Symbol	Strand	Distance	Width	logFC	logCPM	LR	PValue	FDR
18	18226624	436793	cbln1	+	-122341	5745	4.75939	3.55836	1022	2.96316e-224	6.2229e-219
17	53459664	677757	mycbp	-	19452	1417	1.86836	6.73723	793.51	1.39065e-174	1.46025e-169
17	53459691	677757	mycbp	-	19479	1417	2.31824	6.68019	727.449	3.21371e-160	2.24969e-155
12	37250778	678607	pmp22b	-	-48893	24339	7.56718	3.00394	698.675	5.80468e-154	3.04759e-149
13	3035501	559418	pkdcca	-	-119743	46181	-6.59363	1.42934	662.021	5.43078e-146	2.28103e-141
11	35821574	324413	bhlhe40	-	58317	3606	8.63248	2.07523	644.256	3.96643e-142	1.38831e-137
19	24510851	368359	txnipa	+	-22396	3872	6.64558	1.51833	623.678	1.18495e-137	3.55501e-133
13	42139200	447829	cdc42ep3	+	-14632	19058	6.23289	1.56326	620.706	5.25041e-137	1.37829e-132
11	35821613	324413	bhlhe40	-	58356	3606	7.85688	2.07456	617.61	2.47557e-136	5.77657e-132
24	17139145	560360	pip4k2aa	+	-69725	54782	-5.26435	2.23295	614.598	1.11849e-135	2.34892e-131
13	3035541	559418	pkdcca	-	-119703	46181	-6.41475	1.43035	612.846	2.68938e-135	5.13449e-131
16	614673	394032	irx2a	-	51499	4482	-6.26677	2.3092	608.573	2.28661e-134	4.00175e-130
22	29030804	799294	cbx6a	-	-52251	5350	3.11656	4.4172	606.772	5.63481e-134	9.10277e-130
11	35821600	324413	bhlhe40	-	58343	3606	8.43343	2.07428	603.082	3.57559e-133	5.36361e-129
4	68105436	100033751	mir738	-	-458722	98	2.65088	4.72353	587.282	9.7729e-130	1.36826e-125
21	34414452	557181	alg13	-	152668	28287	4.81471	2.14165	584.504	3.93011e-129	5.15849e-125
21	7168273	567731	dipk1b	-	-10075	21057	4.18436	1.69166	580.508	2.9086e-128	3.59313e-124
11	35821582	324413	bhlhe40	-	58325	3606	9.0806	2.07556	577.742	1.16204e-127	1.35577e-123
8	34980584	573060	LOC573060	+	7857	1828	2.663	4.77437	577.008	1.67875e-127	1.85554e-123
6	8119248	30104	klf1	+	10298	11393	-5.93055	1.33172	576.75	1.91014e-127	2.00574e-123
25	21348490	445087	tmem60	-	67906	3107	-6.96848	1.32909	576.643	2.01498e-127	2.01507e-123
2	21951901	569666	tox	+	31048	122307	-6.41018	1.61221	565.696	4.8482e-125	4.62803e-121
13	46916474	445392	fbxo5	+	25456	13226	-7.72458	1.23045	564.396	9.29789e-125	8.48975e-121
10	38149911	100216527	mir99-2	-	75520	80	8.67874	0.780285	557.502	2.93731e-123	2.57025e-119
17	36987721	553189	dnmt3ab	-	-810	47651	9.25933	0.976827	555.695	7.26328e-123	6.10142e-119
2	21951977	569666	tox	+	30972	122307	-7.01528	1.61292	554.007	1.69207e-122	1.36673e-118
17	36987727	553189	dnmt3ab	-	-804	47651	9.21761	0.976425	550.917	7.95298e-122	6.18592e-118
22	11227457	402921	bcor	+	-83304	56086	7.6712	1.30609	550.426	1.01702e-121	7.62801e-118
25	21348537	445087	tmem60	-	67953	3107	-7.42466	1.32668	548.445	2.74285e-121	1.98628e-117
12	37250716	678607	pmp22b	-	-48955	24339	6.833	3.00524	546.717	6.5205e-121	4.56455e-117
22	547679	449996	ccnd3	-	-69	10033	-6.49049	1.35334	542.968	4.26259e-120	2.88768e-116
5	42767936	100885856	mir2185-3	+	-100971	95	5.77078	2.09293	540.373	1.56422e-119	1.02656e-115
15	17261766	503600	cltcb	+	24223	54209	-7.72564	1.86036	538.63	3.7456e-119	2.38366e-115
11	35821553	324413	bhlhe40	-	58296	3606	9.5208	2.07481	538.013	5.10094e-119	3.15072e-115
2	24536807	492647	angptl4	+	-46	5762	8.66147	1.12524	535.659	1.65864e-118	9.95229e-115
15	17261813	503600	cltcb	+	24176	54209	-7.19832	1.85892	532.764	7.07229e-118	4.12568e-114
11	35821537	324413	bhlhe40	-	58280	3606	8.28334	2.07425	532.517	8.00368e-118	4.54282e-114
9	33890733	100628646	mir221	-	-30291	93	7.88166	1.80359	531.32	1.45831e-117	8.05941e-114
18	14808626	560413	mtss1la	-	-28236	64389	7.54903	1.41776	529.53	3.57441e-117	1.92477e-113
11	35821593	324413	bhlhe40	-	58336	3606	8.46492	2.07562	527.261	1.11395e-116	5.84848e-113
22	547570	449996	ccnd3	-	-178	10033	-5.97977	1.39035	525.795	2.32159e-116	1.18916e-112
15	17261803	503600	cltcb	+	24186	54209	-7.11888	1.85966	524.047	5.57344e-116	2.78684e-112
15	17261758	503600	cltcb	+	24231	54209	-7.7318	1.85947	521.483	2.01337e-115	9.83316e-112
12	37250691	678607	pmp22b	-	-48980	24339	6.38229	2.99966	515.999	3.1414e-114	1.49937e-110
20	16322410	338247	echdc2	-	99283	18046	3.17932	4.07132	513.669	1.00925e-113	4.71003e-110
15	11768965	571426	fkrp	-	85436	3774	7.96837	1.05006	511.481	3.01955e-113	1.37855e-109
23	36134626	30345	hoxc4a	+	-3571	1988	-6.20441	1.18836	506.625	3.43956e-112	1.53633e-108
9	33890828	100628646	mir221	-	-30196	93	8.89378	1.80045	506.584	3.51146e-112	1.53633e-108
2	18629077	58138	pbx1a	-	-201645	127598	3.57242	3.2747	506.325	3.99757e-112	1.71332e-108
11	35821610	324413	bhlhe40	-	58353	3606	8.92114	2.07453	504.356	1.07202e-111	4.50269e-108
7	43274568	30461	cdh11	-	-512893	26273	4.37716	1.69272	504.134	1.19836e-111	4.93463e-108
15	17261768	503600	cltcb	+	24221	54209	-7.44077	1.86055	503.708	1.48298e-111	5.98922e-108
9	33890785	100628646	mir221	-	-30239	93	8.81391	1.80557	502.668	2.49751e-111	9.89621e-108
9	33890806	100628646	mir221	-	-30218	93	9.29778	1.80494	501.931	3.61198e-111	1.40472e-107
5	42767920	100885856	mir2185-3	+	-100955	95	5.2689	2.09814	498.928	1.62619e-110	6.20937e-107
10	13613614	368438	cntfr	-	-159233	312718	5.07668	1.79643	496.46	5.60072e-110	2.10036e-106
25	21348566	445087	tmem60	-	67982	3107	-6.6407	1.32243	495.66	8.36152e-110	3.08069e-106
16	614677	394032	irx2a	-	51503	4482	-5.48915	2.30704	495.617	8.54501e-110	3.09402e-106
8	22580901	333999	porcnl	-	22337	14275	5.65522	1.37506	493.913	2.00601e-109	7.14033e-106
13	3035555	559418	pkdcca	-	-119689	46181	-5.2646	1.42973	491.596	6.40525e-109	2.24194e-105
22	32429288	406391	pcbp4	-	-78678	218401	4.28203	2.68594	491.068	8.34695e-109	2.87366e-105
22	11227451	402921	bcor	+	-83298	56086	8.50277	1.30729	488.55	2.94614e-108	9.97929e-105
9	33890722	100628646	mir221	-	-30302	93	8.69034	1.79808	486.169	9.71216e-108	3.23752e-104
9	33974809	100628950	mir222	-	53238	108	6.56144	1.20129	479.87	2.28006e-106	7.48176e-103
1	59491855	402928	sp6	+	46900	1142	3.18896	4.0515	476.611	1.16752e-105	3.77214e-102
25	21232369	445087	tmem60	-	-48215	3107	5.62833	1.96505	473.886	4.5718e-105	1.45473e-101
19	27985321	550394	med10	+	-14959	3791	4.73106	1.7226	472.478	9.25818e-105	2.90194e-101
12	37250767	678607	pmp22b	-	-48904	24339	7.81688	3.00471	467.884	9.25076e-104	2.85697e-100
5	26590446	445324	tango2	+	96196	35235	-6.16724	2.3256	467.412	1.17223e-103	3.56781e-100
4	76666352	798290	ms4a17a.2	+	4624	18118	4.42412	2.86848	467.279	1.25274e-103	3.75838e-100
13	34054039	558864	flrt3	-	231488	10713	6.01006	1.22628	465.391	3.22624e-103	9.5428e-100
18	48793884	100329171	bmp16	+	130	14694	8.78362	1.53142	460.072	4.63731e-102	1.35261e-98
6	8119225	30104	klf1	+	10321	11393	-6.32881	1.33236	459.166	7.29954e-102	2.09996e-98
22	547567	449996	ccnd3	-	-181	10033	-5.97708	1.38028	458.81	8.72699e-102	2.47668e-98
20	45326225	568195	napbb	-	-334824	17227	4.80388	2.02556	456.619	2.61591e-101	7.32487e-98
25	21348545	445087	tmem60	-	67961	3107	-7.84302	1.32664	455.819	3.90616e-101	1.07938e-97
25	1412449	571591	avpr1aa	+	137771	8147	5.09596	1.4503	453.85	1.04756e-100	2.8571e-97
5	42593239	100310757	mir2185-1	+	66537	95	5.02813	2.39569	450.934	4.51784e-100	1.21639e-96
7	27099521	415169	rps13	+	-58155	2638	5.71401	1.65241	450.004	7.19838e-100	1.91358e-96
13	17530449	324913	znf503	+	-61983	2579	6.61165	1.91465	449.378	9.85226e-100	2.58633e-96
6	8119265	30104	klf1	+	10281	11393	-6.73953	1.28994	448.017	1.94839e-99	5.0516e-96
5	42593210	100310757	mir2185-1	+	66566	95	5.21492	2.84094	446.941	3.34011e-99	8.5543e-96
19	34632086	560338	elp2	-	-110354	50796	6.12868	0.940649	446.752	3.67236e-99	9.29191e-96
16	614651	394032	irx2a	-	51477	4482	-5.02027	2.3066	444.548	1.10808e-98	2.77031e-95
6	8119171	30104	klf1	+	10375	11393	-5.63786	1.31223	443.479	1.89368e-98	4.67871e-95
22	11227443	402921	bcor	+	-83290	56086	8.48947	1.30604	443.07	2.32434e-98	5.67595e-95
20	49499427	541516	naa20	-	382026	11973	-6.56665	1.11889	441.882	4.21609e-98	1.01772e-94
14	37382602	567278	lect2l	+	-497078	1540	4.24989	3.33597	438.21	2.65501e-97	6.33608e-94
1	12897641	259186	pcdh10a	+	-134180	30000	5.59614	1.79453	437.898	3.10449e-97	7.32553e-94
18	27154154	571486	plekha7a	+	-52652	203992	5.06937	1.75126	437.636	3.53982e-97	8.25992e-94
9	33974828	100628950	mir222	-	53257	108	6.78745	1.20113	437.24	4.31685e-97	9.96239e-94
2	21951972	569666	tox	+	30977	122307	-7.16716	1.61452	436.377	6.65116e-97	1.51827e-93
2	21951923	569666	tox	+	31026	122307	-5.47274	1.61402	436.24	7.12393e-97	1.6087e-93
9	33890755	100628646	mir221	-	-30269	93	8.63495	1.80422	435.507	1.02898e-96	2.29888e-93
13	3035564	559418	pkdcca	-	-119680	46181	-7.05659	1.42973	435.197	1.20146e-96	2.65598e-93
22	11227416	402921	bcor	+	-83263	56086	7.75012	1.30452	434.679	1.55771e-96	3.40764e-93
19	34632075	560338	elp2	-	-110365	50796	6.21745	0.93847	434.259	1.92322e-96	4.16386e-93
3	26286614	327143	rhot1a	+	2367	30777	-6.95699	1.14782	433.917	2.2827e-96	4.89171e-93
1	12897674	259186	pcdh10a	+	-134213	30000	6.26981	1.79406	433.87	2.33654e-96	4.9565e-93
21	34414442	557181	alg13	-	152658	28287	4.44973	2.14072	433.199	3.27022e-96	6.86777e-93
10	13613581	368438	cntfr	-	-159266	312718	4.99827	1.78962	432.962	3.68225e-96	7.65649e-93
25	2168398	557714	pparab	+	60941	24774	8.16765	2.05525	429.779	1.81532e-95	3.73759e-92
17	22974792	100033525	mir456	+	-147729	85	4.2271	1.99562	429.041	2.62734e-95	5.35693e-92
17	23581683	100310770	mir107b	+	-8553	86	4.33119	3.45811	428.987	2.69987e-95	5.45189e-92
8	27689728	556024	mov10b.1	-	2633	27852	-7.87549	0.897398	428.101	4.20836e-95	8.41707e-92
10	38149972	100216527	mir99-2	-	75581	80	8.18346	0.773812	427.495	5.70391e-95	1.13007e-91
10	38149944	100216527	mir99-2	-	75553	80	7.74126	0.77815	427.335	6.1779e-95	1.21254e-91
22	11227430	402921	bcor	+	-83277	56086	7.67514	1.30513	427.194	6.63148e-95	1.28951e-91
22	11227453	402921	bcor	+	-83300	56086	8.43757	1.30747	426.424	9.75658e-95	1.87979e-91
16	13424890	492803	pitpnc1b	+	-356	29283	8.11077	1.24285	425.363	1.65999e-94	3.16921e-91
13	42139122	447829	cdc42ep3	+	-14554	19058	5.87694	1.5608	424.626	2.40136e-94	4.54331e-91
15	17261737	503600	cltcb	+	24252	54209	-7.09657	1.85381	424.188	2.99089e-94	5.60815e-91
4	13771979	541474	cntn1b	+	-38141	22874	5.34421	1.81624	424.05	3.20499e-94	5.95643e-91
10	10210513	558120	urm1	+	102511	13004	6.23612	1.29001	423.134	5.07349e-94	9.3463e-91
4	75444	100003877	lrp6	+	-835	25399	8.15984	1.10303	423.017	5.38011e-94	9.82497e-91
9	26228985	30219	efnb2a	+	-125171	19893	4.55865	2.04951	422.675	6.38502e-94	1.15596e-90
10	13613643	368438	cntfr	-	-159204	312718	4.99943	1.79391	422.205	8.08269e-94	1.4508e-90
3	26286626	327143	rhot1a	+	2355	30777	-6.56704	1.14748	419.538	3.07584e-93	5.47418e-90
17	1866128	497122	xgb	-	162869	38634	4.94828	1.47869	419.163	3.71274e-93	6.55218e-90
14	37382696	567278	lect2l	+	-497172	1540	4.39748	3.34343	419.045	3.93772e-93	6.89131e-90
5	26590455	445324	tango2	+	96187	35235	-4.93236	2.32601	418.905	4.22396e-93	7.33116e-90
13	46916546	445392	fbxo5	+	25384	13226	-7.4087	1.21885	418.434	5.34809e-93	9.20612e-90
20	41899382	555548	pln	-	-27112	15650	4.77993	1.8153	417.879	7.06663e-93	1.20655e-89
4	11986407	562893	btbd11a	-	-20980	193964	5.07704	2.45254	416.426	1.46345e-92	2.47853e-89
6	35621301	569746	brinp3a.1	-	-117535	62963	7.0176	1.19987	416.255	1.59408e-92	2.67816e-89
10	2088689	30304	tdgf1	-	126759	6457	5.78429	1.58549	413.635	5.9291e-92	9.88226e-89
17	35803139	30602	sox11a	-	-78668	3261	4.66209	1.73958	411.683	1.57665e-91	2.60717e-88
3	46744270	394028	prkcsh	+	19768	31065	3.88874	2.71084	409.829	3.9937e-91	6.55245e-88
10	38149940	100216527	mir99-2	-	75549	80	7.91764	0.779549	409.378	5.0054e-91	8.14868e-88
8	3915926	393838	mtmr3	-	-115195	98329	5.31787	1.79967	409.161	5.58223e-91	9.01783e-88
21	37581781	436776	ndfip1l	-	-68549	15536	6.61726	1.21287	407.296	1.42144e-90	2.27875e-87
20	50348221	569213	tmem121ab	-	108815	954	4.38386	2.06256	406.163	2.50866e-90	3.99122e-87
15	32048216	566758	brca2	+	-136230	16534	5.25399	2.32961	405.98	2.74938e-90	4.34131e-87
16	13424955	492803	pitpnc1b	+	-421	29283	7.97413	1.24426	405.965	2.77029e-90	4.34168e-87
6	59794012	30116	ddx3xb	+	38788	17604	5.01847	1.43642	405.202	4.05995e-90	6.31575e-87
8	22580862	333999	porcnl	-	22298	14275	5.52879	1.37185	405.084	4.30844e-90	6.65302e-87
3	57220565	798075	fscn2a	+	13528	22983	5.62561	1.54139	404.468	5.86673e-90	8.99318e-87
19	8492546	393569	efna1a	+	-10744	22040	4.83638	2.31256	403.897	7.81006e-90	1.18854e-86
2	24536896	492647	angptl4	+	-135	5762	6.37134	1.12791	403.075	1.17931e-89	1.77943e-86
23	3414607	30210	mafba	-	5467	3476	-5.88922	1.39465	403.055	1.19071e-89	1.77943e-86
8	11919526	393633	med27	-	-68539	103395	6.02422	1.02209	403.049	1.19471e-89	1.77943e-86
11	39395394	30123	wnt4	-	192479	35070	5.21613	1.22337	400.976	3.3773e-89	4.99482e-86
19	14191003	30399	tbxta	-	-589	4053	-5.34614	1.52729	400.38	4.55301e-89	6.68652e-86
8	48103605	567448	mfn2	+	-205871	51171	4.89269	1.44922	400.161	5.07937e-89	7.40773e-86
8	3915929	393838	mtmr3	-	-115192	98329	5.07258	1.79819	399.844	5.95502e-89	8.62488e-86
16	1863001	260351	sim1a	-	359978	32606	4.8665	1.28414	399.291	7.85743e-89	1.13023e-85
17	2290424	436685	zfyve19	-	163767	17756	4.00717	3.38636	399.042	8.89985e-89	1.27146e-85
12	4835363	100002189	ghrhr2	+	10085	9108	-4.85815	1.67262	398.917	9.47814e-89	1.34493e-85
23	27912064	266753	acvrl1	-	55129	21283	8.27392	1.05548	397.927	1.55633e-88	2.19359e-85
19	27985332	550394	med10	+	-14970	3791	5.84925	1.72276	397.346	2.08289e-88	2.91618e-85
6	2351336	570960	pbx1b	+	-79904	123377	4.21164	1.58276	397.267	2.16666e-88	3.01337e-85
9	33890736	100628646	mir221	-	-30288	93	7.79794	1.80455	397.182	2.2618e-88	3.12499e-85
25	2168393	557714	pparab	+	60946	24774	8.46211	2.05476	395.423	5.46233e-88	7.49764e-85
7	73991829	335628	cldnd1a	+	141938	2165	6.35589	1.09266	395.06	6.55162e-88	8.93441e-85
25	2168434	557714	pparab	+	60905	24774	8.40048	2.05394	394.736	7.70768e-88	1.04431e-84
22	18349762	405852	gatad2ab	+	-30087	63471	5.15675	1.37446	393.959	1.13754e-87	1.53138e-84
13	3035549	559418	pkdcca	-	-119695	46181	-5.4521	1.43024	393.927	1.15586e-87	1.54612e-84
21	34414384	557181	alg13	-	152600	28287	5.10007	1.03862	393.37	1.52825e-87	2.03131e-84
10	38149980	100216527	mir99-2	-	75589	80	7.36879	0.774935	393.223	1.64557e-87	2.17349e-84
17	46003502	100033770	mir203a	+	-195349	96	4.88801	1.47734	392.367	2.52646e-87	3.31612e-84
25	2168374	557714	pparab	+	60965	24774	8.42389	2.05469	391.973	3.07788e-87	4.0148e-84
22	29030796	799294	cbx6a	-	-52259	5350	2.94987	4.41726	391.759	3.42681e-87	4.44235e-84
1	40354315	336637	zgc:56493	+	-90619	6861	8.21482	1.6422	391.398	4.10611e-87	5.29031e-84
7	33379343	335907	anp32a	-	29341	4376	4.62701	1.62244	390.432	6.66483e-87	8.5346e-84
13	35289266	140423	jag1b	+	49916	50912	-7.13501	1.44499	389.981	8.3583e-87	1.06383e-83
10	13613574	368438	cntfr	-	-159273	312718	4.89444	1.7866	389.645	9.88926e-87	1.2511e-83
15	32048199	566758	brca2	+	-136213	16534	4.59836	2.33153	389.012	1.35828e-86	1.70809e-83
6	8950297	798985	vps16	+	156766	23777	4.38736	1.48069	388.643	1.63422e-86	2.04286e-83
11	7559921	406676	adgrl4	-	149607	27102	4.94592	1.67314	388.411	1.83583e-86	2.28131e-83
6	37091883	445374	negr1	+	-148899	221434	3.89468	2.44257	387.949	2.31438e-86	2.85907e-83
15	7896866	571698	cadm2b	+	-184909	439415	6.52395	1.12236	387.458	2.96027e-86	3.63557e-83
7	73991867	335628	cldnd1a	+	141900	2165	7.20217	1.10409	386.212	5.52656e-86	6.74784e-83
1	5817123	405901	nrp2a	-	71093	139571	4.58163	1.27965	385.806	6.77495e-86	8.22428e-83
25	21348535	445087	tmem60	-	67951	3107	-6.66609	1.32686	385.781	6.86188e-86	8.28194e-83
22	38159771	563601	tm4sf18	+	52	8749	6.10785	0.754864	385.621	7.43364e-86	8.92074e-83
16	5370089	553585	echdc1	+	-131071	11482	7.17568	1.03185	385.481	7.97449e-86	9.51542e-83
13	27353838	100136871	ddx43	-	-165	21352	-6.44635	1.42642	384.479	1.3178e-85	1.56356e-82
11	16260688	560478	slc25a26	+	-43753	107641	4.21431	1.43604	384.201	1.51455e-85	1.7869e-82
17	50870077	415153	stxbp6	+	-71593	42800	4.69349	0.871273	383.945	1.72207e-85	2.02039e-82
10	38149986	100216527	mir99-2	-	75595	80	7.55392	0.773423	382.569	3.43356e-85	4.00599e-82
25	2168380	557714	pparab	+	60959	24774	7.90653	2.05337	380.32	1.06012e-84	1.23002e-81
11	9563767	100002610	nlgn1	-	-384720	384334	4.9325	1.60067	379.576	1.53913e-84	1.77563e-81
7	31069652	541341	terb2	-	137553	2407	5.66762	1.76089	379.565	1.54727e-84	1.77563e-81
5	14189292	570189	npffr1l2	-	-49577	73303	3.91654	2.79059	379.313	1.7559e-84	2.0041e-81
22	1275703	100005958	si:ch73-138e16.2	+	977	5667	-6.95575	1.03971	379.251	1.81167e-84	2.05658e-81
13	17530461	324913	znf503	+	-61995	2579	5.18911	1.91448	379.005	2.04889e-84	2.31336e-81
1	17374044	406172	fat1a	+	2878	145792	7.86356	1.47059	378.586	2.52838e-84	2.83948e-81
17	1866172	497122	xgb	-	162913	38634	5.52207	1.47564	378.529	2.60117e-84	2.90568e-81
17	30220359	799739	spata17	+	-15101	69061	4.38207	1.67047	377.739	3.86573e-84	4.29544e-81
24	17139143	560360	pip4k2aa	+	-69723	54782	-4.35672	2.23298	377.718	3.90692e-84	4.30807e-81
11	44706980	406614	irf2bp2b	+	16039	3270	5.89205	1.95597	377.712	3.91813e-84	4.30807e-81
15	32048158	566758	brca2	+	-136172	16534	4.76101	2.33266	377.594	4.15699e-84	4.5469e-81
11	43052691	405850	foxg1b	+	61417	2143	6.30229	0.575556	376.768	6.28814e-84	6.84231e-81
11	43792116	415213	ralbb	+	-51166	2755	-5.46824	1.64567	376.477	7.27609e-84	7.87652e-81
5	36440968	798740	eda	+	-1563	59626	6.08598	1.23578	376.071	8.91846e-84	9.60491e-81
16	906457	403019	irx1a	+	-92838	4157	4.58794	1.98557	375.718	1.06478e-83	1.14088e-80
15	37079784	557315	kirrel3l	+	-138293	75841	5.21295	1.57286	375.071	1.47289e-83	1.57016e-80
18	27154157	571486	plekha7a	+	-52655	203992	5.06918	1.74715	374.596	1.86881e-83	1.98216e-80
10	42628382	567905	fgfr1b	+	-38675	71739	5.19291	1.37966	374.037	2.47343e-83	2.61027e-80
24	20310012	100126011	map3k22	-	-10468	91240	-9.25587	0.816333	373.828	2.74683e-83	2.88429e-80
7	9314795	735249	selenos	+	-6189	14017	-9.73103	0.0398663	373.536	3.17844e-83	3.3209e-80
5	56737704	573084	tbx2a	-	223850	7153	4.77378	1.77194	373.317	3.54834e-83	3.68903e-80
14	1816509	102725540	trpc7b	+	-97152	45390	3.83888	1.97127	373.066	4.02398e-83	4.16292e-80
16	614712	394032	irx2a	-	51538	4482	-4.73807	2.30885	372.527	5.27228e-83	5.42758e-80
18	14808566	560413	mtss1la	-	-28296	64389	5.40719	1.41958	372.382	5.66972e-83	5.80825e-80
12	48590530	100037390	cyp4f3	-	10487	20566	8.04231	1.07783	372.338	5.79585e-83	5.90865e-80
17	37405684	541319	crip1	-	10192	10528	6.78631	1.24467	372.13	6.43312e-83	6.52663e-80
22	18349699	405852	gatad2ab	+	-30024	63471	5.42692	1.37605	372.04	6.72931e-83	6.79431e-80
8	10208442	572469	pim1	+	96603	3727	4.30039	1.70315	372.021	6.79386e-83	6.82666e-80
22	18349701	405852	gatad2ab	+	-30026	63471	5.35818	1.3754	370.917	1.18182e-82	1.18187e-79
7	27099587	415169	rps13	+	-58221	2638	5.1564	1.65175	370.567	1.40839e-82	1.40178e-79
8	3915920	393838	mtmr3	-	-115201	98329	4.87126	1.79973	370.023	1.85037e-82	1.83299e-79
1	47391310	449616	bcl9	+	160	17508	4.78542	1.12599	369.997	1.87397e-82	1.84765e-79
16	5370091	553585	echdc1	+	-131073	11482	7.36218	1.03016	369.589	2.29988e-82	2.25699e-79
3	23950857	326746	cbx1a	+	109608	11117	5.58609	1.63083	369.05	3.01298e-82	2.94304e-79
24	39261692	641290	nubp2	-	75507	7826	6.49283	0.735389	368.982	3.11847e-82	3.03198e-79
23	37023157	553648	ints11	-	-62802	23653	-5.88404	0.561391	368.628	3.72323e-82	3.60328e-79
2	21951955	569666	tox	+	30994	122307	-5.26476	1.61475	368.502	3.96656e-82	3.82116e-79
22	18349687	405852	gatad2ab	+	-30012	63471	5.70266	1.37394	367.77	5.72446e-82	5.48944e-79
8	3915915	393838	mtmr3	-	-115206	98329	5.12676	1.80474	367.655	6.06378e-82	5.7884e-79
23	32873831	100033772	mir205	+	416442	89	3.74161	3.3311	367.06	8.17394e-82	7.76742e-79
22	547576	449996	ccnd3	-	-172	10033	-6.77956	1.3906	366.158	1.28427e-81	1.2149e-78
3	23745074	30338	hoxb2a	+	7076	2680	-5.46374	1.22045	366.07	1.34265e-81	1.26302e-78
3	19870979	751645	rnd2	-	-28775	48818	3.87183	3.08908	366.063	1.34716e-81	1.26302e-78
19	5106830	192309	tpi1a	-	3593	9008	4.03877	2.84529	365.723	1.59778e-81	1.49133e-78
11	26040034	790937	kaznb	-	-725	158143	6.84776	1.30281	365.653	1.65461e-81	1.53753e-78
22	1275708	100005958	si:ch73-138e16.2	+	972	5667	-6.45228	1.04	365.442	1.83938e-81	1.7017e-78
7	27099605	415169	rps13	+	-58239	2638	5.03212	1.64574	364.597	2.80935e-81	2.58767e-78
2	55667319	117509	klf2b	+	-2249	5752	5.37635	0.989354	364.008	3.77487e-81	3.46182e-78
15	39621008	30769	robo1	-	17779	325577	4.59839	2.09714	363.892	4.00014e-81	3.65246e-78
7	9314832	735249	selenos	+	-6226	14017	-9.77667	0.04198	363.738	4.32256e-81	3.92977e-78
25	33786165	564951	roraa	+	63547	113501	6.8709	0.96068	363.443	5.01051e-81	4.53557e-78
10	10210516	558120	urm1	+	102508	13004	6.01228	1.28751	363.261	5.48946e-81	4.94779e-78
4	13772000	541474	cntn1b	+	-38162	22874	5.17318	1.81571	363.183	5.70803e-81	5.12281e-78
15	19530617	436860	lim2.3	+	122208	6754	4.85721	2.33609	363.133	5.85295e-81	5.23052e-78
13	35289289	140423	jag1b	+	49893	50912	-5.07509	1.4426	362.99	6.28978e-81	5.59708e-78
7	9314800	735249	selenos	+	-6194	14017	-9.54522	0.0404959	362.325	8.77512e-81	7.77575e-78
1	24076994	117234	mab21l2	+	-708	1813	-5.25077	1.18429	361.804	1.13943e-80	1.00542e-77
4	6700344	100034546	tmem168a	+	36453	12549	4.46314	1.61616	361.535	1.30437e-80	1.14615e-77
2	34500523	561009	brinp2	-	16926	103527	4.81145	1.54051	361.405	1.39204e-80	1.21809e-77
23	25906401	503808	pkig	+	-13384	49843	6.51744	2.07164	360.173	2.5822e-80	2.25015e-77
3	57220521	798075	fscn2a	+	13572	22983	4.83042	1.53974	360.094	2.68646e-80	2.33133e-77
11	23962458	30726	cntn2	+	-29442	55243	4.82958	1.09162	359.089	4.44629e-80	3.84264e-77
13	35289294	140423	jag1b	+	49888	50912	-5.64758	1.44062	358.738	5.30123e-80	4.56273e-77
23	46114557	406561	ddah1	-	73946	25296	3.98364	1.7983	358.17	7.04928e-80	6.0425e-77
5	26590469	445324	tango2	+	96173	35235	-6.50991	2.32639	358.015	7.61924e-80	6.50451e-77
16	26794596	378452	cdh17	+	-20414	28616	3.98214	3.62051	357.591	9.42141e-80	8.01045e-77
9	43883682	321689	ube2e3	+	-85780	82440	-4.72977	1.56777	357.251	1.11707e-79	9.45948e-77
8	34980523	573060	LOC573060	+	7918	1828	2.4926	4.78089	357.064	1.22743e-79	1.03522e-76
2	30658577	558069	ctnnd2b	-	-35165	139496	5.25522	1.45159	356.994	1.27087e-79	1.06758e-76
7	27379744	567154	sox6	+	-89196	158844	4.18109	1.44487	356.902	1.33071e-79	1.11339e-76
12	42784076	567751	ebf3a	+	-347636	141073	5.07998	1.34455	356.82	1.38669e-79	1.15563e-76
21	34414348	557181	alg13	-	152564	28287	4.34953	1.04013	356.51	1.61975e-79	1.34451e-76
5	24641993	561797	si:ch211-106a19.1	-	-70309	140553	5.49155	0.944652	356.263	1.83409e-79	1.51644e-76
7	9314778	735249	selenos	+	-6172	14017	-9.60626	0.0391196	356.094	1.9957e-79	1.64359e-76
25	30978075	100033730	mir135a	-	-66132	98	5.02367	1.34552	355.986	2.10729e-79	1.72871e-76
11	7559932	406676	adgrl4	-	149618	27102	4.39255	1.67338	355.479	2.7163e-79	2.21964e-76
8	27689744	556024	mov10b.1	-	2649	27852	-7.90133	0.897715	354.386	4.69937e-79	3.82523e-76
22	9247071	568759	cacna2d2b	+	225743	40246	-6.71483	1.02047	354.31	4.88079e-79	3.95757e-76
23	25906443	503808	pkig	+	-13426	49843	5.42731	2.0698	354.016	5.65612e-79	4.5686e-76
17	9108526	777720	zranb1b	-	132219	24859	3.83543	3.34249	353.793	6.32785e-79	5.09159e-76
2	24390907	563016	zgc:154006	-	-11435	15889	6.8019	1.38465	353.211	8.4721e-79	6.79091e-76
7	25360485	324188	cyp26b1	+	-36197	24308	4.78847	1.5185	352.803	1.03956e-78	8.30106e-76
19	48391180	799904	si:ch73-359m17.2	-	-227	8445	-5.88503	1.92587	352.793	1.04464e-78	8.31e-76
5	42066106	373879	p2rx5	+	31500	23321	5.64757	1.28505	352.768	1.05766e-78	8.38183e-76
15	39621028	30769	robo1	-	17799	325577	4.53706	2.09878	352.632	1.13238e-78	8.94022e-76
16	31791678	335573	ptpn6	-	34819	36789	5.63523	1.26855	352.569	1.16896e-78	9.19447e-76
22	30318827	30485	mxi1	+	11736	27969	5.34982	0.845273	352.383	1.28313e-78	1.00475e-75
23	23542755	565373	agrn	+	-56897	426622	6.07	1.78621	352.377	1.28698e-78	1.00475e-75
20	41899374	555548	pln	-	-27120	15650	4.88588	1.81542	352.263	1.36246e-78	1.05973e-75
9	55243055	560294	tbl1x	-	114216	35761	-6.03889	1.83152	352.004	1.55137e-78	1.20222e-75
6	59793969	30116	ddx3xb	+	38831	17604	4.26572	1.4377	351.92	1.61846e-78	1.2496e-75
13	42139218	447829	cdc42ep3	+	-14650	19058	5.21765	1.56093	351.577	1.92194e-78	1.47848e-75
20	48528348	402941	insm1a	-	42994	2431	-5.76639	1.4726	351.248	2.26682e-78	1.73742e-75
7	73991851	335628	cldnd1a	+	141916	2165	6.93238	1.10186	351.021	2.5403e-78	1.93995e-75
1	4341936	324096	slitrk6	+	-240195	52592	4.51581	1.58747	350.846	2.77256e-78	2.10965e-75
8	3915867	393838	mtmr3	-	-115254	98329	5.07689	1.80323	350.716	2.95913e-78	2.24348e-75
13	27353809	100136871	ddx43	-	-194	21352	-5.40316	1.44075	350.593	3.14702e-78	2.37735e-75
23	26931315	553414	rnd1b	+	47856	26892	3.71111	3.07598	350.468	3.35209e-78	2.52319e-75
13	16576587	568554	kcnma1a	+	-53928	363191	4.81109	1.2167	350.442	3.39459e-78	2.54605e-75
20	37643107	100034610	adat2	-	-117305	26660	5.45431	1.01929	350.24	3.75671e-78	2.80762e-75
1	24077121	117234	mab21l2	+	-835	1813	-6.31014	1.50145	349.766	4.76511e-78	3.54864e-75
17	29099542	30274	foxg1a	-	-19795	2311	5.02946	1.80271	349.704	4.91592e-78	3.64801e-75
20	49499407	541516	naa20	-	382006	11973	-5.66345	1.11917	349.124	6.57494e-78	4.86196e-75
4	11986391	562893	btbd11a	-	-20996	193964	4.65831	2.44957	348.729	8.01723e-78	5.90768e-75
13	3035462	559418	pkdcca	-	-119782	46181	-5.99034	0.738405	348.441	9.26188e-78	6.80097e-75
22	11141499	402921	bcor	+	2654	56086	-7.09714	1.21131	348.019	1.14415e-77	8.37221e-75
7	73991827	335628	cldnd1a	+	141940	2165	7.16962	1.09661	347.89	1.22054e-77	8.90013e-75
10	2088768	30304	tdgf1	-	126838	6457	5.42126	1.58615	347.807	1.27286e-77	9.24954e-75
21	37581747	436776	ndfip1l	-	-68583	15536	5.86309	1.21579	347.577	1.42824e-77	1.03428e-74
22	11670607	541441	mettl21a	-	8887	4582	-3.66862	2.21275	347.183	1.7399e-77	1.25565e-74
17	29099609	30274	foxg1a	-	-19728	2311	4.78463	1.80109	346.521	2.42531e-77	1.74431e-74
10	930670	557316	unc5c	+	-47154	224279	4.69181	1.5606	345.812	3.4602e-77	2.48011e-74
17	16565506	692291	foxn3	+	-321	169286	9.01695	1.10988	345.493	4.05993e-77	2.90008e-74
13	17530469	324913	znf503	+	-62003	2579	5.90984	1.91453	344.851	5.60206e-77	3.98808e-74
23	23542691	565373	agrn	+	-56833	426622	6.06844	1.78769	344.802	5.74277e-77	4.07444e-74
19	19768156	58050	hoxa4a	+	-580	1798	-6.19782	1.7648	344.663	6.15581e-77	4.35278e-74
6	13960961	100033676	mir153b	+	19984	148	-5.53258	1.35936	344.593	6.37698e-77	4.49404e-74
3	46744314	394028	prkcsh	+	19724	31065	4.18738	2.71816	344.177	7.85727e-77	5.51872e-74
7	9314843	735249	selenos	+	-6237	14017	-9.34678	0.0425326	344.109	8.1275e-77	5.68949e-74
6	5199014	58057	pou4f1	+	-659061	3053	6.81291	1.50854	344.066	8.30447e-77	5.79406e-74
21	37581736	436776	ndfip1l	-	-68594	15536	5.67796	1.21484	343.576	1.06191e-76	7.38444e-74
24	20310034	100126011	map3k22	-	-10446	91240	-8.42469	0.818619	343.105	1.34488e-76	9.32138e-74
13	22375570	571624	opn4a	+	45581	42972	-4.69814	1.67629	342.951	1.45301e-76	1.00377e-73
17	22260187	550381	malb	+	-157396	3751	5.18205	1.39428	342.848	1.52999e-76	1.05348e-73
16	11147811	30664	gsk3ab	+	94610	49731	4.32509	1.88857	342.48	1.83969e-76	1.26259e-73
22	18349752	405852	gatad2ab	+	-30077	63471	5.43051	1.37653	342.294	2.01989e-76	1.38174e-73
10	38149951	100216527	mir99-2	-	75560	80	8.90592	0.776915	342.114	2.20994e-76	1.50684e-73
8	6039315	564423	vsig8b	+	542638	27336	4.22675	1.92266	342.105	2.2205e-76	1.50914e-73
23	27912022	266753	acvrl1	-	55087	21283	6.89082	0.438303	342.012	2.32658e-76	1.57614e-73
1	10592217	557456	trpc5a	-	14272	91853	4.83035	1.48946	341.721	2.69158e-76	1.81755e-73
22	17725235	373089	tjp3	-	36367	31268	4.52378	1.51087	341.692	2.73145e-76	1.83855e-73
25	35534342	751704	spi1a	+	19200	18703	6.26046	1.03484	341.123	3.63323e-76	2.43773e-73
19	27735068	557902	adcy2b	-	-41581	166724	4.57429	1.50557	341.063	3.74416e-76	2.50417e-73
6	25345405	567134	zgc:153916	-	-39121	45103	5.73148	0.795316	341.041	3.78557e-76	2.52382e-73
3	61559723	541420	zgc:113295	+	-21643	5671	4.73775	1.84235	340.921	4.02119e-76	2.67242e-73
15	35054752	406840	sesn3	+	-11743	49727	5.13386	0.960782	340.667	4.56749e-76	3.02591e-73
7	27379731	567154	sox6	+	-89183	158844	7.20953	1.44557	340.404	5.21115e-76	3.44147e-73
17	2529141	100008088	zgc:173556	-	-43880	3496	5.43537	1.83107	340.392	5.24274e-76	3.45148e-73
13	27353785	100136871	ddx43	-	-218	21352	-7.11437	1.44088	340.206	5.75426e-76	3.7764e-73
22	21852289	393395	tle5	-	6829	51422	4.88593	1.59233	340.065	6.17586e-76	4.04046e-73
16	5370058	553585	echdc1	+	-131040	11482	7.4612	1.03264	339.574	7.90119e-76	5.15317e-73
16	5370038	553585	echdc1	+	-131020	11482	6.80014	1.02633	339.496	8.21529e-76	5.34144e-73
2	3300011	751644	wnt9a	+	-98661	69658	4.93005	1.60428	339.457	8.37608e-76	5.42917e-73
12	4835372	100002189	ghrhr2	+	10076	9108	-5.21788	1.67146	339.17	9.67308e-76	6.25056e-73
22	17100320	557221	frem1b	+	20330	70751	4.87587	1.45444	339.02	1.04308e-75	6.7195e-73
19	40776976	100033722	mir489	-	-4295	104	4.19381	1.81306	338.968	1.07079e-75	6.87694e-73
3	26286620	327143	rhot1a	+	2361	30777	-6.58407	1.14751	338.927	1.09265e-75	6.98238e-73
19	40776917	100033722	mir489	-	-4354	104	4.25779	1.8062	338.925	1.09386e-75	6.98238e-73
13	26492832	103912006	si:rp71-1h3.1	-	-210978	150820	4.38058	1.54722	338.821	1.15248e-75	7.33428e-73
1	44213404	572234	slc43a3a	-	56131	15516	5.50795	1.37766	338.602	1.28621e-75	8.16057e-73
11	7492601	406676	adgrl4	-	82287	27102	5.27421	1.639	338.394	1.42766e-75	9.03074e-73
23	36134613	30345	hoxc4a	+	-3558	1988	-6.36366	1.18637	338.144	1.61863e-75	1.0208e-72
6	8119272	30104	klf1	+	10274	11393	-5.15271	1.27174	338.118	1.63995e-75	1.03115e-72
13	27353823	100136871	ddx43	-	-180	21352	-6.62608	1.43822	337.901	1.82801e-75	1.14596e-72
24	3791785	558075	wdr37	+	-312823	48336	4.73585	1.91243	337.709	2.01278e-75	1.25804e-72
19	48391170	799904	si:ch73-359m17.2	-	-237	8445	-5.48057	1.19787	337.351	2.40895e-75	1.50119e-72
5	14060727	570189	npffr1l2	-	-178142	73303	3.39536	2.86143	336.567	3.56814e-75	2.21698e-72
20	49499405	541516	naa20	-	382004	11973	-5.59342	1.11857	336.265	4.15213e-75	2.57222e-72
24	14378799	563151	prdm14	+	72605	4700	5.27355	1.36131	335.938	4.89173e-75	3.02149e-72
18	27154108	571486	plekha7a	+	-52606	203992	6.34388	1.67124	335.725	5.44328e-75	3.35231e-72
6	45913763	30689	epha2a	-	8063	31106	5.10843	2.84778	335.347	6.58044e-75	4.04079e-72
2	21951942	569666	tox	+	31007	122307	-4.24715	1.61362	334.967	7.96204e-75	4.87493e-72
2	40314975	64270	epha4b	+	-20662	219839	4.24982	1.94925	334.844	8.4682e-75	5.16976e-72
20	49499416	541516	naa20	-	382015	11973	-5.5629	1.11846	334.824	8.55347e-75	5.20668e-72
12	42780687	567751	ebf3a	+	-344247	141073	5.23158	1.09698	334.173	1.1857e-74	7.19673e-72
13	17530479	324913	znf503	+	-62013	2579	5.29057	1.91386	333.424	1.72611e-74	1.04466e-71
2	6883605	550519	rgs5b	+	2247	3268	6.42702	1.74689	333.265	1.86887e-74	1.12781e-71
12	49074160	393563	ghitm	-	40974	32874	5.50779	1.25252	333.015	2.11886e-74	1.27502e-71
8	28157238	327415	kcnd3	+	-91164	166731	5.74113	1.4271	332.763	2.40466e-74	1.44286e-71
25	33877925	564951	roraa	+	-28213	113501	5.88806	1.55768	332.748	2.42296e-74	1.44969e-71
10	10210482	558120	urm1	+	102542	13004	6.24963	1.28273	332.542	2.68604e-74	1.60254e-71
10	27074687	447839	ehd1b	+	-6294	24642	4.47334	2.764	332.38	2.91385e-74	1.73353e-71
21	20664357	406507	gadd45gb.1	+	50683	1522	4.55652	1.93544	332.361	2.9414e-74	1.74497e-71
19	14190948	30399	tbxta	-	-644	4053	-4.51711	1.53016	332.234	3.13499e-74	1.85458e-71
11	44706965	406614	irf2bp2b	+	16054	3270	5.32375	1.95774	332.139	3.28849e-74	1.93992e-71
16	19823256	393789	hdac9b	-	-67018	47726	5.57008	1.39841	331.843	3.81486e-74	2.24413e-71
23	23542722	565373	agrn	+	-56864	426622	7.16269	1.78889	331.68	4.13865e-74	2.42781e-71
23	27912010	266753	acvrl1	-	55075	21283	6.89567	0.438921	331.636	4.23119e-74	2.47517e-71
12	38227160	436759	rpl38	+	329331	4806	4.46377	1.31508	331.537	4.44599e-74	2.59361e-71
2	17585709	407659	st3gal3b	-	192814	125239	5.42378	0.906302	331.518	4.48863e-74	2.61123e-71
6	4854481	58057	pou4f1	+	-314528	3053	5.38658	3.01083	331.033	5.72428e-74	3.32086e-71
8	49802497	65090	ntrk2a	+	-24011	92191	4.42296	2.48785	330.96	5.93786e-74	3.43527e-71
6	45424458	571349	cntn4	+	69769	343864	4.57526	1.52072	330.738	6.63882e-74	3.83025e-71
8	19191300	405808	zgc:77486	-	-75025	10310	5.52192	3.0586	330.73	6.66491e-74	3.83477e-71
23	25906371	503808	pkig	+	-13354	49843	6.01601	2.07096	329.981	9.70299e-74	5.56753e-71
18	49980826	724012	mob2b	+	-11258	70595	-5.09436	1.40253	329.945	9.87957e-74	5.6534e-71
16	1451815	260351	sim1a	-	-51208	32606	7.30107	0.812513	329.901	1.01029e-73	5.7655e-71
13	45359585	792757	znfl1g	+	-27382	3148	3.2184	2.81346	329.308	1.36003e-73	7.72972e-71
22	18349755	405852	gatad2ab	+	-30080	63471	5.60618	1.37548	329.305	1.36184e-73	7.72972e-71
17	27456816	436641	ctsl.1	+	157	4258	5.17037	1.20565	328.958	1.62106e-73	9.17621e-71
7	27099506	415169	rps13	+	-58140	2638	5.62424	1.65076	328.907	1.6628e-73	9.38716e-71
19	19768153	58050	hoxa4a	+	-577	1798	-6.34503	1.77099	328.864	1.69931e-73	9.56755e-71
11	43792130	415213	ralbb	+	-51180	2755	-4.96753	1.64463	328.465	2.07542e-73	1.16539e-70
22	29030753	799294	cbx6a	-	-52302	5350	2.65984	4.4172	328.255	2.30643e-73	1.29166e-70
2	34003522	30181	ptch2	-	9886	24425	5.05751	1.21556	328.161	2.41719e-73	1.35008e-70
21	17370727	100330617	tsc1b	+	-68937	38043	3.92986	1.53917	327.887	2.77312e-73	1.54477e-70
20	48528299	402941	insm1a	-	42945	2431	-6.38001	1.48147	327.724	3.00999e-73	1.67229e-70
20	48234783	393942	efhc1	-	77188	15598	4.802	1.93491	327.31	3.70344e-73	2.05212e-70
8	50262502	30694	nkx2.7	-	-25440	3084	3.86941	2.25723	327.254	3.8087e-73	2.1049e-70
1	39154726	100310780	mir2197	-	-219185	110	4.90636	0.985425	326.884	4.58645e-73	2.52807e-70
24	3086259	30072	inhbaa	+	-36421	12129	4.40349	1.8711	326.575	5.35476e-73	2.94384e-70
4	48845550	100330526	znf1113	+	-43185	24072	-7.20975	1.16709	326.242	6.32981e-73	3.4708e-70
12	45167028	100006246	dhx32a	+	-16319	38399	4.69574	1.54403	326.155	6.60994e-73	3.61497e-70
19	44434525	566831	rad21b	-	345016	21096	4.73242	1.63706	326.022	7.06712e-73	3.85496e-70
6	8950350	798985	vps16	+	156713	23777	4.6653	1.48053	325.92	7.43709e-73	4.04626e-70
21	2709407	541479	hmgcrb	+	-203383	27223	4.3976	1.09088	325.876	7.60373e-73	4.12623e-70
3	28070075	449554	rbfox1	-	-5620	89571	4.43179	1.39971	325.583	8.80646e-73	4.76659e-70
3	12945682	767790	pdgfab	-	-24736	45077	4.39925	1.02125	325.522	9.08133e-73	4.90273e-70
16	37038275	325757	snrnp48	-	58677	5076	4.31948	2.02349	325.467	9.33277e-73	5.02555e-70
4	12903143	415184	msrb3	-	-11049	21723	4.28201	1.69686	325.427	9.52287e-73	5.1148e-70
2	21951918	569666	tox	+	31031	122307	-6.03955	1.61403	324.999	1.18025e-72	6.32306e-70
15	18065098	399661	arcn1b	-	-50438	13257	5.465	1.79574	324.984	1.18936e-72	6.35564e-70
19	10518895	793537	si:dkey-211g8.1	+	17198	1890	4.87325	1.24435	324.976	1.194e-72	6.36423e-70
12	48590562	100037390	cyp4f3	-	10519	20566	5.20646	1.06132	324.927	1.22379e-72	6.50649e-70
11	43792076	415213	ralbb	+	-51126	2755	-5.46367	1.6463	324.914	1.23182e-72	6.53263e-70
1	12897658	259186	pcdh10a	+	-134197	30000	6.40202	1.79441	324.866	1.26177e-72	6.67464e-70
4	13771956	541474	cntn1b	+	-38118	22874	5.24968	1.81529	324.698	1.37272e-72	7.24331e-70
4	75411	100003877	lrp6	+	-802	25399	8.02162	1.10164	324.589	1.44982e-72	7.63095e-70
17	16565508	692291	foxn3	+	-323	169286	8.85929	1.11009	324.379	1.61072e-72	8.45665e-70
6	52151568	323055	ywhaba	+	61006	10381	4.86272	1.6388	324.184	1.77604e-72	9.30138e-70
19	19768100	58050	hoxa4a	+	-524	1798	-5.73851	1.7749	324.07	1.88092e-72	9.82615e-70
7	27379774	567154	sox6	+	-89226	158844	6.30513	1.44031	323.994	1.95446e-72	1.0185e-69
3	21117460	404620	cdipt	-	-19825	11993	3.74186	1.96339	323.896	2.05257e-72	1.06698e-69
7	31069660	541341	terb2	-	137561	2407	5.26499	1.76087	323.66	2.31075e-72	1.19822e-69
22	16958772	556665	nfia	-	-38703	158005	5.24397	1.2688	323.508	2.493e-72	1.28954e-69
9	50786949	553599	fign	+	-187587	152922	5.05831	1.39114	323.126	3.01959e-72	1.55809e-69
10	30189315	678534	ntm	+	-225748	626348	-5.77646	1.65709	323.06	3.12187e-72	1.60691e-69
5	18668441	393984	aacs	-	-229041	70167	4.49234	1.27301	322.895	3.39029e-72	1.74081e-69
7	27099563	415169	rps13	+	-58197	2638	5.23323	1.65205	322.835	3.49494e-72	1.79017e-69
1	5276666	335098	spry2	+	-855	1769	4.61873	1.33837	322.793	3.56837e-72	1.82333e-69
11	9563790	100002610	nlgn1	-	-384697	384334	4.65505	1.59988	322.244	4.70118e-72	2.39634e-69
6	25404496	567134	zgc:153916	-	19914	69799	5.1635	1.03879	322.204	4.79484e-72	2.43816e-69
11	43792139	415213	ralbb	+	-51189	2755	-6.43987	1.64393	321.555	6.64078e-72	3.36865e-69
3	26286651	327143	rhot1a	+	2330	30777	-5.36061	1.14613	321.547	6.66569e-72	3.37314e-69
5	16237725	100141352	kremen1	-	-36333	122122	4.24161	1.30632	321.444	7.01922e-72	3.54351e-69
23	28629372	30634	l1cama	+	-46577	102371	5.57054	1.36199	321.251	7.73309e-72	3.89453e-69
25	33877919	564951	roraa	+	-28207	113501	5.2373	1.55788	321.049	8.559e-72	4.30016e-69
7	31179161	323089	ctdspl2b	+	195258	16710	4.79619	1.8491	320.806	9.66598e-72	4.84473e-69
22	4280525	556504	kdm4b	-	-127346	92616	5.33961	1.19693	320.452	1.15465e-71	5.77352e-69
25	11597321	100148845	mespbb	-	570516	1004	4.65125	1.55841	320.343	1.21949e-71	6.08322e-69
1	3378377	100033570	mir17a-1	-	80128	138	4.279	1.60569	320.274	1.26225e-71	6.2816e-69
11	23962436	30726	cntn2	+	-29420	55243	4.22181	1.09044	320.193	1.31504e-71	6.52885e-69
18	27154117	571486	plekha7a	+	-52615	203992	5.90547	1.74646	319.816	1.58856e-71	7.86819e-69
19	48391211	799904	si:ch73-359m17.2	-	-196	8445	-5.34398	1.94713	319.777	1.62009e-71	8.00549e-69
7	73991815	335628	cldnd1a	+	141952	2165	7.42462	1.09543	319.599	1.77128e-71	8.73204e-69
3	31565682	393631	ccdc43	+	34922	4725	4.53826	1.80826	319.552	1.81302e-71	8.91686e-69
22	13214451	30517	ahr2	-	49721	118461	4.90454	1.77192	319.537	1.82681e-71	8.96371e-69
16	52343374	100332149	ifnlr1	+	531	27269	3.9731	1.68171	319.308	2.04967e-71	1.00338e-68
6	4854490	58057	pou4f1	+	-314537	3053	5.45357	3.01241	319.278	2.08081e-71	1.01625e-68
13	46092483	406407	marcksl1a	+	85023	3005	7.99029	0.820445	319.096	2.27946e-71	1.11069e-68
18	6873192	324164	dnaja2b	+	-16103	12268	-6.55247	1.42637	318.874	2.5484e-71	1.23886e-68
1	44213423	572234	slc43a3a	-	56150	15516	5.47405	1.63586	318.843	2.58791e-71	1.25516e-68
23	27912100	266753	acvrl1	-	55165	21283	6.49997	1.05535	318.759	2.69969e-71	1.30636e-68
3	57220536	798075	fscn2a	+	13557	22983	4.75287	1.53959	318.291	3.41249e-71	1.64748e-68
23	34459661	449542	chchd6a	+	-412211	137570	4.52316	1.6189	318.278	3.43486e-71	1.65448e-68
15	33156999	246091	mab21l1	+	-86060	2261	4.90178	1.19575	318.234	3.51213e-71	1.68782e-68
8	6039357	564423	vsig8b	+	542596	27336	4.84717	1.91494	318.171	3.6254e-71	1.73828e-68
15	19530569	436860	lim2.3	+	122256	6754	3.89435	2.33595	318.02	3.90942e-71	1.87019e-68
6	56903501	378844	ddx27	-	-572964	40152	5.72926	0.931235	317.584	4.8651e-71	2.32208e-68
2	21951966	569666	tox	+	30983	122307	-5.50427	1.61433	317.527	5.00753e-71	2.38464e-68
8	10208454	572469	pim1	+	96591	3727	4.29158	1.70331	317.372	5.41281e-71	2.57181e-68
25	2168445	557714	pparab	+	60894	24774	8.15541	2.05296	316.937	6.73293e-71	3.19182e-68
16	44022515	568996	zfpm2a	-	-104872	307876	4.67594	1.77318	316.856	7.01177e-71	3.31652e-68
15	37317444	100003031	zgc:171592	+	14158	9280	3.31219	2.87808	316.734	7.45283e-71	3.51722e-68
11	35622605	562445	arl8bb	-	-133901	11588	4.65625	1.22328	316.579	8.05506e-71	3.7929e-68
23	27912108	266753	acvrl1	-	55173	21283	6.16575	1.05402	316.153	9.97179e-71	4.68494e-68
24	21813206	544667	flt1	-	4387	28268	5.47904	1.15738	315.877	1.14577e-70	5.37103e-68
22	11141530	402921	bcor	+	2623	56086	-6.67908	1.21041	315.779	1.20343e-70	5.62873e-68
11	7572132	406676	adgrl4	-	161818	27102	4.02368	1.64334	314.944	1.82876e-70	8.53459e-68
4	14073988	556148	prickle1b	-	100775	9715	4.71441	1.70013	314.774	1.99204e-70	9.27599e-68
1	24077175	117234	mab21l2	+	-889	1813	-5.25208	0.711919	314.595	2.17905e-70	1.01243e-67
20	28626915	562667	rgs6	-	-11930	126905	4.58301	1.55243	314.571	2.20544e-70	1.02243e-67
20	32188869	100034589	si:ch211-51a19.5	-	-28	5069	-4.75058	2.63757	314.545	2.23428e-70	1.03352e-67
3	23745057	30338	hoxb2a	+	7093	2680	-5.10631	1.21823	314.39	2.41463e-70	1.11449e-67
4	16081505	378746	atp2b1a	-	-42914	47701	5.93634	0.886989	314.361	2.45069e-70	1.12866e-67
7	9314819	735249	selenos	+	-6213	14017	-8.40913	0.0420722	314.354	2.45846e-70	1.12976e-67
7	31069615	541341	terb2	-	137516	2407	5.61549	1.76207	314.163	2.70674e-70	1.24114e-67
12	48590510	100037390	cyp4f3	-	10467	20566	7.74187	1.07654	314.146	2.72997e-70	1.24906e-67
9	37588851	556162	pdia5	+	165994	84482	5.85195	1.84456	314.026	2.89842e-70	1.32325e-67
16	44022533	568996	zfpm2a	-	-104854	307876	5.18198	1.77353	314.005	2.92916e-70	1.33438e-67
6	4854465	58057	pou4f1	+	-314512	3053	5.70253	3.00816	313.995	2.94371e-70	1.33811e-67
9	14500418	405902	nrp2b	-	-4416	137257	4.91384	1.13145	313.785	3.27139e-70	1.48385e-67
5	64924891	246226	ptgs1	+	-17523	39067	4.59848	1.3191	313.606	3.57881e-70	1.61979e-67
18	49980841	724012	mob2b	+	-11273	70595	-6.11062	1.40138	313.487	3.79925e-70	1.71586e-67
10	201928	436987	psmg1	-	-8775	3708	6.8079	0.527106	313.328	4.11414e-70	1.85409e-67
11	44706973	406614	irf2bp2b	+	16046	3270	5.65483	1.95684	313.283	4.20684e-70	1.89181e-67
17	27323862	246093	id3	-	50573	1891	4.1557	2.8801	312.885	5.13726e-70	2.30528e-67
19	15580657	566899	foxo6b	+	-9366	49664	4.09043	1.68074	312.645	5.79598e-70	2.59533e-67
16	44022577	568996	zfpm2a	-	-104810	307876	4.95884	1.77077	312.474	6.31233e-70	2.82052e-67
20	48234737	393942	efhc1	-	77142	15598	4.89859	1.93632	312.427	6.46307e-70	2.88175e-67
6	35327379	569876	rgs4	+	34860	4706	-4.68542	1.17332	312.349	6.72312e-70	2.99135e-67
11	36758825	368725	parapinopsinb	+	18788	7461	3.31939	2.90724	312.257	7.03992e-70	3.12568e-67
22	1275674	100005958	si:ch73-138e16.2	+	1006	5667	-4.88088	1.03901	312.098	7.62305e-70	3.37605e-67
6	5198995	58057	pou4f1	+	-659042	3053	6.91663	1.51119	312.095	7.63599e-70	3.37605e-67
15	21501492	100033636	mir125b-1	+	-53836	145	5.12271	1.21503	312.01	7.96639e-70	3.51473e-67
23	36361384	57970	copz1	+	-20864	13587	4.80187	1.24579	311.991	8.04355e-70	3.54134e-67
18	6873162	324164	dnaja2b	+	-16073	12268	-7.55867	1.42619	311.901	8.4167e-70	3.69787e-67
15	39621096	30769	robo1	-	17867	325577	5.12229	2.09393	311.589	9.84277e-70	4.31539e-67
18	15616149	563467	slc17a8	+	18	19241	4.31719	1.57214	311.499	1.02978e-69	4.49928e-67
8	28519231	325372	scrt2	+	8570	6449	4.28901	2.19895	311.497	1.0305e-69	4.49928e-67
7	9314821	735249	selenos	+	-6215	14017	-8.542	0.0425326	311.348	1.11045e-69	4.83828e-67
11	7492597	406676	adgrl4	-	82283	27102	5.17371	1.63822	311.241	1.17197e-69	5.09574e-67
1	12897650	259186	pcdh10a	+	-134189	30000	5.988	1.79352	310.867	1.41396e-69	6.1352e-67
23	27912016	266753	acvrl1	-	55081	21283	7.84813	0.437487	310.683	1.55058e-69	6.71416e-67
5	18668512	393984	aacs	-	-228970	70167	4.40246	1.27623	310.407	1.7803e-69	7.69296e-67
11	39522378	30123	wnt4	-	319463	35070	4.63945	1.55075	310.333	1.84752e-69	7.96705e-67
3	60516498	100003714	si:ch73-366l1.5	-	-54720	45237	6.1209	1.707	310.276	1.90149e-69	8.18297e-67
25	30819652	100033730	mir135a	-	-224555	98	5.85951	0.325379	310.235	1.94092e-69	8.33559e-67
16	43544724	571418	oxr1a	-	88	127173	7.65514	0.753964	310.2	1.97566e-69	8.46746e-67
16	7107861	338246	bmper	+	46437	41380	4.13744	1.05864	310.169	2.00621e-69	8.5809e-67
13	26199624	678650	bcl11aa	+	-346417	72018	3.38817	2.74538	310.127	2.0493e-69	8.74739e-67
13	39739145	796610	zgc:171482	-	-91671	101305	4.46204	1.3857	310.049	2.13104e-69	9.07785e-67
19	7988378	100006143	si:dkey-266f7.5	+	-50257	12594	4.53983	2.54036	309.977	2.20884e-69	9.39022e-67
22	18349758	405852	gatad2ab	+	-30083	63471	5.28272	1.3759	309.765	2.45736e-69	1.04256e-66
11	23962331	30726	cntn2	+	-29315	55243	4.2745	1.30151	309.366	3.0015e-69	1.27085e-66
13	17530467	324913	znf503	+	-62001	2579	6.0848	1.91414	309.335	3.04783e-69	1.28787e-66
23	36134607	30345	hoxc4a	+	-3552	1988	-5.55541	1.18605	309.271	3.14837e-69	1.32768e-66
14	22326332	564924	atp7a	+	74164	38672	4.95768	1.37624	309.245	3.18871e-69	1.342e-66
25	1138198	406300	ciao2a	+	-11185	7152	-5.97783	1.29825	309.103	3.42539e-69	1.43872e-66
6	33529485	557512	tmem69	-	-349176	3528	5.7717	1.05056	309.061	3.49684e-69	1.4658e-66
17	2220151	436685	zfyve19	-	93494	17756	4.74909	1.6148	308.848	3.89141e-69	1.62795e-66
24	21813260	544667	flt1	-	4441	28268	5.25093	1.158	308.448	4.75623e-69	1.98579e-66
4	16081600	378746	atp2b1a	-	-42819	47701	4.51733	1.0736	308.422	4.81933e-69	2.00814e-66
12	25319153	333941	zfp36l2	-	-60831	3346	8.06999	0.592326	308.362	4.96553e-69	2.06496e-66
8	29556004	30303	atoh1a	+	37974	1638	4.50079	1.67615	308.238	5.28613e-69	2.19266e-66
24	20310029	100126011	map3k22	-	-10451	91240	-8.89166	0.818619	308.235	5.29347e-69	2.19266e-66
25	2168388	557714	pparab	+	60951	24774	7.64199	2.05508	308.211	5.35658e-69	2.21443e-66
9	33974825	100628950	mir222	-	53254	108	6.35247	1.20032	308.109	5.63864e-69	2.32646e-66
9	29650070	100216520	mir16c	-	-2417	136	-6.76897	0.424847	308.09	5.69262e-69	2.34412e-66
19	826248	570027	nrm	+	-10034	3046	3.41435	3.29568	308.016	5.90817e-69	2.42812e-66
17	9543568	406602	egln3	-	-386469	18060	5.40633	1.0477	307.884	6.31314e-69	2.58948e-66
10	15755479	565446	tjp2a	-	-99264	38879	-4.60077	2.64653	307.789	6.62114e-69	2.71052e-66
7	73991853	335628	cldnd1a	+	141914	2165	7.47179	1.10335	307.758	6.72562e-69	2.74794e-66
21	19541205	794796	rai14	+	6677	60628	4.26903	1.10149	307.671	7.02575e-69	2.86499e-66
9	41949125	564123	col18a1a	+	-34716	63815	4.82581	1.99708	307.491	7.6873e-69	3.12869e-66
7	71180576	321931	dhx15	-	-150923	52886	5.04844	1.26924	307.381	8.12306e-69	3.29964e-66
7	28135664	280646	lmo1	-	-12648	38951	4.05436	3.35802	307.15	9.12134e-69	3.698e-66
22	110277	405894	prkar2ab	+	-119	20541	-5.18691	1.38838	307.098	9.36339e-69	3.78882e-66
2	6883563	550519	rgs5b	+	2289	3268	5.03691	1.74674	306.845	1.06274e-68	4.29201e-66
23	28629318	30634	l1cama	+	-46523	102371	4.80649	1.7491	306.614	1.19342e-68	4.81052e-66
19	28687328	102465685	mir7145	-	-37592	123	3.79743	1.54615	306.267	1.42071e-68	5.71574e-66
5	18668520	393984	aacs	-	-228962	70167	4.4015	1.27349	306.222	1.45328e-68	5.83561e-66
16	45273672	569259	hpn	-	-15027	39833	4.91841	1.29323	306.057	1.57856e-68	6.32656e-66
19	48391163	799904	si:ch73-359m17.2	-	-244	8445	-5.41098	1.19728	305.715	1.87351e-68	7.49436e-66
19	48391261	799904	si:ch73-359m17.2	-	-146	8445	-4.56802	1.9458	305.62	1.96527e-68	7.84645e-66
3	61559633	541420	zgc:113295	+	-21553	5671	4.80258	1.84525	305.599	1.986e-68	7.9142e-66
6	28304948	573024	lpp	+	-10749	392217	4.88513	1.68828	305.473	2.11522e-68	8.41315e-66
13	46092455	406407	marcksl1a	+	85051	3005	6.24258	0.821044	305.418	2.17521e-68	8.63541e-66
10	19966239	407710	xpo7	+	103939	31004	-7.05271	1.25908	305.347	2.25378e-68	8.93045e-66
14	31605786	792983	slc9a6a	+	13196	24146	-5.30885	1.30296	305.161	2.47435e-68	9.786e-66
20	31882589	556789	stxbp5a	-	-23086	156231	4.40761	1.32946	305.008	2.67075e-68	1.05429e-65
19	28785119	336346	sox4a	-	-4290	3261	6.64248	1.05962	304.985	2.70208e-68	1.06466e-65
19	7988333	100006143	si:dkey-266f7.5	+	-50212	12594	4.74349	2.54015	304.97	2.72269e-68	1.07077e-65
18	49980832	724012	mob2b	+	-11264	70595	-5.3632	1.40151	304.746	3.04614e-68	1.19573e-65
4	75475	100003877	lrp6	+	-866	25399	8.13986	1.10155	304.406	3.61237e-68	1.41535e-65
10	17445324	100033648	mir130c-1	+	8039	141	3.99812	1.1812	304.365	3.68795e-68	1.44228e-65
20	33441520	558578	smek1	-	-46221	20578	4.84589	1.50338	304.106	4.19914e-68	1.63914e-65
7	48561002	557498	kcnq1.1	+	-5160	101388	4.86845	1.27952	303.994	4.44296e-68	1.7311e-65
7	54926955	777614	tpcn2	-	-124880	47521	5.03584	1.32926	303.858	4.75708e-68	1.85005e-65
15	25821073	100033725	mir212	+	76373	94	5.16122	1.60382	303.776	4.95704e-68	1.92426e-65
11	41389881	449674	park7	+	69956	14324	4.91149	1.48573	303.168	6.72266e-68	2.60483e-65
17	32862650	30679	prox1a	-	-600	40660	4.76143	1.30823	303.016	7.25685e-68	2.80664e-65
13	49235378	556657	tsnax	-	65833	15783	3.6988	1.99807	302.853	7.87284e-68	3.03928e-65
11	13568598	335206	arrdc2	+	-40162	5347	7.89387	1.02483	302.669	8.63437e-68	3.32715e-65
2	37027068	436670	gng7	-	-16478	53252	5.89475	1.16276	302.651	8.71499e-68	3.35206e-65
3	33486693	406635	sgsm3	-	-7453	33072	4.68145	1.88351	302.376	1.00005e-67	3.83947e-65
4	48845514	100330526	znf1113	+	-43149	24072	-6.52274	1.16897	302.351	1.01295e-67	3.8819e-65
2	21667901	569430	fbxl7	+	-33773	100600	4.96373	0.938149	302.143	1.12433e-67	4.30091e-65
20	9485451	406721	rad51b	+	-10565	91974	9.54054	1.07798	302.106	1.14555e-67	4.37411e-65
12	32115167	100005158	cox11	-	41615	5259	6.65625	1.23156	302.07	1.16599e-67	4.44406e-65
13	3035469	559418	pkdcca	-	-119775	46181	-5.03492	0.739603	301.957	1.23425e-67	4.69571e-65
16	3898146	195821	mtf1	+	240185	28124	5.03204	1.63309	301.665	1.42876e-67	5.42592e-65
14	32825247	368433	inppl1b	-	840	30822	5.30659	1.39101	301.615	1.4652e-67	5.55425e-65
13	17024924	553730	lrmda	-	-439438	541642	4.79116	1.27936	301.555	1.51039e-67	5.71522e-65
20	53721493	798872	dio3b	+	82034	7107	5.55664	0.863041	301.535	1.52494e-67	5.75992e-65
25	35534318	751704	spi1a	+	19224	18703	5.86164	1.03613	301.477	1.57004e-67	5.9196e-65
5	69216065	791612	mat2ab	-	3881	15218	4.94367	1.68514	301.432	1.60629e-67	6.04542e-65
9	40990152	368631	pms1	-	-34286	58216	4.6707	1.86893	301.337	1.68495e-67	6.33013e-65
4	75461	100003877	lrp6	+	-852	25399	8.26922	1.10159	301.327	1.69331e-67	6.35018e-65
4	12535363	492469	arhgef39	-	58139	64022	4.79199	1.62266	301.317	1.70164e-67	6.37003e-65
3	30185467	554092	tbc1d17	-	-829	18883	6.29063	1.30978	301.074	1.92182e-67	7.1815e-65
3	23950922	326746	cbx1a	+	109543	11117	5.25142	1.63228	300.889	2.10894e-67	7.86674e-65
20	14847941	100033767	mir199-3a	+	27519	87	6.35542	1.19472	300.287	2.85202e-67	1.06197e-64
15	21917134	563791	ttc12	+	29979	34434	3.05992	2.79432	300.254	2.90059e-67	1.07814e-64
9	15313386	100005469	fn1a	-	-111300	62386	4.40746	1.14821	300.202	2.97663e-67	1.10445e-64
1	17374084	406172	fat1a	+	2838	145792	7.03643	1.47314	300.175	3.01677e-67	1.11737e-64
3	35268569	445396	rbbp6	+	137578	15048	4.7181	1.39326	300.086	3.1553e-67	1.16662e-64
25	22279714	563294	stoml1	+	1744	11006	3.87773	2.31775	299.743	3.7476e-67	1.38318e-64
22	11670599	541441	mettl21a	-	8879	4582	-4.58386	2.213	299.713	3.80448e-67	1.40171e-64
2	28203862	541393	cdh6	-	101598	53211	4.7009	1.65611	299.609	4.00854e-67	1.47431e-64
15	18064990	399661	arcn1b	-	-50546	13257	5.5848	0.868602	299.579	4.06908e-67	1.49396e-64
11	28252266	554232	ephb2b	+	-34125	206041	5.15617	1.69803	299.168	5.00176e-67	1.83318e-64
24	14378829	563151	prdm14	+	72575	4700	5.17547	1.36253	298.97	5.52173e-67	2.02023e-64
5	36615564	555590	nova1	+	-4360	15410	5.35014	1.07891	298.785	6.0608e-67	2.2136e-64
7	34911784	768189	ddx28	+	51971	1898	5.17531	1.08637	298.603	6.6389e-67	2.42054e-64
3	57220504	798075	fscn2a	+	13589	22983	5.42215	1.53602	298.569	6.75339e-67	2.45801e-64
14	9283424	445507	asb12b	-	2192	15318	-3.72707	2.60525	298.344	7.56065e-67	2.74707e-64
2	19163241	449816	elovl1a	+	720	51154	3.92456	1.76898	298.285	7.78857e-67	2.82499e-64
22	547649	449996	ccnd3	-	-99	10033	-7.04935	1.39053	298.205	8.10634e-67	2.93518e-64
18	43338948	557665	nectin1b	+	-414357	301913	4.69993	1.14764	298.136	8.39183e-67	3.03135e-64
8	49802414	65090	ntrk2a	+	-23928	92191	4.80712	2.49365	298.134	8.40082e-67	3.03135e-64
8	27689716	556024	mov10b.1	-	2621	27852	-7.71108	0.8969	298.031	8.84804e-67	3.18725e-64
19	3135743	555593	si:ch211-80h18.1	-	11780	37113	-4.72089	1.54035	297.911	9.39661e-67	3.37906e-64
16	44022510	568996	zfpm2a	-	-104877	307876	4.97294	1.77105	297.406	1.21024e-66	4.34463e-64
8	49802473	65090	ntrk2a	+	-23987	92191	4.73087	2.49351	297.398	1.21511e-66	4.35466e-64
1	24077008	117234	mab21l2	+	-722	1813	-4.60103	1.18646	297.222	1.32712e-66	4.74799e-64
18	49980779	724012	mob2b	+	-11211	70595	-5.52242	1.40278	297.195	1.34533e-66	4.80497e-64
21	5441996	550235	psmd5	-	48871	24998	3.8463	1.62728	297.01	1.47665e-66	5.26503e-64
3	23950844	326746	cbx1a	+	109621	11117	5.2978	1.63179	296.912	1.55096e-66	5.52059e-64
23	30203586	405774	uts2a	+	-154732	6866	4.72001	1.48916	296.816	1.62706e-66	5.78169e-64
15	21501547	100033636	mir125b-1	+	-53891	145	5.01093	1.21433	296.71	1.71584e-66	6.08684e-64
8	49802419	65090	ntrk2a	+	-23933	92191	4.85505	2.49383	296.257	2.15402e-66	7.62839e-64
11	42124397	561947	si:ch211-193l2.6	+	-110389	3238	-6.09911	1.53103	296.215	2.19956e-66	7.77654e-64
5	36441004	798740	eda	+	-1599	59626	6.78435	1.22135	296.127	2.29885e-66	8.11392e-64
11	7492606	406676	adgrl4	-	82292	27102	5.07732	1.63817	296.113	2.3155e-66	8.15899e-64
15	39621050	30769	robo1	-	17821	325577	4.65815	2.09834	296.008	2.44096e-66	8.58665e-64
5	67629378	568779	zbtb20	-	-31267	127457	7.91008	1.25705	295.908	2.56652e-66	9.01324e-64
3	12317070	102725539	glis2b	+	5100	13744	4.81398	0.778537	295.81	2.69537e-66	9.44996e-64
18	38668335	393545	onecut1	+	86688	5239	4.47308	1.21267	295.752	2.77514e-66	9.71341e-64
7	68467443	100333211	zfhx3	-	3861	248651	-4.83941	2.00558	295.673	2.88802e-66	1.00917e-63
2	31368340	559018	clul1	-	-8271	13326	4.96172	1.50454	295.608	2.98322e-66	1.0407e-63
6	16049265	245948	gbx2	+	-18079	3100	5.49431	1.12583	295.549	3.07229e-66	1.07e-63
13	5184089	569858	abcg2c	-	119595	33298	5.32274	0.922247	295.535	3.09486e-66	1.07607e-63
25	14509590	393475	prmt7	-	85184	15471	-5.0863	1.41952	295.53	3.10209e-66	1.0768e-63
21	37581761	436776	ndfip1l	-	-68569	15536	5.2844	1.21505	295.457	3.21767e-66	1.11508e-63
8	19191267	405808	zgc:77486	-	-75058	10310	5.11626	3.05866	295.221	3.6231e-66	1.25351e-63
1	24077040	117234	mab21l2	+	-754	1813	-4.98195	1.18332	295.143	3.76752e-66	1.30134e-63
9	37588769	556162	pdia5	+	166076	84482	5.42186	1.84531	295.012	4.02334e-66	1.38742e-63
22	547572	449996	ccnd3	-	-176	10033	-5.60047	1.39017	294.884	4.28905e-66	1.47662e-63
25	14509600	393475	prmt7	-	85194	15471	-5.22905	1.42372	294.853	4.35762e-66	1.49777e-63
2	24781661	436840	mpv17l2	+	-11200	8452	-5.8109	1.07029	294.836	4.39367e-66	1.5077e-63
17	31845566	503749	eef1akmt2	+	-25025	3126	3.24162	3.35302	294.682	4.74704e-66	1.6263e-63
2	21951912	569666	tox	+	31037	122307	-5.49765	1.613	294.39	5.49568e-66	1.87971e-63
16	2768840	369194	tgfb2	-	-38687	62522	5.26822	1.30003	294.209	6.01891e-66	2.05532e-63
2	31368327	559018	clul1	-	-8284	13326	5.16803	1.50641	294.146	6.21041e-66	2.11727e-63
3	23950895	326746	cbx1a	+	109570	11117	4.92095	1.63404	293.932	6.91459e-66	2.35353e-63
10	27074764	447839	ehd1b	+	-6371	24642	4.36577	2.76684	293.623	8.07514e-66	2.7441e-63
17	18524587	406694	vrk1	-	-272636	23258	4.85644	1.36679	293.559	8.3367e-66	2.8284e-63
10	42628378	567905	fgfr1b	+	-38671	71739	5.14346	1.37986	293.425	8.91827e-66	3.02083e-63
23	39042918	572527	sall4	+	-101388	6555	-4.43152	2.23801	293.254	9.71667e-66	3.28597e-63
16	614726	394032	irx2a	-	51552	4482	-4.56154	2.30845	292.881	1.17158e-65	3.95566e-63
11	43052700	405850	foxg1b	+	61408	2143	6.56564	0.576051	292.822	1.20662e-65	4.06743e-63
16	11092938	30664	gsk3ab	+	149483	49731	5.27383	0.643705	292.698	1.28471e-65	4.32372e-63
23	36361348	57970	copz1	+	-20828	13587	5.04132	1.2472	292.458	1.44908e-65	4.86912e-63
5	67629351	568779	zbtb20	-	-31294	127457	8.62365	1.26008	292.367	1.5162e-65	5.08652e-63
3	28196283	449554	rbfox1	-	120588	89571	4.93145	2.46566	292.338	1.5387e-65	5.15376e-63
10	11267577	322347	hsdl2	+	-2274	15281	4.70169	1.4468	292.296	1.57165e-65	5.25573e-63
22	18349676	405852	gatad2ab	+	-30001	63471	5.41192	1.37142	292.159	1.68296e-65	5.61902e-63
5	67629370	568779	zbtb20	-	-31275	127457	7.42263	1.25899	292.058	1.77097e-65	5.90349e-63
10	16864461	394006	stoml2	-	-3880	11141	-6.60145	0.476021	292.036	1.79059e-65	5.95943e-63
10	15755489	565446	tjp2a	-	-99254	38879	-4.18261	2.64749	291.913	1.90413e-65	6.32728e-63
19	12063667	557995	rnf19a	-	-14916	47752	4.76411	1.2909	291.663	2.15866e-65	7.16174e-63
25	35534296	751704	spi1a	+	19246	18703	5.34671	1.037	291.568	2.26405e-65	7.49955e-63
17	37983081	767694	slc25a21	+	47246	202691	5.28757	1.39772	291.402	2.46123e-65	8.13986e-63
20	32912408	393590	lratd1	+	-155645	2187	4.68789	1.35784	291.316	2.56875e-65	8.48207e-63
24	20310053	100126011	map3k22	-	-10427	91240	-7.72854	0.819281	290.761	3.39364e-65	1.11883e-62
19	34632089	560338	elp2	-	-110351	50796	5.94299	0.9404	290.727	3.45182e-65	1.13623e-62
9	46072759	568877	hdac4	-	-46	188765	8.91466	1.91449	290.67	3.55206e-65	1.16739e-62
2	40314944	64270	epha4b	+	-20631	219839	4.06999	1.94714	290.66	3.5702e-65	1.17152e-62
25	33786120	564951	roraa	+	63592	113501	6.37084	0.962164	290.624	3.63588e-65	1.19121e-62
19	19768059	58050	hoxa4a	+	-483	1798	-6.16855	1.77242	290.454	3.95883e-65	1.295e-62
21	37581758	436776	ndfip1l	-	-68572	15536	5.98677	1.21439	290.314	4.24664e-65	1.38699e-62
15	35054793	406840	sesn3	+	-11784	49727	4.65579	0.960241	290.195	4.50808e-65	1.47009e-62
24	4828011	322412	cpb1	-	62287	10336	4.29984	1.4811	290.079	4.77848e-65	1.55585e-62
13	26580153	103912006	si:rp71-1h3.1	-	-123657	150820	4.58699	1.87134	290.064	4.81579e-65	1.56557e-62
4	10992757	564667	tmtc2a	-	-31813	49861	5.92823	0.891633	289.905	5.21475e-65	1.69265e-62
1	4341991	324096	slitrk6	+	-240250	52592	4.30166	1.58905	289.85	5.36052e-65	1.73728e-62
19	5210002	58038	stx1b	-	-44378	90443	4.63851	1.56007	289.786	5.53573e-65	1.7913e-62
21	27913779	107992390	pcnx3	-	292392	48012	3.76092	1.41475	289.766	5.59083e-65	1.80635e-62
5	26159538	565548	ankrd34bb	+	-3459	3843	4.75332	1.31953	289.738	5.67088e-65	1.82786e-62
10	5318977	553981	sptlc1	+	-84633	30816	4.64799	1.25555	289.737	5.67483e-65	1.82786e-62
5	62979202	560100	adora2b	-	177809	19816	5.3973	0.642411	289.616	6.02963e-65	1.93917e-62
3	42417226	796292	zgc:194207	-	225804	6930	5.28602	1.35341	289.608	6.05319e-65	1.94377e-62
24	27925631	570772	bcl2a	-	-303286	91707	6.07791	0.914541	289.447	6.56312e-65	2.1043e-62
12	2793937	571832	ubtd1b	-	-6872	20408	3.59947	1.82316	289.242	7.27217e-65	2.32808e-62
13	33934532	558864	flrt3	-	111981	10713	5.39378	0.648748	288.924	8.52917e-65	2.72634e-62
1	24077087	117234	mab21l2	+	-801	1813	-5.51463	1.44656	288.876	8.73946e-65	2.78931e-62
5	6304884	402792	zgc:73226	-	-72981	27540	4.92093	3.49299	288.798	9.08936e-65	2.89658e-62
15	7896870	571698	cadm2b	+	-184913	439415	6.37653	1.1234	288.769	9.22245e-65	2.93454e-62
20	33441534	558578	smek1	-	-46207	20578	4.69126	1.504	288.703	9.53266e-65	3.02866e-62
19	14190958	30399	tbxta	-	-634	4053	-5.23972	1.53084	288.462	1.07549e-64	3.41181e-62
16	44048489	568996	zfpm2a	-	-78898	307876	4.64853	1.34413	288.386	1.11764e-64	3.5402e-62
12	48590533	100037390	cyp4f3	-	10490	20566	6.9222	1.07726	288.36	1.13198e-64	3.58021e-62
9	53071995	799412	trpm2	-	151690	81966	4.07237	1.48635	288.307	1.16267e-64	3.67176e-62
10	11267543	322347	hsdl2	+	-2240	15281	4.69953	1.44581	287.725	1.55688e-64	4.90928e-62
5	15873684	791580	hspb8	+	-53979	19685	4.95619	1.43637	287.719	1.56174e-64	4.91725e-62
3	23745093	30338	hoxb2a	+	7057	2680	-5.69108	1.22004	287.551	1.69875e-64	5.3406e-62
17	450838	571819	zgc:194887	+	120	5501	4.71013	1.349	287.441	1.79502e-64	5.63482e-62
19	5210022	58038	stx1b	-	-44358	90443	4.26962	1.56196	287.43	1.80492e-64	5.6428e-62
6	25345408	567134	zgc:153916	-	-39118	45103	5.51712	0.795373	287.43	1.80561e-64	5.6428e-62
20	305412	560629	si:dkey-119m7.4	+	-286	13407	4.45766	0.904705	287.43	1.80562e-64	5.6428e-62
8	9130175	567544	slc6a8	-	10462	67993	4.66208	1.46248	287.332	1.89625e-64	5.91725e-62
24	19110975	557144	zgc:162928	+	99285	178325	4.90197	0.899078	287.229	1.99678e-64	6.22169e-62
11	43226054	553451	sptbn1	-	-196	93732	7.71493	1.74671	287.122	2.10703e-64	6.55548e-62
9	40990129	368631	pms1	-	-34309	58216	4.95727	1.86805	287	2.2405e-64	6.96043e-62
3	41323204	107988043	si:ch211-222n22.1	-	-212557	4483	4.01736	1.21976	286.907	2.34744e-64	7.28189e-62
6	13960990	100033676	mir153b	+	19955	148	-6.38501	1.35968	286.901	2.35402e-64	7.29153e-62
9	51731328	767660	tank	-	167753	42330	6.11193	0.307103	286.76	2.52648e-64	7.81421e-62
16	5370288	553585	echdc1	+	-131270	11482	6.11907	1.28756	286.739	2.55321e-64	7.88526e-62
17	53095123	503603	dph6	+	61519	30478	4.81749	1.43856	286.686	2.62268e-64	8.08789e-62
3	42417231	796292	zgc:194207	-	225809	6930	5.33029	1.35439	286.62	2.71085e-64	8.34755e-62
24	1565933	100002312	crhr2	+	-134037	4043	4.52589	1.00486	286.28	3.21512e-64	9.88587e-62
13	39739126	796610	zgc:171482	-	-91690	101305	5.03184	1.38548	285.854	3.97996e-64	1.22197e-61
1	49742738	30701	lef1	+	71813	88935	8.07223	0.895821	285.765	4.16286e-64	1.27626e-61
4	10201772	570188	kcnd2	+	164837	191876	4.93433	1.65613	285.681	4.34111e-64	1.32897e-61
13	40243093	641500	zgc:123010	-	-39677	35392	4.7576	1.30331	285.665	4.37602e-64	1.33771e-61
19	48391196	799904	si:ch73-359m17.2	-	-211	8445	-5.72676	1.94718	285.626	4.46275e-64	1.36223e-61
2	21667853	569430	fbxl7	+	-33725	100600	4.90788	0.943044	285.22	5.47139e-64	1.66769e-61
6	605202	393486	lgals2b	-	-4678	6601	6.1722	1.02883	285.214	5.4876e-64	1.67021e-61
19	25934663	558456	jarid2b	+	36337	185532	5.35328	1.42182	285.096	5.82316e-64	1.76978e-61
8	17250991	445162	dimt1l	+	-66389	8440	4.12631	1.28247	285.044	5.97764e-64	1.8141e-61
12	42784010	567751	ebf3a	+	-347570	141073	5.27656	1.3462	284.986	6.15245e-64	1.86446e-61
15	278400	735292	limk1a	-	25587	84812	4.00963	1.56886	284.813	6.71228e-64	2.03118e-61
16	1148523	403019	irx1a	+	-334904	4157	4.4307	1.53791	284.658	7.25287e-64	2.19161e-61
12	12495714	30208	cmn	+	622907	45629	-5.38904	0.75697	284.582	7.53733e-64	2.27429e-61
23	34459549	449542	chchd6a	+	-412099	137570	5.08728	1.62296	284.56	7.6211e-64	2.29627e-61
11	43792055	415213	ralbb	+	-51105	2755	-5.05831	1.64646	284.221	9.03031e-64	2.71697e-61
21	45655326	792160	irf1b	+	-28433	6130	5.88406	1.95841	284.089	9.65263e-64	2.90006e-61
5	64924913	246226	ptgs1	+	-17545	39067	4.3239	1.31904	283.991	1.01362e-63	3.041e-61
2	28203887	541393	cdh6	-	101623	53211	4.88437	1.65442	283.949	1.03528e-63	3.10154e-61
20	28668265	562667	rgs6	-	29420	126905	-7.82664	-0.0184422	283.898	1.06187e-63	3.17667e-61
14	22326287	564924	atp7a	+	74209	38672	4.90656	1.37604	283.87	1.07707e-63	3.21756e-61
21	37581783	436776	ndfip1l	-	-68547	15536	5.5442	1.21313	283.839	1.09399e-63	3.26346e-61
4	12903164	415184	msrb3	-	-11028	21723	4.56051	1.69707	283.831	1.09819e-63	3.27136e-61
15	28268153	566459	myo1cb	+	-12	83029	5.26855	1.17902	283.606	1.22999e-63	3.65876e-61
10	15755442	565446	tjp2a	-	-99301	38879	-4.62911	2.64546	283.549	1.26516e-63	3.75807e-61
21	3372635	326282	smad7	-	-80184	31048	-7.15196	1.26061	283.436	1.33945e-63	3.97311e-61
1	24077014	117234	mab21l2	+	-728	1813	-5.2181	1.18601	283.425	1.34637e-63	3.98802e-61
14	1945468	554076	pcdh2g29	-	-9789	65579	-5.52683	1.41178	283.293	1.43862e-63	4.25527e-61
19	7988394	100006143	si:dkey-266f7.5	+	-50273	12594	4.10326	2.53884	283.277	1.4504e-63	4.28406e-61
22	547630	449996	ccnd3	-	-118	10033	-6.39982	1.39165	283.213	1.4975e-63	4.41698e-61
1	39616188	30155	tenm3	+	-228345	392069	5.41505	1.21966	283.176	1.5262e-63	4.49531e-61
25	14509644	393475	prmt7	-	85238	15471	-5.04118	1.43195	283.024	1.64681e-63	4.84378e-61
21	27251269	402952	zgc:77262	-	49789	3775	5.9417	0.600994	282.974	1.68891e-63	4.96063e-61
6	33529515	557512	tmem69	-	-349146	3528	5.65959	1.05068	282.697	1.9403e-63	5.69108e-61
21	202667	571289	gsdf	+	-4398	3746	4.97149	1.57781	282.593	2.0438e-63	5.98628e-61
15	11365942	437023	rab30	-	24336	33141	2.99939	3.45209	282.552	2.08697e-63	6.1042e-61
19	36506795	402821	cx30.9	+	611752	1345	3.65231	2.50274	282.281	2.39121e-63	6.98436e-61
4	76558449	550363	ms4a17a.11	+	17136	12753	-5.771	1.3202	282.264	2.41081e-63	7.03182e-61
23	12284468	556928	phactr3a	-	-61296	112992	5.22482	1.3215	282.223	2.46182e-63	7.17065e-61
9	30720804	100126139	klf12b	+	-756	63845	6.29609	1.62298	282.091	2.62966e-63	7.64892e-61
13	23007735	406791	hk1	-	-75	34923	8.53836	0.268359	282.06	2.67066e-63	7.75743e-61
1	4363890	324096	slitrk6	+	-262149	52592	3.73608	1.87081	281.96	2.80858e-63	8.14677e-61
18	41060835	449992	polr2i	-	147509	3500	4.28804	1.53016	281.915	2.87314e-63	8.32255e-61
7	27099497	415169	rps13	+	-58131	2638	5.53146	1.29376	281.907	2.88386e-63	8.34209e-61
1	39719464	550332	dctd	-	-139993	46225	4.28922	1.84778	281.904	2.88868e-63	8.34455e-61
15	27237330	30253	tbx2b	+	127068	6935	5.04444	1.11479	281.901	2.89355e-63	8.34714e-61
25	33877871	564951	roraa	+	-28159	113501	5.08771	1.55672	281.802	3.03986e-63	8.75717e-61
18	1588120	337498	pepd	-	173445	122788	4.68712	1.84498	281.781	3.07234e-63	8.83863e-61
17	16565572	692291	foxn3	+	-387	169286	8.34865	1.1462	281.74	3.13615e-63	9.00986e-61
16	44022505	568996	zfpm2a	-	-104882	307876	4.83639	1.77093	281.643	3.29223e-63	9.44532e-61
19	48391194	799904	si:ch73-359m17.2	-	-213	8445	-4.76326	1.94739	281.604	3.35721e-63	9.61861e-61
22	9247088	568759	cacna2d2b	+	225726	40246	-6.90951	1.01965	281.467	3.59672e-63	1.02908e-60
20	30191678	30603	sox11b	-	156386	2657	5.35725	0.494373	281.367	3.78223e-63	1.08068e-60
16	6606969	572232	znf236	+	143778	6552	3.55044	2.45475	281.356	3.80271e-63	1.08478e-60
21	25875979	678636	mettl27	-	74023	5992	4.42111	1.92126	281.354	3.80691e-63	1.08478e-60
22	11670561	541441	mettl21a	-	8841	4582	-3.74122	2.21276	281.297	3.91681e-63	1.11459e-60
3	2158922	100073338	zgc:165583	+	-216703	1416	4.65505	1.28243	281.275	3.96118e-63	1.12569e-60
9	37588773	556162	pdia5	+	166072	84482	5.44568	1.84506	281.245	4.02005e-63	1.14087e-60
21	202670	571289	gsdf	+	-4401	3746	4.91884	1.57846	281.168	4.17801e-63	1.1841e-60
21	37581695	436776	ndfip1l	-	-68635	15536	4.89967	1.21057	281.044	4.44673e-63	1.25856e-60
25	1138196	406300	ciao2a	+	-11183	7152	-5.80386	1.29903	280.874	4.84208e-63	1.36862e-60
1	37800546	568915	si:ch211-15e22.3	+	-47419	378031	4.69711	1.12435	280.796	5.03535e-63	1.42133e-60
9	45574333	335309	agr1	-	-28673	11778	3.9596	2.32427	280.698	5.29127e-63	1.49156e-60
1	47228328	445185	morc3b	+	-49799	9340	6.43088	1.51105	280.642	5.44169e-63	1.53191e-60
15	7896924	571698	cadm2b	+	-184967	439415	5.31721	1.11934	280.58	5.61319e-63	1.57807e-60
24	39261673	641290	nubp2	-	75488	7826	5.56305	0.733428	280.522	5.77896e-63	1.62251e-60
22	21852276	393395	tle5	-	6816	51422	4.35119	1.59243	280.486	5.88383e-63	1.64974e-60
15	28904282	569375	eml2	-	-3425	26570	4.26025	1.70801	280.306	6.44196e-63	1.80383e-60
5	30714919	338307	ftr82	-	-310	8100	4.99588	1.27086	280.298	6.46551e-63	1.80801e-60
3	24038487	326746	cbx1a	+	21978	11117	5.03493	1.34348	280.279	6.5273e-63	1.82286e-60
12	48744077	548605	ctbp2l	+	-61	20679	4.57398	1.40599	280.227	6.70143e-63	1.86901e-60
12	30284257	553522	tdrd1	-	-75241	13664	4.25123	1.74679	280.125	7.0527e-63	1.96436e-60
9	42084071	553765	pcbp3	+	-18034	43966	4.41983	1.96202	280.002	7.50149e-63	2.0866e-60
14	35954414	402939	zgc:77938	+	-53148	10717	6.75904	0.297385	279.896	7.91004e-63	2.19733e-60
13	26492864	103912006	si:rp71-1h3.1	-	-210946	150820	4.32049	1.54645	279.799	8.30578e-63	2.30421e-60
23	34519499	449542	chchd6a	+	-472049	137570	4.86454	1.25705	279.543	9.44414e-63	2.61656e-60
5	26590461	445324	tango2	+	96181	35235	-4.44898	2.32682	279.425	1.00199e-62	2.77243e-60
22	16958790	556665	nfia	-	-38685	158005	5.20327	1.27031	279.341	1.045e-62	2.88761e-60
16	7107871	338246	bmper	+	46427	41380	4.36175	1.05638	279.253	1.09236e-62	3.01451e-60
4	14073990	556148	prickle1b	-	100777	9715	3.98326	1.70006	279.219	1.11121e-62	3.06252e-60
16	29887167	393345	tnfaip8l2b	-	173378	15225	3.34171	2.96982	279.116	1.17025e-62	3.22101e-60
6	27736012	558900	rab6ba	+	-68653	209147	4.89677	1.19402	279.03	1.22169e-62	3.35818e-60
21	23268474	323269	zbtb16a	-	-39294	143773	6.36442	1.44444	278.924	1.2886e-62	3.53749e-60
17	32862640	30679	prox1a	-	-610	40660	4.5131	1.30875	278.704	1.43874e-62	3.94451e-60
15	74749	403005	bace1	-	-22684	6416	4.96439	1.16788	278.625	1.49735e-62	4.09983e-60
5	24641977	561797	si:ch211-106a19.1	-	-70325	140553	4.94279	1.21436	278.539	1.56269e-62	4.27316e-60
17	23012510	563441	rasgrp3	+	134466	54242	4.10395	2.07455	278.525	1.57413e-62	4.29884e-60
14	18451233	751718	rab33a	-	851813	3424	5.12106	0.880525	278.398	1.67772e-62	4.5758e-60
4	14074052	556148	prickle1b	-	100839	9715	4.15697	1.69915	278.352	1.71657e-62	4.67569e-60
1	25074526	323681	tmem154	-	-102525	11792	5.48839	1.37813	278.274	1.78561e-62	4.85743e-60
15	36946879	557315	kirrel3l	+	-5388	75841	6.78132	-0.187898	278.161	1.88941e-62	5.13315e-60
9	33776213	567323	efhc2	-	-5638	23132	4.48208	1.48317	278.154	1.89619e-62	5.14492e-60
12	25319168	333941	zfp36l2	-	-60816	3346	7.58082	0.592041	278.025	2.02311e-62	5.47951e-60
10	19966131	407710	xpo7	+	104047	31004	-5.58234	1.25968	278.023	2.02472e-62	5.47951e-60
6	56903508	378844	ddx27	-	-572957	40152	5.43527	0.929557	277.844	2.21505e-62	5.98689e-60
24	21813231	544667	flt1	-	4412	28268	5.54252	1.15822	277.722	2.35523e-62	6.35757e-60
14	2742253	563172	etf1a	-	125657	27136	5.10468	2.24044	277.631	2.46518e-62	6.64584e-60
9	29648050	100216520	mir16c	-	-4437	136	-6.25247	0.610516	277.619	2.47968e-62	6.67636e-60
6	2960820	140819	ptprfa	+	-9175	321522	5.16013	1.58124	277.355	2.83192e-62	7.61497e-60
7	71180620	321931	dhx15	-	-150879	52886	4.8561	1.2704	277.316	2.88745e-62	7.75435e-60
11	43226028	553451	sptbn1	-	-222	93732	8.1718	1.75009	277.257	2.97405e-62	7.97673e-60
24	5012959	767673	zic4	+	-34744	4202	3.24504	3.56202	277.254	2.97911e-62	7.9801e-60
23	30203591	405774	uts2a	+	-154737	6866	4.47031	1.48916	277.23	3.01467e-62	8.06506e-60
23	24166952	564823	plekhm2	-	-59581	23711	5.44354	0.913176	277.188	3.07916e-62	8.22713e-60
2	17585700	407659	st3gal3b	-	192805	125239	5.14022	0.905813	277.102	3.21433e-62	8.57737e-60
8	11436164	436639	tjp2b	+	-41	57718	5.61864	1.4732	277.092	3.23003e-62	8.60831e-60
22	110245	405894	prkar2ab	+	-87	20541	-5.79372	1.39059	277.082	3.24717e-62	8.64303e-60
25	26004105	393926	idh3a	+	-238004	63009	4.8647	1.32222	276.999	3.38581e-62	9.00064e-60
7	28381499	565828	stk33	-	-22371	28924	2.83246	3.59069	276.911	3.53861e-62	9.39494e-60
7	54926958	777614	tpcn2	-	-124877	47521	4.65121	1.32892	276.899	3.55964e-62	9.43884e-60
3	57220507	798075	fscn2a	+	13586	22983	4.20171	1.53785	276.744	3.84778e-62	1.019e-59
16	5370395	553585	echdc1	+	-131377	11482	6.02066	0.539019	276.627	4.07929e-62	1.07895e-59
4	9199804	550401	hcfc2	-	3500	12648	3.6722	2.53118	276.606	4.12278e-62	1.08908e-59
7	73991817	335628	cldnd1a	+	141950	2165	7.59896	1.0987	276.599	4.13775e-62	1.09166e-59
5	26159556	565548	ankrd34bb	+	-3477	3843	4.84238	1.32032	276.558	4.22283e-62	1.11271e-59
18	49380950	100333421	si:cabz01090165.1	+	30458	17448	3.79151	2.65786	276.516	4.31325e-62	1.13511e-59
9	33668606	404730	mao	-	-57366	65009	4.38666	1.46302	276.231	4.97637e-62	1.30799e-59
17	9312353	777720	zranb1b	-	336046	24859	4.3518	1.1252	276.155	5.17115e-62	1.35748e-59
12	49074154	393563	ghitm	-	40968	32874	4.58105	1.25154	276.048	5.45519e-62	1.43026e-59
23	27912127	266753	acvrl1	-	55192	21283	6.01769	1.02014	276.022	5.52652e-62	1.44716e-59
3	2158927	100073338	zgc:165583	+	-216708	1416	4.21514	1.28261	275.888	5.91176e-62	1.5461e-59
20	33441476	558578	smek1	-	-46265	20578	4.77967	1.50108	275.841	6.05347e-62	1.5812e-59
4	16149019	378746	atp2b1a	-	24600	47701	5.11339	1.63765	275.789	6.21126e-62	1.6204e-59
12	29461724	553241	bms1	+	-221605	30916	4.81816	1.09627	275.761	6.29907e-62	1.64127e-59
24	123775	792928	tgfbr1b	+	-4095	30768	5.04815	1.41991	275.715	6.44629e-62	1.67755e-59
8	10208547	572469	pim1	+	96498	3727	4.056	1.70248	275.673	6.58583e-62	1.71174e-59
21	202694	571289	gsdf	+	-4425	3746	4.75552	1.57739	275.558	6.97547e-62	1.81077e-59
25	921729	793767	znf609a	-	-76165	176269	4.40304	2.08478	275.554	6.99147e-62	1.81268e-59
5	67629321	568779	zbtb20	-	-31324	127457	8.92246	1.26115	275.537	7.04938e-62	1.82544e-59
1	53463593	393502	zgc:66455	-	-4567	13420	3.86518	1.88459	275.498	7.19033e-62	1.85857e-59
3	23950897	326746	cbx1a	+	109568	11117	5.10331	1.63305	275.496	7.19501e-62	1.85857e-59
9	21041396	246222	tbx15	-	-26590	33117	5.13276	0.567473	275.417	7.48616e-62	1.9314e-59
21	19632570	359830	fgf10a	+	16247	33800	5.24377	0.760082	275.255	8.12274e-62	2.09307e-59
20	30532968	559505	myt1la	+	-42286	83304	3.36122	2.33437	275.204	8.33326e-62	2.14468e-59
19	44434595	566831	rad21b	-	345086	21096	4.33698	1.64149	275.173	8.46173e-62	2.17508e-59
15	18130495	360137	dixdc1a	+	-386	25877	5.3062	1.05579	275.129	8.65268e-62	2.22144e-59
16	13250045	492803	pitpnc1b	+	174489	29283	4.46498	1.69089	275.126	8.66349e-62	2.2215e-59
2	21951944	569666	tox	+	31005	122307	-4.60993	1.61533	275.017	9.15005e-62	2.34341e-59
6	605133	393486	lgals2b	-	-4747	6601	5.92055	1.02408	274.911	9.65334e-62	2.46798e-59
15	38872064	60309	robo2	+	-12416	368579	4.86461	1.89718	274.909	9.65995e-62	2.46798e-59
13	17530491	324913	znf503	+	-62025	2579	4.88408	1.91344	274.818	1.01128e-61	2.58052e-59
14	2742274	563172	etf1a	-	125678	27136	4.98854	2.24216	274.751	1.04612e-61	2.66618e-59
8	52272733	100001914	ube2d4	+	11400	13661	4.88524	1.29221	274.726	1.05898e-61	2.69569e-59
20	33441546	558578	smek1	-	-46195	20578	4.88365	1.50478	274.483	1.19622e-61	3.04136e-59
5	14189232	570189	npffr1l2	-	-49637	73303	4.09576	2.78163	274.371	1.26568e-61	3.21408e-59
18	18903396	393976	arl2bp	-	28101	4235	-5.14023	1.53529	274.317	1.30021e-61	3.29777e-59
4	10992772	564667	tmtc2a	-	-31798	49861	5.90103	0.894276	274.307	1.30697e-61	3.31092e-59
20	51635127	619201	disp1	-	75717	70216	-6.70526	0.987929	274.293	1.31588e-61	3.32949e-59
24	39032799	325402	atp6v0cb	+	125484	17468	-6.18163	0.944514	274.246	1.34772e-61	3.40594e-59
25	35534279	751704	spi1a	+	19263	18703	5.30236	1.0371	274.148	1.41548e-61	3.57287e-59
7	68557797	100333211	zfhx3	-	94215	248651	4.47556	1.67959	273.803	1.6829e-61	4.24278e-59
5	69216093	791612	mat2ab	-	3909	15218	4.79043	1.68563	273.466	1.99329e-61	5.0193e-59
4	68105376	100033751	mir738	-	-458782	98	2.15527	4.55902	273.406	2.05425e-61	5.16659e-59
21	202692	571289	gsdf	+	-4423	3746	4.6885	1.57683	273.349	2.11377e-61	5.30995e-59
4	76666376	798290	ms4a17a.2	+	4600	18118	3.82739	2.86922	273.299	2.16723e-61	5.43772e-59
20	21000749	553533	btbd6b	-	67967	4956	3.7283	1.62485	273.277	2.19117e-61	5.49124e-59
18	27154114	571486	plekha7a	+	-52612	203992	6.49262	1.74766	273.117	2.37399e-61	5.94229e-59
10	4469210	100033783	mir430a-1	+	24067	82	4.40159	1.85492	272.942	2.59222e-61	6.48083e-59
6	9040551	798985	vps16	+	66512	23777	4.30392	1.35146	272.927	2.61257e-61	6.52395e-59
13	17470561	324913	znf503	+	-2095	2579	-4.42029	1.68022	272.856	2.70623e-61	6.74981e-59
16	5370214	553585	echdc1	+	-131196	11482	7.28488	-0.0830307	272.805	2.77685e-61	6.91771e-59
16	11147847	30664	gsk3ab	+	94574	49731	4.44131	1.83353	272.782	2.80867e-61	6.9887e-59
6	5198923	58057	pou4f1	+	-658970	3053	6.3031	1.37004	272.59	3.09286e-61	7.68673e-59
21	38427514	572084	zgc:158291	+	-114939	2667	4.98948	2.46141	272.453	3.3135e-61	8.22536e-59
19	30217155	406516	khdrbs1b	-	-141891	8015	4.74258	0.944097	272.411	3.38445e-61	8.39155e-59
24	4827967	322412	cpb1	-	62243	10336	4.6955	1.47821	272.401	3.4015e-61	8.42389e-59
6	6080498	447816	rtn4a	-	-168361	17478	4.24159	1.77797	272.268	3.63615e-61	8.99439e-59
2	37027036	436670	gng7	-	-16510	53252	5.51965	1.15964	272.201	3.75975e-61	9.28919e-59
22	13890218	403082	sh3bp4a	+	-3326	55684	4.9841	1.58797	272.173	3.81386e-61	9.4118e-59
18	6873181	324164	dnaja2b	+	-16092	12268	-7.1801	1.42573	272.119	3.91811e-61	9.65774e-59
15	41985890	436703	pxylp1	+	-170187	30004	6.00809	1.16514	271.907	4.35743e-61	1.0728e-58
7	24980831	402934	rcor2	-	-13671	14670	5.19226	1.17557	271.759	4.69354e-61	1.1542e-58
7	71180662	321931	dhx15	-	-150837	52886	5.08203	1.2636	271.649	4.96003e-61	1.21831e-58
21	202700	571289	gsdf	+	-4431	3746	4.98557	1.57652	271.604	5.0734e-61	1.2447e-58
25	33474132	553619	lactb	+	-218040	10284	5.40088	1.10901	271.583	5.1273e-61	1.25645e-58
15	35054711	406840	sesn3	+	-11702	49727	5.76938	0.958159	271.579	5.13757e-61	1.2575e-58
18	30743157	566407	foxf1	+	104080	3865	4.26672	1.69911	271.497	5.35296e-61	1.3087e-58
10	44899137	566797	zgc:114173	+	4539	11247	4.41046	1.28383	271.345	5.77686e-61	1.41069e-58
24	29854567	100038777	zgc:163022	-	77114	19177	-4.28727	0.705527	271.297	5.91862e-61	1.44363e-58
22	547625	449996	ccnd3	-	-123	10033	-4.93238	1.39062	271.087	6.57544e-61	1.60197e-58
20	48234878	393942	efhc1	-	77283	15598	4.35504	2.49624	271.052	6.69373e-61	1.6289e-58
4	76558436	550363	ms4a17a.11	+	17149	12753	-5.62019	1.3222	270.969	6.97619e-61	1.69568e-58
10	930615	557316	unc5c	+	-47099	224279	4.20498	1.55429	270.769	7.71629e-61	1.8734e-58
18	23493867	30564	mef2aa	+	-300047	162252	4.48765	1.4191	270.7	7.98474e-61	1.93634e-58
3	42417249	796292	zgc:194207	-	225827	6930	5.18899	1.35436	270.68	8.06822e-61	1.95432e-58
11	4090052	393987	nek4	-	66112	29194	5.08146	1.37344	270.608	8.36496e-61	2.02387e-58
20	9915430	378444	gjd2b	-	-48236	2864	3.77718	1.52961	270.5	8.83006e-61	2.13394e-58
8	19191279	405808	zgc:77486	-	-75046	10310	5.43887	3.05878	270.479	8.92289e-61	2.15389e-58
11	16260759	560478	slc25a26	+	-43824	107641	4.04763	1.42663	270.332	9.60676e-61	2.31631e-58
24	39032892	325402	atp6v0cb	+	125391	17468	-6.52643	0.00750744	270.299	9.76697e-61	2.35093e-58
17	50870107	415153	stxbp6	+	-71623	42800	4.75664	0.871707	270.298	9.77275e-61	2.35093e-58
18	23455973	30564	mef2aa	+	-262153	162252	4.11768	1.1813	270.005	1.13207e-60	2.72019e-58
5	43429414	553415	rhobtb4	+	-1523	81211	4.908	1.19341	269.976	1.14875e-60	2.75712e-58
6	25404498	567134	zgc:153916	-	19916	69799	5.03345	1.03816	269.933	1.17333e-60	2.8129e-58
24	27925653	570772	bcl2a	-	-303264	91707	6.38051	0.913785	269.903	1.19165e-60	2.85357e-58
1	5321739	335098	spry2	+	-45928	1769	4.60208	1.3216	269.647	1.35481e-60	3.24057e-58
10	1797613	30470	epb41l4a	-	-29973	82327	4.02731	1.93685	269.335	1.58404e-60	3.78455e-58
15	18064950	399661	arcn1b	-	-50586	13257	5.54817	0.869786	269.324	1.59295e-60	3.80152e-58
6	27736034	558900	rab6ba	+	-68675	209147	4.72703	1.19636	269.187	1.70665e-60	4.06824e-58
1	37320646	564207	fam193a	+	-8066	49667	5.32834	0.985443	268.895	1.97571e-60	4.70427e-58
22	16958843	556665	nfia	-	-38632	158005	5.30253	1.26581	268.741	2.1346e-60	5.07685e-58
19	8148868	100006223	si:dkey-266f7.9	-	51884	10494	4.86812	0.87532	268.533	2.36944e-60	5.62901e-58
18	6873229	324164	dnaja2b	+	-16140	12268	-5.61675	1.42525	268.358	2.58692e-60	6.13871e-58
14	2742314	563172	etf1a	-	125718	27136	5.14966	2.24077	267.997	3.10022e-60	7.34847e-58
12	24325466	565531	nrxn1a	+	16837	294379	7.12621	1.71498	267.926	3.21294e-60	7.60706e-58
21	27913841	107992390	pcnx3	-	292454	48012	3.72369	1.41847	267.898	3.25863e-60	7.70656e-58
1	24076999	117234	mab21l2	+	-713	1813	-4.68035	1.18438	267.703	3.59358e-60	8.48913e-58
19	48391376	799904	si:ch73-359m17.2	-	-31	8445	-4.07318	1.17639	267.638	3.71224e-60	8.7596e-58
23	32971150	100033772	mir205	+	319123	89	3.54476	2.09127	267.575	3.83133e-60	9.03046e-58
2	37027079	436670	gng7	-	-16467	53252	5.41027	1.16474	267.557	3.86745e-60	9.10538e-58
19	7988385	100006143	si:dkey-266f7.5	+	-50264	12594	4.24382	2.53966	267.365	4.25703e-60	1.0009e-57
6	2289314	570960	pbx1b	+	-17882	123377	5.29853	1.35223	267.364	4.26078e-60	1.0009e-57
17	30220337	799739	spata17	+	-15079	69061	4.44072	1.67279	267.265	4.47713e-60	1.05054e-57
4	74869485	322969	nup50	+	73655	18713	4.06783	1.53694	267.23	4.55587e-60	1.06783e-57
11	4309759	553593	ccdc3b	-	133986	26965	5.9405	0.703328	267.094	4.87824e-60	1.14211e-57
4	17007215	567413	sox5	-	-48681	70784	4.70411	1.40554	267.081	4.91034e-60	1.14835e-57
20	45584715	568195	napbb	-	-76334	17227	5.29082	1.1185	267.054	4.97714e-60	1.16267e-57
11	42124370	561947	si:ch211-193l2.6	+	-110362	3238	-4.8843	1.5312	267.01	5.08772e-60	1.18718e-57
25	37127151	334390	nfat5a	-	5814	26862	4.84132	0.921069	267.005	5.1015e-60	1.18908e-57
5	67629376	568779	zbtb20	-	-31269	127457	6.63498	1.25945	266.968	5.19698e-60	1.20999e-57
20	22319074	30256	kita	-	-59327	42891	6.40508	0.439112	266.841	5.54005e-60	1.28844e-57
14	51758888	799734	unc5a	-	139500	455335	4.29681	1.76662	266.792	5.6774e-60	1.31892e-57
1	5321680	335098	spry2	+	-45869	1769	4.66425	1.04692	266.684	5.99297e-60	1.39069e-57
13	6776690	791890	rnaset2	+	272520	12601	4.57712	1.33117	266.486	6.61908e-60	1.53429e-57
11	7559901	406676	adgrl4	-	149587	27102	4.27366	1.67213	266.465	6.68747e-60	1.54843e-57
6	2960902	140819	ptprfa	+	-9257	321522	4.98563	1.58677	266.46	6.70681e-60	1.5512e-57
1	24077091	117234	mab21l2	+	-805	1813	-4.97148	1.49963	266.351	7.08266e-60	1.63633e-57
18	13446886	561747	plcg2	+	-197930	44687	-5.32075	1.99642	266.24	7.48894e-60	1.72829e-57
5	49396792	30418	nr2f1a	+	347990	6747	4.64517	1.44568	266.209	7.6071e-60	1.75363e-57
15	35548778	567225	zgc:158328	+	-295407	92098	4.02462	1.52004	266.126	7.93144e-60	1.8264e-57
24	11844371	403042	gli3	-	22894	291587	2.87143	2.2925	266.108	7.99996e-60	1.84016e-57
22	17725301	373089	tjp3	-	36433	31268	4.52014	1.50905	266.054	8.22195e-60	1.88915e-57
23	36361370	57970	copz1	+	-20850	13587	4.93449	1.2462	266.033	8.30969e-60	1.90722e-57
9	30720842	100126139	klf12b	+	-794	63845	6.07776	1.61952	265.995	8.46794e-60	1.94142e-57
3	14957713	394170	nme4	-	-124161	13577	4.5274	1.47712	265.984	8.51555e-60	1.95021e-57
17	51464832	503524	zgc:113142	+	162377	10998	4.44583	0.988345	265.945	8.6838e-60	1.98658e-57
4	14082274	556148	prickle1b	-	109061	9715	4.90252	1.13415	265.899	8.88863e-60	2.03122e-57
21	38848811	403135	tlr22	-	-4926	3887	5.84081	1.53584	265.858	9.07149e-60	2.07076e-57
9	41949102	564123	col18a1a	+	-34693	63815	4.62458	1.99764	265.749	9.57988e-60	2.18443e-57
18	16614357	334618	eif4g2b	+	101469	10381	6.79053	0.64495	265.713	9.75403e-60	2.22173e-57
23	36134602	30345	hoxc4a	+	-3547	1988	-5.70994	0.519793	265.699	9.82326e-60	2.23507e-57
25	36845933	100537332	mafb	+	-171194	2243	4.39943	1.83256	265.588	1.03875e-59	2.36089e-57
15	38872074	60309	robo2	+	-12426	368579	5.0706	1.89488	265.409	1.13663e-59	2.58057e-57
22	11141558	402921	bcor	+	2595	56086	-7.82529	1.21132	265.345	1.17375e-59	2.66197e-57
7	26712072	324098	cd82a	+	-2824	28875	6.28447	0.439714	265.25	1.23058e-59	2.78618e-57
21	27236885	402952	zgc:77262	-	35405	3775	5.44296	0.92731	265.249	1.23117e-59	2.78618e-57
14	2742299	563172	etf1a	-	125703	27136	5.18172	2.24235	265.235	1.23988e-59	2.80286e-57
23	46114548	406561	ddah1	-	73937	25296	4.42092	1.79699	265.229	1.24395e-59	2.80904e-57
20	28668270	562667	rgs6	-	29425	126905	-7.95693	-0.0190746	265.215	1.25237e-59	2.82502e-57
1	47527221	393360	stn1	+	-27308	13572	5.45972	0.612798	265.188	1.26969e-59	2.86101e-57
19	34632091	560338	elp2	-	-110349	50796	6.1755	0.940785	265.109	1.32087e-59	2.97315e-57
20	26422549	567365	akap12b	-	1610	12103	5.53229	1.49488	265.051	1.3599e-59	3.05773e-57
21	37970439	654446	ripply1	-	-2058	5041	4.9683	1.30518	264.989	1.40295e-59	3.15114e-57
22	18039303	724051	nr2c2ap	+	116697	4284	4.74707	1.32941	264.978	1.4109e-59	3.16562e-57
8	35636556	393932	slc15a4	-	-324452	151954	4.03933	1.57441	264.687	1.63259e-59	3.65911e-57
4	75477	100003877	lrp6	+	-868	25399	7.67081	1.10124	264.63	1.68009e-59	3.76156e-57
3	39438576	554458	zgc:100868	-	-49906	14345	3.36031	1.82931	264.589	1.71457e-59	3.83466e-57
19	27985257	550394	med10	+	-14895	3791	5.00116	1.72056	264.453	1.83573e-59	4.10128e-57
12	48744059	548605	ctbp2l	+	-43	20679	4.58862	1.40568	264.283	1.99929e-59	4.46195e-57
7	2436454	327497	zgc:66473	-	6168	2672	2.66526	3.70697	264.068	2.22718e-59	4.96526e-57
22	11670613	541441	mettl21a	-	8893	4582	-3.34128	2.21288	264.042	2.25693e-59	5.02626e-57
9	45574344	335309	agr1	-	-28662	11778	3.93361	2.32438	263.973	2.33612e-59	5.19709e-57
12	45743556	794084	gpx9	+	-66263	9795	4.93144	1.34974	263.964	2.34696e-59	5.21569e-57
12	48744069	548605	ctbp2l	+	-53	20679	4.8482	1.4045	263.94	2.37528e-59	5.27304e-57
16	614691	394032	irx2a	-	51517	4482	-4.58507	2.30946	263.886	2.44001e-59	5.41102e-57
25	36845987	100537332	mafb	+	-171248	2243	5.15648	1.84308	263.794	2.5554e-59	5.66095e-57
20	41899390	555548	pln	-	-27104	15650	4.87554	1.81524	263.694	2.68752e-59	5.94734e-57
19	3135728	555593	si:ch211-80h18.1	-	11765	37113	-4.59376	1.54047	263.613	2.79907e-59	6.18768e-57
17	16565528	692291	foxn3	+	-343	169286	8.4627	1.14569	263.466	3.01289e-59	6.65335e-57
24	20310066	100126011	map3k22	-	-10414	91240	-8.78973	0.818721	263.151	3.52908e-59	7.78507e-57
3	26080951	100001340	si:dkeyp-69e1.8	+	-16860	6711	-5.41212	1.37827	263.132	3.56332e-59	7.85236e-57
13	39739076	796610	zgc:171482	-	-91740	101305	4.32072	1.37939	263.067	3.68161e-59	8.10451e-57
12	158569	266676	dnah9	-	13426	75263	4.42785	1.31106	263.06	3.69481e-59	8.12506e-57
16	40328712	791999	mettl6	+	11838	3658	5.48202	0.639627	262.973	3.85997e-59	8.47937e-57
14	2742289	563172	etf1a	-	125693	27136	5.25181	2.24244	262.835	4.13601e-59	9.07628e-57
8	27689737	556024	mov10b.1	-	2642	27852	-7.55389	0.898047	262.685	4.45957e-59	9.77609e-57
2	27464407	100149522	zswim5	+	26694	50105	4.73118	1.20535	262.562	4.7426e-59	1.03857e-56
12	24425276	565531	nrxn1a	+	-82973	294379	3.78504	2.10436	262.544	4.78698e-59	1.0472e-56
13	42665856	335838	lrrfip2	-	-8145	52797	5.4055	1.38048	262.409	5.12051e-59	1.11899e-56
12	4835336	100002189	ghrhr2	+	10112	9108	-3.75353	1.67307	262.398	5.15056e-59	1.12439e-56
16	4968648	792712	tpbgb	-	132430	1692	4.4417	1.70511	262.39	5.17163e-59	1.12782e-56
11	43226020	553451	sptbn1	-	-230	93732	6.94086	1.751	262.377	5.20352e-59	1.1336e-56
17	19241579	30212	gsc	-	-103916	2476	4.57248	1.68839	262.358	5.25504e-59	1.14363e-56
21	3372653	326282	smad7	-	-80166	31048	-6.33344	1.26061	262.213	5.65196e-59	1.22874e-56
3	34954242	322248	smarce1	+	31692	9052	5.15578	1.45506	262.082	6.03555e-59	1.31077e-56
3	7615331	553764	zgc:109949	+	-2127	25901	5.05566	1.13513	261.953	6.44044e-59	1.39726e-56
2	41622415	565889	d2hgdh	-	59575	16570	5.08386	0.80734	261.758	7.10123e-59	1.53903e-56
17	53058505	767755	zgc:154061	-	36109	81846	6.00027	0.752978	261.697	7.32245e-59	1.58534e-56
25	17205135	503902	kdm7ab	+	39438	64448	4.36451	1.31155	261.551	7.87757e-59	1.70377e-56
15	25821151	100033725	mir212	+	76295	94	4.31796	1.5983	261.271	9.06729e-59	1.95907e-56
9	33776193	567323	efhc2	-	-5658	23132	4.50516	1.48351	261.102	9.86743e-59	2.12975e-56
9	29648096	100216520	mir16c	-	-4391	136	-6.34701	0.610049	260.93	1.07605e-58	2.32012e-56
15	24716929	445234	crk	+	20670	5489	5.11943	0.464274	260.852	1.11902e-58	2.41029e-56
13	49235443	556657	tsnax	-	65898	15783	3.75418	1.99445	260.486	1.34469e-58	2.89342e-56
10	39001	393308	riox2	+	-15907	5108	8.59919	0.0697227	260.44	1.37566e-58	2.95702e-56
15	18065085	399661	arcn1b	-	-50451	13257	5.28209	1.79627	260.422	1.38874e-58	2.98208e-56
16	2768849	369194	tgfb2	-	-38678	62522	4.85714	1.29969	260.338	1.44811e-58	3.10641e-56
13	17530496	324913	znf503	+	-62030	2579	4.89392	1.91069	260.252	1.51239e-58	3.24098e-56
12	9795556	393876	prdm9	-	5092	8941	-5.21782	1.26117	260.239	1.5217e-58	3.2576e-56
9	30720844	100126139	klf12b	+	-796	63845	5.93272	1.61835	260.205	1.54846e-58	3.31151e-56
3	26286588	327143	rhot1a	+	2393	30777	-6.68746	1.14464	260.098	1.63353e-58	3.48988e-56
5	42767891	100885856	mir2185-3	+	-100926	95	5.38228	1.70485	260.051	1.67251e-58	3.56954e-56
6	56903435	378844	ddx27	-	-573030	40152	5.61318	0.930866	260.044	1.67852e-58	3.57873e-56
24	35960050	767748	abcd4	+	-49086	19049	4.8394	0.846558	260.032	1.68839e-58	3.59613e-56
22	7101931	407672	asic1b	-	-66640	123951	4.28178	1.25417	259.915	1.79069e-58	3.81014e-56
23	46114569	406561	ddah1	-	73958	25296	4.13555	1.79863	259.815	1.88283e-58	4.00214e-56
12	9795528	393876	prdm9	-	5064	8941	-4.70856	1.25589	259.751	1.94467e-58	4.12941e-56
7	46773636	565811	tshz3b	-	-7666	51884	6.19011	0.657098	259.668	2.02738e-58	4.3007e-56
8	30680704	322660	upb1	+	18743	31181	4.42788	1.47139	259.665	2.0307e-58	4.30339e-56
19	12063655	557995	rnf19a	-	-14928	47752	5.54279	1.2918	259.643	2.05247e-58	4.34514e-56
9	46072791	568877	hdac4	-	-14	188765	9.06569	1.91556	259.539	2.16248e-58	4.57341e-56
4	11012406	564667	tmtc2a	-	-12164	49861	6.92592	1.50756	259.524	2.17948e-58	4.60056e-56
4	11311314	30266	sema3aa	+	36	55702	6.43668	-0.0888007	259.523	2.17969e-58	4.60056e-56
15	27237285	30253	tbx2b	+	127113	6935	5.06786	1.11586	259.484	2.2237e-58	4.68872e-56
14	24534078	100033705	mir218a-1	-	-28805	83	3.97608	3.26266	259.467	2.24187e-58	4.72229e-56
25	10775211	436812	ap3s2	+	18290	10031	3.73785	2.17987	259.432	2.28232e-58	4.80268e-56
15	28268117	566459	myo1cb	+	24	83029	5.63044	1.17763	259.426	2.28941e-58	4.81278e-56
16	51341054	335229	serpinb1l4	-	41979	6453	4.59616	1.47658	259.26	2.48785e-58	5.22472e-56
11	12586185	445078	zgc:91850	-	-104371	1914	3.10607	2.49296	259.211	2.55018e-58	5.35026e-56
5	48558387	563823	mblac2	-	-106135	4776	5.04178	1.21265	259.132	2.65262e-58	5.55962e-56
6	4084775	393217	unc50	-	86576	13358	5.21278	1.54493	259.129	2.65642e-58	5.56204e-56
21	20664321	406507	gadd45gb.1	+	50719	1522	4.66072	1.93561	258.889	2.9977e-58	6.27036e-56
8	45917371	447940	adam9	-	-22320	89555	5.38996	1.00687	258.885	3.00274e-58	6.27466e-56
15	16319562	553621	nxn	-	-4084	129681	4.9174	1.11858	258.804	3.12834e-58	6.53061e-56
17	30220332	799739	spata17	+	-15074	69061	4.51487	1.67298	258.797	3.13889e-58	6.54612e-56
21	482634	321133	nop14	+	-42358	105595	5.06931	1.62566	258.74	3.22997e-58	6.7294e-56
23	20175797	450033	lrrc23	-	41815	6100	5.09875	1.13926	258.727	3.25063e-58	6.76573e-56
14	1945527	554076	pcdh2g29	-	-9730	65579	-4.9336	1.38407	258.718	3.26599e-58	6.79097e-56
6	14736045	30321	pou3f3b	+	213905	3405	6.17484	0.825144	258.656	3.36851e-58	6.99721e-56
2	18766516	58138	pbx1a	-	-64206	127598	4.70747	1.638	258.551	3.55164e-58	7.37032e-56
21	3372618	326282	smad7	-	-80201	31048	-5.48237	1.26061	258.39	3.85059e-58	7.98281e-56
13	34054047	558864	flrt3	-	231496	10713	4.79588	1.22717	258.353	3.92285e-58	8.1246e-56
17	9543580	406602	egln3	-	-386457	18060	5.03088	1.04823	258.291	4.04622e-58	8.37186e-56
5	41826223	569291	alkbh2	-	21834	4604	3.59742	1.78566	258.282	4.06429e-58	8.40097e-56
6	2960894	140819	ptprfa	+	-9249	321522	4.62887	1.58709	258.202	4.23111e-58	8.73718e-56
11	43680838	415213	ralbb	+	60112	2755	4.98289	0.49011	258.184	4.26881e-58	8.80638e-56
8	7844176	791449	zgc:113363	-	-7414	12383	3.51682	2.67212	258.179	4.27976e-58	8.82029e-56
19	14190983	30399	tbxta	-	-609	4053	-4.92963	1.5305	258.164	4.31346e-58	8.88103e-56
1	47228346	445185	morc3b	+	-49817	9340	6.63615	1.5166	258.129	4.38896e-58	9.02762e-56
12	42784019	567751	ebf3a	+	-347579	141073	4.62056	1.34725	258.091	4.47369e-58	9.1929e-56
18	9892715	565658	sema3e	+	-398995	83059	6.86193	0.926121	258.018	4.63935e-58	9.52401e-56
5	10983254	403306	rtn4r	-	37022	179675	5.21603	0.729096	257.913	4.89079e-58	1.00304e-55
5	30714908	338307	ftr82	-	-321	8100	4.629	1.27145	257.86	5.02458e-58	1.02947e-55
19	11252523	83414	ssr2	-	13802	7638	4.20661	1.10951	257.797	5.18483e-58	1.06127e-55
18	24426397	100307110	si:ch211-147m20.3	-	-50488	88867	4.59718	2.15904	257.753	5.30018e-58	1.08382e-55
6	32676958	100000492	mafaa	-	-26560	4152	5.35171	1.17163	257.737	5.34272e-58	1.09146e-55
25	33877937	564951	roraa	+	-28225	113501	5.74772	1.52665	257.729	5.36504e-58	1.09495e-55
18	24426338	100307110	si:ch211-147m20.3	-	-50547	88867	4.19609	2.15752	257.664	5.54353e-58	1.13028e-55
18	49380952	100333421	si:cabz01090165.1	+	30456	17448	3.90738	2.65885	257.621	5.6635e-58	1.15362e-55
24	29854492	100038777	zgc:163022	-	77039	19177	-4.7397	0.720319	257.567	5.81821e-58	1.18399e-55
9	27856165	323746	dbr1	-	-12101	7935	4.01554	2.32621	257.408	6.30414e-58	1.28163e-55
21	25777872	81583	cldnd	+	-428	755	-5.81083	1.32317	257.277	6.73052e-58	1.36699e-55
5	69216047	791612	mat2ab	-	3863	15218	4.70991	1.68504	257.133	7.23566e-58	1.46817e-55
16	5370330	553585	echdc1	+	-131312	11482	6.02381	1.2932	257.089	7.39749e-58	1.49956e-55
16	33431184	30398	pou3f1	+	161932	2870	6.59288	0.299574	256.833	8.41294e-58	1.70375e-55
15	39823658	30769	robo1	-	3730	542276	-5.29767	0.288813	256.829	8.4264e-58	1.70484e-55
10	16864453	394006	stoml2	-	-3888	11141	-6.28688	0.47612	256.809	8.51467e-58	1.72104e-55
12	38338830	436759	rpl38	+	217661	4806	5.08475	0.967526	256.737	8.8273e-58	1.78251e-55
22	13214461	30517	ahr2	-	49731	118461	5.13574	1.77201	256.72	8.90308e-58	1.79609e-55
13	23007715	406791	hk1	-	-95	34923	8.85397	0.27062	256.69	9.03731e-58	1.82142e-55
7	8024138	100536594	cxcl8b.1	-	178596	5935	-4.27312	1.09949	256.687	9.05088e-58	1.8224e-55
12	12495691	30208	cmn	+	622930	45629	-5.02747	0.756615	256.674	9.11142e-58	1.83284e-55
16	43996136	568996	zfpm2a	-	-131251	307876	4.8602	1.58793	256.634	9.29318e-58	1.86761e-55
24	14378780	563151	prdm14	+	72624	4700	5.5214	1.36165	256.629	9.31659e-58	1.87052e-55
2	37063404	565395	diras1b	-	3438	663	4.04862	1.58002	256.585	9.52664e-58	1.91037e-55
2	53955792	550371	capsla	-	59492	6296	3.83276	1.23725	256.584	9.53323e-58	1.91037e-55
16	35044674	335096	ptprub	-	-285129	413646	4.26106	1.42556	256.548	9.7068e-58	1.94329e-55
5	11382993	100329562	selenoe	+	16079	5164	7.27674	0.171232	256.458	1.0152e-57	2.03049e-55
11	22007785	557245	foxp4	+	-97033	178716	4.44677	2.82162	256.201	1.15499e-57	2.30789e-55
2	3115423	114428	arf1	-	38396	14291	4.7642	1.35877	256.12	1.20326e-57	2.40205e-55
3	30185491	554092	tbc1d17	-	-805	18883	5.50253	1.28684	256.071	1.23281e-57	2.4587e-55
16	1451827	260351	sim1a	-	-51196	32606	6.13228	0.813324	256.051	1.24573e-57	2.48211e-55
10	201961	436987	psmg1	-	-8742	3708	6.6562	0.458251	256.008	1.27286e-57	2.53377e-55
9	30893203	791191	dachd	+	-2654	172156	4.42277	1.43091	255.921	1.32954e-57	2.64409e-55
9	46072796	568877	hdac4	-	-9	188765	8.885	1.91559	255.813	1.40317e-57	2.78787e-55
1	47391279	449616	bcl9	+	191	17508	4.25764	1.10233	255.69	1.49323e-57	2.96401e-55
25	33102113	100033682	mir190	+	36962	126	2.73458	4.45013	255.561	1.59311e-57	3.15928e-55
23	36361379	57970	copz1	+	-20859	13587	5.11823	1.24642	255.528	1.61917e-57	3.20792e-55
19	3135691	555593	si:ch211-80h18.1	-	11728	37113	-4.57621	1.54175	255.467	1.6698e-57	3.30512e-55
6	38660518	792398	ube3a	+	112888	16658	6.09276	1.59453	255.383	1.74147e-57	3.44374e-55
19	2235849	30175	twist1a	-	4661	2014	-4.4867	2.28503	255.319	1.79834e-57	3.55284e-55
18	49980818	724012	mob2b	+	-11250	70595	-6.01593	1.40245	255.219	1.89066e-57	3.72825e-55
14	2742324	563172	etf1a	-	125728	27136	5.12907	2.24223	255.219	1.89067e-57	3.72825e-55
21	9822639	767774	esm1	-	-168863	4175	5.21717	0.776397	255.212	1.89776e-57	3.73871e-55
17	30220369	799739	spata17	+	-15111	69061	4.38039	1.67014	255.149	1.95856e-57	3.85488e-55
13	32262178	450059	osr1	+	-117808	6074	4.48829	1.28123	255.029	2.07989e-57	4.08985e-55
7	17928813	30114	cth1	+	18515	2981	7.14261	0.78781	254.649	2.51758e-57	4.94589e-55
12	45743589	794084	gpx9	+	-66296	9795	4.4556	1.34385	254.554	2.6403e-57	5.18211e-55
16	52343323	100332149	ifnlr1	+	582	27269	4.09853	1.68902	254.544	2.65334e-57	5.20286e-55
15	26242492	403308	rtn4rl1b	+	-151093	310903	4.47446	1.22849	254.455	2.77483e-57	5.436e-55
14	2742322	563172	etf1a	-	125726	27136	5.24859	2.24203	254.366	2.90108e-57	5.67803e-55
13	34054049	558864	flrt3	-	231498	10713	5.49482	1.22745	254.341	2.93872e-57	5.74634e-55
25	33877941	564951	roraa	+	-28229	113501	5.55373	1.52552	254.295	3.00722e-57	5.87482e-55
13	26686075	103912006	si:rp71-1h3.1	-	-17735	150820	4.92312	1.64588	254.257	3.06503e-57	5.9822e-55
9	37152286	30154	gli2a	+	-10450	155071	4.07361	1.03083	254.206	3.14369e-57	6.13001e-55
5	16237772	100141352	kremen1	-	-36286	122122	4.72807	1.30576	254.133	3.26168e-57	6.3542e-55
3	23950675	326746	cbx1a	+	109790	11117	5.13494	2.85644	254.127	3.2712e-57	6.36683e-55
12	8369329	494091	adoa	+	105539	1646	5.15749	1.73678	254.111	3.29737e-57	6.41182e-55
21	36753394	436807	nop16	-	133795	7161	3.76098	1.93634	254.028	3.43855e-57	6.68018e-55
25	33474152	553619	lactb	+	-218060	10284	5.3208	1.12833	254.001	3.4846e-57	6.76338e-55
4	74869476	322969	nup50	+	73664	18713	3.57192	1.53324	253.977	3.52764e-57	6.84059e-55
15	74780	403005	bace1	-	-22653	6416	4.44829	1.17119	253.917	3.63486e-57	7.04201e-55
16	5370273	553585	echdc1	+	-131255	11482	7.30484	-0.118909	253.897	3.671e-57	7.10546e-55
13	3517530	550328	prkn	-	1101	161535	4.76372	1.04317	253.861	3.73881e-57	7.23006e-55
16	5370312	553585	echdc1	+	-131294	11482	6.27203	1.29036	253.853	3.75415e-57	7.25304e-55
23	36134624	30345	hoxc4a	+	-3569	1988	-5.13988	1.19017	253.844	3.77101e-57	7.27891e-55
2	27226060	553578	tmx3a	-	-103074	10729	3.82805	1.90113	253.82	3.81585e-57	7.3587e-55
20	28668345	562667	rgs6	-	29500	126905	-6.72462	-0.0222782	253.718	4.0177e-57	7.74085e-55
1	41265869	378970	rgs12b	-	-22045	86329	4.74149	1.35805	253.713	4.02763e-57	7.75287e-55
19	5106810	192309	tpi1a	-	3573	9008	3.73827	2.84642	253.511	4.45728e-57	8.57206e-55
24	27925495	570772	bcl2a	-	-303422	91707	5.09916	0.686596	253.506	4.4678e-57	8.58443e-55
8	7772128	114834	tfe3a	+	6642	30676	-6.79371	1.19708	253.498	4.48509e-57	8.60978e-55
3	15288674	553766	cabp5b	+	8152	20567	3.33905	2.65584	253.426	4.65117e-57	8.92043e-55
7	73865905	100037379	zgc:163061	-	17447	767	5.9451	0.862377	253.415	4.67647e-57	8.96077e-55
13	34612069	566980	tasp1	+	78089	55596	4.56911	1.3768	253.28	5.00582e-57	9.58312e-55
7	48560944	557498	kcnq1.1	+	-5102	101388	4.43887	1.28223	253.132	5.3916e-57	1.03123e-54
20	33441524	558578	smek1	-	-46217	20578	4.8451	1.50422	253.115	5.43633e-57	1.03883e-54
3	46654887	553693	raver1	+	-95234	7521	4.11892	1.85849	252.992	5.78352e-57	1.10417e-54
15	24902628	100033583	mir22a	-	-5851	86	4.14014	1.47314	252.921	5.99211e-57	1.14296e-54
6	2351389	570960	pbx1b	+	-79957	123377	4.73803	1.21736	252.904	6.04471e-57	1.15194e-54
9	36669786	445255	ralba	-	-254602	28132	6.2283	1.09766	252.874	6.13618e-57	1.16832e-54
25	12517157	322425	map1lc3b	+	-23049	11920	-4.21238	3.08233	252.824	6.2906e-57	1.19663e-54
12	303175	100073330	pts	-	-11817	3027	5.67805	1.01194	252.821	6.30206e-57	1.19773e-54
22	36130728	108181204	ephb3b	+	-200202	11921	4.58551	1.64228	252.747	6.54103e-57	1.24202e-54
17	29687037	405890	esrrga	-	-190299	79121	5.14865	1.69214	252.649	6.86948e-57	1.30321e-54
3	26081011	100001340	si:dkeyp-69e1.8	+	-16920	6711	-5.31159	1.36697	252.512	7.35876e-57	1.39477e-54
20	49214241	541516	naa20	-	96840	11973	4.48069	1.62922	252.469	7.52108e-57	1.42425e-54
14	40480694	555688	pcdh19	-	89984	87553	4.46635	1.92036	252.415	7.72689e-57	1.46191e-54
2	25426136	572313	fndc3ba	+	-47679	161812	4.94282	1.79535	252.398	7.79336e-57	1.47316e-54
2	21667825	569430	fbxl7	+	-33697	100600	4.84781	0.942821	252.378	7.87052e-57	1.4864e-54
4	12535405	492469	arhgef39	-	58181	64022	4.65918	1.62201	252.346	7.99773e-57	1.50907e-54
4	11012401	564667	tmtc2a	-	-12169	49861	6.33176	1.50881	252.343	8.00964e-57	1.50996e-54
9	46072726	568877	hdac4	-	-79	188765	8.99156	1.9143	252.326	8.07857e-57	1.52159e-54
9	46072744	568877	hdac4	-	-61	188765	8.63539	1.91579	252.32	8.10521e-57	1.52524e-54
3	61559646	541420	zgc:113295	+	-21566	5671	4.99352	1.84669	252.3	8.18665e-57	1.53919e-54
18	6873177	324164	dnaja2b	+	-16088	12268	-6.61404	1.42568	252.282	8.26031e-57	1.55165e-54
17	18476694	406694	vrk1	-	-320529	23258	4.81351	1.85001	252.259	8.35343e-57	1.56774e-54
25	17205495	503902	kdm7ab	+	39078	64448	4.14428	1.22082	252.136	8.88801e-57	1.66657e-54
15	33558547	326652	trmt9b	-	-175545	29342	3.91937	1.47164	252.023	9.40777e-57	1.76246e-54
22	547628	449996	ccnd3	-	-120	10033	-4.71838	1.39026	251.983	9.59601e-57	1.79612e-54
5	26590507	445324	tango2	+	96135	35235	-4.67655	2.32525	251.964	9.68903e-57	1.81192e-54
3	22905387	568765	cyb561	-	75850	12382	4.68224	1.34744	251.914	9.93451e-57	1.85617e-54
3	61559659	541420	zgc:113295	+	-21579	5671	4.69503	1.84694	251.852	1.02486e-56	1.91316e-54
16	36625874	436717	decr1	+	122687	11596	-4.30148	1.31676	251.834	1.03441e-56	1.92927e-54
13	17470550	324913	znf503	+	-2084	2579	-4.64405	1.6805	251.794	1.05501e-56	1.96577e-54
15	38872078	60309	robo2	+	-12430	368579	4.98778	1.89456	251.793	1.05588e-56	1.96577e-54
12	33192453	550573	c1qtnf1	-	-122441	17323	5.22433	0.985987	251.791	1.05679e-56	1.96577e-54
3	23054180	335655	gngt2a	+	38580	3375	4.34705	0.980188	251.776	1.06457e-56	1.97849e-54
16	43544731	571418	oxr1a	-	95	127173	7.99146	0.753236	251.712	1.09948e-56	2.04155e-54
7	27379758	567154	sox6	+	-89210	158844	5.34911	1.43964	251.699	1.10691e-56	2.05355e-54
9	14500456	405902	nrp2b	-	-4378	137257	5.24977	1.13148	251.684	1.11514e-56	2.06699e-54
24	20310081	100126011	map3k22	-	-10399	91240	-8.74436	0.817822	251.587	1.17068e-56	2.16801e-54
3	22842043	568765	cyb561	-	12506	12382	4.51046	0.902248	251.412	1.27796e-56	2.3646e-54
13	49791023	553716	b3galnt2	-	-28092	44316	-7.35828	1.57485	251.353	1.31689e-56	2.43449e-54
9	41949106	564123	col18a1a	+	-34697	63815	4.66664	1.99651	251.323	1.33636e-56	2.46831e-54
9	21175477	393455	hao2	+	-27159	16300	4.2721	1.37564	251.236	1.39665e-56	2.57741e-54
24	39032705	325402	atp6v0cb	+	125578	17468	-4.64443	1.57863	251.202	1.42052e-56	2.61916e-54
23	37798407	140746	irx7	+	17243	1319	4.29838	1.58308	251.15	1.45822e-56	2.68466e-54
8	52272669	100001914	ube2d4	+	11464	13661	4.99846	1.2949	251.149	1.4586e-56	2.68466e-54
20	48528339	402941	insm1a	-	42985	2431	-5.19798	1.48001	251.057	1.52721e-56	2.80848e-54
12	2227268	60641	sox9a	-	276035	3641	4.37861	1.65669	251.033	1.54625e-56	2.84008e-54
6	13960984	100033676	mir153b	+	19961	148	-5.43674	1.35946	251.032	1.5471e-56	2.84008e-54
22	9247079	568759	cacna2d2b	+	225735	40246	-6.5612	1.0199	250.642	1.88131e-56	3.45059e-54
3	22862516	568765	cyb561	-	32979	12382	4.89938	1.75935	250.153	2.40495e-56	4.40717e-54
4	48845497	100330526	znf1113	+	-43132	24072	-5.6573	1.16826	250.038	2.54717e-56	4.66372e-54
17	2220079	436685	zfyve19	-	93422	17756	4.90918	1.6176	250.001	2.59552e-56	4.7481e-54
25	37126987	334390	nfat5a	-	5650	26862	7.23908	0.779063	249.913	2.71224e-56	4.95731e-54
12	5572857	100331874	itga3b	-	-90332	75842	-5.50467	0.665402	249.814	2.85134e-56	5.20703e-54
10	38831761	568643	dscama	+	-56353	182868	5.29996	0.982846	249.763	2.92459e-56	5.33615e-54
18	20344079	30627	kif23	-	-114258	22045	4.89969	0.871903	249.629	3.12793e-56	5.70219e-54
17	37983150	767694	slc25a21	+	47177	202691	4.80714	1.39492	249.539	3.27345e-56	5.96231e-54
7	55600885	791159	galns	-	-32590	90121	4.45485	1.95609	249.52	3.30351e-56	6.01184e-54
21	29158287	436707	havcr1	-	48116	7780	-4.74291	0.731307	249.452	3.41976e-56	6.21801e-54
3	23950869	326746	cbx1a	+	109596	11117	5.22378	1.63232	249.389	3.52904e-56	6.41117e-54
7	43274525	30461	cdh11	-	-512936	26273	3.87797	1.6906	249.191	3.89686e-56	7.07325e-54
5	41015657	450085	golph3	-	-87987	17680	5.10236	1.33898	249.189	3.90108e-56	7.0748e-54
13	35289282	140423	jag1b	+	49900	50912	-4.62969	1.44349	249.15	3.9795e-56	7.21078e-54
4	48845531	100330526	znf1113	+	-43166	24072	-5.86591	1.16794	249.147	3.98512e-56	7.21475e-54
6	4084819	393217	unc50	-	86620	13358	5.38662	1.54692	249.118	4.04244e-56	7.31221e-54
24	6111255	393607	apbb1ip	-	33055	38168	4.40641	1.15161	249.014	4.25905e-56	7.69741e-54
19	33822067	393194	otud6b	-	-28131	13760	4.62359	1.98878	248.863	4.59609e-56	8.2994e-54
7	9314857	735249	selenos	+	-6251	14017	-8.25315	0.0425326	248.8	4.74229e-56	8.55605e-54
5	36440986	798740	eda	+	-1581	59626	6.82037	1.23245	248.751	4.86114e-56	8.76294e-54
22	110248	405894	prkar2ab	+	-90	20541	-4.51633	1.39058	248.682	5.0315e-56	9.06227e-54
19	6177326	560416	erf	-	-15815	51229	4.65106	1.8304	248.639	5.14225e-56	9.25381e-54
23	39042914	572527	sall4	+	-101384	6555	-3.6902	2.23892	248.632	5.16046e-56	9.27862e-54
16	31791709	335573	ptpn6	-	34850	36789	5.43907	1.26926	248.607	5.22498e-56	9.38659e-54
5	16237762	100141352	kremen1	-	-36296	122122	4.52542	1.30601	248.56	5.35123e-56	9.60518e-54
7	17928805	30114	cth1	+	18523	2981	6.85259	0.792835	248.51	5.48678e-56	9.84008e-54
19	10527669	793537	si:dkey-211g8.1	+	8424	1890	5.41013	1.19416	248.364	5.90327e-56	1.0578e-53
5	69216091	791612	mat2ab	-	3907	15218	4.53081	1.68558	248.352	5.93996e-56	1.06347e-53
1	5105023	335098	spry2	+	170788	1769	5.277	0.848445	248.315	6.05083e-56	1.08239e-53
12	8858349	393130	reep3b	+	-35611	59449	4.39163	1.01604	248.153	6.56152e-56	1.17275e-53
1	47391345	449616	bcl9	+	125	17508	3.84234	1.1248	248.107	6.71789e-56	1.19967e-53
21	37970423	654446	ripply1	-	-2074	5041	5.04589	1.30484	248.081	6.80501e-56	1.2142e-53
4	587073	554221	pthlha	+	25290	14188	4.60847	1.53196	248.031	6.97634e-56	1.24371e-53
8	52272679	100001914	ube2d4	+	11454	13661	4.73892	1.29515	247.986	7.13546e-56	1.271e-53
6	54627197	794293	tead3b	+	-50677	95177	4.55512	1.83303	247.944	7.28947e-56	1.29733e-53
3	28070101	449554	rbfox1	-	-5594	89571	3.98628	1.40294	247.937	7.31545e-56	1.30085e-53
20	22943344	393109	rasl11b	-	-82879	3239	5.35146	1.98473	247.871	7.56175e-56	1.34352e-53
13	24338459	403031	rab4a	-	26829	15735	5.06625	1.0901	247.864	7.58832e-56	1.3471e-53
4	48845525	100330526	znf1113	+	-43160	24072	-5.4123	1.16927	247.857	7.61388e-56	1.35049e-53
9	42413605	445508	calcrla	-	-4861	57772	-5.791	1.83965	247.803	7.82259e-56	1.38634e-53
16	48884620	569354	brd2b	+	-170542	11309	-4.99627	1.27192	247.699	8.24287e-56	1.45959e-53
3	7615301	553764	zgc:109949	+	-2097	25901	5.47242	1.12979	247.696	8.25686e-56	1.46084e-53
8	7772221	114834	tfe3a	+	6549	30676	-6.41786	1.19631	247.622	8.56851e-56	1.5147e-53
7	28328592	565828	stk33	-	-75278	28924	4.5328	1.65051	247.592	8.69845e-56	1.53638e-53
16	39812773	767747	rbms3	-	-46346	215852	4.55146	2.2662	247.587	8.71963e-56	1.53882e-53
7	8024161	100536594	cxcl8b.1	-	178619	5935	-3.88915	1.10247	247.523	9.0054e-56	1.58792e-53
15	7896922	571698	cadm2b	+	-184965	439415	5.38377	1.12079	247.491	9.15252e-56	1.61251e-53
13	32262138	450059	osr1	+	-117768	6074	4.43116	1.28119	247.486	9.17365e-56	1.61488e-53
17	9114172	777720	zranb1b	-	137865	24859	4.68744	1.419	247.397	9.59381e-56	1.68743e-53
19	34835497	100034581	ctnnal1	-	-38069	121880	5.34683	0.919699	247.355	9.79463e-56	1.72131e-53
16	41167374	100142634	sc:d156	+	-4518	6734	-5.26614	1.82886	247.288	1.01342e-55	1.77949e-53
1	49742677	30701	lef1	+	71874	88935	5.80411	0.892407	247.162	1.07932e-55	1.89362e-53
2	18629120	58138	pbx1a	-	-201602	127598	3.17445	3.26043	247.157	1.08196e-55	1.89667e-53
11	43052726	405850	foxg1b	+	61382	2143	8.38206	0.576408	247.123	1.10071e-55	1.92682e-53
18	19240754	558211	dennd4a	-	145613	50016	4.10978	1.87264	247.122	1.10099e-55	1.92682e-53
14	24782611	80354	slit3	-	21478	269316	4.57192	1.35369	247.059	1.13657e-55	1.98742e-53
10	38981	393308	riox2	+	-15887	5108	8.77917	0.0710393	247.049	1.14243e-55	1.99601e-53
11	39522359	30123	wnt4	-	319444	35070	4.21203	1.23502	246.837	1.27091e-55	2.21863e-53
9	2277106	394151	atp5mc3a	+	56789	7231	-5.18442	1.08777	246.817	1.28324e-55	2.23831e-53
14	7472614	556647	gfra3	+	-20310	67637	5.75828	0.607174	246.674	1.37915e-55	2.4036e-53
1	37320664	564207	fam193a	+	-8084	49667	3.76747	0.984943	246.614	1.42086e-55	2.47423e-53
15	33156941	246091	mab21l1	+	-86002	2261	4.77298	1.19239	246.428	1.56018e-55	2.7146e-53
4	11311320	30266	sema3aa	+	30	55702	7.12172	-0.0979467	246.406	1.57724e-55	2.74201e-53
1	4341960	324096	slitrk6	+	-240219	52592	3.8126	1.58835	246.369	1.60733e-55	2.792e-53
15	17758704	553749	zgc:113279	+	89886	8289	-5.02301	1.11588	246.285	1.67616e-55	2.90916e-53
1	47527239	393360	stn1	+	-27326	13572	5.05344	0.612424	246.159	1.7856e-55	3.09656e-53
21	21327416	325517	si:ch211-191j22.3	+	17267	2682	4.75736	0.807504	246.049	1.88747e-55	3.2705e-53
24	4738112	322412	cpb1	-	-27612	10336	10.2683	1.23763	245.99	1.94401e-55	3.36569e-53
20	305419	560629	si:dkey-119m7.4	+	-293	13407	4.42815	0.902802	245.859	2.07649e-55	3.5921e-53
23	100726	30176	twist3	+	-98057	6670	8.10969	0.820103	245.834	2.10224e-55	3.63365e-53
23	30461039	322953	dnajc11a	+	246798	16926	5.03503	1.01882	245.825	2.11137e-55	3.64644e-53
16	22781133	100002665	lenep	-	-313	2222	-5.12986	0.236505	245.746	2.19719e-55	3.79154e-53
24	20207170	402986	cry-dash	-	-1177	14327	4.64105	1.14857	245.627	2.33291e-55	4.02244e-53
9	41949048	564123	col18a1a	+	-34639	63815	4.76707	1.99799	245.422	2.58568e-55	4.45461e-53
2	31789385	751631	rnf182	+	15197	1025	4.90667	0.990576	245.359	2.6686e-55	4.59369e-53
13	26580145	103912006	si:rp71-1h3.1	-	-123665	150820	4.58264	1.87301	245.289	2.76362e-55	4.75335e-53
8	30680702	322660	upb1	+	18745	31181	4.50079	1.47157	245.275	2.78311e-55	4.78296e-53
16	43544710	571418	oxr1a	-	74	127173	7.70445	0.756562	245.269	2.79124e-55	4.79302e-53
9	29650058	100216520	mir16c	-	-2429	136	-7.13492	0.425651	245.262	2.80199e-55	4.80755e-53
20	44062328	405788	runx2b	-	-28330	94626	3.94004	1.53722	245.237	2.83638e-55	4.86257e-53
17	9114070	777720	zranb1b	-	137763	24859	5.01768	1.53856	245.226	2.85337e-55	4.88771e-53
25	23468725	553622	phlda2	-	-57355	1284	3.81597	0.985911	245.213	2.87086e-55	4.91366e-53
11	43226015	553451	sptbn1	-	-235	93732	6.19946	1.75114	245.045	3.12367e-55	5.34202e-53
13	27353791	100136871	ddx43	-	-212	21352	-4.59336	1.44172	245.031	3.14541e-55	5.37482e-53
15	17758684	553749	zgc:113279	+	89906	8289	-4.46883	1.11841	244.897	3.36569e-55	5.74655e-53
17	30546775	445153	itsn2b	-	25732	47538	6.91417	0.993841	244.858	3.43238e-55	5.85231e-53
20	4868513	569667	zdhhc14	-	-15160	55735	4.65161	1.66343	244.857	3.43321e-55	5.85231e-53
4	48845500	100330526	znf1113	+	-43135	24072	-6.37927	1.16785	244.832	3.47595e-55	5.92036e-53
16	8716031	497312	cobl	-	52534	132081	5.201	1.07919	244.778	3.57185e-55	6.07878e-53
7	21722457	100004517	tmem88b	+	65031	18962	5.9541	0.166154	244.768	3.58948e-55	6.10383e-53
5	38555430	494083	mogat3b	+	41175	8279	5.16862	0.535372	244.603	3.90025e-55	6.62693e-53
15	17758652	553749	zgc:113279	+	89938	8289	-4.43157	1.11732	244.465	4.17939e-55	7.09546e-53
10	41279973	445142	brf2	-	-22868	23177	5.15844	1.07814	244.243	4.67172e-55	7.92491e-53
10	201973	436987	psmg1	-	-8730	3708	6.40968	0.455196	244.167	4.85388e-55	8.22727e-53
16	39138785	566470	gdf6a	-	7119	6059	3.50097	2.25408	244.059	5.125e-55	8.6798e-53
13	3517551	550328	prkn	-	1122	161535	4.406	1.04233	244.016	5.23601e-55	8.86067e-53
7	16446353	494107	zdhhc13	+	62892	36887	4.79455	1.08475	243.935	5.45467e-55	9.22326e-53
9	43397426	368405	znf385b	-	-140902	295104	5.52989	1.2747	243.893	5.57115e-55	9.41265e-53
7	17928778	30114	cth1	+	18550	2981	7.15336	0.794794	243.885	5.59415e-55	9.44391e-53
9	33776234	567323	efhc2	-	-5617	23132	4.11936	1.4817	243.809	5.80961e-55	9.79977e-53
18	18903403	393976	arl2bp	-	28108	4235	-4.24366	1.53511	243.71	6.1058e-55	1.02911e-52
15	21501526	100033636	mir125b-1	+	-53870	145	4.84194	1.21573	243.7	6.13661e-55	1.03347e-52
6	25404480	567134	zgc:153916	-	19898	69799	4.97863	1.03742	243.69	6.16837e-55	1.03799e-52
17	34392812	321807	eif2s1a	+	-148467	9889	6.94497	1.32533	243.612	6.41356e-55	1.07839e-52
17	14121521	393454	jkamp	-	-330119	8235	3.25012	2.15413	243.562	6.5763e-55	1.10422e-52
20	54076034	100000478	mgat2	-	1091	7903	4.02288	1.77113	243.562	6.57769e-55	1.10422e-52
4	12535386	492469	arhgef39	-	58162	64022	4.47845	1.62317	243.55	6.61794e-55	1.11008e-52
15	24902603	100033583	mir22a	-	-5876	86	4.34308	1.47175	243.386	7.1843e-55	1.20412e-52
8	39112409	559556	pcsk5b	-	270089	192335	3.50606	1.54465	243.238	7.74078e-55	1.29636e-52
7	71180655	321931	dhx15	-	-150844	52886	4.50006	1.26776	243.153	8.07578e-55	1.35138e-52
9	46072735	568877	hdac4	-	-70	188765	8.79274	1.91298	243.085	8.35505e-55	1.397e-52
23	44794028	64269	atp1b2a	+	-61155	29321	-4.43112	1.51929	243.083	8.36462e-55	1.39749e-52
18	24426429	100307110	si:ch211-147m20.3	-	-50456	88867	4.57172	2.1576	243.038	8.5567e-55	1.42845e-52
17	40337955	503605	supt7l	-	-541153	19077	3.51481	2.22387	242.935	9.01192e-55	1.50324e-52
24	16215076	561295	sema5a	+	331930	159934	4.87761	1.21351	242.831	9.49335e-55	1.58229e-52
7	24980837	402934	rcor2	-	-13665	14670	5.59303	1.1763	242.785	9.71671e-55	1.61824e-52
2	20041324	405829	dpydb	-	-78849	294875	3.29291	3.38737	242.724	1.00167e-54	1.66687e-52
6	48624193	394125	rhoca	-	206254	35243	4.64677	1.0458	242.648	1.04054e-54	1.73019e-52
8	49802485	65090	ntrk2a	+	-23999	92191	4.2511	2.49308	242.589	1.07183e-54	1.78081e-52
1	54015456	30131	dla	+	-2001	12724	8.72911	0.832406	242.449	1.14982e-54	1.90888e-52
4	21431659	449994	pawr	-	-35166	143840	-6.23254	1.08817	242.306	1.23548e-54	2.04793e-52
11	22385972	100005543	ppfia4	+	-10795	206951	5.9448	0.852456	242.306	1.23553e-54	2.04793e-52
1	49896371	445121	hadh	-	-22496	9196	4.97063	1.26365	242.3	1.23913e-54	2.05227e-52
9	29648076	100216520	mir16c	-	-4411	136	-6.22262	0.610983	242.282	1.25047e-54	2.06942e-52
15	2590984	565734	dnajc30b	-	-5137	5741	4.1709	1.26437	242.259	1.26507e-54	2.09194e-52
11	28252289	554232	ephb2b	+	-34148	206041	4.4779	1.69696	242.236	1.27989e-54	2.11477e-52
1	39616182	30155	tenm3	+	-228339	392069	5.08288	1.21928	242.201	1.30256e-54	2.15055e-52
16	7931574	566425	ano10a	+	54312	55463	4.49912	0.785669	242.14	1.34305e-54	2.2153e-52
8	38179951	560700	adgra2	-	20820	132449	4.75417	0.954088	242.139	1.34389e-54	2.2153e-52
6	33210289	571876	pomgnt1	+	-133450	18927	3.47051	2.01049	242.095	1.37347e-54	2.26228e-52
19	48391230	799904	si:ch73-359m17.2	-	-177	8445	-4.18424	1.94767	242.039	1.41301e-54	2.32559e-52
17	4379335	405867	crls1	+	-10450	17200	-4.6162	0.667944	241.944	1.4818e-54	2.4369e-52
3	15288676	553766	cabp5b	+	8150	20567	3.26488	2.65587	241.89	1.52253e-54	2.50192e-52
10	38969	393308	riox2	+	-15875	5108	8.24112	0.0752565	241.689	1.6841e-54	2.76525e-52
9	42413668	445508	calcrla	-	-4798	57772	-5.40171	1.8416	241.673	1.6982e-54	2.78623e-52
5	6304810	402792	zgc:73226	-	-73055	27540	4.03104	3.49345	241.634	1.73146e-54	2.83858e-52
17	50870089	415153	stxbp6	+	-71605	42800	4.4775	0.871179	241.59	1.77016e-54	2.89976e-52
4	12535445	492469	arhgef39	-	58221	64022	4.62736	1.61339	241.537	1.81784e-54	2.97554e-52
19	48391356	799904	si:ch73-359m17.2	-	-51	8445	-5.02589	1.17529	241.457	1.89208e-54	3.09422e-52
15	36869450	557315	kirrel3l	+	72041	75841	5.18566	1.30486	241.456	1.89329e-54	3.09422e-52
25	11424743	100148845	mespbb	-	397938	1004	4.64065	1.02301	241.371	1.97571e-54	3.22642e-52
12	6455967	30197	dkk1b	+	9643	1810	5.00139	1.54372	241.351	1.99606e-54	3.25712e-52
1	712893	565053	adamts5	-	-1733	22889	4.49607	0.997409	241.296	2.05153e-54	3.34502e-52
1	2510115	777609	ggact.1	-	52589	3387	4.65055	1.29699	241.287	2.06108e-54	3.35799e-52
1	47228319	445185	morc3b	+	-49790	9340	6.93474	1.4037	241.183	2.17177e-54	3.5356e-52
4	19722701	493781	hgfa	-	-19602	30346	5.28102	0.776748	241.137	2.22245e-54	3.61529e-52
9	29650027	100216520	mir16c	-	-2460	136	-6.86371	0.423075	241.117	2.245e-54	3.64914e-52
5	56147966	563095	mrm1	+	-27991	5795	-5.05258	1.86288	241.072	2.29653e-54	3.73003e-52
25	35534286	751704	spi1a	+	19256	18703	5.48841	1.03702	241.048	2.32426e-54	3.77214e-52
19	25934674	558456	jarid2b	+	36326	185532	5.71677	1.42069	241.018	2.35947e-54	3.82633e-52
13	49791030	553716	b3galnt2	-	-28085	44316	-6.7729	1.57487	241.006	2.37277e-54	3.84493e-52
19	29221364	791146	e2f3	-	-73093	20073	4.21731	2.52045	240.971	2.41594e-54	3.91186e-52
17	9312382	777720	zranb1b	-	336075	24859	4.33505	1.12341	240.951	2.44017e-54	3.94806e-52
25	17205089	503902	kdm7ab	+	39484	64448	4.65427	1.31123	240.917	2.48191e-54	4.0125e-52
12	39734736	100151075	abca5	+	-927091	47321	3.69606	2.27606	240.81	2.6186e-54	4.23022e-52
9	31837886	497642	fgf14	-	-77537	77380	3.97991	1.90289	240.735	2.71969e-54	4.39016e-52
5	66577265	562138	hip1rb	-	147908	62493	4.27093	1.1529	240.677	2.79892e-54	4.51458e-52
12	8369332	494091	adoa	+	105536	1646	5.1628	1.73652	240.558	2.97231e-54	4.79058e-52
21	23520003	323269	zbtb16a	-	212235	143773	4.9492	1.36345	240.545	2.99124e-54	4.81739e-52
22	9247160	568759	cacna2d2b	+	225654	40246	-6.38589	1.01262	240.468	3.10916e-54	5.00346e-52
13	24338527	403031	rab4a	-	26897	15735	5.29948	1.06651	240.376	3.25649e-54	5.23654e-52
5	6304881	402792	zgc:73226	-	-72984	27540	4.48813	3.49366	240.281	3.41459e-54	5.48658e-52
17	52727295	406513	spred1	-	68562	19242	4.77934	1.30667	240.254	3.46211e-54	5.55867e-52
8	9986882	114482643	mir7133	+	33377	85	5.20422	1.00778	240.215	3.53094e-54	5.66486e-52
11	39595861	415163	vamp3	+	332962	25795	3.53394	2.73377	240.174	3.60294e-54	5.77596e-52
7	9314847	735249	selenos	+	-6241	14017	-8.96313	0.0420633	240.112	3.71774e-54	5.95373e-52
10	4469145	100033783	mir430a-1	+	24132	82	5.28093	1.38061	240.111	3.7195e-54	5.95373e-52
10	10877555	353224	nrarpa	-	13619	3178	4.95819	1.30852	239.985	3.96192e-54	6.33693e-52
12	33192006	550573	c1qtnf1	-	-122888	17323	4.44401	1.24675	239.912	4.11005e-54	6.56886e-52
3	22862485	568765	cyb561	-	32948	12382	5.153	1.76291	239.889	4.15839e-54	6.64105e-52
17	36490169	492459	colec11	-	-38847	12314	4.08205	1.0325	239.665	4.65228e-54	7.42417e-52
20	52196044	327096	hlx1	-	-3252	3772	-4.58331	2.14061	239.635	4.72321e-54	7.53163e-52
16	33431171	30398	pou3f1	+	161945	2870	5.872	0.298643	239.618	4.76515e-54	7.59275e-52
13	12879540	564367	si:ch211-233a24.2	+	-78448	184019	-3.71641	2.10718	239.592	4.82794e-54	7.68696e-52
13	19698963	436809	fam204a	-	-100813	32881	4.74407	1.27846	239.484	5.09524e-54	8.10641e-52
13	6776726	791890	rnaset2	+	272484	12601	4.08343	1.32948	239.478	5.11118e-54	8.12562e-52
8	48777815	334381	wrap73	-	-69957	31691	5.10278	0.793809	239.472	5.12771e-54	8.14423e-52
12	23765280	30112	svila	+	47251	120046	5.15077	1.42398	239.47	5.13065e-54	8.14423e-52
7	8738290	554131	tex261	-	26255	17475	-5.20165	1.95159	239.457	5.16512e-54	8.19276e-52
2	29202821	767768	cdh18a	+	46765	9647	4.98716	0.923069	239.453	5.17567e-54	8.2033e-52
7	28328710	565828	stk33	-	-75160	28924	4.68177	1.0567	239.437	5.2185e-54	8.26495e-52
20	53721509	798872	dio3b	+	82018	7107	4.70733	0.860485	239.382	5.3637e-54	8.48852e-52
19	39063793	321212	col9a2	+	-641734	45606	-4.05178	1.74467	239.295	5.60256e-54	8.85985e-52
23	10092582	562552	zgc:171775	+	53960	16330	4.60117	0.992462	239.277	5.65426e-54	8.93489e-52
2	37006890	436670	gng7	-	-36656	53252	6.37931	1.11696	239.251	5.72688e-54	9.04283e-52
3	23950726	326746	cbx1a	+	109739	11117	4.94928	2.8515	239.249	5.73433e-54	9.04778e-52
19	48391222	799904	si:ch73-359m17.2	-	-185	8445	-4.26903	1.94791	239.225	5.80255e-54	9.14856e-52
22	19696113	321842	rgmd	+	-55804	6113	4.91464	0.508152	239.209	5.84999e-54	9.21643e-52
17	9162677	777720	zranb1b	-	186370	24859	4.53517	0.730258	239.021	6.42971e-54	1.01222e-51
11	21225787	327321	mapkapk2a	-	7711	63398	4.51713	1.50317	238.976	6.57786e-54	1.03476e-51
16	43544728	571418	oxr1a	-	92	127173	7.6698	0.754463	238.97	6.59548e-54	1.03676e-51
22	13214428	30517	ahr2	-	49698	118461	5.08763	1.77162	238.952	6.6563e-54	1.04554e-51
14	15001660	407077	nkx1.2lb	+	63236	3666	4.44379	1.70617	238.898	6.83932e-54	1.07348e-51
1	51520320	558278	etaa1	+	16930	8668	4.17244	2.70255	238.879	6.90321e-54	1.0827e-51
20	45251914	568195	napbb	-	-409135	17227	5.50364	1.27568	238.768	7.30092e-54	1.14422e-51
8	28519173	325372	scrt2	+	8628	6449	4.19451	2.20006	238.762	7.32149e-54	1.14659e-51
20	48724288	550486	tsta3l2	+	14887	35893	-7.26935	1.21656	238.755	7.3478e-54	1.14985e-51
14	40448385	555688	pcdh19	-	57675	87553	4.37117	1.66479	238.712	7.50742e-54	1.17396e-51
11	24693495	563192	inavab	+	35851	27471	-4.4144	2.48845	238.61	7.90461e-54	1.23515e-51
19	28785083	336346	sox4a	-	-4326	3261	4.59284	1.05653	238.565	8.08339e-54	1.26214e-51
20	14847823	100033767	mir199-3a	+	27637	87	3.54176	1.79003	238.559	8.109e-54	1.2652e-51
17	34392748	321807	eif2s1a	+	-148403	9889	6.18827	1.32573	238.456	8.53831e-54	1.3312e-51
14	31605845	792983	slc9a6a	+	13137	24146	-4.1894	1.31885	238.409	8.74079e-54	1.36175e-51
24	19761684	322795	csrnp1b	-	43607	10468	4.92775	1.26019	238.408	8.74735e-54	1.36177e-51
16	2768853	369194	tgfb2	-	-38674	62522	4.91124	1.29975	238.319	9.1445e-54	1.42254e-51
24	20310009	100126011	map3k22	-	-10471	91240	-5.60373	0.815113	238.304	9.21319e-54	1.43216e-51
5	48519552	563823	mblac2	-	-144970	4776	3.2864	2.50436	238.267	9.39027e-54	1.45861e-51
23	24166916	564823	plekhm2	-	-59617	23711	5.2594	0.914049	238.246	9.48737e-54	1.4726e-51
3	14841563	678521	nfixb	+	-73199	290101	4.31394	1.64858	238.242	9.50603e-54	1.47441e-51
20	365647	574422	fynb	+	-36539	66887	5.97516	1.42746	238.196	9.72992e-54	1.50802e-51
10	38990	393308	riox2	+	-15896	5108	8.65405	0.0688659	238.164	9.88457e-54	1.53086e-51
19	38659978	321212	col9a2	+	-237919	45606	5.62292	0.780893	238.148	9.96704e-54	1.5425e-51
6	13960924	100033676	mir153b	+	20021	148	-5.59423	1.35795	238.135	1.00316e-53	1.55134e-51
21	202629	571289	gsdf	+	-4360	3746	4.96559	1.5783	238.058	1.04271e-53	1.61132e-51
21	36411293	100142645	mrpl22	-	15024	9459	4.33073	0.911264	238.055	1.0443e-53	1.6126e-51
5	14189230	570189	npffr1l2	-	-49639	73303	4.06766	2.74846	238.016	1.06469e-53	1.64287e-51
15	21501524	100033636	mir125b-1	+	-53868	145	4.82156	1.21463	237.929	1.11267e-53	1.71564e-51
9	47378879	403039	igfbp5b	-	536700	21544	4.97289	1.21216	237.837	1.16518e-53	1.7953e-51
23	12284465	556928	phactr3a	-	-61299	112992	6.6982	1.32181	237.698	1.24912e-53	1.92322e-51
25	36845936	100537332	mafb	+	-171197	2243	4.15951	1.83223	237.629	1.29309e-53	1.98946e-51
19	27735018	557902	adcy2b	-	-41631	166724	4.42637	1.50716	237.623	1.29721e-53	1.99433e-51
7	17928811	30114	cth1	+	18517	2981	6.14247	0.790891	237.579	1.32601e-53	2.03712e-51
12	33191983	550573	c1qtnf1	-	-122911	17323	5.01014	1.24915	237.519	1.36661e-53	2.09795e-51
15	33156975	246091	mab21l1	+	-86036	2261	4.9734	1.19534	237.48	1.39381e-53	2.13815e-51
5	16059525	556813	znrf3	+	-66870	134252	4.76753	0.694843	237.456	1.41089e-53	2.16277e-51
22	16794077	100093710	tm2d1	+	-35062	16507	4.41366	1.05525	237.404	1.44764e-53	2.21748e-51
16	5370168	553585	echdc1	+	-131150	11482	7.58396	-0.089026	237.286	1.53669e-53	2.35218e-51
22	5262391	336844	ncln	-	10379	18615	4.39343	2.02636	237.275	1.54525e-53	2.36355e-51
17	2220161	436685	zfyve19	-	93504	17756	5.26058	1.6102	237.268	1.5501e-53	2.36925e-51
22	11670622	541441	mettl21a	-	8902	4582	-3.91009	2.21285	237.266	1.55182e-53	2.37015e-51
2	34003575	30181	ptch2	-	9939	24425	4.63394	1.21589	237.214	1.59292e-53	2.43116e-51
16	906449	403019	irx1a	+	-92830	4157	4.63401	1.98431	237.203	1.60165e-53	2.44271e-51
8	25659557	544659	sema3ga	-	-31325	40557	5.65484	1.13226	237.184	1.61747e-53	2.46505e-51
6	17765374	559662	ppp1r27b	-	-433688	1248	4.24756	1.46945	237.181	1.6197e-53	2.46666e-51
23	100700	30176	twist3	+	-98031	6670	8.17384	0.765069	237.173	1.62571e-53	2.47402e-51
6	2960836	140819	ptprfa	+	-9191	321522	5.06888	1.58561	237.118	1.67158e-53	2.54197e-51
10	39013	393308	riox2	+	-15919	5108	7.76982	0.0698984	237.08	1.70411e-53	2.58958e-51
4	22954313	564112	magi2a	-	-128874	327723	4.54425	1.07017	237.025	1.75151e-53	2.65967e-51
22	38842507	30652	anos1b	+	-18474	89839	3.84391	1.43536	237.018	1.75746e-53	2.66679e-51
10	42628370	567905	fgfr1b	+	-38663	71739	4.69359	1.37684	237.014	1.76107e-53	2.67033e-51
1	54015443	30131	dla	+	-1988	12724	8.28817	0.83178	237.01	1.76472e-53	2.67393e-51
9	42413628	445508	calcrla	-	-4838	57772	-5.60618	1.8411	236.972	1.79883e-53	2.72365e-51
10	201935	436987	psmg1	-	-8768	3708	7.16398	0.526356	236.925	1.8412e-53	2.7858e-51
16	54603502	768178	spag1b	-	-36898	7536	4.5603	1.28981	236.897	1.86805e-53	2.82439e-51
7	35629298	573346	irx5a	-	-80965	3492	3.38387	1.86335	236.785	1.97531e-53	2.98243e-51
9	42084109	553765	pcbp3	+	-18072	43966	4.3275	1.96049	236.785	1.97542e-53	2.98243e-51
9	44734035	561894	nckap1	+	-11830	103215	5.40641	1.009	236.725	2.03609e-53	3.07183e-51
5	66577167	562138	hip1rb	-	147810	62493	4.73295	0.887784	236.524	2.25187e-53	3.39493e-51
4	6700333	100034546	tmem168a	+	36464	12549	4.76789	1.61651	236.495	2.28543e-53	3.44304e-51
6	48624138	394125	rhoca	-	206199	35243	5.02814	1.04402	236.477	2.30668e-53	3.47257e-51
12	8905589	30381	cyp26a1	-	-52766	3595	6.06917	1.31613	236.421	2.37224e-53	3.56871e-51
23	16117712	393709	mrgbp	-	201426	16594	4.97091	1.15735	236.398	2.39913e-53	3.60657e-51
17	8310912	30146	lft2	-	-1979	4710	-5.15216	0.579785	236.393	2.40539e-53	3.6134e-51
4	11012376	564667	tmtc2a	-	-12194	49861	6.03133	1.50759	236.38	2.42099e-53	3.63424e-51
10	15755434	565446	tjp2a	-	-99309	38879	-4.41292	2.64341	236.33	2.48283e-53	3.7244e-51
13	32262150	450059	osr1	+	-117780	6074	4.77472	1.28194	236.29	2.5337e-53	3.798e-51
5	6304862	402792	zgc:73226	-	-73003	27540	4.11715	3.49387	236.248	2.58725e-53	3.87551e-51
6	35327325	569876	rgs4	+	34914	4706	-4.77724	1.17611	236.23	2.61015e-53	3.90703e-51
23	34339686	449542	chchd6a	+	-292236	137570	4.75256	1.07759	236.226	2.61621e-53	3.9133e-51
10	201985	436987	psmg1	-	-8718	3708	6.75535	0.455059	236.213	2.63303e-53	3.93566e-51
6	2851305	140819	ptprfa	+	100340	321522	3.69747	1.70913	236.067	2.83392e-53	4.23292e-51
18	30192250	100150067	si:ch73-103b9.2	-	230432	3166	9.109	0.486117	236.032	2.88302e-53	4.30321e-51
9	15313355	100005469	fn1a	-	-111331	62386	4.1945	1.14654	236.03	2.88604e-53	4.30465e-51
7	21722497	100004517	tmem88b	+	64991	18962	5.25715	0.169888	236.007	2.92034e-53	4.35272e-51
21	482690	321133	nop14	+	-42414	105595	4.59877	1.62891	236.004	2.92501e-53	4.35659e-51
2	37027058	436670	gng7	-	-16488	53252	5.17786	1.16165	235.999	2.93202e-53	4.36392e-51
12	25319118	333941	zfp36l2	-	-60866	3346	7.04947	0.591761	235.857	3.14922e-53	4.68388e-51
7	70916625	321931	dhx15	-	-414874	52886	-4.6274	1.82756	235.751	3.32017e-53	4.93465e-51
1	24077081	117234	mab21l2	+	-795	1813	-5.89509	1.44611	235.713	3.38503e-53	5.02749e-51
25	33129865	100033682	mir190	+	9210	126	5.39093	0.624116	235.669	3.46082e-53	5.13641e-51
12	8369399	494091	adoa	+	105469	1646	5.24095	1.73392	235.633	3.52242e-53	5.22415e-51
1	17374133	406172	fat1a	+	2789	145792	5.67326	1.46927	235.581	3.61716e-53	5.36088e-51
22	29585286	266750	adra2a	-	-1323	3022	3.3929	2.22361	235.561	3.65277e-53	5.40983e-51
14	16930670	100884137	dicp2.1	-	-107448	8306	5.23963	1.26509	235.503	3.7604e-53	5.56532e-51
21	36411279	100142645	mrpl22	-	15010	9459	4.12934	0.911456	235.417	3.92664e-53	5.80725e-51
25	19647979	561190	atp2b1b	-	-7841	46108	4.65983	0.733874	235.413	3.93527e-53	5.81592e-51
1	6720720	406606	ube2f	+	-74148	17552	4.78604	1.56439	235.348	4.06436e-53	6.00248e-51
15	16267812	553621	nxn	-	-55834	129681	4.05691	1.22044	235.345	4.07217e-53	6.00978e-51
25	37126984	334390	nfat5a	-	5647	26862	6.94604	0.777267	235.324	4.11437e-53	6.0678e-51
14	16930771	100884137	dicp2.1	-	-107347	8306	4.92425	1.25174	235.247	4.27754e-53	6.30402e-51
7	70916603	321931	dhx15	-	-414896	52886	-4.5116	1.82741	235.06	4.69835e-53	6.91933e-51
13	12879556	564367	si:ch211-233a24.2	+	-78464	184019	-3.25158	2.13085	234.953	4.95679e-53	7.29482e-51
4	16925117	393274	strap	-	42066	6220	4.86528	1.6263	234.88	5.14209e-53	7.56222e-51
18	48793962	100329171	bmp16	+	52	14694	5.71479	1.09794	234.859	5.19574e-53	7.63577e-51
17	50651714	553051	fermt2	+	50167	85874	4.40266	1.05517	234.795	5.36685e-53	7.88172e-51
25	2300386	368329	cdkn1bb	+	-18003	4805	-4.21667	1.82761	234.767	5.44222e-53	7.98683e-51
1	24077511	117234	mab21l2	+	-1225	1813	-5.61986	0.555302	234.722	5.56699e-53	8.16423e-51
23	10254043	797351	krt5	-	76601	4245	7.90103	1.02661	234.718	5.57721e-53	8.17352e-51
7	52455889	100270671	gnrhr2	+	-91141	4096	4.77455	2.03934	234.712	5.59587e-53	8.19514e-51
5	30714942	338307	ftr82	-	-287	8100	4.79532	1.27157	234.706	5.61043e-53	8.21073e-51
11	22007806	557245	foxp4	+	-97054	178716	4.45379	2.82107	234.605	5.90483e-53	8.63557e-51
17	29633970	405890	esrrga	-	-243366	79121	4.55834	1.60345	234.597	5.92733e-53	8.66244e-51
5	72458571	402930	wbp1	-	68312	6370	5.01012	1.37524	234.544	6.08603e-53	8.88819e-51
4	10992795	564667	tmtc2a	-	-31775	49861	5.39723	0.894651	234.38	6.60971e-53	9.64628e-51
11	43225957	553451	sptbn1	-	-293	93732	7.48322	1.74837	234.349	6.71424e-53	9.79201e-51
18	49380856	100333421	si:cabz01090165.1	+	30552	17448	3.73967	1.58269	234.302	6.87273e-53	1.00162e-50
20	45326276	568195	napbb	-	-334773	17227	3.58166	2.02451	234.278	6.95647e-53	1.01312e-50
18	18226703	436793	cbln1	+	-122420	5745	3.18426	3.55858	234.225	7.14445e-53	1.03978e-50
17	9114165	777720	zranb1b	-	137858	24859	4.49742	1.41891	234.209	7.2004e-53	1.04654e-50
7	68557828	100333211	zfhx3	-	94246	248651	4.70304	1.6735	234.209	7.20089e-53	1.04654e-50
20	49499433	541516	naa20	-	382032	11973	-5.94024	1.11869	234.195	7.25461e-53	1.05362e-50
9	30720826	100126139	klf12b	+	-778	63845	5.39256	1.62261	234.181	7.30411e-53	1.06008e-50
10	10877481	353224	nrarpa	-	13545	3178	5.16692	1.29939	234.138	7.46389e-53	1.08252e-50
6	38660594	792398	ube3a	+	112812	16658	4.70718	1.59241	234.13	7.49461e-53	1.08622e-50
22	5631038	192338	mcm2	-	-23745	20973	-4.98231	0.779914	234.096	7.62323e-53	1.1041e-50
6	48624223	394125	rhoca	-	206284	35243	5.50769	1.04263	234.082	7.6764e-53	1.11104e-50
16	34995735	335096	ptprub	-	-334068	413646	5.31332	0.968774	234.01	7.95924e-53	1.15118e-50
6	2351345	570960	pbx1b	+	-79913	123377	3.94114	1.57615	233.854	8.60714e-53	1.24403e-50
25	4721315	503564	drd4a	-	-11906	26036	4.47683	1.30638	233.779	8.93765e-53	1.29091e-50
23	100793	30176	twist3	+	-98124	6670	9.21589	0.824984	233.729	9.16363e-53	1.32264e-50
10	19966147	407710	xpo7	+	104031	31004	-6.20658	1.26237	233.658	9.49948e-53	1.37018e-50
15	27751485	30463	lhx1a	-	41132	6943	5.23574	1.1358	233.646	9.55585e-53	1.37736e-50
3	50763485	334817	pmp22a	-	-99971	2281	3.79413	2.01124	233.634	9.61277e-53	1.38462e-50
7	35800988	573346	irx5a	-	90725	3492	5.16453	0.787424	233.583	9.86301e-53	1.41969e-50
19	3135736	555593	si:ch211-80h18.1	-	11773	37113	-3.99384	1.53851	233.57	9.92485e-53	1.42761e-50
22	17029267	556665	nfia	-	31792	158005	4.25262	1.34299	233.506	1.02496e-52	1.47331e-50
9	31837889	497642	fgf14	-	-77534	77380	4.11385	1.90271	233.489	1.03387e-52	1.48478e-50
16	36051641	436758	mrps15	-	-66641	18385	7.04493	1.17865	233.488	1.03435e-52	1.48478e-50
8	34980614	573060	LOC573060	+	7827	1828	2.11761	4.76171	233.482	1.03729e-52	1.48764e-50
25	35454248	393339	slc5a12	-	-42807	22059	4.75904	0.814608	233.482	1.03776e-52	1.48764e-50
17	2823998	368199	bdkrb1	-	-10766	1080	4.27459	1.39543	233.394	1.08435e-52	1.55337e-50
11	39395401	30123	wnt4	-	192486	35070	4.88252	1.22312	233.383	1.09054e-52	1.56116e-50
17	14121512	393454	jkamp	-	-330128	8235	3.95139	2.15462	233.261	1.15939e-52	1.65859e-50
24	20310091	100126011	map3k22	-	-10389	91240	-9.09449	0.817531	233.14	1.23186e-52	1.76107e-50
21	21124407	492512	ftsj1	-	-54344	8141	4.77604	0.774701	233.119	1.24492e-52	1.77853e-50
3	23745088	30338	hoxb2a	+	7062	2680	-4.63724	1.22087	233.097	1.25897e-52	1.79739e-50
2	7084403	394124	cdc14aa	+	-9183	29937	5.56898	1.08138	233.058	1.28395e-52	1.8318e-50
15	21402609	100033621	mir100-1	+	35024	96	4.7437	2.11583	232.992	1.32691e-52	1.8918e-50
1	9366228	553947	uncx4.1	+	-76125	3996	5.07757	1.2155	232.971	1.34072e-52	1.9102e-50
7	27379695	567154	sox6	+	-89147	158844	4.42303	1.1711	232.908	1.38378e-52	1.97021e-50
7	45470892	406359	uqcrfs1	+	-70133	2801	4.74193	0.988009	232.857	1.42033e-52	2.02088e-50
17	9114182	777720	zranb1b	-	137875	24859	4.42971	1.41976	232.845	1.42856e-52	2.03122e-50
2	44911933	553607	camk2n1a	-	-34163	2701	4.50965	1.5643	232.726	1.51687e-52	2.15532e-50
21	39782300	58096	plrdgb	+	-76798	192210	5.10776	1.3166	232.634	1.58832e-52	2.25532e-50
21	25875983	678636	mettl27	-	74027	5992	4.42489	1.92111	232.609	1.60827e-52	2.28073e-50
11	30033616	492331	ace2	-	37272	14667	4.68822	1.61953	232.609	1.60839e-52	2.28073e-50
3	28992110	405830	lgals2a	+	-38835	6969	3.35021	4.32319	232.488	1.70939e-52	2.42232e-50
2	41622275	565889	d2hgdh	-	59435	16570	4.31435	0.958906	232.471	1.72365e-52	2.44088e-50
21	25777879	81583	cldnd	+	-435	755	-5.73273	1.3233	232.417	1.77091e-52	2.50611e-50
10	43589753	100191017	mir9-2	-	53658	136	5.0575	1.04065	232.415	1.77272e-52	2.50698e-50
16	36625918	436717	decr1	+	122643	11596	-5.19715	1.25689	232.375	1.809e-52	2.55657e-50
2	50633875	114415	neurod6b	+	-7399	2680	3.9758	1.19021	232.351	1.83107e-52	2.58602e-50
1	4363913	324096	slitrk6	+	-262172	52592	4.23446	1.8717	232.229	1.94622e-52	2.7468e-50
25	20932662	323509	gnaia	-	-98382	33369	4.37565	1.1901	232.203	1.97174e-52	2.78095e-50
17	8311020	30146	lft2	-	-1871	4710	-4.55154	0.72515	232.178	1.99704e-52	2.81474e-50
7	16446294	494107	zdhhc13	+	62951	36887	5.13562	1.08438	232.155	2.01972e-52	2.8448e-50
23	9058364	497073	xkr7	+	-69198	25861	4.01582	2.01665	231.971	2.21597e-52	3.11913e-50
19	12063663	557995	rnf19a	-	-14920	47752	4.54066	1.29126	231.946	2.24316e-52	3.15528e-50
10	42628350	567905	fgfr1b	+	-38643	71739	4.96344	1.37422	231.925	2.2669e-52	3.18655e-50
9	46072752	568877	hdac4	-	-53	188765	8.58888	1.91603	231.921	2.27155e-52	3.19094e-50
24	1908697	100002312	crhr2	+	-476801	4043	5.21862	0.820144	231.88	2.31951e-52	3.25614e-50
15	17758720	553749	zgc:113279	+	89870	8289	-5.06684	0.46037	231.855	2.34822e-52	3.29424e-50
8	11436160	436639	tjp2b	+	-37	57718	5.42086	1.47247	231.713	2.52185e-52	3.53546e-50
10	880462	557316	unc5c	+	3054	224279	5.40223	0.528297	231.701	2.5369e-52	3.55418e-50
22	21770892	393395	tle5	-	-74568	51422	4.57336	1.23211	231.482	2.83271e-52	3.96596e-50
15	37079777	557315	kirrel3l	+	-138286	75841	3.69908	1.57308	231.451	2.87642e-52	4.02447e-50
15	37566926	792610	hspb6	+	-7356	2403	4.23785	1.77333	231.368	2.99925e-52	4.19354e-50
2	25426147	572313	fndc3ba	+	-47690	161812	4.96951	1.79473	231.361	3.00987e-52	4.20559e-50
5	13795481	436976	snrnp27	-	16755	10982	4.95221	1.01835	231.269	3.1528e-52	4.40237e-50
19	10527648	793537	si:dkey-211g8.1	+	8445	1890	4.53312	1.19446	231.151	3.34512e-52	4.66781e-50
18	29153863	114467	mafa	+	248749	3033	5.10735	1.10998	231.109	3.41658e-52	4.76435e-50
5	36441037	798740	eda	+	-1632	59626	6.63526	0.838877	231.065	3.49254e-52	4.86706e-50
2	24781604	436840	mpv17l2	+	-11143	8452	-4.60031	1.06949	230.98	3.64375e-52	5.0744e-50
17	9114102	777720	zranb1b	-	137795	24859	4.6329	1.53371	230.944	3.71004e-52	5.16329e-50
17	18524575	406694	vrk1	-	-272648	23258	4.47799	1.36737	230.939	3.72039e-52	5.17428e-50
4	76666405	798290	ms4a17a.2	+	4571	18118	3.25144	2.8698	230.842	3.90501e-52	5.42744e-50
18	6873173	324164	dnaja2b	+	-16084	12268	-7.31472	1.4263	230.828	3.9329e-52	5.46259e-50
9	29648085	100216520	mir16c	-	-4402	136	-6.45457	0.611783	230.815	3.95882e-52	5.49497e-50
5	65924907	415178	mymk	+	21315	7952	6.95502	1.15935	230.698	4.19803e-52	5.82314e-50
23	9058213	497073	xkr7	+	-69047	25861	4.54653	1.84949	230.62	4.36754e-52	6.05428e-50
8	10208508	572469	pim1	+	96537	3727	3.46537	1.70553	230.532	4.56435e-52	6.32292e-50
16	560627	394032	irx2a	-	-2547	4482	-4.07131	1.96013	230.485	4.67277e-52	6.46884e-50
9	33776185	567323	efhc2	-	-5666	23132	4.80107	1.48206	230.433	4.79699e-52	6.63644e-50
1	24077153	117234	mab21l2	+	-867	1813	-4.52152	0.713662	230.406	4.86087e-52	6.72038e-50
10	1385630	79379	gdnfa	+	11295	16813	3.38927	2.28709	230.404	4.86558e-52	6.72247e-50
8	48128052	567448	mfn2	+	-230318	51171	4.60995	0.698212	230.392	4.89554e-52	6.75942e-50
14	1945170	554076	pcdh2g29	-	-10087	65579	-5.30453	1.11986	230.324	5.06669e-52	6.99114e-50
6	42655046	544658	sema3fa	+	165238	94176	-6.65291	0.242915	230.312	5.09637e-52	7.02747e-50
22	110258	405894	prkar2ab	+	-100	20541	-5.15503	1.39078	230.205	5.37862e-52	7.40882e-50
10	201948	436987	psmg1	-	-8755	3708	6.23401	0.525468	230.204	5.37998e-52	7.40882e-50
13	2094002	561260	hcrtr2	-	33331	40457	4.42993	1.61038	230.184	5.43548e-52	7.48033e-50
20	20423446	556591	prkchb	-	13417	46478	4.29234	0.788071	230.122	5.60781e-52	7.71245e-50
17	18476727	406694	vrk1	-	-320496	23258	5.2888	1.84895	230.111	5.63843e-52	7.74948e-50
23	34339654	449542	chchd6a	+	-292204	137570	5.05726	1.0786	230.066	5.76575e-52	7.91929e-50
16	43544759	571418	oxr1a	-	123	127173	8.26269	0.390335	230.006	5.94486e-52	8.15996e-50
13	30344816	394194	rps24	+	-116695	3903	5.5073	0.238646	230	5.96007e-52	8.17549e-50
12	30696434	793480	kcnk1a	+	9421	6256	4.33905	1.29516	229.987	6.001e-52	8.22626e-50
7	8306057	561287	f13a1b	-	-9122	44404	-7.33434	1.8501	229.937	6.15289e-52	8.42898e-50
3	22862499	568765	cyb561	-	32962	12382	4.84653	1.76028	229.898	6.27482e-52	8.59041e-50
9	42413707	445508	calcrla	-	-4759	57772	-5.14115	1.83948	229.785	6.64074e-52	9.08544e-50
20	33441531	558578	smek1	-	-46210	20578	4.97343	1.50423	229.774	6.67667e-52	9.12865e-50
14	20104376	259191	fmr1	+	52208	32696	1.25523	6.85135	229.759	6.72856e-52	9.19362e-50
6	49208564	58133	ngfb	-	-7263	46407	4.62399	0.978044	229.7	6.92932e-52	9.46177e-50
6	32676969	100000492	mafaa	-	-26549	4152	5.22636	1.17133	229.626	7.19337e-52	9.81593e-50
8	23518959	544660	sema3gb	+	3047	31777	4.06422	1.61308	229.6	7.28869e-52	9.93955e-50
13	17532131	324913	znf503	+	-63665	2579	4.49413	1.47945	229.531	7.54298e-52	1.02796e-49
4	22054287	566597	ppfia2	-	-153584	245556	5.32374	1.30663	229.492	7.6942e-52	1.04789e-49
10	10210552	558120	urm1	+	102472	13004	5.38959	1.29237	229.467	7.79038e-52	1.0603e-49
15	24716921	445234	crk	+	20678	5489	4.85598	0.464314	229.447	7.86993e-52	1.07044e-49
20	49499418	541516	naa20	-	382017	11973	-5.25019	1.11899	229.411	8.01112e-52	1.08894e-49
10	18420127	336380	si:dkey-242g16.2	-	431342	2197	4.40268	1.82635	229.394	8.08001e-52	1.09759e-49
13	16576536	568554	kcnma1a	+	-53877	363191	4.2271	1.21332	229.392	8.09097e-52	1.09837e-49
25	33624666	564951	roraa	+	225046	113501	5.67809	0.368295	229.357	8.23155e-52	1.11673e-49
5	39200173	494101	bmp2k	+	-100793	53388	4.48094	0.706183	229.33	8.34387e-52	1.13124e-49
22	17859861	559818	hapln4	+	-31594	2987	4.31916	2.15614	229.317	8.40206e-52	1.13839e-49
12	44899130	572187	dock1	-	77333	459117	5.3161	1.07724	229.223	8.80587e-52	1.19234e-49
2	41622385	565889	d2hgdh	-	59545	16570	4.61444	0.806643	229.159	9.09541e-52	1.23075e-49
20	58380	550384	zgc:112001	+	29788	2086	4.55437	0.872876	229.112	9.31147e-52	1.259e-49
23	10254019	797351	krt5	-	76577	4245	8.57213	1.03012	229.111	9.31618e-52	1.259e-49
12	8143748	100004673	cabcoco1	+	-69405	30161	4.88051	1.35326	229.091	9.41068e-52	1.27095e-49
23	35918783	30606	rarga	+	-253	45205	6.59228	0.567065	228.926	1.02233e-51	1.37981e-49
10	16864406	394006	stoml2	-	-3935	11141	-5.91804	0.476887	228.833	1.07092e-51	1.44446e-49
10	42599042	567905	fgfr1b	+	-9335	71739	5.38579	1.01126	228.792	1.09361e-51	1.47412e-49
19	48391366	799904	si:ch73-359m17.2	-	-41	8445	-5.585	1.17669	228.767	1.10734e-51	1.49167e-49
16	5539257	431729	zgc:91890	+	58366	7718	3.58154	1.40503	228.721	1.13328e-51	1.52564e-49
20	37961915	562704	angel2	-	28660	13160	5.2179	1.16354	228.666	1.1649e-51	1.5672e-49
16	43544740	571418	oxr1a	-	104	127173	6.51238	0.743954	228.646	1.17655e-51	1.58113e-49
18	38668327	393545	onecut1	+	86696	5239	4.46665	1.21263	228.646	1.17676e-51	1.58113e-49
2	50633868	114415	neurod6b	+	-7392	2680	3.94525	1.18975	228.608	1.19915e-51	1.61019e-49
2	29118000	568508	cdh12a	+	-122224	121117	3.53019	2.44605	228.5	1.26638e-51	1.69937e-49
23	34519424	449542	chchd6a	+	-471974	137570	4.19258	1.24643	228.463	1.29017e-51	1.73018e-49
8	45917342	447940	adam9	-	-22349	89555	5.78271	1.01326	228.416	1.32044e-51	1.76965e-49
3	61456891	550528	baiap2l1b	-	-37949	93530	5.07302	1.57052	228.403	1.32899e-51	1.77998e-49
3	42268824	796292	zgc:194207	-	77402	6930	5.66437	0.899786	228.252	1.43437e-51	1.91989e-49
13	47376470	100190951	bcl2l11	-	-26684	42051	4.50412	1.2623	228.168	1.49602e-51	2.00113e-49
23	42583213	386638	cyp2aa3	+	-101076	11740	4.38584	2.11532	228.131	1.52397e-51	2.03722e-49
2	41927013	550534	odf3l2a	+	-52	7059	-4.99969	1.0924	228.111	1.53933e-51	2.05645e-49
16	40331423	791999	mettl6	+	9127	3658	5.31759	0.098806	228.098	1.5491e-51	2.06818e-49
12	26276827	100884131	opn4b	-	123726	68220	4.30308	1.425	228.094	1.55283e-51	2.07184e-49
6	2289306	570960	pbx1b	+	-17874	123377	5.12954	1.35147	228.088	1.55734e-51	2.07654e-49
13	24338455	403031	rab4a	-	26825	15735	5.11906	1.0911	228.085	1.55966e-51	2.07831e-49
14	15971685	30121	flt4	-	15011	139621	5.9929	0.871542	228.077	1.56566e-51	2.08498e-49
12	42780668	567751	ebf3a	+	-344228	141073	4.17609	1.09499	228.055	1.58328e-51	2.10712e-49
8	33988207	58140	pbx3b	-	-63812	156247	4.41299	0.832285	228.037	1.59735e-51	2.1245e-49
10	38831810	568643	dscama	+	-56402	182868	4.90998	0.984557	228.001	1.62633e-51	2.16167e-49
15	47705817	402943	stard10	+	40359	28537	6.00563	2.07252	227.968	1.65426e-51	2.1974e-49
13	30344867	394194	rps24	+	-116746	3903	5.29959	0.23956	227.904	1.7076e-51	2.26682e-49
1	41265834	378970	rgs12b	-	-22080	86329	4.1689	1.35352	227.902	1.71001e-51	2.26858e-49
24	27925581	570772	bcl2a	-	-303336	91707	5.50807	0.916323	227.865	1.74161e-51	2.30905e-49
7	18759653	560168	coro1b	-	103584	38084	5.1516	0.608389	227.84	1.76386e-51	2.33708e-49
12	49074128	393563	ghitm	-	40942	32874	4.62028	1.24927	227.811	1.78979e-51	2.36994e-49
9	46072728	568877	hdac4	-	-77	188765	8.81209	1.91466	227.807	1.79276e-51	2.37238e-49
7	67343416	327330	psmd7	-	26634	6824	4.35951	1.70726	227.733	1.86122e-51	2.46142e-49
14	8049024	436899	zgc:92242	-	-31392	36976	3.61966	2.46948	227.665	1.92604e-51	2.54554e-49
9	55243098	560294	tbl1x	-	114259	35761	-5.44347	1.83131	227.636	1.95435e-51	2.58133e-49
19	7589167	445481	s100s	+	8769	11351	5.96612	1.04723	227.632	1.95748e-51	2.58383e-49
18	19240765	558211	dennd4a	-	145624	50016	3.47543	1.87102	227.629	1.9612e-51	2.58712e-49
8	11436181	436639	tjp2b	+	-58	57718	5.10693	1.47476	227.591	1.99873e-51	2.63498e-49
13	27353846	100136871	ddx43	-	-157	21352	-5.11562	1.18474	227.373	2.22984e-51	2.9378e-49
25	7934781	405776	glcea	-	9512	6492	4.82125	1.19087	227.327	2.28141e-51	3.00387e-49
24	20207152	402986	cry-dash	-	-1195	14327	4.33341	1.14887	227.303	2.30993e-51	3.03951e-49
3	54207576	334035	olfm2a	+	-194837	224818	4.16157	1.54283	227.278	2.33858e-51	3.07528e-49
3	22862519	568765	cyb561	-	32982	12382	5.24032	1.75971	227.277	2.34032e-51	3.07565e-49
3	60516492	100003714	si:ch73-366l1.5	-	-54726	45237	5.77337	1.7081	227.206	2.42438e-51	3.18413e-49
6	25404556	567134	zgc:153916	-	19974	69799	4.4115	1.03169	227.198	2.43437e-51	3.19525e-49
24	4738057	322412	cpb1	-	-27667	10336	8.92212	1.23928	227.166	2.47417e-51	3.24546e-49
2	50633878	114415	neurod6b	+	-7402	2680	3.60579	1.18959	227.12	2.53183e-51	3.31901e-49
13	35289287	140423	jag1b	+	49895	50912	-4.48372	1.44303	226.919	2.80073e-51	3.66923e-49
22	110281	405894	prkar2ab	+	-123	20541	-5.05263	1.38897	226.896	2.83304e-51	3.70925e-49
12	33083880	550573	c1qtnf1	-	-231014	17323	3.78548	2.21658	226.84	2.91431e-51	3.81327e-49
20	4868464	569667	zdhhc14	-	-15209	55735	4.29712	1.66639	226.78	3.00354e-51	3.92759e-49
16	34390058	393643	phactr4b	-	104952	85803	4.49495	1.06756	226.728	3.08292e-51	4.02888e-49
16	19823330	393789	hdac9b	-	-66944	47726	5.28329	1.40243	226.64	3.22178e-51	4.20773e-49
18	49078372	492462	yif1b	+	170017	16961	4.70564	1.16182	226.594	3.29753e-51	4.30398e-49
4	61026206	100136867	LOC100136867	-	123840	142084	3.16244	2.10081	226.463	3.52088e-51	4.59265e-49
3	28887275	450038	eef2kmt	-	14535	3131	4.73261	0.853539	226.361	3.70631e-51	4.83153e-49
10	35281378	568202	pora	+	-5393	36896	3.84624	1.64899	226.303	3.81682e-51	4.97249e-49
2	29202815	767768	cdh18a	+	46771	9647	4.77324	0.920953	226.218	3.98304e-51	5.18583e-49
2	38594273	100536988	gig2q	-	-127526	438	3.85898	2.83599	226.168	4.08343e-51	5.31324e-49
12	23784449	30112	svila	+	28082	120046	4.46345	1.46482	226.145	4.13103e-51	5.37185e-49
18	14808598	560413	mtss1la	-	-28264	64389	3.7881	1.41949	226.123	4.17641e-51	5.4275e-49
19	48391373	799904	si:ch73-359m17.2	-	-34	8445	-5.21897	1.17824	226.089	4.24994e-51	5.51964e-49
15	31006497	100124603	lgals9l5	-	6191	5769	4.16991	1.35352	226.06	4.31061e-51	5.59498e-49
22	32429268	406391	pcbp4	-	-78698	218401	3.5202	2.6885	225.98	4.48811e-51	5.82177e-49
6	13960951	100033676	mir153b	+	19994	148	-5.17835	1.35904	225.976	4.49698e-51	5.82967e-49
16	43996162	568996	zfpm2a	-	-131225	307876	4.64212	1.58724	225.914	4.63844e-51	6.00935e-49
5	6304874	402792	zgc:73226	-	-72991	27540	4.56007	3.49341	225.897	4.67807e-51	6.05695e-49
18	36756473	492346	fosb	+	13285	5208	5.40383	1.34757	225.895	4.68304e-51	6.05965e-49
3	4649007	767662	slc25a38a	-	-14595	19574	6.17017	0.0394178	225.885	4.70809e-51	6.0883e-49
9	10805185	431743	gmppaa	+	-34442	8498	-7.76312	1.22049	225.882	4.71468e-51	6.09308e-49
4	22954289	564112	magi2a	-	-128898	327723	4.9741	1.06515	225.873	4.73531e-51	6.11597e-49
3	33675313	797137	ier2a	+	86236	1182	4.55495	1.35032	225.796	4.92363e-51	6.3553e-49
11	4979429	561197	ptprga	+	-25465	509291	4.07856	1.99367	225.775	4.97462e-51	6.41717e-49
6	46545236	559148	ptgis	-	-44490	21444	4.104	0.899043	225.725	5.10258e-51	6.5782e-49
6	34581330	557734	lrp8	+	-68905	293371	3.62216	1.76877	225.693	5.18341e-51	6.6783e-49
4	68105406	100033751	mir738	-	-458752	98	2.02451	4.72832	225.57	5.51374e-51	7.09954e-49
6	5198966	58057	pou4f1	+	-659013	3053	6.68143	1.37267	225.566	5.52464e-51	7.10922e-49
15	41985886	436703	pxylp1	+	-170183	30004	5.78871	1.16635	225.522	5.64968e-51	7.26567e-49
8	24846780	798635	slc6a17	+	7820	34919	5.03196	1.19898	225.511	5.67974e-51	7.29985e-49
3	12185480	449670	srl	-	-1429	55205	4.10657	1.64153	225.496	5.72183e-51	7.34946e-49
19	14190962	30399	tbxta	-	-630	4053	-4.7214	1.52958	225.479	5.77186e-51	7.40918e-49
14	50482661	393944	sncb	+	287876	33500	5.30913	2.19693	225.394	6.02485e-51	7.72922e-49
8	11919535	393633	med27	-	-68530	103395	4.72786	1.02142	225.317	6.26239e-51	8.02905e-49
20	20984725	553533	btbd6b	-	51943	4956	5.00624	0.925135	225.31	6.28332e-51	8.05097e-49
25	37127002	334390	nfat5a	-	5665	26862	6.16194	0.779946	225.29	6.34711e-51	8.12775e-49
13	16991245	568554	kcnma1a	+	-468586	363191	3.86975	1.1847	225.249	6.47921e-51	8.29185e-49
16	38173098	563201	pi4kb	+	-13338	39252	-5.48815	1.2601	225.219	6.57583e-51	8.41037e-49
12	21020290	335716	nme2a	-	223840	8208	3.05151	2.3229	225.188	6.6802e-51	8.53866e-49
19	13999301	798104	paqr7a	-	36832	1074	4.24573	1.5172	225.177	6.71584e-51	8.57899e-49
17	21464194	373870	vax1	-	22730	8770	5.42637	0.490465	225.12	6.91406e-51	8.82684e-49
17	17720823	100144553	adck1	-	-35455	264084	5.36015	1.17163	225.109	6.94944e-51	8.86661e-49
5	6304837	402792	zgc:73226	-	-73028	27540	4.64435	3.49385	225.102	6.97657e-51	8.89583e-49
7	21215830	554550	serpinh2	+	57312	36713	4.47638	1.61103	225.076	7.0668e-51	9.00541e-49
15	27237267	30253	tbx2b	+	127131	6935	4.49881	1.11561	225.06	7.12393e-51	9.07271e-49
1	27759329	692285	pspc1	+	49587	52233	5.71446	0.380612	225.03	7.23345e-51	9.2066e-49
13	51969386	555724	slc30a10	-	-4176	6991	5.04402	0.928989	225.012	7.29881e-51	9.28416e-49
16	5370309	553585	echdc1	+	-131291	11482	5.96895	1.29034	224.974	7.44027e-51	9.45838e-49
11	24693487	563192	inavab	+	35859	27471	-4.56369	2.48764	224.905	7.70161e-51	9.78467e-49
19	39063856	321212	col9a2	+	-641797	45606	-4.59351	1.74354	224.843	7.94366e-51	1.00861e-48
22	14428187	325226	bzw1a	+	-311096	8975	3.95436	2.06454	224.798	8.1275e-51	1.03133e-48
17	53058539	767755	zgc:154061	-	36143	81846	5.87665	0.775892	224.781	8.19581e-51	1.03937e-48
24	20310083	100126011	map3k22	-	-10397	91240	-6.93124	0.817822	224.777	8.21155e-51	1.04074e-48
16	6606998	572232	znf236	+	143749	6552	3.58479	2.45747	224.768	8.25021e-51	1.045e-48
12	27168747	563784	skap1	+	-11752	49910	4.66872	1.68156	224.679	8.62542e-51	1.09149e-48
18	32306743	553200	olfcw1	-	166849	4525	-6.11707	0.370226	224.679	8.62757e-51	1.09149e-48
5	36441014	798740	eda	+	-1609	59626	6.70866	0.839404	224.649	8.75853e-51	1.10739e-48
20	30105999	30603	sox11b	-	70707	2657	4.35578	0.996668	224.478	9.54233e-51	1.20546e-48
18	32306782	553200	olfcw1	-	166888	4525	-5.80328	0.368658	224.477	9.54572e-51	1.20546e-48
12	47697247	30098	hhex	+	-33852	7097	5.00858	0.742839	224.46	9.62982e-51	1.21535e-48
24	3791767	558075	wdr37	+	-312805	48336	4.50313	1.91312	224.43	9.77513e-51	1.23295e-48
8	16665523	777767	osbpl9	-	-9047	58773	4.79928	0.852648	224.397	9.9388e-51	1.25284e-48
9	55658284	100141344	asmt	-	-86429	14677	4.53255	1.04026	224.341	1.02203e-50	1.28756e-48
12	42197016	556628	zgc:111868	-	-169504	2364	4.57806	1.38679	224.333	1.02647e-50	1.29237e-48
1	2510149	777609	ggact.1	-	52623	3387	4.48245	1.29848	224.247	1.0715e-50	1.34826e-48
15	38423617	556360	stim1a	+	-202421	75056	4.45848	1.17132	224.242	1.07437e-50	1.35106e-48
18	17908622	492735	si:ch211-212o1.2	+	92265	59658	4.83118	2.15929	224.176	1.11064e-50	1.39584e-48
13	41526862	368476	pcdh15a	-	-19917	376088	4.27993	1.51453	224.153	1.12325e-50	1.41084e-48
19	21575669	100003866	znf516	-	-140924	18225	5.10607	1.92647	224.147	1.12685e-50	1.41452e-48
19	48391204	799904	si:ch73-359m17.2	-	-203	8445	-5.05736	1.94749	224.097	1.15553e-50	1.44966e-48
13	45589549	791153	ldlrap1b	+	-7158	62772	5.20864	1.48579	224.095	1.15686e-50	1.45045e-48
8	27237580	100003386	si:ch211-254n4.3	-	-192790	58591	4.82394	0.443216	224.092	1.15841e-50	1.45153e-48
10	38831805	568643	dscama	+	-56397	182868	4.91277	0.985174	223.988	1.22038e-50	1.52827e-48
16	636591	394032	irx2a	-	73417	4482	4.3174	1.20309	223.911	1.26837e-50	1.58742e-48
14	8049037	436899	zgc:92242	-	-31379	36976	3.81255	2.46974	223.909	1.26974e-50	1.58819e-48
13	49235390	556657	tsnax	-	65845	15783	4.08466	1.99764	223.897	1.2773e-50	1.59669e-48
13	111736	606664	dnaaf2	+	-589	3040	-4.55195	0.542629	223.804	1.33859e-50	1.67231e-48
21	482639	321133	nop14	+	-42363	105595	4.68918	1.62615	223.717	1.39875e-50	1.74643e-48
9	4931356	100008101	nr4a2a	-	-113773	2847	3.47704	2.71419	223.699	1.41117e-50	1.7609e-48
4	11311288	30266	sema3aa	+	62	55702	6.67236	-0.0239095	223.67	1.43166e-50	1.7854e-48
6	24803472	100001699	barhl2	+	14380	3829	4.8098	0.925802	223.654	1.44364e-50	1.79927e-48
6	29582190	436981	pde6d	+	111302	12495	4.96918	1.58597	223.62	1.46836e-50	1.829e-48
5	70643194	101448000	pappaa	+	-297676	173587	3.72635	1.63267	223.574	1.50254e-50	1.87046e-48
16	3898061	195821	mtf1	+	240270	28124	4.75462	1.63643	223.498	1.5614e-50	1.94259e-48
12	35529745	791855	camk2g1	-	24170	157702	5.11026	1.04769	223.485	1.57105e-50	1.95343e-48
16	701647	403019	irx1a	+	111963	4158	4.43132	1.2945	223.43	1.6151e-50	2.00702e-48
23	1877710	432371	prdm5	-	-159915	110583	3.73924	1.46539	223.423	1.62128e-50	2.01351e-48
14	42799449	360138	pcdh10b	-	-201387	22142	5.65671	0.984848	223.413	1.6293e-50	2.02226e-48
16	36625861	436717	decr1	+	122700	11596	-4.10146	1.31653	223.389	1.64884e-50	2.04531e-48
6	13960975	100033676	mir153b	+	19970	148	-5.70147	1.35931	223.305	1.7196e-50	2.13183e-48
12	23765317	30112	svila	+	47214	120046	4.70768	1.425	223.21	1.80364e-50	2.23469e-48
15	23022159	792470	ccdc153	-	-184403	6346	3.24464	2.37944	223.197	1.81566e-50	2.24827e-48
5	52294941	414273	rgmb	-	17298	20763	4.50496	0.709039	222.803	2.21348e-50	2.73925e-48
10	30189300	678534	ntm	+	-225733	626348	-4.54396	1.65811	222.789	2.22859e-50	2.75632e-48
8	25659508	544659	sema3ga	-	-31374	40557	4.79531	1.12787	222.767	2.25345e-50	2.78543e-48
15	16319569	553621	nxn	-	-4077	129681	4.56431	1.11912	222.746	2.27688e-50	2.81274e-48
1	24077024	117234	mab21l2	+	-738	1813	-4.48895	1.18517	222.678	2.35666e-50	2.90958e-48
23	35059758	335901	klf15	-	-136131	8203	4.4228	1.11724	222.675	2.36017e-50	2.91221e-48
16	33431190	30398	pou3f1	+	161926	2870	5.83231	0.298214	222.647	2.39337e-50	2.95144e-48
9	55243115	560294	tbl1x	-	114276	35761	-5.07378	1.83107	222.621	2.42547e-50	2.98926e-48
6	16049337	245948	gbx2	+	-18151	3100	4.12716	1.12586	222.606	2.44291e-50	3.00899e-48
15	37921854	393586	hsc70	-	70893	15046	4.11715	1.51676	222.45	2.64213e-50	3.25247e-48
16	1862959	260351	sim1a	-	359936	32606	4.23121	1.30789	222.425	2.67619e-50	3.29247e-48
10	27697280	553563	ints2	-	-331736	51644	4.46818	0.971423	222.406	2.70114e-50	3.32122e-48
17	26178996	541435	acss1	+	-345049	19969	4.76014	1.53596	222.365	2.75824e-50	3.38944e-48
18	49381009	100333421	si:cabz01090165.1	+	30399	17448	3.88158	2.66532	222.353	2.7744e-50	3.4073e-48
6	2960892	140819	ptprfa	+	-9247	321522	4.84819	1.58682	222.328	2.80986e-50	3.44884e-48
20	37643210	100034610	adat2	-	-117202	26660	5.56501	0.25053	222.265	2.90018e-50	3.55615e-48
9	39549042	100150224	ikzf2	-	-462631	51275	3.50231	1.88406	222.264	2.90068e-50	3.55615e-48
1	44213463	572234	slc43a3a	-	56190	15516	5.09191	1.64317	222.209	2.98169e-50	3.65333e-48
15	35054719	406840	sesn3	+	-11710	49727	5.29023	0.958723	222.186	3.01725e-50	3.69475e-48
7	68467463	100333211	zfhx3	-	3881	248651	-4.25857	2.00537	222.124	3.11288e-50	3.80963e-48
10	42628339	567905	fgfr1b	+	-38632	71739	4.75724	0.909461	222.061	3.21251e-50	3.92927e-48
16	11447659	798791	grik5	+	36152	72124	3.9091	3.64188	222.042	3.24251e-50	3.96366e-48
6	4161700	393217	unc50	-	163501	13358	-4.41116	1.26143	222.028	3.26619e-50	3.99027e-48
25	17205526	503902	kdm7ab	+	39047	64448	4.67679	1.22106	222.023	3.27501e-50	3.99873e-48
3	61456873	550528	baiap2l1b	-	-37967	93530	5.43079	1.57107	221.974	3.35513e-50	4.09418e-48
13	35285912	140423	jag1b	+	53270	50912	4.99005	2.08665	221.915	3.45721e-50	4.2163e-48
1	5104973	335098	spry2	+	170838	1769	5.47409	0.845811	221.908	3.46943e-50	4.22874e-48
3	34397987	337243	sept9a	-	-163315	105980	4.94538	0.690448	221.9	3.48312e-50	4.24296e-48
13	3035473	559418	pkdcca	-	-119771	46181	-5.66325	0.739942	221.844	3.58171e-50	4.36054e-48
19	4100198	555053	fhl3b	-	-18177	28882	4.70883	1.50728	221.839	3.59051e-50	4.36871e-48
5	13795460	436976	snrnp27	-	16734	10982	4.57028	1.01967	221.805	3.65252e-50	4.44159e-48
12	2446847	65236	mapk8b	-	-75656	22806	4.86196	1.92741	221.796	3.66923e-50	4.45933e-48
23	30813436	556451	LOC556451	+	14523	1098	4.01092	0.83623	221.742	3.77148e-50	4.58095e-48
19	6177296	560416	erf	-	-15845	51229	4.93542	1.83327	221.705	3.84055e-50	4.66214e-48
5	50953126	559054	hmgcra	-	-39585	19966	4.90659	1.63495	221.645	3.95909e-50	4.80326e-48
7	48560954	557498	kcnq1.1	+	-5112	101388	4.57981	1.28287	221.625	3.999e-50	4.84888e-48
3	35268546	445396	rbbp6	+	137601	15048	4.77322	1.39297	221.597	4.0564e-50	4.91564e-48
1	39616221	30155	tenm3	+	-228378	392069	5.0506	1.21869	221.575	4.10027e-50	4.96593e-48
1	36135170	415167	lsm6	+	59559	9276	4.2372	1.48502	221.467	4.33001e-50	5.24056e-48
9	26820104	561913	si:rp71-84d19.3	+	509536	7546	4.25874	1.34354	221.466	4.33201e-50	5.24056e-48
15	16319587	553621	nxn	-	-4059	129681	4.8088	1.11666	221.452	4.36228e-50	5.27414e-48
10	15755444	565446	tjp2a	-	-99299	38879	-3.9531	2.64504	221.418	4.43767e-50	5.3622e-48
16	636570	394032	irx2a	-	73396	4482	4.52959	1.19479	221.336	4.62427e-50	5.58194e-48
8	50651762	436920	egr3	+	75458	6286	4.55442	0.533466	221.335	4.62484e-50	5.58194e-48
22	11913860	724006	mgat5	+	58960	118629	5.24941	1.12896	221.331	4.63519e-50	5.59122e-48
13	16671692	568554	kcnma1a	+	-149033	363191	3.94454	1.44927	221.325	4.64827e-50	5.60378e-48
24	20310096	100126011	map3k22	-	-10384	91240	-9.19066	0.816482	221.311	4.68178e-50	5.64094e-48
3	53410380	407626	nr5a5	-	-54872	8064	4.32357	1.0716	221.179	5.00184e-50	6.02311e-48
18	50848393	393599	ddb1	-	9297	12506	4.5339	1.25991	221.142	5.09668e-50	6.1338e-48
3	22905445	568765	cyb561	-	75908	12382	4.98194	1.34786	221.136	5.11088e-50	6.14737e-48
25	33474149	553619	lactb	+	-218057	10284	5.05868	1.12718	221.089	5.23362e-50	6.2914e-48
11	16628129	559966	kbtbd8	+	-53414	9531	4.16025	1.95353	221.085	5.24532e-50	6.30186e-48
13	26424249	103912006	si:rp71-1h3.1	-	-279561	150820	4.89467	0.753894	221.029	5.39301e-50	6.47559e-48
23	10092555	562552	zgc:171775	+	53987	16330	5.22123	0.992664	220.928	5.67577e-50	6.81122e-48
8	17430511	30101	skia	-	-85935	120518	4.30946	0.883538	220.923	5.69033e-50	6.82479e-48
20	22943429	393109	rasl11b	-	-82794	3239	5.25208	1.98023	220.89	5.78309e-50	6.93209e-48
11	10450106	445406	ect2	-	-6281	67014	5.06102	1.03649	220.864	5.85897e-50	7.01903e-48
21	27881095	107992390	pcnx3	-	259708	48012	5.02816	0.866827	220.826	5.97439e-50	7.15323e-48
11	22032525	557245	foxp4	+	-121773	178716	4.52647	1.5689	220.82	5.99233e-50	7.17062e-48
1	24077110	117234	mab21l2	+	-824	1813	-5.10804	1.50195	220.817	5.99914e-50	7.17468e-48
15	27237312	30253	tbx2b	+	127086	6935	4.68756	1.11693	220.72	6.30049e-50	7.53079e-48
14	1945477	554076	pcdh2g29	-	-9780	65579	-5.20655	1.41278	220.691	6.39126e-50	7.63494e-48
23	34339662	449542	chchd6a	+	-292212	137570	4.68244	1.07872	220.672	6.45348e-50	7.70488e-48
16	8624993	497312	cobl	-	-38504	132081	4.75973	1.16194	220.651	6.5222e-50	7.7825e-48
16	1451834	260351	sim1a	-	-51189	32606	4.42248	0.812285	220.632	6.58322e-50	7.85086e-48
1	5276679	335098	spry2	+	-868	1769	4.21983	1.33859	220.586	6.73869e-50	8.0317e-48
19	45515413	795613	trps1	-	-135581	275326	4.97935	1.50075	220.584	6.74393e-50	8.03339e-48
25	1138190	406300	ciao2a	+	-11177	7152	-5.47846	1.30053	220.471	7.13894e-50	8.4991e-48
18	22377112	393662	tmem170a	-	-37218	8624	3.12583	4.04104	220.467	7.15379e-50	8.51196e-48
24	3791823	558075	wdr37	+	-312861	48336	4.7529	1.9138	220.45	7.21395e-50	8.57868e-48
11	44996711	30576	ldb1b	-	-3240	46702	4.44846	1.28081	220.441	7.24647e-50	8.61247e-48
3	22862513	568765	cyb561	-	32976	12382	4.91487	1.76043	220.401	7.39477e-50	8.78376e-48
7	17949640	30114	cth1	+	-2312	2981	3.88236	1.85331	220.267	7.90787e-50	9.38792e-48
16	22781129	100002665	lenep	-	-317	2222	-5.79996	0.237377	220.243	8.00553e-50	9.49849e-48
19	19768093	58050	hoxa4a	+	-517	1798	-4.23431	1.77547	220.136	8.44704e-50	1.00167e-47
25	15213776	30245	wt1a	-	-559	35995	5.09602	1.32389	220.133	8.45992e-50	1.00263e-47
4	16925129	393274	strap	-	42078	6220	5.2087	1.62616	220.097	8.61465e-50	1.02039e-47
13	13367201	58129	fgfr3	-	72329	81306	5.31279	0.830756	220.077	8.7011e-50	1.03005e-47
25	1138194	406300	ciao2a	+	-11181	7152	-6.14818	1.30013	220.069	8.73826e-50	1.03387e-47
24	28194212	570772	bcl2a	-	-34705	91707	5.17098	1.31079	220.053	8.80593e-50	1.04129e-47
14	3809275	100073340	lrp2bp	+	135597	16461	5.53717	1.62829	220.024	8.93392e-50	1.05583e-47
23	28629344	30634	l1cama	+	-46549	102371	4.31839	1.74861	219.982	9.12582e-50	1.0779e-47
15	38872093	60309	robo2	+	-12445	368579	4.79142	1.88841	219.981	9.13166e-50	1.07798e-47
24	24687077	494066	armc1	-	-37149	22207	4.26601	0.87059	219.966	9.20018e-50	1.08546e-47
15	33479813	326652	trmt9b	-	-254279	29342	5.38997	1.63046	219.915	9.44011e-50	1.11314e-47
19	26421102	560653	npr1a	+	3632	202580	5.34509	0.381047	219.886	9.57556e-50	1.12848e-47
8	41382306	393550	arpc5la	+	71446	8983	3.90998	1.30451	219.796	1.00226e-49	1.18051e-47
13	17391814	553730	lrmda	-	-72548	541642	4.70021	0.766778	219.723	1.0393e-49	1.22344e-47
12	27263007	323573	arl4d	+	-19948	2702	5.07758	0.871966	219.634	1.08682e-49	1.27866e-47
11	43680813	415213	ralbb	+	60137	2755	4.72412	0.481726	219.621	1.09385e-49	1.28622e-47
6	25404486	567134	zgc:153916	-	19904	69799	4.7747	1.0381	219.588	1.11221e-49	1.30707e-47
8	11919581	393633	med27	-	-68484	103395	3.74567	1.01795	219.527	1.14695e-49	1.34715e-47
7	8306065	561287	f13a1b	-	-9114	44404	-6.77358	1.84774	219.522	1.15011e-49	1.3501e-47
9	2151412	326761	lnpa	+	-130591	24692	4.61601	1.25928	219.454	1.19011e-49	1.39627e-47
2	26329197	30218	efna2a	+	-25219	140526	5.92923	2.95643	219.428	1.20563e-49	1.41369e-47
1	25074487	323681	tmem154	-	-102564	11792	9.32442	1.3801	219.407	1.21817e-49	1.4276e-47
5	6304876	402792	zgc:73226	-	-72989	27540	3.9662	3.49358	219.396	1.22513e-49	1.43496e-47
25	1138187	406300	ciao2a	+	-11174	7152	-5.89474	1.30361	219.392	1.22763e-49	1.43709e-47
12	24325429	565531	nrxn1a	+	16874	294379	6.17812	1.71918	219.333	1.26411e-49	1.47896e-47
10	39003	393308	riox2	+	-15909	5108	6.00097	0.0698068	219.316	1.27526e-49	1.49118e-47
22	18009771	724051	nr2c2ap	+	146229	4284	4.21241	1.27851	219.301	1.28493e-49	1.50165e-47
13	46893632	563580	slc29a1a	-	11532	47150	5.284	1.71568	219.297	1.28774e-49	1.5041e-47
10	4168987	415222	plppr1	+	71827	23210	3.62551	1.80869	219.288	1.29319e-49	1.50962e-47
11	30033626	492331	ace2	-	37282	14667	4.12597	1.61821	219.281	1.29801e-49	1.51441e-47
9	1937856	30349	hoxd3a	-	-1234	2039	-4.64752	0.855042	219.116	1.40975e-49	1.64387e-47
8	7772162	114834	tfe3a	+	6608	30676	-6.08002	1.19918	219.066	1.44556e-49	1.68469e-47
25	36845982	100537332	mafb	+	-171243	2243	4.71542	1.8445	219.045	1.46094e-49	1.70167e-47
18	1588182	337498	pepd	-	173507	122788	4.02457	1.85008	219.005	1.49103e-49	1.73576e-47
20	58439	550384	zgc:112001	+	29729	2086	4.49801	0.875918	219.003	1.4921e-49	1.73603e-47
1	45794629	100038798	si:ch211-214c7.5	-	42619	7893	5.82696	1.88175	219	1.49424e-49	1.73757e-47
16	50551208	550472	zgc:110372	+	-116891	390145	4.22875	1.82572	218.991	1.50126e-49	1.74476e-47
7	33340611	335907	anp32a	-	-9391	4376	6.05089	1.39455	218.941	1.53947e-49	1.78818e-47
6	1631452	641489	zgc:123305	-	40459	23050	2.81199	3.18264	218.888	1.58135e-49	1.83581e-47
22	38159800	563601	tm4sf18	+	23	8749	5.17996	0.770378	218.796	1.65555e-49	1.92089e-47
20	30106021	30603	sox11b	-	70729	2657	4.77702	1.0007	218.777	1.67164e-49	1.93848e-47
19	29221348	791146	e2f3	-	-73109	20073	4.26457	2.51995	218.775	1.6737e-49	1.9398e-47
9	36150314	64616	atp1a1b	+	-248651	20526	3.91363	0.966747	218.712	1.72698e-49	2.00045e-47
3	57845959	100332714	cenpx	+	-20021	4089	3.97822	1.5998	218.639	1.79207e-49	2.07471e-47
25	33129834	100033682	mir190	+	9241	126	5.38759	0.622909	218.562	1.86263e-49	2.1552e-47
9	9903074	558841	prmt2	-	-57926	7938	3.88347	1.55133	218.505	1.91674e-49	2.21588e-47
24	2783526	793097	fars2	-	46717	178641	3.75272	1.98335	218.504	1.91719e-49	2.21588e-47
23	35918600	30606	rarga	+	-70	45205	8.74992	1.41082	218.496	1.925e-49	2.2237e-47
24	37410989	415147	gnptg	+	-72559	9425	4.27384	1.06708	218.42	1.99967e-49	2.30868e-47
8	48223941	567448	mfn2	+	-326207	51171	6.64784	1.13033	218.394	2.02637e-49	2.33822e-47
9	2151427	326761	lnpa	+	-130606	24692	4.40866	1.26062	218.389	2.03089e-49	2.34215e-47
8	7772116	114834	tfe3a	+	6654	30676	-6.39651	1.19472	218.349	2.07212e-49	2.38838e-47
4	21680261	767765	rps16	-	27630	3622	4.77725	0.931689	218.319	2.10376e-49	2.4234e-47
25	17205506	503902	kdm7ab	+	39067	64448	4.37662	1.22077	218.318	2.10481e-49	2.4234e-47
23	34519531	449542	chchd6a	+	-472081	137570	4.15824	1.25563	218.289	2.13649e-49	2.45854e-47
19	48391311	799904	si:ch73-359m17.2	-	-96	8445	-4.15613	1.15545	218.191	2.24408e-49	2.58092e-47
6	38614173	792398	ube3a	+	159233	16658	5.81255	0.594411	218.187	2.24875e-49	2.58488e-47
23	23201572	58013	noc2l	-	22155	53288	4.14979	1.08836	218.157	2.28209e-49	2.62177e-47
16	12071186	394131	pex5	-	-26158	32766	3.661	1.57555	218.103	2.34576e-49	2.69345e-47
23	36598608	100301946	igfbp6b	+	3376	3858	2.94925	3.88338	217.993	2.47782e-49	2.84352e-47
1	46072006	494081	arhgef7b	+	-113100	61820	5.05003	1.5839	217.972	2.50504e-49	2.87319e-47
17	9120783	777720	zranb1b	-	144476	24859	3.7323	1.87904	217.962	2.51666e-49	2.88494e-47
9	23360762	406531	arl4cb	-	2281	1488	4.73893	0.466034	217.925	2.56413e-49	2.93775e-47
12	4835394	100002189	ghrhr2	+	10054	9108	-4.30927	1.67086	217.922	2.56885e-49	2.94156e-47
12	2446834	65236	mapk8b	-	-75669	22806	5.1416	1.9284	217.915	2.57678e-49	2.94903e-47
6	605182	393486	lgals2b	-	-4698	6601	5.79342	1.02771	217.904	2.59204e-49	2.96487e-47
6	4084858	393217	unc50	-	86659	13358	4.9081	1.54401	217.903	2.59345e-49	2.96487e-47
12	49074151	393563	ghitm	-	40965	32874	3.94121	1.24715	217.88	2.62358e-49	2.99769e-47
17	9114118	777720	zranb1b	-	137811	24859	4.77696	1.41531	217.752	2.79772e-49	3.19492e-47
11	13568615	335206	arrdc2	+	-40179	5347	5.48571	1.02547	217.735	2.82199e-49	3.22089e-47
5	61093210	541403	tmem248	+	-207107	20395	4.43352	0.949518	217.719	2.84349e-49	3.24366e-47
15	19830082	323919	alcamb	+	8376	40535	5.55704	0.597925	217.651	2.94285e-49	3.35519e-47
2	55667426	117509	klf2b	+	-2356	5752	4.82311	1.01238	217.614	2.99812e-49	3.41635e-47
11	27314529	431718	hdac11	+	-180969	63895	4.73868	1.36625	217.611	3.0023e-49	3.41925e-47
20	30466658	559505	myt1la	+	24024	83304	4.0127	1.42704	217.605	3.01134e-49	3.42769e-47
13	12879649	564367	si:ch211-233a24.2	+	-78557	184019	-2.72769	2.17875	217.602	3.0159e-49	3.42921e-47
22	8934663	568759	cacna2d2b	+	538151	40246	4.5572	1.30912	217.602	3.01594e-49	3.42921e-47
25	6712037	100001421	snx33	+	-261001	30154	4.18015	1.25016	217.586	3.03987e-49	3.45454e-47
1	44213495	572234	slc43a3a	-	56222	15516	5.40453	1.64147	217.535	3.11867e-49	3.54217e-47
7	66913408	556502	adma	-	36449	2197	5.07047	0.859389	217.518	3.14652e-49	3.57188e-47
16	54121857	572146	cdk14	-	27280	75134	5.20948	1.20668	217.505	3.16638e-49	3.59248e-47
1	11736081	678547	brat1	-	46583	18620	4.44451	0.808461	217.481	3.20449e-49	3.63376e-47
8	49802468	65090	ntrk2a	+	-23982	92191	4.46594	2.49369	217.467	3.2276e-49	3.65799e-47
12	8369321	494091	adoa	+	105547	1646	5.1386	1.73653	217.457	3.2441e-49	3.67471e-47
8	49802432	65090	ntrk2a	+	-23946	92191	4.54682	2.49295	217.375	3.38015e-49	3.82675e-47
4	8250480	799267	ninj2	+	-81901	39975	4.66395	0.835782	217.351	3.4207e-49	3.87058e-47
23	799088	114833	mitfb	-	34953	53061	4.70783	1.15701	217.328	3.46124e-49	3.91433e-47
14	15001676	407077	nkx1.2lb	+	63220	3666	4.43321	1.70737	217.291	3.52701e-49	3.98657e-47
19	27735000	557902	adcy2b	-	-41649	166724	4.27204	1.50672	217.273	3.55895e-49	4.0205e-47
5	65924774	415178	mymk	+	21448	7952	4.68473	1.6322	217.268	3.56632e-49	4.02666e-47
16	560635	394032	irx2a	-	-2539	4482	-4.19327	1.96147	217.259	3.58347e-49	4.04385e-47
21	25777870	81583	cldnd	+	-426	755	-4.49693	1.32302	217.227	3.64061e-49	4.10613e-47
10	23351261	553606	nle1	-	251392	29118	4.63199	1.05328	217.194	3.70264e-49	4.17384e-47
17	18818996	406694	vrk1	-	21773	23258	4.32339	1.0408	217.175	3.73789e-49	4.21132e-47
14	49635552	324950	tspan17	+	48215	78210	4.31514	1.94635	217.148	3.78844e-49	4.26599e-47
22	19858759	568052	celf5a	-	-152845	345988	5.56418	0.912744	217.117	3.84754e-49	4.33022e-47
19	2235833	30175	twist1a	-	4645	2014	-4.45263	2.28447	217.071	3.93773e-49	4.42934e-47
20	48528322	402941	insm1a	-	42968	2431	-5.2932	1.48181	217.006	4.0692e-49	4.57478e-47
15	36566561	692352	nphs1	-	-160901	170960	5.34474	2.57615	216.985	4.11168e-49	4.62007e-47
15	18130455	360137	dixdc1a	+	-346	25877	5.08051	1.05482	216.963	4.15865e-49	4.67034e-47
11	43792124	415213	ralbb	+	-51174	2755	-5.53384	1.64494	216.938	4.21118e-49	4.72681e-47
18	24441579	100307110	si:ch211-147m20.3	-	-35306	88867	4.5128	1.43501	216.934	4.21846e-49	4.73245e-47
8	30680732	322660	upb1	+	18715	31181	4.56415	1.47348	216.92	4.24873e-49	4.76387e-47
16	1451851	260351	sim1a	-	-51172	32606	5.19838	0.809724	216.895	4.30248e-49	4.82155e-47
4	11012394	564667	tmtc2a	-	-12176	49861	6.70473	1.50946	216.85	4.40132e-49	4.92969e-47
14	51758964	799734	unc5a	-	139576	455335	4.0382	1.77114	216.82	4.46672e-49	5.00027e-47
18	12491124	557551	hipk2	-	-162887	189067	4.31492	1.26749	216.691	4.76578e-49	5.33221e-47
23	31223688	553809	irak1bp1	+	21707	3558	4.73951	1.63548	216.673	4.80944e-49	5.3782e-47
14	15001688	407077	nkx1.2lb	+	63208	3666	4.58529	1.7076	216.554	5.10676e-49	5.70764e-47
20	15158930	553687	plpp6	-	-2739	9947	5.03035	1.39474	216.41	5.48935e-49	6.13199e-47
24	41405985	393702	rheb	-	71368	17905	-5.05336	1.4996	216.409	5.49249e-49	6.13223e-47
9	43397435	368405	znf385b	-	-140893	295104	5.53291	1.27349	216.37	5.59886e-49	6.24767e-47
9	33776198	567323	efhc2	-	-5653	23132	4.17713	1.48265	216.366	5.6122e-49	6.25923e-47
20	34575667	337089	prrx1b	+	-63984	9359	4.32566	0.986444	216.335	5.70055e-49	6.35439e-47
7	36043144	30520	irx3a	+	-1653	3337	-4.94791	0.455481	216.266	5.90158e-49	6.57499e-47
25	16409914	405773	tead1a	+	-53798	75484	3.7504	1.21063	216.226	6.02041e-49	6.70382e-47
19	34632080	560338	elp2	-	-110360	50796	5.31998	0.94052	216.154	6.24145e-49	6.94627e-47
12	23765310	30112	svila	+	47221	120046	4.71938	1.42525	216.113	6.37306e-49	7.08899e-47
18	41212572	767780	fbxo36a	-	-19699	5828	5.81741	2.40393	216.079	6.48212e-49	7.20647e-47
10	37996552	100033638	mir125b-3	-	-55214	115	3.91991	1.54528	216.058	6.55058e-49	7.27873e-47
9	18663386	100319240	serp2	+	53099	4930	4.10205	1.41197	216.022	6.67156e-49	7.40924e-47
17	19082019	406385	galcb	-	183934	8449	4.13556	1.55232	216.014	6.69552e-49	7.43192e-47
5	48558442	563823	mblac2	-	-106080	4776	4.21687	1.21117	216.003	6.73278e-49	7.46933e-47
16	614679	394032	irx2a	-	51505	4482	-4.21948	2.30756	215.958	6.88709e-49	7.63649e-47
22	13890225	403082	sh3bp4a	+	-3333	55684	4.82093	1.58615	215.924	7.00806e-49	7.76652e-47
9	49976171	393101	scn1laa	-	-2164	72085	3.55948	1.8487	215.916	7.03582e-49	7.79317e-47
24	24687080	494066	armc1	-	-37146	22207	4.9032	0.870771	215.881	7.16012e-49	7.92668e-47
19	12063628	557995	rnf19a	-	-14955	47752	5.54904	1.28955	215.855	7.25392e-49	8.02628e-47
2	13574046	335049	ebna1bp2	+	120863	22826	3.42358	2.24538	215.819	7.38434e-49	8.16629e-47
23	30461065	322953	dnajc11a	+	246772	16926	4.55116	1.0296	215.814	7.40354e-49	8.18321e-47
1	49896374	445121	hadh	-	-22493	9196	6.2265	1.26286	215.786	7.50948e-49	8.29594e-47
18	9383224	565658	sema3e	+	110496	83059	4.77924	1.57487	215.78	7.53298e-49	8.31752e-47
10	30189292	678534	ntm	+	-225725	626348	-4.77668	1.65902	215.767	7.5805e-49	8.3656e-47
7	26965821	445090	caprin1a	+	32404	20266	3.75168	1.38032	215.755	7.62878e-49	8.41445e-47
16	4968573	792712	tpbgb	-	132355	1692	4.26267	1.81584	215.741	7.68225e-49	8.46899e-47
18	9383208	565658	sema3e	+	110512	83059	4.24591	1.5722	215.735	7.70479e-49	8.48938e-47
3	22862489	568765	cyb561	-	32952	12382	5.00537	1.76307	215.693	7.86811e-49	8.66478e-47
5	65924910	415178	mymk	+	21312	7952	6.464	1.16129	215.677	7.93248e-49	8.73109e-47
4	1530242	449771	slc38a4	+	41	36290	4.57407	1.56613	215.661	7.99668e-49	8.79715e-47
19	26421113	560653	npr1a	+	3621	202580	5.17814	0.382305	215.622	8.15415e-49	8.96568e-47
13	3089652	559418	pkdcca	-	-65592	46181	4.76392	1.5908	215.577	8.33907e-49	9.16421e-47
3	28196253	449554	rbfox1	-	120558	89571	3.41415	2.45942	215.571	8.36428e-49	9.1871e-47
13	29729530	30425	pax2a	+	41429	32806	4.41814	1.92374	215.5	8.66862e-49	9.51641e-47
14	15616895	553620	neurl1b	-	-123195	75637	2.20135	4.84894	215.495	8.69079e-49	9.53576e-47
19	31220787	338267	arl4ab	-	-121063	2546	4.66639	2.98709	215.437	8.95045e-49	9.81553e-47
10	45131415	406472	nudcd3	+	-71618	10386	4.5438	1.58355	215.395	9.1409e-49	1.00192e-46
4	74869542	322969	nup50	+	73598	18713	3.11121	1.54035	215.348	9.35772e-49	1.02515e-46
1	2510144	777609	ggact.1	-	52618	3387	4.23233	1.29791	215.256	9.80038e-49	1.07308e-46
3	8293783	541547	trim35-9	-	8660	28893	4.057	1.50545	215.181	1.01761e-48	1.11364e-46
14	15001705	407077	nkx1.2lb	+	63191	3666	4.37605	1.70726	215.177	1.01952e-48	1.11515e-46
9	54538431	436730	egfl6	+	91562	49581	3.87179	1.3374	215.098	1.0608e-48	1.1597e-46
23	100805	30176	twist3	+	-98136	6670	9.17541	0.795817	215.08	1.07053e-48	1.16972e-46
6	29582168	436981	pde6d	+	111324	12495	4.51174	1.59161	215.019	1.10406e-48	1.20573e-46
7	73991857	335628	cldnd1a	+	141910	2165	6.47545	1.09834	215.016	1.10565e-48	1.20684e-46
12	303111	100073330	pts	-	-11881	3027	5.39648	1.00719	215.01	1.10864e-48	1.20947e-46
3	53410411	407626	nr5a5	-	-54841	8064	4.59171	1.06786	214.986	1.12238e-48	1.22383e-46
21	3372692	326282	smad7	-	-80127	31048	-6.01134	1.25981	214.959	1.13765e-48	1.23984e-46
16	19758878	550518	twist1b	+	-26335	1606	5.28524	2.15253	214.952	1.14156e-48	1.24345e-46
24	34758902	30741	ctnna1	-	77948	192639	4.46164	1.40902	214.934	1.15184e-48	1.25375e-46
1	6720753	406606	ube2f	+	-74181	17552	4.13381	1.56163	214.934	1.15221e-48	1.25375e-46
14	22326359	564924	atp7a	+	74137	38672	4.42598	1.37319	214.885	1.18045e-48	1.28382e-46
5	11382989	100329562	selenoe	+	16083	5164	6.27542	0.172091	214.84	1.20751e-48	1.31257e-46
5	14189258	570189	npffr1l2	-	-49611	73303	3.6566	2.79025	214.82	1.21972e-48	1.32515e-46
23	42507405	386638	cyp2aa3	+	-25268	11740	3.41105	2.10601	214.802	1.23107e-48	1.33679e-46
1	44213505	572234	slc43a3a	-	56232	15516	5.4832	1.63667	214.789	1.2392e-48	1.34493e-46
1	33838501	553534	nsun3	+	-141331	25311	4.35524	1.41297	214.777	1.24654e-48	1.3522e-46
25	18273783	553179	kitlga	-	133478	19726	4.91374	2.7801	214.775	1.2481e-48	1.35319e-46
8	5996969	564423	vsig8b	+	584984	27336	4.99527	1.18779	214.767	1.2528e-48	1.35758e-46
3	22862491	568765	cyb561	-	32954	12382	5.10017	1.76293	214.746	1.26605e-48	1.37123e-46
3	26081017	100001340	si:dkeyp-69e1.8	+	-16926	6711	-5.7949	1.36666	214.71	1.28918e-48	1.39557e-46
25	6712096	100001421	snx33	+	-261060	30154	3.86901	1.25033	214.693	1.30058e-48	1.40718e-46
9	42084053	553765	pcbp3	+	-18016	43966	4.46592	1.96183	214.684	1.30626e-48	1.4126e-46
17	32795450	541423	smyd2a	-	16011	33618	5.35159	1.28731	214.635	1.33848e-48	1.44669e-46
25	14509637	393475	prmt7	-	85231	15471	-5.14744	1.43247	214.573	1.38089e-48	1.49177e-46
8	33967357	58140	pbx3b	-	-84662	156247	4.52324	1.1652	214.55	1.3973e-48	1.50872e-46
13	5198309	569858	abcg2c	-	133815	33298	4.95047	1.01549	214.516	1.42138e-48	1.53393e-46
12	23784446	30112	svila	+	28085	120046	4.46072	1.4656	214.354	1.54145e-48	1.66265e-46
13	37914587	100004663	si:dkey-188i13.11	-	260747	3171	3.24065	2.72649	214.338	1.55411e-48	1.67545e-46
7	73865875	100037379	zgc:163061	-	17417	767	5.06478	0.863284	214.31	1.57631e-48	1.69851e-46
11	37987339	555330	etnk2	-	106859	31776	5.14208	0.542615	214.279	1.6005e-48	1.72369e-46
19	5968648	560194	gsk3aa	-	-115180	25960	5.0125	0.845053	214.231	1.6403e-48	1.76565e-46
24	39261680	641290	nubp2	-	75495	7826	6.14252	0.734714	214.183	1.67982e-48	1.80727e-46
13	111743	606664	dnaaf2	+	-596	3040	-5.26579	0.541886	214.18	1.68247e-48	1.80919e-46
13	13367151	58129	fgfr3	-	72279	81306	4.97658	0.827641	214.167	1.69385e-48	1.82049e-46
16	45310225	569259	hpn	-	21526	39833	3.47105	1.83753	214.009	1.83319e-48	1.96924e-46
23	34364817	449542	chchd6a	+	-317367	137570	4.20665	1.86752	214	1.84204e-48	1.97774e-46
20	17606462	30291	cdh2	+	133642	79134	3.89619	1.42244	213.987	1.85337e-48	1.98889e-46
1	41265893	378970	rgs12b	-	-22021	86329	4.55834	1.35741	213.919	1.91788e-48	2.05706e-46
21	466275	321133	nop14	+	-25999	105595	5.82569	0.851627	213.877	1.95879e-48	2.09986e-46
8	35636558	393932	slc15a4	-	-324450	151954	3.78718	1.57272	213.85	1.9857e-48	2.12762e-46
9	41949063	564123	col18a1a	+	-34654	63815	4.44648	1.99823	213.802	2.03401e-48	2.17828e-46
6	29952364	114446	dlg1	+	-91104	220134	4.66305	1.14837	213.79	2.0469e-48	2.19097e-46
21	23519994	323269	zbtb16a	-	212226	143773	4.35334	1.36164	213.784	2.05226e-48	2.19559e-46
10	19966185	407710	xpo7	+	103993	31004	-7.12928	1.26575	213.737	2.1015e-48	2.24712e-46
3	37011492	393882	tubg1	-	-71126	22813	5.17569	1.01435	213.735	2.10367e-48	2.24829e-46
17	19381221	30212	gsc	-	35726	2476	4.89173	1.44118	213.727	2.11224e-48	2.25631e-46
21	31516288	393423	asl	+	-263108	21300	3.79228	1.0852	213.719	2.12094e-48	2.26444e-46
14	16930693	100884137	dicp2.1	-	-107425	8306	5.14188	1.27336	213.713	2.12688e-48	2.26964e-46
5	56521104	573084	tbx2a	-	7250	7153	3.92819	1.19156	213.694	2.14754e-48	2.29051e-46
1	54015454	30131	dla	+	-1999	12724	8.49814	0.830977	213.687	2.15553e-48	2.29787e-46
14	5466139	368900	pcgf1	-	58886	12619	4.79003	1.37311	213.682	2.16053e-48	2.30203e-46
16	39812742	767747	rbms3	-	-46377	215852	3.78379	2.26461	213.671	2.17292e-48	2.31406e-46
16	8716041	497312	cobl	-	52544	132081	4.62522	1.08223	213.598	2.25392e-48	2.39875e-46
18	49381053	100333421	si:cabz01090165.1	+	30355	17448	4.39051	2.64439	213.597	2.25473e-48	2.39875e-46
1	47228307	445185	morc3b	+	-49778	9340	6.10815	1.40282	213.582	2.27155e-48	2.41542e-46
20	50348208	569213	tmem121ab	-	108802	954	3.4912	2.06356	213.517	2.34713e-48	2.49452e-46
23	35918610	30606	rarga	+	-80	45205	8.33969	1.4106	213.491	2.37813e-48	2.52619e-46
15	25802446	100033725	mir212	+	95000	94	4.43408	1.40754	213.356	2.54564e-48	2.70277e-46
18	20422411	30627	kif23	-	-35926	22045	4.8128	1.07175	213.328	2.58078e-48	2.7387e-46
1	29508497	100137117	si:dkey-1h24.2	-	-144978	45348	3.84419	1.19189	213.283	2.64009e-48	2.80021e-46
19	4100250	555053	fhl3b	-	-18125	28882	4.07343	1.60624	213.281	2.6426e-48	2.80146e-46
1	6720741	406606	ube2f	+	-74169	17552	4.11254	1.56409	213.274	2.65267e-48	2.81072e-46
9	45574383	335309	agr1	-	-28623	11778	3.46065	2.29869	213.232	2.70874e-48	2.86869e-46
2	20041344	405829	dpydb	-	-78829	294875	2.98368	3.38746	213.22	2.72464e-48	2.88407e-46
11	31327829	541519	man2b1	-	51775	17915	4.68866	0.142182	213.164	2.80212e-48	2.96459e-46
14	1945103	554076	pcdh2g29	-	-10154	65579	-4.82942	1.11446	213.095	2.90237e-48	3.0691e-46
19	10527651	793537	si:dkey-211g8.1	+	8442	1890	4.43922	1.19364	213.018	3.01602e-48	3.18767e-46
22	5262375	336844	ncln	-	10363	18615	3.922	2.02633	212.997	3.04789e-48	3.21974e-46
9	33776215	567323	efhc2	-	-5636	23132	4.44002	1.48311	212.972	3.08616e-48	3.25853e-46
19	14489637	334383	zdhhc18b	+	-35331	16512	4.76444	0.640408	212.966	3.0957e-48	3.26696e-46
6	5788659	447816	rtn4a	-	-460200	17478	4.28592	0.9275	212.899	3.20127e-48	3.37668e-46
16	3898076	195821	mtf1	+	240255	28124	4.55905	1.63637	212.884	3.22564e-48	3.40067e-46
13	27353829	100136871	ddx43	-	-174	21352	-5.08476	1.43511	212.802	3.36096e-48	3.54155e-46
17	19381277	30212	gsc	-	35782	2476	4.64527	1.44432	212.801	3.3638e-48	3.54276e-46
12	8905527	30381	cyp26a1	-	-52828	3595	5.04918	1.31544	212.785	3.39139e-48	3.57003e-46
17	35495830	570456	rsad2	-	134497	3880	5.03829	1.45668	212.75	3.45157e-48	3.63157e-46
19	48391336	799904	si:ch73-359m17.2	-	-71	8445	-4.09928	1.17385	212.744	3.46101e-48	3.63968e-46
25	12517239	322425	map1lc3b	+	-23131	11920	-4.24406	3.09046	212.714	3.51431e-48	3.69388e-46
16	11447570	798791	grik5	+	36241	72124	3.77105	3.63188	212.71	3.52159e-48	3.69967e-46
[truncated: 106,974 more rows]
