# Supplementary material for: Epigenetic Regulation of Phenotypic Sexual Plasticity Inducing Skewed Sex Ratio in Zebrafish
Source: Front Cell Dev Biol. 2022 Jul 15;10:880779. doi: 10.3389/fcell.2022.880779 (PMC9334531; doi:10.3389/fcell.2022.880779)
Supplement: Supplementary file 14 [file Table8.XLSX]

## Sheet: S11_MTFB vs. FTFB
chr	Locus	EntrezID	Symbol	Strand	Distance	Width	logFC	logCPM	LR	PValue	FDR
17	53459664	677757	mycbp	-	19452	1417	1.57706	6.73723	842.245	3.52888e-185	7.41097e-180
18	18226624	436793	cbln1	+	-122341	5745	4.43146	3.55836	822.956	5.50895e-181	5.78464e-176
25	21348490	445087	tmem60	-	67906	3107	-7.25512	1.32909	667.877	2.89312e-147	2.02527e-142
17	53459691	677757	mycbp	-	19479	1417	1.99841	6.68019	660.218	1.33918e-145	7.03098e-141
25	21348537	445087	tmem60	-	67953	3107	-7.89926	1.32668	635.65	2.95093e-140	1.23944e-135
12	37250778	678607	pmp22b	-	-48893	24339	7.35523	3.00394	630.065	4.8383e-139	1.69348e-134
22	11227457	402921	bcor	+	-83304	56086	8.81521	1.30609	615.965	5.64078e-136	1.69231e-131
13	3035541	559418	pkdcca	-	-119703	46181	-6.73047	1.43035	608.648	2.20184e-134	5.78007e-130
25	21348566	445087	tmem60	-	67982	3107	-7.29236	1.32243	606.682	5.89454e-134	1.37545e-129
16	614673	394032	irx2a	-	51499	4482	-6.27157	2.3092	589.984	2.52596e-130	5.30474e-126
4	68105436	100033751	mir738	-	-458722	98	2.57452	4.72353	579.777	4.19291e-128	8.00499e-124
13	3035501	559418	pkdcca	-	-119743	46181	-6.28897	1.42934	578.89	6.54064e-128	1.14466e-123
11	35821574	324413	bhlhe40	-	58317	3606	8.87039	2.07523	575.876	2.95854e-127	4.77938e-123
22	29030804	799294	cbx6a	-	-52251	5350	3.03975	4.4172	568.583	1.1416e-125	1.71247e-121
5	42767920	100885856	mir2185-3	+	-100955	95	5.37499	2.09814	563.953	1.16053e-124	1.62482e-120
24	17139145	560360	pip4k2aa	+	-69725	54782	-5.09522	2.23295	548.842	2.24857e-121	2.95138e-117
21	7168273	567731	dipk1b	-	-10075	21057	4.20231	1.69166	546.995	5.67156e-121	7.00634e-117
8	34980584	573060	LOC573060	+	7857	1828	2.55973	4.77437	545.929	9.67524e-121	1.12883e-116
6	8119248	30104	klf1	+	10298	11393	-5.73799	1.33172	545.454	1.22708e-120	1.3563e-116
13	42139200	447829	cdc42ep3	+	-14632	19058	6.07854	1.56326	537.183	7.73333e-119	8.12034e-115
11	35821613	324413	bhlhe40	-	58356	3606	7.69176	2.07456	535.437	1.85365e-118	1.85373e-114
11	35821582	324413	bhlhe40	-	58325	3606	9.66205	2.07556	530.68	2.00866e-117	1.91744e-113
5	42767936	100885856	mir2185-3	+	-100971	95	5.37895	2.09293	521.764	1.74879e-115	1.59679e-111
2	24536807	492647	angptl4	+	-46	5762	9.69347	1.12524	518.428	9.30206e-115	8.13965e-111
10	38149911	100216527	mir99-2	-	75520	80	9.15174	0.780285	516.346	2.63993e-114	2.21764e-110
12	37250691	678607	pmp22b	-	-48980	24339	6.54673	2.99966	513.578	1.05633e-113	8.53228e-110
18	14808626	560413	mtss1la	-	-28236	64389	7.78639	1.41776	511.801	2.57218e-113	2.00067e-109
12	37250716	678607	pmp22b	-	-48955	24339	6.73112	3.00524	510.197	5.74559e-113	4.30937e-109
11	35821600	324413	bhlhe40	-	58343	3606	7.86314	2.07428	508.361	1.44121e-112	1.04368e-108
22	11227416	402921	bcor	+	-83263	56086	9.15841	1.30452	503.121	1.99056e-111	1.39345e-107
22	11227451	402921	bcor	+	-83298	56086	8.54562	1.30729	496.761	4.81609e-110	3.26265e-106
19	24510851	368359	txnipa	+	-22396	3872	5.79924	1.51833	495.934	7.28733e-110	4.78251e-106
17	36987721	553189	dnmt3ab	-	-810	47651	10.2699	0.976827	495.045	1.13795e-109	7.24178e-106
21	34414452	557181	alg13	-	152668	28287	4.57828	2.14165	493.637	2.30384e-109	1.42302e-105
25	21348545	445087	tmem60	-	67961	3107	-7.88112	1.32664	489.35	1.97334e-108	1.18406e-104
19	27985321	550394	med10	+	-14959	3791	4.79605	1.7226	486.419	8.57085e-108	4.99988e-104
11	35821593	324413	bhlhe40	-	58336	3606	8.82612	2.07562	482.967	4.83176e-107	2.74247e-103
17	36987727	553189	dnmt3ab	-	-804	47651	9.73596	0.976425	481.523	9.96126e-107	5.50515e-103
11	35821537	324413	bhlhe40	-	58280	3606	8.38242	2.07425	479.394	2.89523e-106	1.55904e-102
13	34054039	558864	flrt3	-	231488	10713	6.2248	1.22628	479.186	3.21206e-106	1.68641e-102
5	42593210	100310757	mir2185-1	+	66566	95	5.1377	2.84094	474.916	2.72923e-105	1.39796e-101
11	35821553	324413	bhlhe40	-	58296	3606	9.36064	2.07481	474.052	4.20659e-105	2.10339e-101
6	59793969	30116	ddx3xb	+	38831	17604	4.85055	1.4377	471.516	1.49899e-104	7.32098e-101
22	11227430	402921	bcor	+	-83277	56086	8.48383	1.30513	466.91	1.50687e-103	7.19217e-100
16	13424890	492803	pitpnc1b	+	-356	29283	9.14295	1.24285	465.883	2.52201e-103	1.17699e-99
16	614677	394032	irx2a	-	51503	4482	-5.3135	2.30704	465.766	2.6742e-103	1.22088e-99
13	46916474	445392	fbxo5	+	25456	13226	-6.98549	1.23045	464.905	4.11544e-103	1.83889e-99
1	12897641	259186	pcdh10a	+	-134180	30000	5.83457	1.79453	463.685	7.58648e-103	3.31923e-99
9	33974809	100628950	mir222	-	53238	108	6.23642	1.20129	463.25	9.43125e-103	4.04214e-99
13	3035555	559418	pkdcca	-	-119689	46181	-5.19619	1.42973	462.787	1.18976e-102	4.99722e-99
5	42593239	100310757	mir2185-1	+	66537	95	4.88221	2.39569	460.436	3.86355e-102	1.59094e-98
15	11768965	571426	fkrp	-	85436	3774	7.36721	1.05006	458.502	1.01821e-101	4.11216e-98
15	17261813	503600	cltcb	+	24176	54209	-6.96667	1.85892	457.376	1.78989e-101	7.09232e-98
10	13613614	368438	cntfr	-	-159233	312718	4.87367	1.79643	456.335	3.01561e-101	1.17279e-97
15	17261803	503600	cltcb	+	24186	54209	-6.90024	1.85966	454.101	9.23844e-101	3.52755e-97
15	17261766	503600	cltcb	+	24223	54209	-7.39001	1.86036	452.882	1.70163e-100	6.38138e-97
16	614651	394032	irx2a	-	51477	4482	-5.06492	2.3066	452.691	1.87297e-100	6.90071e-97
12	37250767	678607	pmp22b	-	-48904	24339	7.9723	3.00471	451.835	2.87518e-100	1.04106e-96
21	37581747	436776	ndfip1l	-	-68583	15536	6.92795	1.21579	451.042	4.27996e-100	1.52344e-96
22	32429288	406391	pcbp4	-	-78678	218401	3.95578	2.68594	447.668	2.32026e-99	8.12126e-96
11	35821610	324413	bhlhe40	-	58353	3606	8.97431	2.07453	445.086	8.462e-99	2.91327e-95
21	37581781	436776	ndfip1l	-	-68549	15536	6.94655	1.21287	442.297	3.42385e-98	1.15974e-94
10	2088689	30304	tdgf1	-	126759	6457	5.92138	1.58549	441.197	5.9411e-98	1.98045e-94
15	17261758	503600	cltcb	+	24231	54209	-7.34139	1.85947	440.218	9.70606e-98	3.18494e-94
17	1866128	497122	xgb	-	162869	38634	5.16313	1.47869	439.674	1.27453e-97	4.1179e-94
16	13424955	492803	pitpnc1b	+	-421	29283	8.83354	1.24426	437.862	3.16036e-97	1.00561e-93
3	57220565	798075	fscn2a	+	13528	22983	5.80205	1.54139	436.452	6.40761e-97	2.00844e-93
20	41899382	555548	pln	-	-27112	15650	4.42704	1.8153	434.057	2.1272e-96	6.56956e-93
4	76666352	798290	ms4a17a.2	+	4624	18118	4.27519	2.86848	433.541	2.75504e-96	8.38528e-93
25	2168398	557714	pparab	+	60941	24774	8.84019	2.05525	432.459	4.73855e-96	1.42162e-92
15	32048199	566758	brca2	+	-136213	16534	4.83774	2.33153	431.863	6.38793e-96	1.88947e-92
22	11227443	402921	bcor	+	-83290	56086	8.20683	1.30604	430.727	1.12915e-95	3.29349e-92
12	42784076	567751	ebf3a	+	-347636	141073	5.59733	1.34455	429.78	1.81465e-95	5.22045e-92
22	11227453	402921	bcor	+	-83300	56086	8.5866	1.30747	429.721	1.86895e-95	5.304e-92
9	33890722	100628646	mir221	-	-30302	93	8.44886	1.79808	427.423	5.91127e-95	1.65523e-91
12	158569	266676	dnah9	-	13426	75263	5.54743	1.31106	427.13	6.84878e-95	1.89251e-91
11	43052691	405850	foxg1b	+	61417	2143	6.20013	0.575556	427.096	6.96648e-95	1.90003e-91
5	26590446	445324	tango2	+	96196	35235	-5.95104	2.3256	425.029	1.96219e-94	5.28304e-91
10	13613581	368438	cntfr	-	-159266	312718	5.05679	1.78962	424.187	2.99294e-94	7.89449e-91
9	33890785	100628646	mir221	-	-30239	93	8.16437	1.80557	424.177	3.0073e-94	7.89449e-91
23	36134626	30345	hoxc4a	+	-3571	1988	-5.3581	1.18836	419.893	2.57524e-93	6.67684e-90
10	2088768	30304	tdgf1	-	126838	6457	5.88853	1.58615	416.97	1.11418e-92	2.8535e-89
15	17261768	503600	cltcb	+	24221	54209	-7.00132	1.86055	416.824	1.19857e-92	3.03266e-89
13	17530449	324913	znf503	+	-61983	2579	6.63258	1.91465	416.427	1.46237e-92	3.64447e-89
25	21348535	445087	tmem60	-	67951	3107	-6.66178	1.32686	416.41	1.47508e-92	3.64447e-89
6	8119225	30104	klf1	+	10321	11393	-5.95284	1.33236	416.047	1.76978e-92	4.27672e-89
9	33890733	100628646	mir221	-	-30291	93	6.86125	1.80359	416.045	1.77171e-92	4.27672e-89
6	59794012	30116	ddx3xb	+	38788	17604	4.8581	1.43642	414.995	2.99788e-92	7.15434e-89
4	75444	100003877	lrp6	+	-835	25399	8.5975	1.10303	414.315	4.21584e-92	9.94792e-89
2	18629077	58138	pbx1a	-	-201645	127598	3.32221	3.2747	413.607	6.0117e-92	1.40279e-88
21	34414442	557181	alg13	-	152658	28287	4.49586	2.14072	413.38	6.7359e-92	1.5545e-88
15	32048216	566758	brca2	+	-136230	16534	5.28039	2.32961	413.288	7.05216e-92	1.6098e-88
15	33156999	246091	mab21l1	+	-86060	2261	5.51175	1.19575	412.817	8.93109e-92	2.01678e-88
6	8119265	30104	klf1	+	10281	11393	-6.41969	1.28994	412.165	1.23855e-91	2.7671e-88
1	12897674	259186	pcdh10a	+	-134213	30000	6.2572	1.79406	412.015	1.33498e-91	2.95114e-88
6	8119171	30104	klf1	+	10375	11393	-5.35065	1.31223	410.128	3.43777e-91	7.52044e-88
11	44706980	406614	irf2bp2b	+	16039	3270	6.23263	1.95597	409.382	4.99691e-91	1.08185e-87
11	39395394	30123	wnt4	-	192479	35070	4.97873	1.22337	409.084	5.80173e-91	1.24328e-87
18	27154154	571486	plekha7a	+	-52652	203992	4.87964	1.75126	408.858	6.49697e-91	1.3782e-87
13	16576587	568554	kcnma1a	+	-53928	363191	5.26281	1.2167	406.564	2.05148e-90	4.3083e-87
9	33974828	100628950	mir222	-	53257	108	6.30153	1.20113	406.263	2.38525e-90	4.95964e-87
9	33890828	100628646	mir221	-	-30196	93	7.83128	1.80045	405.315	3.83705e-90	7.90015e-87
25	1412449	571591	avpr1aa	+	137771	8147	4.71984	1.4503	405.093	4.28744e-90	8.74176e-87
8	3915920	393838	mtmr3	-	-115201	98329	4.97709	1.79973	404.419	6.01185e-90	1.21398e-86
9	33890806	100628646	mir221	-	-30218	93	8.1795	1.80494	403.374	1.01498e-89	2.03005e-86
22	18349701	405852	gatad2ab	+	-30026	63471	5.61561	1.3754	401.296	2.87587e-89	5.69773e-86
20	50348221	569213	tmem121ab	-	108815	954	4.4216	2.06256	400.758	3.76711e-89	7.39371e-86
21	19541205	794796	rai14	+	6677	60628	4.94307	1.10149	400.612	4.05334e-89	7.88183e-86
18	14808566	560413	mtss1la	-	-28296	64389	5.70205	1.41958	400.426	4.44832e-89	8.57053e-86
10	38149972	100216527	mir99-2	-	75581	80	8.53461	0.773812	399.645	6.57917e-89	1.25608e-85
1	59491855	402928	sp6	+	46900	1142	3.06199	4.0515	399.144	8.45937e-89	1.60049e-85
10	13613643	368438	cntfr	-	-159204	312718	4.84423	1.79391	398.941	9.36493e-89	1.756e-85
3	57220521	798075	fscn2a	+	13572	22983	5.06001	1.53974	398.624	1.09795e-88	2.04052e-85
8	22580901	333999	porcnl	-	22337	14275	5.41362	1.37506	398.278	1.30563e-88	2.40521e-85
8	48103605	567448	mfn2	+	-205871	51171	4.76904	1.44922	398.169	1.37878e-88	2.51788e-85
10	38149944	100216527	mir99-2	-	75553	80	7.88037	0.77815	397.375	2.05274e-88	3.71633e-85
22	547570	449996	ccnd3	-	-178	10033	-5.21611	1.39035	397.205	2.23504e-88	4.01178e-85
2	21951901	569666	tox	+	31048	122307	-5.48233	1.61221	396.77	2.78019e-88	4.94801e-85
25	2168434	557714	pparab	+	60905	24774	9.20268	2.05394	396.338	3.45268e-88	6.09322e-85
19	27985332	550394	med10	+	-14970	3791	5.87862	1.72276	395.906	4.28809e-88	7.50447e-85
1	4341936	324096	slitrk6	+	-240195	52592	4.82083	1.58747	395.004	6.73845e-88	1.16953e-84
13	3035564	559418	pkdcca	-	-119680	46181	-6.94139	1.42973	394.886	7.14693e-88	1.23026e-84
19	40776976	100033722	mir489	-	-4295	104	4.40364	1.81306	394.476	8.77939e-88	1.49898e-84
13	3035549	559418	pkdcca	-	-119695	46181	-5.51613	1.43024	393.848	1.20253e-87	2.03663e-84
1	24077175	117234	mab21l2	+	-889	1813	-5.97939	0.711919	393.54	1.40322e-87	2.35751e-84
25	21232369	445087	tmem60	-	-48215	3107	5.03187	1.96505	392.916	1.91906e-87	3.19857e-84
7	27099521	415169	rps13	+	-58155	2638	5.33095	1.65241	392.735	2.10169e-87	3.47538e-84
19	40776917	100033722	mir489	-	-4354	104	4.47348	1.8062	392.242	2.68972e-87	4.41302e-84
8	3915926	393838	mtmr3	-	-115195	98329	5.05769	1.79967	392.134	2.83969e-87	4.62296e-84
1	5817123	405901	nrp2a	-	71093	139571	4.63212	1.27965	391.789	3.3756e-87	5.45313e-84
25	2168393	557714	pparab	+	60946	24774	8.99279	2.05476	389.818	9.06754e-87	1.45364e-83
23	25906371	503808	pkig	+	-13354	49843	6.81971	2.07096	388.685	1.59994e-86	2.54547e-83
7	31069652	541341	terb2	-	137553	2407	5.57934	1.76089	388.489	1.76505e-86	2.78703e-83
11	16260688	560478	slc25a26	+	-43753	107641	4.21981	1.43604	388.253	1.98745e-86	3.1148e-83
21	34414384	557181	alg13	-	152600	28287	5.23482	1.03862	387.429	3.00358e-86	4.67244e-83
13	17530461	324913	znf503	+	-61995	2579	5.44977	1.91448	387.286	3.22644e-86	4.98221e-83
22	18349687	405852	gatad2ab	+	-30012	63471	5.9228	1.37394	386.879	3.95675e-86	6.06535e-83
4	13771979	541474	cntn1b	+	-38141	22874	4.94298	1.81624	385.708	7.11567e-86	1.08287e-82
19	10518895	793537	si:dkey-211g8.1	+	17198	1890	5.19339	1.24435	385.542	7.73357e-86	1.16843e-82
17	35803139	30602	sox11a	-	-78668	3261	4.17248	1.73958	385.247	8.96462e-86	1.34475e-82
8	3915929	393838	mtmr3	-	-115192	98329	4.82684	1.79819	385.193	9.21441e-86	1.37242e-82
22	547679	449996	ccnd3	-	-69	10033	-5.4752	1.35334	385.02	1.00458e-85	1.48571e-82
13	35289266	140423	jag1b	+	49916	50912	-7.27967	1.44499	383.161	2.55197e-85	3.74781e-82
16	31791678	335573	ptpn6	-	34819	36789	5.7681	1.26855	383.07	2.67027e-85	3.89431e-82
25	2168380	557714	pparab	+	60959	24774	8.43711	2.05337	382.643	3.30707e-85	4.78975e-82
16	614712	394032	irx2a	-	51538	4482	-4.74631	2.30885	382.268	3.99289e-85	5.74345e-82
15	17261737	503600	cltcb	+	24252	54209	-7.08033	1.85381	380.926	7.82241e-85	1.11754e-81
21	37581761	436776	ndfip1l	-	-68569	15536	6.0436	1.21505	380.563	9.38434e-85	1.33162e-81
6	5199014	58057	pou4f1	+	-659061	3053	7.35694	1.50854	380.5	9.68534e-85	1.36511e-81
23	26931315	553414	rnd1b	+	47856	26892	3.87495	3.07598	380.411	1.01263e-84	1.41775e-81
7	43274568	30461	cdh11	-	-512893	26273	3.92161	1.69272	380.01	1.23841e-84	1.72237e-81
2	21951972	569666	tox	+	30977	122307	-7.0447	1.61452	379.307	1.76126e-84	2.43342e-81
5	69216065	791612	mat2ab	-	3881	15218	5.53893	1.68514	379.247	1.81471e-84	2.49088e-81
20	49499427	541516	naa20	-	382026	11973	-6.01147	1.11889	378.996	2.05885e-84	2.80764e-81
7	71180576	321931	dhx15	-	-150923	52886	5.47552	1.26924	378.031	3.33994e-84	4.52527e-81
10	10210513	558120	urm1	+	102511	13004	6.16117	1.29001	377.691	3.96024e-84	5.33132e-81
11	7559921	406676	adgrl4	-	149607	27102	4.63601	1.67314	376.541	7.04848e-84	9.4283e-81
21	37581736	436776	ndfip1l	-	-68594	15536	5.87651	1.21484	376.464	7.32524e-84	9.7365e-81
22	17100320	557221	frem1b	+	20330	70751	5.29265	1.45444	376.149	8.57613e-84	1.13275e-80
17	1866172	497122	xgb	-	162913	38634	5.46522	1.47564	376.051	9.00855e-84	1.18242e-80
10	930670	557316	unc5c	+	-47154	224279	5.11019	1.5606	376.009	9.20384e-84	1.20055e-80
25	33786165	564951	roraa	+	63547	113501	7.16062	0.96068	375.898	9.72781e-84	1.26107e-80
7	27099605	415169	rps13	+	-58239	2638	5.1658	1.64574	375.839	1.002e-83	1.29098e-80
15	39621008	30769	robo1	-	17779	325577	4.73181	2.09714	375.647	1.10355e-83	1.41314e-80
22	547567	449996	ccnd3	-	-181	10033	-5.49273	1.38028	374.837	1.65576e-83	2.10742e-80
17	450838	571819	zgc:194887	+	120	5501	5.40928	1.349	374.021	2.49285e-83	3.15373e-80
14	22326332	564924	atp7a	+	74164	38672	4.88505	1.37624	373.9	2.64943e-83	3.33176e-80
15	39621028	30769	robo1	-	17799	325577	4.77107	2.09878	373.626	3.03878e-83	3.79863e-80
3	23950857	326746	cbx1a	+	109608	11117	5.73077	1.63083	373.301	3.57617e-83	4.44395e-80
16	5370089	553585	echdc1	+	-131071	11482	7.10082	1.03185	372.675	4.89523e-83	6.0473e-80
2	24536896	492647	angptl4	+	-135	5762	6.20893	1.12791	372.603	5.0743e-83	6.23186e-80
24	3791785	558075	wdr37	+	-312823	48336	4.76799	1.91243	372.259	6.02991e-83	7.36241e-80
15	7896866	571698	cadm2b	+	-184909	439415	6.60207	1.12236	372.025	6.77959e-83	8.22991e-80
9	26228985	30219	efnb2a	+	-125171	19893	4.24413	2.04951	370.79	1.25958e-82	1.52025e-79
7	31069660	541341	terb2	-	137561	2407	5.54334	1.76087	370.583	1.3969e-82	1.67636e-79
24	39261692	641290	nubp2	-	75507	7826	6.65888	0.735389	369.635	2.24754e-82	2.68184e-79
6	8950297	798985	vps16	+	156766	23777	4.24696	1.48069	369.613	2.27218e-82	2.69592e-79
10	38149986	100216527	mir99-2	-	75595	80	8.22056	0.773423	368.812	3.39513e-82	4.00566e-79
8	34979834	573060	LOC573060	+	8607	1828	3.20535	3.30673	368.792	3.42984e-82	4.02401e-79
11	44706965	406614	irf2bp2b	+	16054	3270	5.65085	1.95774	368.507	3.95578e-82	4.61528e-79
18	48793884	100329171	bmp16	+	130	14694	7.86267	1.53142	367.981	5.14954e-82	5.97486e-79
25	33786120	564951	roraa	+	63592	113501	7.8591	0.962164	367.695	5.94307e-82	6.85768e-79
8	29556004	30303	atoh1a	+	37974	1638	4.76172	1.67615	367.371	6.99365e-82	8.02584e-79
8	19191300	405808	zgc:77486	-	-75025	10310	5.88473	3.0586	367.258	7.40088e-82	8.44702e-79
20	28626915	562667	rgs6	-	-11930	126905	4.40036	1.55243	366.076	1.33852e-81	1.51947e-78
17	23581683	100310770	mir107b	+	-8553	86	4.03359	3.45811	365.711	1.6069e-81	1.81432e-78
11	26040034	790937	kaznb	-	-725	158143	7.15488	1.30281	365.442	1.83883e-81	2.06509e-78
17	22260187	550381	malb	+	-157396	3751	5.1327	1.39428	364.97	2.33081e-81	2.60367e-78
3	57220507	798075	fscn2a	+	13586	22983	4.70453	1.53785	364.929	2.37843e-81	2.64282e-78
21	37581695	436776	ndfip1l	-	-68635	15536	5.46014	1.21057	363.734	4.32976e-81	4.78573e-78
20	16322410	338247	echdc2	-	99283	18046	2.80835	4.07132	363.411	5.09159e-81	5.59832e-78
20	45326225	568195	napbb	-	-334824	17227	4.1621	2.02556	362.976	6.3315e-81	6.92537e-78
19	15580657	566899	foxo6b	+	-9366	49664	4.38505	1.68074	362.938	6.45381e-81	7.02258e-78
10	5318977	553981	sptlc1	+	-84633	30816	4.92203	1.25555	362.832	6.80651e-81	7.36819e-78
18	27154157	571486	plekha7a	+	-52655	203992	4.84756	1.74715	362.495	8.05816e-81	8.67839e-78
22	18349699	405852	gatad2ab	+	-30024	63471	5.24716	1.37605	361.614	1.25334e-80	1.34292e-77
17	22974792	100033525	mir456	+	-147729	85	4.01831	1.99562	361.583	1.27302e-80	1.35709e-77
23	25906443	503808	pkig	+	-13426	49843	5.47827	2.0698	359.671	3.32082e-80	3.52223e-77
3	61559723	541420	zgc:113295	+	-21643	5671	4.64895	1.84235	359.566	3.50076e-80	3.69443e-77
19	5210022	58038	stx1b	-	-44358	90443	4.42831	1.56196	359.127	4.36281e-80	4.58115e-77
16	5370091	553585	echdc1	+	-131073	11482	7.42834	1.03016	358.774	5.20627e-80	5.43962e-77
12	4835363	100002189	ghrhr2	+	10085	9108	-4.63945	1.67262	358.713	5.36879e-80	5.58166e-77
15	32048158	566758	brca2	+	-136172	16534	4.54586	2.33266	358.632	5.59016e-80	5.78317e-77
10	38149980	100216527	mir99-2	-	75589	80	7.48312	0.774935	358.616	5.63693e-80	5.80297e-77
8	3915915	393838	mtmr3	-	-115206	98329	4.93571	1.80474	357.934	7.93351e-80	8.12735e-77
2	21951977	569666	tox	+	30972	122307	-5.61377	1.61292	357.548	9.6271e-80	9.81445e-77
17	50870077	415153	stxbp6	+	-71593	42800	4.33737	0.871273	357.321	1.07864e-79	1.09432e-76
14	1816509	102725540	trpc7b	+	-97152	45390	3.96572	1.97127	357.085	1.21451e-79	1.22624e-76
11	7559932	406676	adgrl4	-	149618	27102	4.18121	1.67338	356.917	1.32084e-79	1.32722e-76
10	38149940	100216527	mir99-2	-	75549	80	7.41557	0.779549	356.883	1.34396e-79	1.34402e-76
25	2168374	557714	pparab	+	60965	24774	8.18344	2.05469	356.863	1.3572e-79	1.35082e-76
12	48590530	100037390	cyp4f3	-	10487	20566	7.6621	1.07783	356.774	1.41923e-79	1.4059e-76
6	37091883	445374	negr1	+	-148899	221434	3.73102	2.44257	356.737	1.44603e-79	1.42573e-76
13	35289294	140423	jag1b	+	49888	50912	-5.61593	1.44062	355.982	2.11071e-79	2.07135e-76
5	26590455	445324	tango2	+	96187	35235	-4.5188	2.32601	355.824	2.28529e-79	2.23224e-76
9	33890755	100628646	mir221	-	-30269	93	7.74028	1.80422	355.801	2.31115e-79	2.24704e-76
14	37382602	567278	lect2l	+	-497078	1540	3.86372	3.33597	355.45	2.75658e-79	2.66777e-76
19	34632086	560338	elp2	-	-110354	50796	5.55333	0.940649	355.347	2.90256e-79	2.79617e-76
25	35534342	751704	spi1a	+	19200	18703	6.52825	1.03484	355.076	3.32575e-79	3.18921e-76
7	73991867	335628	cldnd1a	+	141900	2165	7.08379	1.10409	354.695	4.02517e-79	3.84237e-76
15	21501547	100033636	mir125b-1	+	-53891	145	5.55178	1.21433	354.59	4.24202e-79	4.03106e-76
16	906457	403019	irx1a	+	-92838	4157	4.4635	1.98557	354.483	4.4773e-79	4.23546e-76
7	31179161	323089	ctdspl2b	+	195258	16710	5.0531	1.8491	354.329	4.83477e-79	4.55311e-76
6	35621301	569746	brinp3a.1	-	-117535	62963	6.5465	1.19987	353.796	6.31691e-79	5.92235e-76
3	46744270	394028	prkcsh	+	19768	31065	3.61968	2.71084	353.295	8.12093e-79	7.57986e-76
23	25906401	503808	pkig	+	-13384	49843	6.51805	2.07164	353.271	8.21982e-79	7.63822e-76
16	11147811	30664	gsk3ab	+	94610	49731	4.31824	1.88857	352.913	9.8346e-79	9.09848e-76
21	37581783	436776	ndfip1l	-	-68547	15536	6.25478	1.21313	352.293	1.34222e-78	1.23631e-75
8	3915867	393838	mtmr3	-	-115254	98329	5.0384	1.80323	351.956	1.58918e-78	1.45739e-75
17	46003502	100033770	mir203a	+	-195349	96	4.56253	1.47734	351.417	2.08233e-78	1.90134e-75
12	49074160	393563	ghitm	-	40974	32874	5.49335	1.25252	351.249	2.26547e-78	2.05961e-75
19	28785119	336346	sox4a	-	-4290	3261	8.36203	1.05962	350.745	2.91673e-78	2.64025e-75
13	35289289	140423	jag1b	+	49893	50912	-4.96957	1.4426	350.62	3.10499e-78	2.79861e-75
16	11092938	30664	gsk3ab	+	149483	49731	5.8541	0.643705	350.475	3.34041e-78	2.99794e-75
10	13613574	368438	cntfr	-	-159273	312718	4.62959	1.7866	350.09	4.05021e-78	3.6195e-75
4	14082274	556148	prickle1b	-	109061	9715	5.76367	1.13415	349.848	4.57349e-78	4.06981e-75
22	16958772	556665	nfia	-	-38703	158005	5.22213	1.2688	349.488	5.47947e-78	4.85543e-75
11	23962458	30726	cntn2	+	-29442	55243	4.60265	1.09162	349.22	6.26765e-78	5.53052e-75
3	60516498	100003714	si:ch73-366l1.5	-	-54720	45237	6.75691	1.707	348.991	7.02901e-78	6.17638e-75
23	44794028	64269	atp1b2a	+	-61155	29321	-5.23711	1.51929	348.18	1.05557e-77	9.23662e-75
5	64924891	246226	ptgs1	+	-17523	39067	4.80087	1.3191	347.769	1.29687e-77	1.1301e-74
3	57220504	798075	fscn2a	+	13589	22983	5.94405	1.53602	347.222	1.70618e-77	1.48064e-74
2	21951923	569666	tox	+	31026	122307	-5.00675	1.61402	346.368	2.61808e-77	2.26263e-74
24	4827967	322412	cpb1	-	62243	10336	5.28356	1.47821	346.293	2.71858e-77	2.33986e-74
2	6883563	550519	rgs5b	+	2289	3268	5.51629	1.74674	346.113	2.97614e-77	2.55108e-74
20	41899374	555548	pln	-	-27120	15650	4.54535	1.81542	345.215	4.66841e-77	3.9854e-74
2	34500523	561009	brinp2	-	16926	103527	4.61727	1.54051	344.79	5.77619e-77	4.91114e-74
7	27099587	415169	rps13	+	-58221	2638	4.95702	1.65175	344.54	6.54819e-77	5.54507e-74
23	37023157	553648	ints11	-	-62802	23653	-6.0382	0.561391	344.463	6.80607e-77	5.7403e-74
2	30658577	558069	ctnnd2b	-	-35165	139496	4.98888	1.45159	344.345	7.21997e-77	6.06503e-74
5	16237725	100141352	kremen1	-	-36333	122122	4.41636	1.30632	344.194	7.79057e-77	6.51829e-74
22	18349752	405852	gatad2ab	+	-30077	63471	5.35507	1.37653	343.892	9.06163e-77	7.55169e-74
9	33974825	100628950	mir222	-	53254	108	6.76751	1.20032	342.857	1.52258e-76	1.26386e-73
8	52272733	100001914	ube2d4	+	11400	13661	5.23695	1.29221	342.821	1.55098e-76	1.28236e-73
22	4280525	556504	kdm4b	-	-127346	92616	4.57509	1.19693	342.743	1.6122e-76	1.32775e-73
8	11919526	393633	med27	-	-68539	103395	5.87538	1.02209	342.561	1.76703e-76	1.44958e-73
12	48590562	100037390	cyp4f3	-	10519	20566	5.19541	1.06132	342.48	1.84021e-76	1.50374e-73
2	34003522	30181	ptch2	-	9886	24425	5.27181	1.21556	342.279	2.03542e-76	1.65681e-73
13	42139122	447829	cdc42ep3	+	-14554	19058	5.34892	1.5608	341.624	2.82644e-76	2.29181e-73
14	22326287	564924	atp7a	+	74209	38672	4.54389	1.37604	341.245	3.41853e-76	2.76124e-73
5	69216093	791612	mat2ab	-	3909	15218	5.24398	1.68563	341.065	3.74006e-76	3.00937e-73
21	37581758	436776	ndfip1l	-	-68572	15536	6.59318	1.21439	340.715	4.45822e-76	3.57353e-73
12	25319153	333941	zfp36l2	-	-60831	3346	8.92583	0.592326	340.698	4.49558e-76	3.58978e-73
20	48528348	402941	insm1a	-	42994	2431	-5.67745	1.4726	339.998	6.38823e-76	5.08176e-73
10	42628382	567905	fgfr1b	+	-38675	71739	4.85638	1.37966	339.519	8.12242e-76	6.43691e-73
13	42139218	447829	cdc42ep3	+	-14650	19058	5.16008	1.56093	339.444	8.4313e-76	6.65657e-73
9	43883682	321689	ube2e3	+	-85780	82440	-4.78623	1.56777	339.383	8.69542e-76	6.83939e-73
4	11986407	562893	btbd11a	-	-20980	193964	4.29531	2.45254	338.774	1.17998e-75	9.24652e-73
21	34414348	557181	alg13	-	152564	28287	4.45601	1.04013	338.628	1.26964e-75	9.91208e-73
23	3414607	30210	mafba	-	5467	3476	-5.26546	1.39465	338.369	1.44547e-75	1.1243e-72
10	11267543	322347	hsdl2	+	-2240	15281	5.14843	1.44581	337.784	1.93843e-75	1.50217e-72
1	12897658	259186	pcdh10a	+	-134197	30000	6.80751	1.79441	337.71	2.01229e-75	1.55368e-72
23	36361384	57970	copz1	+	-20864	13587	4.42233	1.24579	337.474	2.26436e-75	1.74189e-72
12	33192006	550573	c1qtnf1	-	-122888	17323	5.04153	1.24675	337.449	2.29287e-75	1.75738e-72
22	30318827	30485	mxi1	+	11736	27969	5.48254	0.845273	337.429	2.31684e-75	1.7693e-72
7	71180620	321931	dhx15	-	-150879	52886	5.12238	1.2704	337.055	2.79353e-75	2.1256e-72
8	34980523	573060	LOC573060	+	7918	1828	2.36066	4.78089	336.876	3.05708e-75	2.31774e-72
9	55243055	560294	tbl1x	-	114216	35761	-5.91256	1.83152	336.489	3.71048e-75	2.803e-72
8	23518959	544660	sema3gb	+	3047	31777	4.97621	1.61308	336.288	4.10394e-75	3.08912e-72
15	33156941	246091	mab21l1	+	-86002	2261	5.60265	1.19239	335.962	4.8337e-75	3.62543e-72
7	31069615	541341	terb2	-	137516	2407	5.69305	1.76207	335.804	5.23229e-75	3.91042e-72
8	22580862	333999	porcnl	-	22298	14275	5.31467	1.37185	335.281	6.80018e-75	5.06418e-72
5	14189292	570189	npffr1l2	-	-49577	73303	3.70563	2.79059	335.168	7.19913e-75	5.34234e-72
24	17139143	560360	pip4k2aa	+	-69723	54782	-4.18751	2.23298	335.124	7.35736e-75	5.44053e-72
6	5198995	58057	pou4f1	+	-659042	3053	7.30906	1.51119	334.966	7.9639e-75	5.86839e-72
16	11147847	30664	gsk3ab	+	94574	49731	4.81247	1.83353	334.918	8.16066e-75	5.99235e-72
2	24390907	563016	zgc:154006	-	-11435	15889	6.89964	1.38465	334.828	8.53482e-75	6.24525e-72
7	21722497	100004517	tmem88b	+	64991	18962	6.33572	0.169888	334.668	9.25032e-75	6.74531e-72
7	33379343	335907	anp32a	-	29341	4376	4.1687	1.62244	334.62	9.47555e-75	6.88564e-72
25	2168445	557714	pparab	+	60894	24774	9.15499	2.05296	334.418	1.0487e-74	7.59437e-72
13	3035462	559418	pkdcca	-	-119782	46181	-6.15235	0.738405	334.104	1.2273e-74	8.85719e-72
13	40243093	641500	zgc:123010	-	-39677	35392	5.31955	1.30331	333.854	1.39139e-74	1.0007e-71
19	34632075	560338	elp2	-	-110365	50796	5.48033	0.93847	333.807	1.42466e-74	1.02113e-71
20	37643107	100034610	adat2	-	-117305	26660	4.69935	1.01929	333.665	1.52936e-74	1.09245e-71
5	66577167	562138	hip1rb	-	147810	62493	5.49141	0.887784	333.425	1.72509e-74	1.22808e-71
22	29030796	799294	cbx6a	-	-52259	5350	2.70584	4.41726	333.377	1.76711e-74	1.25221e-71
23	27912064	266753	acvrl1	-	55129	21283	7.39414	1.05548	333.373	1.7709e-74	1.25221e-71
24	19110975	557144	zgc:162928	+	99285	178325	5.28111	0.899078	333.347	1.79419e-74	1.26441e-71
12	42784010	567751	ebf3a	+	-347570	141073	5.67346	1.3462	333.225	1.9068e-74	1.33928e-71
23	36361370	57970	copz1	+	-20850	13587	4.95488	1.2462	332.95	2.18954e-74	1.53274e-71
6	2351336	570960	pbx1b	+	-79904	123377	3.64305	1.58276	332.744	2.4271e-74	1.6934e-71
25	2168388	557714	pparab	+	60951	24774	8.50131	2.05508	332.711	2.46844e-74	1.71654e-71
3	33486693	406635	sgsm3	-	-7453	33072	4.31659	1.88351	332.572	2.646e-74	1.83394e-71
23	36361348	57970	copz1	+	-20828	13587	4.62725	1.2472	332.56	2.66259e-74	1.83937e-71
5	69216091	791612	mat2ab	-	3907	15218	5.07366	1.68558	332.48	2.77079e-74	1.90784e-71
15	39621050	30769	robo1	-	17821	325577	5.01942	2.09834	332.403	2.88029e-74	1.97675e-71
21	482634	321133	nop14	+	-42358	105595	5.78931	1.62566	332.391	2.89705e-74	1.98178e-71
10	201928	436987	psmg1	-	-8775	3708	7.63943	0.527106	332.382	2.91007e-74	1.98422e-71
23	23542755	565373	agrn	+	-56897	426622	5.91876	1.78621	332.127	3.30766e-74	2.24802e-71
24	21813206	544667	flt1	-	4387	28268	4.67671	1.15738	331.927	3.65611e-74	2.47683e-71
5	56737704	573084	tbx2a	-	223850	7153	4.42992	1.77194	331.789	3.91892e-74	2.64633e-71
4	12903143	415184	msrb3	-	-11049	21723	4.26179	1.69686	331.772	3.9532e-74	2.66092e-71
1	17374044	406172	fat1a	+	2878	145792	7.33463	1.47059	331.707	4.08297e-74	2.73949e-71
19	5106830	192309	tpi1a	-	3593	9008	3.91392	2.84529	331.554	4.40907e-74	2.94887e-71
9	37152286	30154	gli2a	+	-10450	155071	4.57797	1.03083	331.412	4.73437e-74	3.15638e-71
11	9563767	100002610	nlgn1	-	-384720	384334	4.25355	1.60067	331.375	4.82392e-74	3.2059e-71
13	17024924	553730	lrmda	-	-439438	541642	5.09333	1.27936	331.32	4.95836e-74	3.28486e-71
3	61559633	541420	zgc:113295	+	-21553	5671	4.96373	1.84525	331.141	5.42248e-74	3.58104e-71
15	21501492	100033636	mir125b-1	+	-53836	145	5.22822	1.21503	330.986	5.8611e-74	3.85857e-71
22	18349755	405852	gatad2ab	+	-30080	63471	5.55816	1.37548	330.748	6.60359e-74	4.33379e-71
19	28687328	102465685	mir7145	-	-37592	123	3.96715	1.54615	330.679	6.83824e-74	4.47381e-71
12	32115167	100005158	cox11	-	41615	5259	7.12183	1.23156	330.442	7.70152e-74	5.02295e-71
1	39616182	30155	tenm3	+	-228339	392069	5.99153	1.21928	330.35	8.06347e-74	5.24273e-71
6	2960894	140819	ptprfa	+	-9249	321522	4.82677	1.58709	330.253	8.46697e-74	5.48809e-71
1	24077121	117234	mab21l2	+	-835	1813	-6.11479	1.50145	330.228	8.57363e-74	5.54012e-71
19	28785083	336346	sox4a	-	-4326	3261	5.79426	1.05653	330.208	8.65802e-74	5.57749e-71
13	46092483	406407	marcksl1a	+	85023	3005	8.56109	0.820445	329.957	9.81918e-74	6.30617e-71
9	15313386	100005469	fn1a	-	-111300	62386	4.54188	1.14821	329.838	1.04249e-73	6.67476e-71
16	44022515	568996	zfpm2a	-	-104872	307876	4.78452	1.77318	329.725	1.10326e-73	7.04241e-71
4	13772000	541474	cntn1b	+	-38162	22874	4.78595	1.81571	329.548	1.20588e-73	7.67411e-71
11	43052700	405850	foxg1b	+	61408	2143	6.72208	0.576051	329.294	1.36974e-73	8.69057e-71
7	25360485	324188	cyp26b1	+	-36197	24308	4.5119	1.5185	329.069	1.53338e-73	9.69952e-71
13	6776726	791890	rnaset2	+	272484	12601	4.69256	1.32948	328.409	2.13507e-73	1.3465e-70
11	39522378	30123	wnt4	-	319463	35070	4.69785	1.55075	328.317	2.23509e-73	1.40536e-70
6	5198923	58057	pou4f1	+	-658970	3053	7.29424	1.37004	328.303	2.2506e-73	1.41089e-70
6	52151568	323055	ywhaba	+	61006	10381	4.91215	1.6388	328.188	2.38422e-73	1.4902e-70
16	19823256	393789	hdac9b	-	-67018	47726	5.31557	1.39841	327.967	2.6648e-73	1.66063e-70
19	27735068	557902	adcy2b	-	-41581	166724	4.32789	1.50557	327.61	3.18669e-73	1.97998e-70
7	48561002	557498	kcnq1.1	+	-5160	101388	4.76193	1.27952	327.307	3.70915e-73	2.2978e-70
25	35534296	751704	spi1a	+	19246	18703	5.65271	1.037	327.26	3.79838e-73	2.34616e-70
22	1275703	100005958	si:ch73-138e16.2	+	977	5667	-6.73815	1.03971	327.245	3.82678e-73	2.35677e-70
13	6776690	791890	rnaset2	+	272520	12601	4.85115	1.33117	326.818	4.74148e-73	2.91156e-70
3	57220536	798075	fscn2a	+	13557	22983	4.76804	1.53959	326.788	4.81235e-73	2.94646e-70
24	27925631	570772	bcl2a	-	-303286	91707	6.46946	0.914541	326.752	4.90123e-73	2.99216e-70
7	73991827	335628	cldnd1a	+	141940	2165	7.18729	1.09661	326.729	4.95707e-73	3.01748e-70
11	44706973	406614	irf2bp2b	+	16046	3270	5.80169	1.95684	326.426	5.77181e-73	3.50327e-70
17	30220359	799739	spata17	+	-15101	69061	4.07103	1.67047	326.409	5.81868e-73	3.52154e-70
20	48528299	402941	insm1a	-	42945	2431	-6.46826	1.48147	326.139	6.6646e-73	4.02191e-70
24	4828011	322412	cpb1	-	62287	10336	4.32368	1.4811	325.826	7.79637e-73	4.69143e-70
18	27154117	571486	plekha7a	+	-52615	203992	6.05097	1.74646	325.525	9.0688e-73	5.44152e-70
15	28904282	569375	eml2	-	-3425	26570	4.47013	1.70801	325.281	1.02483e-72	6.13174e-70
16	5370038	553585	echdc1	+	-131020	11482	6.74956	1.02633	325.136	1.10183e-72	6.57368e-70
15	37317444	100003031	zgc:171592	+	14158	9280	3.55367	2.87808	325.114	1.11437e-72	6.62967e-70
11	9563790	100002610	nlgn1	-	-384697	384334	4.5448	1.59988	324.802	1.30308e-72	7.73048e-70
16	5370058	553585	echdc1	+	-131040	11482	7.33068	1.03264	324.492	1.52225e-72	9.00523e-70
23	23542691	565373	agrn	+	-56833	426622	5.88701	1.78769	324.437	1.56472e-72	9.23049e-70
3	23950922	326746	cbx1a	+	109543	11117	5.49021	1.63228	324.318	1.66133e-72	9.76162e-70
8	27689728	556024	mov10b.1	-	2633	27852	-6.56881	0.897398	324.314	1.66405e-72	9.76162e-70
12	45167028	100006246	dhx32a	+	-16319	38399	4.5339	1.54403	324.111	1.84314e-72	1.07821e-69
13	17530479	324913	znf503	+	-62013	2579	5.34514	1.91386	324.083	1.86841e-72	1.08995e-69
3	23950895	326746	cbx1a	+	109570	11117	5.21424	1.63404	323.828	2.1233e-72	1.23521e-69
9	33890736	100628646	mir221	-	-30288	93	7.04898	1.80455	323.783	2.17268e-72	1.26045e-69
1	47228328	445185	morc3b	+	-49799	9340	7.11244	1.51105	323.764	2.19263e-72	1.26852e-69
18	48793962	100329171	bmp16	+	52	14694	7.07553	1.09794	322.925	3.34098e-72	1.92757e-69
19	5210002	58038	stx1b	-	-44378	90443	4.50079	1.56007	322.799	3.55747e-72	2.04685e-69
11	13568598	335206	arrdc2	+	-40162	5347	8.91975	1.02483	322.655	3.82558e-72	2.1951e-69
10	11267577	322347	hsdl2	+	-2274	15281	4.89847	1.4468	322.588	3.95529e-72	2.26334e-69
3	12945682	767790	pdgfab	-	-24736	45077	4.5634	1.02125	322.36	4.43532e-72	2.53113e-69
11	36758825	368725	parapinopsinb	+	18788	7461	3.28191	2.90724	322.296	4.57824e-72	2.60561e-69
23	27912100	266753	acvrl1	-	55165	21283	6.728	1.05535	322.246	4.69468e-72	2.66466e-69
5	64924913	246226	ptgs1	+	-17545	39067	4.56489	1.31904	322.191	4.82668e-72	2.7322e-69
3	23950844	326746	cbx1a	+	109621	11117	5.65592	1.63179	321.581	6.55496e-72	3.70054e-69
15	37079784	557315	kirrel3l	+	-138293	75841	4.72038	1.57286	321.409	7.14433e-72	4.02245e-69
1	40354315	336637	zgc:56493	+	-90619	6861	7.34869	1.6422	321.237	7.78851e-72	4.37341e-69
20	14847941	100033767	mir199-3a	+	27519	87	6.67994	1.19472	321.171	8.05203e-72	4.50933e-69
16	7107861	338246	bmper	+	46437	41380	4.0578	1.05864	321.147	8.14714e-72	4.55046e-69
1	6720720	406606	ube2f	+	-74148	17552	5.72338	1.56439	320.939	9.04427e-72	5.03814e-69
17	30546775	445153	itsn2b	-	25732	47538	8.87741	0.993841	320.931	9.07882e-72	5.044e-69
23	27912022	266753	acvrl1	-	55087	21283	7.02132	0.438303	320.87	9.36361e-72	5.1885e-69
11	28252266	554232	ephb2b	+	-34125	206041	5.16942	1.69803	320.549	1.09998e-71	6.07909e-69
2	6883605	550519	rgs5b	+	2247	3268	6.42794	1.74689	320.531	1.10992e-71	6.11796e-69
10	10210482	558120	urm1	+	102542	13004	6.5474	1.28273	320.185	1.31984e-71	7.25596e-69
1	4341991	324096	slitrk6	+	-240250	52592	4.5856	1.58905	320.103	1.37527e-71	7.54099e-69
12	42784019	567751	ebf3a	+	-347579	141073	5.12086	1.34725	320.085	1.38798e-71	7.59085e-69
1	12897650	259186	pcdh10a	+	-134189	30000	6.22954	1.79352	319.912	1.51405e-71	8.2588e-69
21	2709407	541479	hmgcrb	+	-203383	27223	4.37037	1.09088	319.842	1.56759e-71	8.52873e-69
13	26492832	103912006	si:rp71-1h3.1	-	-210978	150820	4.13931	1.54722	319.575	1.79291e-71	9.72938e-69
4	19722701	493781	hgfa	-	-19602	30346	6.11985	0.776748	319.377	1.97936e-71	1.07135e-68
13	45359585	792757	znfl1g	+	-27382	3148	3.47892	2.81346	319.158	2.20985e-71	1.19303e-68
12	38227160	436759	rpl38	+	329331	4806	4.45733	1.31508	319.018	2.36993e-71	1.27617e-68
19	44434525	566831	rad21b	-	345016	21096	4.46524	1.63706	318.948	2.45454e-71	1.31835e-68
6	45424458	571349	cntn4	+	69769	343864	4.18902	1.52072	318.84	2.59149e-71	1.38836e-68
5	67629351	568779	zbtb20	-	-31294	127457	9.71909	1.26008	318.365	3.28943e-71	1.75779e-68
5	69216047	791612	mat2ab	-	3863	15218	5.12456	1.68504	318.287	3.41947e-71	1.82264e-68
9	21041396	246222	tbx15	-	-26590	33117	5.4731	0.567473	318.045	3.86123e-71	2.05289e-68
19	8492546	393569	efna1a	+	-10744	22040	4.16215	2.31256	317.624	4.76871e-71	2.52897e-68
24	35960050	767748	abcd4	+	-49086	19049	4.57362	0.846558	317.415	5.29509e-71	2.80105e-68
18	38668335	393545	onecut1	+	86688	5239	4.62042	1.21267	316.714	7.52888e-71	3.9727e-68
1	10592217	557456	trpc5a	-	14272	91853	4.45916	1.48946	316.616	7.9059e-71	4.16118e-68
17	29099542	30274	foxg1a	-	-19795	2311	4.69477	1.80271	316.551	8.17124e-71	4.28792e-68
19	14191003	30399	tbxta	-	-589	4053	-4.82082	1.52729	316.547	8.18753e-71	4.28792e-68
17	37983150	767694	slc25a21	+	47177	202691	5.54791	1.39492	316.444	8.61862e-71	4.50246e-68
4	12535363	492469	arhgef39	-	58139	64022	4.78682	1.62266	316.247	9.51585e-71	4.95884e-68
12	48590533	100037390	cyp4f3	-	10490	20566	7.30234	1.07726	315.86	1.15504e-70	6.00419e-68
4	75411	100003877	lrp6	+	-802	25399	8.12412	1.10164	315.569	1.33667e-70	6.9312e-68
19	826248	570027	nrm	+	-10034	3046	3.44817	3.29568	315.375	1.47349e-70	7.62181e-68
5	26590469	445324	tango2	+	96173	35235	-6.11663	2.32639	315.097	1.69439e-70	8.74292e-68
8	19191267	405808	zgc:77486	-	-75058	10310	5.3064	3.05866	314.949	1.82433e-70	9.39033e-68
12	48590510	100037390	cyp4f3	-	10467	20566	7.64102	1.07654	314.779	1.98684e-70	1.02018e-67
3	28196283	449554	rbfox1	-	120588	89571	5.18414	2.46566	314.716	2.05104e-70	1.05058e-67
23	46114557	406561	ddah1	-	73946	25296	3.47703	1.7983	314.582	2.19374e-70	1.12094e-67
6	2351389	570960	pbx1b	+	-79957	123377	5.22158	1.21736	314.471	2.31911e-70	1.18212e-67
18	27154108	571486	plekha7a	+	-52606	203992	6.13299	1.67124	314.042	2.87613e-70	1.4625e-67
22	38842492	30652	anos1b	+	-18459	89839	4.61065	1.43593	314.013	2.91766e-70	1.48004e-67
16	26794596	378452	cdh17	+	-20414	28616	3.86448	3.62051	313.611	3.57031e-70	1.80674e-67
16	43996136	568996	zfpm2a	-	-131251	307876	5.19806	1.58793	313.114	4.58085e-70	2.31255e-67
15	39621096	30769	robo1	-	17867	325577	5.21247	2.09393	312.921	5.04681e-70	2.54167e-67
23	23542722	565373	agrn	+	-56864	426622	7.05763	1.78889	312.769	5.44564e-70	2.73597e-67
7	28135664	280646	lmo1	-	-12648	38951	4.08324	3.35802	312.684	5.68319e-70	2.8485e-67
8	49802497	65090	ntrk2a	+	-24011	92191	4.24071	2.48785	312.635	5.82338e-70	2.91181e-67
12	25319168	333941	zfp36l2	-	-60816	3346	8.36375	0.592041	312.19	7.28003e-70	3.63153e-67
7	73991853	335628	cldnd1a	+	141914	2165	8.30061	1.10335	312.142	7.45816e-70	3.71157e-67
13	46916546	445392	fbxo5	+	25384	13226	-6.1838	1.21885	311.945	8.23151e-70	4.08674e-67
6	33529485	557512	tmem69	-	-349176	3528	5.97306	1.05056	311.827	8.73348e-70	4.32573e-67
13	46092455	406407	marcksl1a	+	85051	3005	6.4636	0.821044	311.509	1.02441e-69	5.06203e-67
14	37382696	567278	lect2l	+	-497172	1540	3.75636	3.34343	311.447	1.05669e-69	5.20732e-67
25	33877919	564951	roraa	+	-28207	113501	4.82292	1.55788	311.443	1.05878e-69	5.20732e-67
21	482639	321133	nop14	+	-42363	105595	5.7122	1.62615	311.414	1.07443e-69	5.26933e-67
6	8950350	798985	vps16	+	156713	23777	4.52464	1.48053	311.41	1.0764e-69	5.26933e-67
15	33558547	326652	trmt9b	-	-175545	29342	4.29281	1.47164	311.291	1.14308e-69	5.5827e-67
1	4341960	324096	slitrk6	+	-240219	52592	4.40335	1.58835	311.054	1.28705e-69	6.25868e-67
9	37588769	556162	pdia5	+	166076	84482	5.46346	1.84531	311.053	1.28745e-69	6.25868e-67
17	16565506	692291	foxn3	+	-321	169286	9.1226	1.10988	310.684	1.54963e-69	7.51587e-67
22	18349758	405852	gatad2ab	+	-30083	63471	5.19458	1.3759	310.621	1.59931e-69	7.73895e-67
4	11012406	564667	tmtc2a	-	-12164	49861	7.90362	1.50756	310.311	1.8688e-69	9.02217e-67
13	5184089	569858	abcg2c	-	119595	33298	5.51853	0.922247	310.215	1.96084e-69	9.44483e-67
17	16565508	692291	foxn3	+	-323	169286	9.74634	1.11009	309.555	2.73006e-69	1.31199e-66
10	930615	557316	unc5c	+	-47099	224279	4.5883	1.55429	309.425	2.91393e-69	1.39715e-66
8	10208442	572469	pim1	+	96603	3727	3.9485	1.70315	308.82	3.94654e-69	1.88795e-66
18	9383208	565658	sema3e	+	110512	83059	5.11558	1.5722	308.81	3.96782e-69	1.89381e-66
19	12063655	557995	rnf19a	-	-14928	47752	6.21666	1.2918	308.721	4.14735e-69	1.97501e-66
9	37588851	556162	pdia5	+	165994	84482	5.69216	1.84456	308.64	4.31942e-69	2.0523e-66
1	24076994	117234	mab21l2	+	-708	1813	-4.99495	1.18429	308.539	4.54376e-69	2.15402e-66
24	27925495	570772	bcl2a	-	-303422	91707	5.52814	0.686596	308.528	4.56976e-69	2.16147e-66
17	37983081	767694	slc25a21	+	47246	202691	5.39575	1.39772	308.492	4.65327e-69	2.19602e-66
17	9312353	777720	zranb1b	-	336046	24859	4.80992	1.1252	308.405	4.85939e-69	2.28815e-66
7	73991815	335628	cldnd1a	+	141952	2165	7.88616	1.09543	308.292	5.14358e-69	2.41655e-66
15	18064990	399661	arcn1b	-	-50546	13257	5.36769	0.868602	308.278	5.18002e-69	2.42824e-66
1	49742738	30701	lef1	+	71813	88935	9.23806	0.895821	308.158	5.50258e-69	2.5737e-66
11	22007785	557245	foxp4	+	-97033	178716	4.90256	2.82162	308.102	5.65792e-69	2.64048e-66
2	31368340	559018	clul1	-	-8271	13326	5.0054	1.50454	307.981	6.011e-69	2.79904e-66
23	34459661	449542	chchd6a	+	-412211	137570	4.44108	1.6189	307.952	6.09995e-69	2.83417e-66
15	18064950	399661	arcn1b	-	-50586	13257	5.8461	0.869786	307.624	7.19061e-69	3.33354e-66
17	29099609	30274	foxg1a	-	-19728	2311	4.37599	1.80109	307.618	7.21459e-69	3.33729e-66
15	278400	735292	limk1a	-	25587	84812	4.15617	1.56886	307.343	8.28035e-69	3.82186e-66
17	18524587	406694	vrk1	-	-272636	23258	4.93063	1.36679	307.133	9.19841e-69	4.23629e-66
4	14073990	556148	prickle1b	-	100777	9715	4.06757	1.70006	307.125	9.23641e-69	4.24448e-66
5	36615564	555590	nova1	+	-4360	15410	5.28115	1.07891	307.085	9.42306e-69	4.3208e-66
25	35534318	751704	spi1a	+	19224	18703	5.65245	1.03613	307.015	9.75917e-69	4.46517e-66
6	4854481	58057	pou4f1	+	-314528	3053	5.20109	3.01083	306.97	9.98572e-69	4.5589e-66
3	41323204	107988043	si:ch211-222n22.1	-	-212557	4483	4.40719	1.21976	306.862	1.05381e-68	4.80062e-66
4	6700344	100034546	tmem168a	+	36453	12549	4.03921	1.61616	306.79	1.09273e-68	4.96716e-66
2	17585709	407659	st3gal3b	-	192814	125239	5.13133	0.906302	306.674	1.15803e-68	5.25262e-66
16	44022577	568996	zfpm2a	-	-104810	307876	4.87964	1.77077	306.609	1.19642e-68	5.41505e-66
3	46744314	394028	prkcsh	+	19724	31065	3.89397	2.71816	306.574	1.21773e-68	5.49965e-66
9	41949125	564123	col18a1a	+	-34716	63815	4.78189	1.99708	306.557	1.22838e-68	5.53586e-66
10	38831810	568643	dscama	+	-56402	182868	5.83533	0.984557	306.436	1.30498e-68	5.86846e-66
6	8119272	30104	klf1	+	10274	11393	-4.79892	1.27174	306.331	1.3756e-68	6.17283e-66
23	34519499	449542	chchd6a	+	-472049	137570	5.16036	1.25705	306.218	1.45598e-68	6.51961e-66
17	2290424	436685	zfyve19	-	163767	17756	3.51143	3.38636	305.234	2.38456e-68	1.06549e-65
6	16049265	245948	gbx2	+	-18079	3100	5.45698	1.12583	305.15	2.4881e-68	1.10939e-65
10	30189315	678534	ntm	+	-225748	626348	-5.30705	1.65709	305.037	2.6322e-68	1.17116e-65
7	21722457	100004517	tmem88b	+	65031	18962	6.74233	0.166154	304.773	3.00628e-68	1.33477e-65
21	20664357	406507	gadd45gb.1	+	50683	1522	4.34727	1.93544	304.449	3.53637e-68	1.56681e-65
11	41389881	449674	park7	+	69956	14324	5.03353	1.48573	304.361	3.69582e-68	1.63401e-65
7	17928811	30114	cth1	+	18517	2981	7.32474	0.790891	304.335	3.74366e-68	1.64867e-65
23	32873831	100033772	mir205	+	416442	89	3.34836	3.3311	304.335	3.74469e-68	1.64867e-65
10	10210516	558120	urm1	+	102508	13004	5.58851	1.28751	304.316	3.77989e-68	1.66069e-65
16	44022510	568996	zfpm2a	-	-104877	307876	5.01814	1.77105	304.022	4.38019e-68	1.92042e-65
4	75461	100003877	lrp6	+	-852	25399	8.87438	1.10159	303.862	4.74635e-68	2.07662e-65
1	6720753	406606	ube2f	+	-74181	17552	4.97681	1.56163	303.746	5.02991e-68	2.19611e-65
5	30714919	338307	ftr82	-	-310	8100	5.2891	1.27086	303.463	5.79761e-68	2.52604e-65
16	43544724	571418	oxr1a	-	88	127173	7.52076	0.753964	303.419	5.92832e-68	2.57764e-65
6	4854490	58057	pou4f1	+	-314537	3053	5.36918	3.01241	303.371	6.07276e-68	2.63499e-65
1	39154726	100310780	mir2197	-	-219185	110	4.71168	0.985425	303.359	6.10989e-68	2.64563e-65
7	73991829	335628	cldnd1a	+	141938	2165	5.48084	1.09266	303.138	6.82531e-68	2.94933e-65
8	52272679	100001914	ube2d4	+	11454	13661	5.05129	1.29515	303.077	7.03862e-68	3.03527e-65
5	18668441	393984	aacs	-	-229041	70167	4.36724	1.27301	302.716	8.43365e-68	3.62939e-65
16	52653942	334627	ubr5	-	7153	104756	-5.25709	0.775654	302.61	8.89425e-68	3.81978e-65
10	44899137	566797	zgc:114173	+	4539	11247	4.54417	1.28383	302.591	8.97839e-68	3.84805e-65
9	50786949	553599	fign	+	-187587	152922	4.59595	1.39114	302.464	9.57307e-68	4.09456e-65
24	21813260	544667	flt1	-	4441	28268	4.66135	1.158	302.433	9.71974e-68	4.14885e-65
8	10208454	572469	pim1	+	96591	3727	4.23881	1.70331	302.428	9.74701e-68	4.15205e-65
10	19966239	407710	xpo7	+	103939	31004	-6.91272	1.25908	302.355	1.01071e-67	4.29672e-65
22	38842507	30652	anos1b	+	-18474	89839	4.05596	1.43536	302.296	1.04149e-67	4.41865e-65
13	49235378	556657	tsnax	-	65833	15783	3.61379	1.99807	302.041	1.1832e-67	5.00973e-65
11	4090052	393987	nek4	-	66112	29194	4.60029	1.37344	302.015	1.19883e-67	5.0657e-65
6	25345405	567134	zgc:153916	-	-39121	45103	5.39393	0.795316	301.825	1.31895e-67	5.56206e-65
4	11012401	564667	tmtc2a	-	-12169	49861	7.0742	1.50881	301.812	1.32729e-67	5.58603e-65
5	26159538	565548	ankrd34bb	+	-3459	3843	4.86402	1.31953	301.673	1.42312e-67	5.97736e-65
1	6720741	406606	ube2f	+	-74169	17552	4.92912	1.56409	301.451	1.59055e-67	6.66724e-65
3	31565682	393631	ccdc43	+	34922	4725	4.14614	1.80826	301.117	1.88124e-67	7.87006e-65
3	14841563	678521	nfixb	+	-73199	290101	4.83668	1.64858	300.963	2.0319e-67	8.48344e-65
21	27251269	402952	zgc:77262	-	49789	3775	6.30086	0.600994	300.865	2.13474e-67	8.89513e-65
5	36440968	798740	eda	+	-1563	59626	5.32719	1.23578	300.696	2.32303e-67	9.66056e-65
4	13771956	541474	cntn1b	+	-38118	22874	4.88344	1.81529	300.587	2.45374e-67	1.01839e-64
14	15001660	407077	nkx1.2lb	+	63236	3666	4.87539	1.70617	300.514	2.54495e-67	1.05417e-64
10	27074687	447839	ehd1b	+	-6294	24642	4.16155	2.764	299.793	3.65476e-67	1.51089e-64
1	24077087	117234	mab21l2	+	-801	1813	-5.66755	1.44656	299.604	4.01781e-67	1.65771e-64
13	27353785	100136871	ddx43	-	-218	21352	-6.97338	1.44088	299.552	4.12402e-67	1.6982e-64
22	1275708	100005958	si:ch73-138e16.2	+	972	5667	-5.94927	1.04	299.347	4.5712e-67	1.87865e-64
23	27912010	266753	acvrl1	-	55075	21283	6.77661	0.438921	299.34	4.58782e-67	1.88181e-64
19	48391180	799904	si:ch73-359m17.2	-	-227	8445	-5.50868	1.92587	298.863	5.82611e-67	2.38506e-64
4	11986391	562893	btbd11a	-	-20996	193964	4.09447	2.44957	298.587	6.69441e-67	2.73519e-64
22	13214451	30517	ahr2	-	49721	118461	4.60581	1.77192	298.244	7.94837e-67	3.24122e-64
1	24077040	117234	mab21l2	+	-754	1813	-5.22574	1.18332	297.978	9.08604e-67	3.69797e-64
16	44022533	568996	zfpm2a	-	-104854	307876	5.00187	1.77353	297.922	9.34223e-67	3.79488e-64
7	9314778	735249	selenos	+	-6172	14017	-10.5066	0.0391196	297.813	9.86677e-67	4.00021e-64
13	27353838	100136871	ddx43	-	-165	21352	-5.76147	1.42642	297.717	1.03543e-66	4.18978e-64
8	35636556	393932	slc15a4	-	-324452	151954	4.03484	1.57441	297.657	1.06701e-66	4.30926e-64
6	2960820	140819	ptprfa	+	-9175	321522	4.80964	1.58124	297.584	1.1068e-66	4.46137e-64
1	39616188	30155	tenm3	+	-228345	392069	5.23961	1.21966	297.555	1.12338e-66	4.51953e-64
13	17530467	324913	znf503	+	-62001	2579	6.1161	1.91414	297.496	1.1569e-66	4.64548e-64
20	48234737	393942	efhc1	-	77142	15598	4.60537	1.93632	297.439	1.19054e-66	4.77145e-64
13	39739145	796610	zgc:171482	-	-91671	101305	4.27061	1.3857	297.411	1.20727e-66	4.82927e-64
23	39042918	572527	sall4	+	-101388	6555	-4.03049	2.23801	297.393	1.21845e-66	4.86474e-64
1	44213404	572234	slc43a3a	-	56131	15516	5.34504	1.37766	297.389	1.22091e-66	4.86531e-64
9	14500418	405902	nrp2b	-	-4416	137257	4.76964	1.13145	297.026	1.46465e-66	5.82555e-64
19	12063667	557995	rnf19a	-	-14916	47752	4.78454	1.2909	296.95	1.52114e-66	6.0388e-64
3	28070075	449554	rbfox1	-	-5620	89571	4.3506	1.39971	296.841	1.6072e-66	6.36842e-64
1	44213423	572234	slc43a3a	-	56150	15516	5.34885	1.63586	296.782	1.65568e-66	6.54817e-64
1	47228346	445185	morc3b	+	-49817	9340	7.32861	1.5166	296.428	1.97652e-66	7.80238e-64
20	49499405	541516	naa20	-	382004	11973	-5.13884	1.11857	296.407	1.998e-66	7.8724e-64
7	9314795	735249	selenos	+	-6189	14017	-9.34987	0.0398663	296.076	2.35859e-66	9.27574e-64
3	19870979	751645	rnd2	-	-28775	48818	3.44324	3.08908	295.903	2.57325e-66	1.0101e-63
9	37588773	556162	pdia5	+	166072	84482	5.5313	1.84506	295.805	2.70218e-66	1.05873e-63
11	35622605	562445	arl8bb	-	-133901	11588	4.38726	1.22328	295.501	3.14766e-66	1.23098e-63
15	16319562	553621	nxn	-	-4084	129681	5.00853	1.11858	295.357	3.38285e-66	1.3205e-63
6	33529515	557512	tmem69	-	-349146	3528	5.97377	1.05068	295.185	3.68775e-66	1.43685e-63
16	614726	394032	irx2a	-	51552	4482	-4.54964	2.30845	294.518	5.15485e-66	2.00475e-63
16	4968648	792712	tpbgb	-	132430	1692	4.65572	1.70511	294.387	5.50493e-66	2.13694e-63
11	43792116	415213	ralbb	+	-51166	2755	-4.6663	1.64567	294.142	6.22488e-66	2.41196e-63
1	47391310	449616	bcl9	+	160	17508	4.39297	1.12599	293.974	6.77258e-66	2.61934e-63
18	49380856	100333421	si:cabz01090165.1	+	30552	17448	4.1957	1.58269	293.524	8.48619e-66	3.27606e-63
12	49074154	393563	ghitm	-	40968	32874	4.57909	1.25154	293.518	8.51291e-66	3.28034e-63
12	33191983	550573	c1qtnf1	-	-122911	17323	5.47977	1.24915	293.198	9.99503e-66	3.84441e-63
11	13568615	335206	arrdc2	+	-40179	5347	6.71351	1.02547	293.078	1.06125e-65	4.07444e-63
2	31368327	559018	clul1	-	-8284	13326	5.08601	1.50641	292.848	1.1913e-65	4.56539e-63
7	55600885	791159	galns	-	-32590	90121	4.94348	1.95609	292.671	1.30181e-65	4.97982e-63
2	21667853	569430	fbxl7	+	-33725	100600	4.92677	0.943044	292.286	1.57964e-65	6.03162e-63
23	27912127	266753	acvrl1	-	55192	21283	6.3303	1.02014	292.253	1.60535e-65	6.11867e-63
7	27099563	415169	rps13	+	-58197	2638	4.91119	1.65205	292.228	1.62588e-65	6.1857e-63
20	305412	560629	si:dkey-119m7.4	+	-286	13407	4.45975	0.904705	292.099	1.73459e-65	6.58734e-63
20	49499407	541516	naa20	-	382006	11973	-5.01828	1.11917	292.029	1.79694e-65	6.81179e-63
5	14060727	570189	npffr1l2	-	-178142	73303	3.31398	2.86143	291.996	1.8269e-65	6.9129e-63
23	28629318	30634	l1cama	+	-46523	102371	4.49137	1.7491	291.848	1.96693e-65	7.41694e-63
1	17374084	406172	fat1a	+	2838	145792	7.16957	1.47314	291.848	1.96717e-65	7.41694e-63
7	17928805	30114	cth1	+	18523	2981	7.84053	0.792835	291.428	2.4292e-65	9.14256e-63
18	49980826	724012	mob2b	+	-11258	70595	-4.65551	1.40253	291.362	2.51099e-65	9.43346e-63
3	35268569	445396	rbbp6	+	137578	15048	4.3612	1.39326	291.357	2.51725e-65	9.44009e-63
25	33877925	564951	roraa	+	-28213	113501	5.0001	1.55768	291.299	2.59164e-65	9.70173e-63
4	10992757	564667	tmtc2a	-	-31813	49861	6.03519	0.891633	291.286	2.60826e-65	9.74659e-63
3	26286626	327143	rhot1a	+	2355	30777	-5.66691	1.14748	291.118	2.83731e-65	1.05775e-62
16	1863001	260351	sim1a	-	359978	32606	3.97768	1.28414	291.116	2.84069e-65	1.05775e-62
25	6712096	100001421	snx33	+	-261060	30154	4.44269	1.25033	291.027	2.97025e-65	1.10403e-62
15	7896924	571698	cadm2b	+	-184967	439415	5.55383	1.11934	290.803	3.32358e-65	1.23318e-62
15	18065098	399661	arcn1b	-	-50438	13257	5.12298	1.79574	290.66	3.57003e-65	1.32229e-62
24	14378799	563151	prdm14	+	72605	4700	4.81645	1.36131	290.475	3.91765e-65	1.44849e-62
13	27353823	100136871	ddx43	-	-180	21352	-6.31868	1.43822	290.361	4.14874e-65	1.53123e-62
2	21667901	569430	fbxl7	+	-33773	100600	4.72631	0.938149	290.312	4.2521e-65	1.56663e-62
1	47527221	393360	stn1	+	-27308	13572	5.77341	0.612798	290.174	4.55773e-65	1.67629e-62
20	49214241	541516	naa20	-	96840	11973	4.61379	1.62922	290.148	4.61666e-65	1.695e-62
19	30217155	406516	khdrbs1b	-	-141891	8015	4.83793	0.944097	289.904	5.2166e-65	1.91192e-62
4	48845550	100330526	znf1113	+	-43185	24072	-6.41405	1.16709	289.834	5.40357e-65	1.977e-62
12	29461724	553241	bms1	+	-221605	30916	4.84919	1.09627	289.769	5.58458e-65	2.03967e-62
25	30819652	100033730	mir135a	-	-224555	98	5.97154	0.325379	289.736	5.67568e-65	2.06935e-62
17	29855469	405890	esrrga	-	-21867	79121	5.17903	1.01023	289.602	6.0699e-65	2.20924e-62
19	27985257	550394	med10	+	-14895	3791	5.28587	1.72056	289.476	6.46846e-65	2.35023e-62
8	28519231	325372	scrt2	+	8570	6449	4.0135	2.19895	289.428	6.62364e-65	2.40246e-62
15	41985890	436703	pxylp1	+	-170187	30004	6.33987	1.16514	289.349	6.89299e-65	2.49585e-62
21	27913779	107992390	pcnx3	-	292392	48012	3.85676	1.41475	289.317	7.00471e-65	2.53193e-62
9	53071995	799412	trpm2	-	151690	81966	3.73632	1.48635	289.179	7.50519e-65	2.70818e-62
1	24077014	117234	mab21l2	+	-728	1813	-5.43784	1.18601	289.15	7.61799e-65	2.74416e-62
11	43792130	415213	ralbb	+	-51180	2755	-4.5446	1.64463	289.138	7.66357e-65	2.75585e-62
16	8716048	497312	cobl	-	52551	132081	5.27262	1.08222	289.107	7.7809e-65	2.79326e-62
9	33668606	404730	mao	-	-57366	65009	4.38716	1.46302	289.098	7.81705e-65	2.80145e-62
7	48560944	557498	kcnq1.1	+	-5102	101388	4.60637	1.28223	288.997	8.22485e-65	2.94258e-62
7	27379744	567154	sox6	+	-89196	158844	3.58458	1.44487	288.937	8.47673e-65	3.02753e-62
19	19768156	58050	hoxa4a	+	-580	1798	-5.59157	1.7648	288.838	8.90735e-65	3.17593e-62
7	73991851	335628	cldnd1a	+	141916	2165	6.23907	1.10186	288.708	9.50871e-65	3.3846e-62
4	10992795	564667	tmtc2a	-	-31775	49861	6.24865	0.894651	288.408	1.10519e-64	3.92723e-62
17	9543580	406602	egln3	-	-386457	18060	5.24072	1.04823	288.157	1.25344e-64	4.44652e-62
5	15873684	791580	hspb8	+	-53979	19685	4.83209	1.43637	288.062	1.315e-64	4.65702e-62
6	27736012	558900	rab6ba	+	-68653	209147	4.66259	1.19402	287.979	1.37069e-64	4.84607e-62
13	27353809	100136871	ddx43	-	-194	21352	-5.02914	1.44075	287.909	1.41957e-64	5.01047e-62
22	18039303	724051	nr2c2ap	+	116697	4284	4.92608	1.32941	287.892	1.43161e-64	5.04449e-62
19	8148868	100006223	si:dkey-266f7.9	-	51884	10494	4.81379	0.87532	287.827	1.47926e-64	5.20365e-62
8	6039357	564423	vsig8b	+	542596	27336	4.58591	1.91494	287.801	1.49896e-64	5.26414e-62
13	22375570	571624	opn4a	+	45581	42972	-4.38473	1.67629	287.563	1.68912e-64	5.92205e-62
17	50870107	415153	stxbp6	+	-71623	42800	4.86072	0.871707	287.435	1.80088e-64	6.30335e-62
1	24076999	117234	mab21l2	+	-713	1813	-5.056	1.18438	287.383	1.84805e-64	6.45769e-62
6	27736034	558900	rab6ba	+	-68675	209147	4.59374	1.19636	287.298	1.9287e-64	6.7283e-62
1	3378377	100033570	mir17a-1	-	80128	138	3.7919	1.60569	287.204	2.02246e-64	7.04369e-62
3	26286614	327143	rhot1a	+	2367	30777	-5.72596	1.14782	287.114	2.11539e-64	7.35516e-62
6	2960902	140819	ptprfa	+	-9257	321522	4.77701	1.58677	287.029	2.20767e-64	7.66331e-62
9	41949102	564123	col18a1a	+	-34693	63815	4.81135	1.99764	286.859	2.40419e-64	8.33171e-62
10	38149951	100216527	mir99-2	-	75560	80	7.71488	0.776915	286.439	2.96865e-64	1.02709e-61
8	28157238	327415	kcnd3	+	-91164	166731	5.22487	1.4271	286.429	2.98253e-64	1.03019e-61
17	9543568	406602	egln3	-	-386469	18060	4.97247	1.0477	286.158	3.41693e-64	1.1783e-61
7	9314800	735249	selenos	+	-6194	14017	-9.58019	0.0404959	286.086	3.54308e-64	1.2198e-61
21	38427514	572084	zgc:158291	+	-114939	2667	5.11867	2.46141	285.947	3.79831e-64	1.30553e-61
15	16319569	553621	nxn	-	-4077	129681	5.01075	1.11912	285.933	3.82574e-64	1.31281e-61
10	38831820	568643	dscama	+	-56412	182868	5.77239	0.984905	285.923	3.84539e-64	1.3174e-61
7	48560954	557498	kcnq1.1	+	-5112	101388	5.14989	1.28287	285.877	3.93507e-64	1.34593e-61
19	6177326	560416	erf	-	-15815	51229	4.87228	1.8304	285.829	4.03027e-64	1.37625e-61
21	27913841	107992390	pcnx3	-	292454	48012	3.88382	1.41847	285.766	4.16098e-64	1.41858e-61
22	21852276	393395	tle5	-	6816	51422	4.01097	1.59243	285.44	4.89895e-64	1.66746e-61
15	7896870	571698	cadm2b	+	-184913	439415	6.51947	1.1234	285.421	4.94742e-64	1.68123e-61
23	34339662	449542	chchd6a	+	-292212	137570	5.32451	1.07872	285.379	5.05312e-64	1.71438e-61
11	43792076	415213	ralbb	+	-51126	2755	-4.96203	1.6463	285.29	5.28159e-64	1.789e-61
23	36361379	57970	copz1	+	-20859	13587	4.78857	1.24642	285.28	5.30883e-64	1.79533e-61
25	30978075	100033730	mir135a	-	-66132	98	4.48285	1.34552	284.982	6.16634e-64	2.08197e-61
13	17530469	324913	znf503	+	-62003	2579	5.4107	1.91453	284.754	6.91165e-64	2.32987e-61
7	67343416	327330	psmd7	-	26634	6824	4.7165	1.70726	284.713	7.05747e-64	2.37521e-61
21	27236885	402952	zgc:77262	-	35405	3775	4.95248	0.92731	284.617	7.40536e-64	2.48831e-61
4	10992772	564667	tmtc2a	-	-31798	49861	6.08306	0.894276	284.553	7.64736e-64	2.56552e-61
16	39812773	767747	rbms3	-	-46346	215852	4.93105	2.2662	284.442	8.08614e-64	2.70839e-61
20	49499416	541516	naa20	-	382015	11973	-4.976	1.11846	284.261	8.85255e-64	2.96038e-61
25	14509644	393475	prmt7	-	85238	15471	-5.10732	1.43195	284.111	9.54447e-64	3.18668e-61
18	41060835	449992	polr2i	-	147509	3500	4.24749	1.53016	283.93	1.0452e-63	3.48415e-61
8	52272669	100001914	ube2d4	+	11464	13661	4.99502	1.2949	283.837	1.0951e-63	3.64472e-61
4	10201772	570188	kcnd2	+	164837	191876	4.88386	1.65613	283.702	1.17212e-63	3.89487e-61
4	9199804	550401	hcfc2	-	3500	12648	3.72015	2.53118	283.619	1.22201e-63	4.05423e-61
20	32188869	100034589	si:ch211-51a19.5	-	-28	5069	-4.46711	2.63757	283.539	1.27148e-63	4.21171e-61
13	34612069	566980	tasp1	+	78089	55596	4.76383	1.3768	283.505	1.29385e-63	4.27907e-61
7	17928813	30114	cth1	+	18515	2981	7.68281	0.78781	283.362	1.38985e-63	4.58934e-61
20	41899390	555548	pln	-	-27104	15650	4.93523	1.81524	283.345	1.40153e-63	4.62063e-61
12	8905589	30381	cyp26a1	-	-52766	3595	7.08567	1.31613	283.221	1.49153e-63	4.90965e-61
4	1530242	449771	slc38a4	+	41	36290	5.2408	1.56613	283.215	1.49638e-63	4.91789e-61
2	40314944	64270	epha4b	+	-20631	219839	4.07103	1.94714	283.183	1.52062e-63	4.98975e-61
17	53459578	677757	mycbp	-	19366	1417	1.40602	6.70491	283.126	1.56476e-63	5.12659e-61
1	37320646	564207	fam193a	+	-8066	49667	5.33958	0.985443	283.094	1.59004e-63	5.20129e-61
19	7988333	100006143	si:dkey-266f7.5	+	-50212	12594	4.59113	2.54015	283.043	1.63098e-63	5.32691e-61
5	24641993	561797	si:ch211-106a19.1	-	-70309	140553	4.37815	0.944652	282.856	1.79134e-63	5.84156e-61
17	2220151	436685	zfyve19	-	93494	17756	4.50317	1.6148	282.846	1.80026e-63	5.86158e-61
23	27912016	266753	acvrl1	-	55081	21283	7.77011	0.437487	282.804	1.83894e-63	5.97822e-61
21	36411279	100142645	mrpl22	-	15010	9459	4.5458	0.911456	282.788	1.85348e-63	6.0162e-61
18	27154114	571486	plekha7a	+	-52612	203992	6.77439	1.74766	282.51	2.13102e-63	6.90639e-61
16	43996162	568996	zfpm2a	-	-131225	307876	5.05266	1.58724	282.386	2.26775e-63	7.33819e-61
18	49380950	100333421	si:cabz01090165.1	+	30458	17448	3.80141	2.65786	282.227	2.4564e-63	7.9364e-61
2	28203862	541393	cdh6	-	101598	53211	4.39584	1.65611	282.214	2.47254e-63	7.97629e-61
25	11597321	100148845	mespbb	-	570516	1004	4.25241	1.55841	282.03	2.71107e-63	8.73236e-61
8	49802414	65090	ntrk2a	+	-23928	92191	4.55019	2.49365	282.01	2.73966e-63	8.81092e-61
10	38831761	568643	dscama	+	-56353	182868	5.66513	0.982846	281.437	3.65094e-63	1.17237e-60
5	48558387	563823	mblac2	-	-106135	4776	4.97369	1.21265	281.408	3.70412e-63	1.18763e-60
23	12284468	556928	phactr3a	-	-61296	112992	5.20211	1.3215	281.258	3.99455e-63	1.27808e-60
23	34339686	449542	chchd6a	+	-292236	137570	5.0435	1.07759	281.256	3.9984e-63	1.27808e-60
2	55667319	117509	klf2b	+	-2249	5752	4.60952	0.989354	281.067	4.39616e-63	1.40309e-60
4	14073988	556148	prickle1b	-	100775	9715	4.31486	1.70013	280.992	4.56496e-63	1.45475e-60
7	9314843	735249	selenos	+	-6237	14017	-9.35625	0.0425326	280.803	5.01777e-63	1.59663e-60
1	47228319	445185	morc3b	+	-49790	9340	7.98284	1.4037	280.75	5.15289e-63	1.63715e-60
5	67629370	568779	zbtb20	-	-31275	127457	7.20741	1.25899	280.73	5.20575e-63	1.65144e-60
24	3791767	558075	wdr37	+	-312805	48336	4.96977	1.91312	280.615	5.51597e-63	1.74722e-60
15	21501526	100033636	mir125b-1	+	-53870	145	5.23944	1.21573	280.566	5.65286e-63	1.78788e-60
22	18349762	405852	gatad2ab	+	-30087	63471	3.98559	1.37446	280.481	5.8977e-63	1.86251e-60
22	16958843	556665	nfia	-	-38632	158005	5.20672	1.26581	280.464	5.94977e-63	1.87614e-60
17	27323862	246093	id3	-	50573	1891	3.81714	2.8801	280.452	5.9844e-63	1.88423e-60
17	37405684	541319	crip1	-	10192	10528	5.48693	1.24467	280.403	6.13321e-63	1.92819e-60
8	19191279	405808	zgc:77486	-	-75046	10310	5.53327	3.05878	280.36	6.26922e-63	1.968e-60
20	31882589	556789	stxbp5a	-	-23086	156231	4.03657	1.32946	280.283	6.51492e-63	2.04208e-60
1	49896371	445121	hadh	-	-22496	9196	5.58106	1.26365	280.194	6.81376e-63	2.13256e-60
9	46072759	568877	hdac4	-	-46	188765	8.84573	1.91449	280.136	7.01275e-63	2.18911e-60
11	43792139	415213	ralbb	+	-51189	2755	-6.03759	1.64393	280.136	7.01527e-63	2.18911e-60
14	9283424	445507	asb12b	-	2192	15318	-3.66727	2.60525	280.093	7.1665e-63	2.23298e-60
23	34339654	449542	chchd6a	+	-292204	137570	5.52942	1.0786	279.882	7.96723e-63	2.4788e-60
8	23518951	544660	sema3gb	+	3055	31777	4.66344	1.6141	279.856	8.07249e-63	2.50783e-60
5	49396792	30418	nr2f1a	+	347990	6747	4.22979	1.44568	279.757	8.48281e-63	2.63141e-60
1	47391345	449616	bcl9	+	125	17508	4.35029	1.1248	279.719	8.64789e-63	2.67867e-60
12	9795556	393876	prdm9	-	5092	8941	-5.29957	1.26117	279.463	9.83155e-63	3.04082e-60
9	30720804	100126139	klf12b	+	-756	63845	6.45927	1.62298	279.397	1.01617e-62	3.13831e-60
21	34621413	192121	dacha	-	-36858	293812	5.04441	0.919919	279.279	1.07848e-62	3.32587e-60
3	23950897	326746	cbx1a	+	109568	11117	5.13477	1.63305	279.238	1.10066e-62	3.38928e-60
3	24038487	326746	cbx1a	+	21978	11117	4.97021	1.34348	279.219	1.11117e-62	3.41663e-60
11	43226028	553451	sptbn1	-	-222	93732	8.17463	1.75009	279.211	1.11583e-62	3.42593e-60
7	27099506	415169	rps13	+	-58140	2638	5.02659	1.65076	278.986	1.24923e-62	3.82993e-60
20	30191678	30603	sox11b	-	156386	2657	4.88825	0.494373	278.796	1.37421e-62	4.20693e-60
11	7559901	406676	adgrl4	-	149587	27102	4.24339	1.67213	278.758	1.40067e-62	4.28171e-60
20	48234783	393942	efhc1	-	77188	15598	4.33499	1.93491	278.585	1.52773e-62	4.66333e-60
16	1451815	260351	sim1a	-	-51208	32606	6.73201	0.812513	278.522	1.57606e-62	4.80389e-60
16	18848944	326030	slc6a19b	+	125130	24476	5.01346	0.245632	278.509	1.58708e-62	4.83045e-60
15	74749	403005	bace1	-	-22684	6416	4.88313	1.16788	278.464	1.62298e-62	4.93258e-60
17	16565572	692291	foxn3	+	-387	169286	9.13293	1.1462	278.448	1.63586e-62	4.96452e-60
25	35534279	751704	spi1a	+	19263	18703	5.21147	1.0371	278.254	1.803e-62	5.46386e-60
20	9485451	406721	rad51b	+	-10565	91974	9.01466	1.07798	277.903	2.15088e-62	6.50872e-60
9	30893203	791191	dachd	+	-2654	172156	4.45874	1.43091	277.849	2.21022e-62	6.67866e-60
7	27379774	567154	sox6	+	-89226	158844	5.8551	1.44031	277.717	2.36155e-62	7.12567e-60
12	5572857	100331874	itga3b	-	-90332	75842	-5.6921	0.665402	277.517	2.61036e-62	7.86511e-60
3	23950869	326746	cbx1a	+	109596	11117	5.65881	1.63232	277.422	2.73844e-62	8.2392e-60
15	33156975	246091	mab21l1	+	-86036	2261	5.26528	1.19534	277.233	3.01064e-62	9.04524e-60
17	34392812	321807	eif2s1a	+	-148467	9889	8.07355	1.32533	277.107	3.20622e-62	9.61907e-60
1	5276666	335098	spry2	+	-855	1769	4.30035	1.33837	277.068	3.27047e-62	9.79783e-60
7	34911784	768189	ddx28	+	51971	1898	4.90058	1.08637	276.978	3.42049e-62	1.02327e-59
21	9822639	767774	esm1	-	-168863	4175	5.1707	0.776397	276.936	3.4943e-62	1.04386e-59
13	17532131	324913	znf503	+	-63665	2579	4.82083	1.47945	276.859	3.63147e-62	1.0833e-59
20	53721493	798872	dio3b	+	82034	7107	5.219	0.863041	276.703	3.92817e-62	1.17014e-59
13	33934532	558864	flrt3	-	111981	10713	5.37134	0.648748	276.677	3.97917e-62	1.18366e-59
5	41826223	569291	alkbh2	-	21834	4604	3.86904	1.78566	276.614	4.10707e-62	1.21998e-59
7	24980831	402934	rcor2	-	-13671	14670	5.50634	1.17557	276.34	4.71257e-62	1.39786e-59
4	11012394	564667	tmtc2a	-	-12176	49861	7.95836	1.50946	276.092	5.33759e-62	1.58102e-59
19	19768100	58050	hoxa4a	+	-524	1798	-5.2218	1.7749	276.06	5.42288e-62	1.60402e-59
8	49802473	65090	ntrk2a	+	-23987	92191	4.4187	2.49351	275.986	5.62716e-62	1.6621e-59
10	4469210	100033783	mir430a-1	+	24067	82	4.32529	1.85492	275.839	6.05967e-62	1.78734e-59
10	42628378	567905	fgfr1b	+	-38671	71739	4.93769	1.37986	275.804	6.16588e-62	1.81612e-59
16	44022505	568996	zfpm2a	-	-104882	307876	4.7777	1.77093	275.564	6.95341e-62	2.04521e-59
11	43226054	553451	sptbn1	-	-196	93732	7.38076	1.74671	275.554	6.98952e-62	2.05296e-59
8	27689744	556024	mov10b.1	-	2649	27852	-6.69677	0.897715	275.503	7.17035e-62	2.10313e-59
10	39001	393308	riox2	+	-15907	5108	11.2022	0.0697227	275.459	7.3296e-62	2.14684e-59
13	26580153	103912006	si:rp71-1h3.1	-	-123657	150820	4.33198	1.87134	275.449	7.36856e-62	2.15524e-59
2	19163241	449816	elovl1a	+	720	51154	3.59217	1.76898	275.363	7.69483e-62	2.24754e-59
13	16576536	568554	kcnma1a	+	-53877	363191	4.63538	1.21332	275.289	7.98384e-62	2.32872e-59
14	31605786	792983	slc9a6a	+	13196	24146	-5.11925	1.30296	275.267	8.07433e-62	2.35185e-59
6	4854465	58057	pou4f1	+	-314512	3053	5.3102	3.00816	275.197	8.36304e-62	2.43257e-59
12	42780687	567751	ebf3a	+	-344247	141073	4.77329	1.09698	275.151	8.55625e-62	2.48532e-59
2	40314975	64270	epha4b	+	-20662	219839	3.92898	1.94925	275.101	8.77362e-62	2.54494e-59
12	4835372	100002189	ghrhr2	+	10076	9108	-4.64114	1.67146	275.061	8.95163e-62	2.593e-59
11	28252289	554232	ephb2b	+	-34148	206041	4.55439	1.69696	274.897	9.71863e-62	2.81129e-59
23	35059720	335901	klf15	-	-136169	8203	5.1348	1.11945	274.807	1.01708e-61	2.93805e-59
7	26712072	324098	cd82a	+	-2824	28875	5.89507	0.439714	274.788	1.02647e-61	2.9611e-59
4	75475	100003877	lrp6	+	-866	25399	8.66177	1.10155	274.752	1.04541e-61	3.01159e-59
13	27706118	541402	asrgl1	+	62818	13828	4.76779	0.859641	274.712	1.06652e-61	3.06821e-59
4	16081600	378746	atp2b1a	-	-42819	47701	4.30911	1.0736	274.699	1.07333e-61	3.08358e-59
15	19530569	436860	lim2.3	+	122256	6754	3.78785	2.33595	274.686	1.08063e-61	3.10029e-59
24	39261673	641290	nubp2	-	75488	7826	5.47852	0.733428	274.593	1.13219e-61	3.24379e-59
4	11012376	564667	tmtc2a	-	-12194	49861	6.54427	1.50759	274.568	1.1465e-61	3.28033e-59
20	28668265	562667	rgs6	-	29420	126905	-7.48072	-0.0184422	274.518	1.17568e-61	3.35922e-59
23	27912108	266753	acvrl1	-	55173	21283	5.6582	1.05402	274.453	1.21454e-61	3.46555e-59
2	37063404	565395	diras1b	-	3438	663	4.09888	1.58002	274.433	1.22653e-61	3.49502e-59
19	3135743	555593	si:ch211-80h18.1	-	11780	37113	-4.69953	1.54035	274.179	1.39369e-61	3.96595e-59
17	32862650	30679	prox1a	-	-600	40660	4.48273	1.30823	274.089	1.45772e-61	4.14256e-59
19	7988378	100006143	si:dkey-266f7.5	+	-50257	12594	4.28132	2.54036	274.074	1.46914e-61	4.16935e-59
2	41622275	565889	d2hgdh	-	59435	16570	4.56824	0.958906	274.071	1.47138e-61	4.17007e-59
13	47376470	100190951	bcl2l11	-	-26684	42051	4.55535	1.2623	274.056	1.48202e-61	4.19457e-59
18	20344079	30627	kif23	-	-114258	22045	5.1302	0.871903	273.862	1.63424e-61	4.61917e-59
4	74869485	322969	nup50	+	73655	18713	4.08395	1.53694	273.784	1.69947e-61	4.7971e-59
6	13960961	100033676	mir153b	+	19984	148	-5.03118	1.35936	273.77	1.71073e-61	4.8224e-59
15	27751485	30463	lhx1a	-	41132	6943	5.20585	1.1358	273.719	1.75509e-61	4.94081e-59
9	34592535	664748	shox	+	48702	6457	4.45943	1.21433	273.684	1.78634e-61	5.02204e-59
15	21501524	100033636	mir125b-1	+	-53868	145	5.16909	1.21463	273.618	1.84649e-61	5.18422e-59
9	45574333	335309	agr1	-	-28673	11778	3.96927	2.32427	273.527	1.93269e-61	5.41899e-59
10	38831805	568643	dscama	+	-56397	182868	5.49404	0.985174	273.422	2.03796e-61	5.70653e-59
17	4379335	405867	crls1	+	-10450	17200	-5.55216	0.667944	273.342	2.12148e-61	5.9325e-59
18	18903396	393976	arl2bp	-	28101	4235	-5.23308	1.53529	273.201	2.27629e-61	6.35693e-59
8	11436164	436639	tjp2b	+	-41	57718	5.29267	1.4732	273.001	2.51707e-61	7.01589e-59
13	32262178	450059	osr1	+	-117808	6074	4.16289	1.28123	272.999	2.51893e-61	7.01589e-59
3	39438576	554458	zgc:100868	-	-49906	14345	3.58325	1.82931	272.944	2.58932e-61	7.20239e-59
12	27263007	323573	arl4d	+	-19948	2702	5.35977	0.871966	272.883	2.67038e-61	7.41805e-59
15	18130495	360137	dixdc1a	+	-386	25877	5.27787	1.05579	272.85	2.71569e-61	7.53394e-59
4	14074052	556148	prickle1b	-	100839	9715	3.96205	1.69915	272.834	2.73636e-61	7.58127e-59
12	24325466	565531	nrxn1a	+	16837	294379	7.36944	1.71498	272.669	2.97288e-61	8.22572e-59
18	49980779	724012	mob2b	+	-11211	70595	-5.27284	1.40278	272.663	2.98214e-61	8.24048e-59
2	21667825	569430	fbxl7	+	-33697	100600	5.09655	0.942821	272.537	3.17684e-61	8.76695e-59
13	39739126	796610	zgc:171482	-	-91690	101305	4.77794	1.38548	272.198	3.76501e-61	1.03764e-58
10	19966131	407710	xpo7	+	104047	31004	-5.38202	1.25968	272.139	3.879e-61	1.06766e-58
22	547576	449996	ccnd3	-	-172	10033	-5.77495	1.3906	272.085	3.98584e-61	1.09563e-58
8	17250991	445162	dimt1l	+	-66389	8440	4.19274	1.28247	271.992	4.17593e-61	1.14638e-58
6	56903501	378844	ddx27	-	-572964	40152	5.29024	0.931235	271.645	4.97151e-61	1.36301e-58
17	53095123	503603	dph6	+	61519	30478	4.58383	1.43856	271.617	5.04026e-61	1.38005e-58
17	9108526	777720	zranb1b	-	132219	24859	3.29224	3.34249	271.601	5.08109e-61	1.38942e-58
18	6873162	324164	dnaja2b	+	-16073	12268	-7.27584	1.42619	271.523	5.28385e-61	1.44299e-58
21	19541179	794796	rai14	+	6703	60628	4.53935	1.10133	271.468	5.43096e-61	1.48123e-58
17	2529141	100008088	zgc:173556	-	-43880	3496	4.80732	1.83107	271.274	5.98633e-61	1.63059e-58
3	61559659	541420	zgc:113295	+	-21579	5671	4.92207	1.84694	271.201	6.21061e-61	1.68949e-58
24	14378829	563151	prdm14	+	72575	4700	4.85703	1.36253	271.177	6.28704e-61	1.70807e-58
8	17430511	30101	skia	-	-85935	120518	4.93178	0.883538	271.007	6.84631e-61	1.8576e-58
6	33210289	571876	pomgnt1	+	-133450	18927	3.81664	2.01049	270.857	7.37942e-61	1.99798e-58
15	35054752	406840	sesn3	+	-11743	49727	4.29605	0.960782	270.857	7.3827e-61	1.99798e-58
15	21917134	563791	ttc12	+	29979	34434	3.28583	2.79432	270.788	7.64112e-61	2.06526e-58
12	30284257	553522	tdrd1	-	-75241	13664	3.98863	1.74679	270.651	8.18565e-61	2.20959e-58
14	1945468	554076	pcdh2g29	-	-9789	65579	-5.38264	1.41178	270.628	8.28217e-61	2.23277e-58
21	25875979	678636	mettl27	-	74023	5992	4.36122	1.92126	270.601	8.3945e-61	2.26016e-58
5	18668512	393984	aacs	-	-228970	70167	4.0696	1.27623	270.557	8.57929e-61	2.30695e-58
23	35059758	335901	klf15	-	-136131	8203	5.26179	1.11724	270.544	8.63522e-61	2.31902e-58
7	71180655	321931	dhx15	-	-150844	52886	4.45394	1.26776	270.377	9.39339e-61	2.51941e-58
6	29582168	436981	pde6d	+	111324	12495	5.01298	1.59161	270.353	9.50332e-61	2.54564e-58
25	18273783	553179	kitlga	-	133478	19726	5.52454	2.7801	270.328	9.6258e-61	2.57516e-58
22	16958790	556665	nfia	-	-38685	158005	4.80953	1.27031	270.172	1.04078e-60	2.78082e-58
22	38159771	563601	tm4sf18	+	52	8749	4.88848	0.754864	269.977	1.14771e-60	3.06265e-58
25	33102113	100033682	mir190	+	36962	126	2.85445	4.45013	269.733	1.29754e-60	3.45805e-58
12	303175	100073330	pts	-	-11817	3027	5.49101	1.01194	269.656	1.34834e-60	3.5889e-58
12	2793937	571832	ubtd1b	-	-6872	20408	3.38428	1.82316	269.606	1.38308e-60	3.67671e-58
12	303138	100073330	pts	-	-11854	3027	5.098	1.0098	269.589	1.39476e-60	3.70305e-58
13	48937261	445069	ntpcr	-	181259	8554	4.78175	0.798139	269.481	1.47269e-60	3.90502e-58
19	37014520	402821	cx30.9	+	104027	1345	4.61079	1.0129	269.439	1.50385e-60	3.98262e-58
23	30203591	405774	uts2a	+	-154737	6866	4.37264	1.48916	269.385	1.54519e-60	4.08695e-58
7	27379731	567154	sox6	+	-89183	158844	6.29077	1.44557	269.087	1.79445e-60	4.74025e-58
11	7492601	406676	adgrl4	-	82287	27102	4.49534	1.639	269.018	1.8578e-60	4.90145e-58
3	2158922	100073338	zgc:165583	+	-216703	1416	4.60945	1.28243	268.898	1.97286e-60	5.19847e-58
17	9114182	777720	zranb1b	-	137875	24859	4.85179	1.41976	268.859	2.01213e-60	5.29532e-58
21	29158287	436707	havcr1	-	48116	7780	-4.50338	0.731307	268.692	2.18796e-60	5.75084e-58
9	43397435	368405	znf385b	-	-140893	295104	6.28927	1.27349	268.597	2.29437e-60	6.02297e-58
12	33192453	550573	c1qtnf1	-	-122441	17323	5.38571	0.985987	268.593	2.29967e-60	6.02936e-58
22	19696113	321842	rgmd	+	-55804	6113	5.31223	0.508152	268.471	2.44453e-60	6.40117e-58
20	305419	560629	si:dkey-119m7.4	+	-293	13407	4.62504	0.902802	268.315	2.64278e-60	6.91168e-58
6	38660518	792398	ube3a	+	112888	16658	6.35773	1.59453	268.215	2.77999e-60	7.255e-58
5	10983254	403306	rtn4r	-	37022	179675	5.38409	0.729096	268.214	2.78096e-60	7.255e-58
9	37152281	30154	gli2a	+	-10445	155071	4.78967	1.03098	268.14	2.88663e-60	7.52132e-58
1	24077008	117234	mab21l2	+	-722	1813	-4.59446	1.18646	268.119	2.9166e-60	7.58998e-58
21	202670	571289	gsdf	+	-4401	3746	4.67867	1.57846	268.078	2.97751e-60	7.7389e-58
7	9314832	735249	selenos	+	-6226	14017	-8.50121	0.04198	268.067	2.99296e-60	7.76946e-58
9	51731328	767660	tank	-	167753	42330	5.45982	0.307103	267.995	3.10393e-60	8.04756e-58
5	67629321	568779	zbtb20	-	-31324	127457	8.71572	1.26115	267.97	3.14379e-60	8.14086e-58
24	41405985	393702	rheb	-	71368	17905	-5.29982	1.4996	267.88	3.28896e-60	8.50629e-58
24	20310012	100126011	map3k22	-	-10468	91240	-7.85661	0.816333	267.82	3.38837e-60	8.75262e-58
10	880462	557316	unc5c	+	3054	224279	5.80809	0.528297	267.798	3.4269e-60	8.84127e-58
9	30720842	100126139	klf12b	+	-794	63845	6.3012	1.61952	267.616	3.75429e-60	9.67403e-58
24	6111255	393607	apbb1ip	-	33055	38168	4.2501	1.15161	267.479	4.02166e-60	1.03503e-57
7	67343335	327330	psmd7	-	26553	6824	5.38805	1.70879	267.077	4.92074e-60	1.26487e-57
21	482690	321133	nop14	+	-42414	105595	4.89157	1.62891	267.061	4.95885e-60	1.27311e-57
16	5370288	553585	echdc1	+	-131270	11482	5.91938	1.28756	266.992	5.13558e-60	1.31687e-57
11	22007806	557245	foxp4	+	-97054	178716	4.76667	2.82107	266.969	5.1945e-60	1.33035e-57
21	23520003	323269	zbtb16a	-	212235	143773	5.30575	1.36345	266.956	5.22805e-60	1.33732e-57
14	2742274	563172	etf1a	-	125678	27136	4.75139	2.24216	266.881	5.42758e-60	1.38667e-57
22	9247071	568759	cacna2d2b	+	225743	40246	-6.58891	1.02047	266.823	5.58819e-60	1.42597e-57
17	32862640	30679	prox1a	-	-610	40660	4.68277	1.30875	266.692	5.96772e-60	1.52096e-57
15	28268153	566459	myo1cb	+	-12	83029	5.05845	1.17902	266.609	6.22175e-60	1.58379e-57
4	17007215	567413	sox5	-	-48681	70784	4.5764	1.40554	266.444	6.76125e-60	1.71903e-57
4	68105376	100033751	mir738	-	-458782	98	2.11767	4.55902	266.371	7.01169e-60	1.78055e-57
6	48624193	394125	rhoca	-	206254	35243	4.70024	1.0458	266.344	7.10617e-60	1.80237e-57
12	45743589	794084	gpx9	+	-66296	9795	4.56269	1.34385	265.805	9.31709e-60	2.36028e-57
9	46072796	568877	hdac4	-	-9	188765	9.53722	1.91559	265.784	9.41573e-60	2.3824e-57
19	19768153	58050	hoxa4a	+	-577	1798	-5.58918	1.77099	265.768	9.49083e-60	2.39851e-57
22	18349676	405852	gatad2ab	+	-30001	63471	4.97147	1.37142	265.748	9.58395e-60	2.41913e-57
5	65924774	415178	mymk	+	21448	7952	5.15092	1.6322	265.745	9.59939e-60	2.42012e-57
5	24641977	561797	si:ch211-106a19.1	-	-70325	140553	4.48988	1.21436	265.502	1.08458e-59	2.73108e-57
5	42066106	373879	p2rx5	+	31500	23321	4.78889	1.28505	265.447	1.11481e-59	2.80385e-57
20	22943344	393109	rasl11b	-	-82879	3239	5.60234	1.98473	265.441	1.1182e-59	2.80899e-57
25	9157967	30658	rag2	-	144004	3539	4.58913	0.885721	265.436	1.12118e-59	2.81312e-57
3	30185467	554092	tbc1d17	-	-829	18883	5.66	1.30978	265.42	1.13027e-59	2.83255e-57
4	16081505	378746	atp2b1a	-	-42914	47701	5.54029	0.886989	265.382	1.15176e-59	2.88296e-57
22	36130728	108181204	ephb3b	+	-200202	11921	4.68474	1.64228	265.348	1.17196e-59	2.93002e-57
9	33776213	567323	efhc2	-	-5638	23132	3.91429	1.48317	265.235	1.24028e-59	3.09714e-57
7	73991817	335628	cldnd1a	+	141950	2165	7.83392	1.0987	265.172	1.27991e-59	3.19232e-57
19	38659978	321212	col9a2	+	-237919	45606	6.11692	0.780893	264.983	1.40706e-59	3.50528e-57
20	34575667	337089	prrx1b	+	-63984	9359	4.51328	0.986444	264.862	1.4956e-59	3.71974e-57
18	43338948	557665	nectin1b	+	-414357	301913	4.41789	1.14764	264.86	1.49669e-59	3.71974e-57
2	53955792	550371	capsla	-	59492	6296	3.88029	1.23725	264.772	1.56449e-59	3.88366e-57
20	28668345	562667	rgs6	-	29500	126905	-6.44195	-0.0222782	264.727	1.60006e-59	3.96726e-57
13	42665856	335838	lrrfip2	-	-8145	52797	5.45863	1.38048	264.506	1.78787e-59	4.4277e-57
5	66577178	562138	hip1rb	-	147821	62493	5.10182	0.885736	264.353	1.93059e-59	4.77552e-57
9	30720844	100126139	klf12b	+	-796	63845	6.13816	1.61835	264.3	1.98261e-59	4.89842e-57
7	68557797	100333211	zfhx3	-	94215	248651	4.24117	1.67959	264.056	2.24043e-59	5.52891e-57
21	202692	571289	gsdf	+	-4423	3746	4.47922	1.57683	264.025	2.2765e-59	5.61134e-57
14	2742314	563172	etf1a	-	125718	27136	4.9545	2.24077	264.003	2.3019e-59	5.66729e-57
5	39200173	494101	bmp2k	+	-100793	53388	5.04262	0.706183	263.939	2.37615e-59	5.84324e-57
12	45743556	794084	gpx9	+	-66263	9795	4.73419	1.34974	263.876	2.45303e-59	6.02524e-57
1	39719464	550332	dctd	-	-139993	46225	4.09381	1.84778	263.836	2.50293e-59	6.14063e-57
11	23962436	30726	cntn2	+	-29420	55243	3.64281	1.09044	263.75	2.6134e-59	6.40417e-57
14	22326359	564924	atp7a	+	74137	38672	4.25773	1.37319	263.74	2.62626e-59	6.42819e-57
22	21852289	393395	tle5	-	6829	51422	3.94461	1.59233	263.582	2.84345e-59	6.95169e-57
24	19761684	322795	csrnp1b	-	43607	10468	4.91937	1.26019	263.517	2.93735e-59	7.1729e-57
20	32912408	393590	lratd1	+	-155645	2187	4.13765	1.35784	263.426	3.07384e-59	7.49749e-57
5	42767891	100885856	mir2185-3	+	-100926	95	5.29435	1.70485	263.285	3.29934e-59	8.03819e-57
20	53721509	798872	dio3b	+	82018	7107	4.88503	0.860485	263.271	3.32337e-59	8.08734e-57
5	67629378	568779	zbtb20	-	-31267	127457	7.16179	1.25705	263.184	3.47083e-59	8.43641e-57
12	47697247	30098	hhex	+	-33852	7097	5.2364	0.742839	263.169	3.49718e-59	8.49063e-57
18	24426397	100307110	si:ch211-147m20.3	-	-50488	88867	4.56715	2.15904	262.924	3.95543e-59	9.5921e-57
14	47033679	566323	qdpra	-	136635	20685	5.32782	0.659293	262.891	4.02223e-59	9.74284e-57
22	21770892	393395	tle5	-	-74568	51422	4.88079	1.23211	262.843	4.11919e-59	9.96622e-57
14	15616895	553620	neurl1b	-	-123195	75637	2.57367	4.84894	262.805	4.19957e-59	1.0149e-56
15	24902628	100033583	mir22a	-	-5851	86	4.2661	1.47314	262.671	4.49153e-59	1.08421e-56
18	24426429	100307110	si:ch211-147m20.3	-	-50456	88867	4.64494	2.1576	262.614	4.62214e-59	1.11446e-56
10	201948	436987	psmg1	-	-8755	3708	7.07024	0.525468	262.487	4.92438e-59	1.18597e-56
10	17445324	100033648	mir130c-1	+	8039	141	3.53507	1.1812	262.464	4.98327e-59	1.19878e-56
23	30461039	322953	dnajc11a	+	246798	16926	4.47995	1.01882	262.46	4.9935e-59	1.19986e-56
19	48391211	799904	si:ch73-359m17.2	-	-196	8445	-4.88721	1.94713	262.399	5.14725e-59	1.23539e-56
6	45913763	30689	epha2a	-	8063	31106	4.44943	2.84778	262.289	5.44015e-59	1.3042e-56
16	3898146	195821	mtf1	+	240185	28124	4.69508	1.63309	262.146	5.84575e-59	1.39984e-56
1	24077153	117234	mab21l2	+	-867	1813	-4.83475	0.713662	262.098	5.98596e-59	1.43178e-56
9	29650070	100216520	mir16c	-	-2417	136	-6.1681	0.424847	262.009	6.26205e-59	1.49612e-56
10	30189300	678534	ntm	+	-225733	626348	-4.69245	1.65811	261.999	6.29163e-59	1.50148e-56
9	46072744	568877	hdac4	-	-61	188765	9.23831	1.91579	261.71	7.27274e-59	1.73364e-56
15	28268117	566459	myo1cb	+	24	83029	5.70501	1.17763	261.692	7.33847e-59	1.74733e-56
19	29221348	791146	e2f3	-	-73109	20073	4.63682	2.51995	261.686	7.36122e-59	1.75076e-56
5	11382993	100329562	selenoe	+	16079	5164	7.96399	0.171232	261.623	7.59908e-59	1.80529e-56
22	13214461	30517	ahr2	-	49731	118461	5.18558	1.77201	261.61	7.64927e-59	1.81516e-56
23	30203586	405774	uts2a	+	-154732	6866	4.35174	1.48916	261.567	7.81388e-59	1.85213e-56
2	34003575	30181	ptch2	-	9939	24425	4.96454	1.21589	261.53	7.96168e-59	1.88503e-56
1	24077091	117234	mab21l2	+	-805	1813	-4.9349	1.49963	261.467	8.21943e-59	1.94387e-56
17	27456816	436641	ctsl.1	+	157	4258	4.08287	1.20565	261.401	8.49621e-59	2.00707e-56
14	40480694	555688	pcdh19	-	89984	87553	4.45759	1.92036	261.374	8.61096e-59	2.03189e-56
16	2768840	369194	tgfb2	-	-38687	62522	4.79099	1.30003	261.188	9.45101e-59	2.22761e-56
5	16237772	100141352	kremen1	-	-36286	122122	4.76791	1.30576	261.18	9.49281e-59	2.23495e-56
6	24803472	100001699	barhl2	+	14380	3829	4.75409	0.925802	261.019	1.02902e-58	2.41744e-56
6	28304948	573024	lpp	+	-10749	392217	4.44378	1.68828	261.019	1.02909e-58	2.41744e-56
23	42583213	386638	cyp2aa3	+	-101076	11740	4.67907	2.11532	260.818	1.13815e-58	2.67064e-56
17	15060652	393321	ero1a	-	31225	11208	3.86791	1.76524	260.752	1.17637e-58	2.75723e-56
13	34054047	558864	flrt3	-	231496	10713	4.86467	1.22717	260.736	1.18628e-58	2.77737e-56
3	23054180	335655	gngt2a	+	38580	3375	4.42356	0.980188	260.715	1.19869e-58	2.80328e-56
17	9162677	777720	zranb1b	-	186370	24859	4.7168	0.730258	260.627	1.25288e-58	2.92676e-56
24	1565933	100002312	crhr2	+	-134037	4043	4.05033	1.00486	260.548	1.30358e-58	3.04181e-56
21	20664321	406507	gadd45gb.1	+	50719	1522	4.72418	1.93561	260.511	1.32765e-58	3.09455e-56
23	42507405	386638	cyp2aa3	+	-25268	11740	3.41207	2.10601	260.504	1.33233e-58	3.10201e-56
17	16565528	692291	foxn3	+	-343	169286	9.24922	1.14569	260.427	1.38522e-58	3.22159e-56
17	23012510	563441	rasgrp3	+	134466	54242	3.86693	2.07455	260.409	1.3972e-58	3.24585e-56
3	60516492	100003714	si:ch73-366l1.5	-	-54726	45237	6.37053	1.7081	260.097	1.63445e-58	3.7928e-56
3	23950675	326746	cbx1a	+	109790	11117	5.23263	2.85644	260.053	1.67085e-58	3.87301e-56
19	25934663	558456	jarid2b	+	36337	185532	5.03357	1.42182	259.947	1.76252e-58	4.08098e-56
9	42084071	553765	pcbp3	+	-18034	43966	4.23373	1.96202	259.909	1.79587e-58	4.15361e-56
4	48845514	100330526	znf1113	+	-43149	24072	-5.73515	1.16897	259.892	1.81144e-58	4.18503e-56
11	7492597	406676	adgrl4	-	82283	27102	4.54487	1.63822	259.853	1.84709e-58	4.26271e-56
24	27925653	570772	bcl2a	-	-303264	91707	6.08895	0.913785	259.835	1.86416e-58	4.29738e-56
24	21813231	544667	flt1	-	4412	28268	4.54093	1.15822	259.809	1.88859e-58	4.34892e-56
12	25961053	553679	sncgb	-	44523	21992	6.41319	0.0974183	259.738	1.95687e-58	4.50121e-56
14	15001676	407077	nkx1.2lb	+	63220	3666	4.7325	1.70737	259.69	2.00455e-58	4.60583e-56
12	26276827	100884131	opn4b	-	123726	68220	4.64106	1.425	259.665	2.02999e-58	4.65919e-56
3	37011492	393882	tubg1	-	-71126	22813	5.70326	1.01435	259.348	2.38033e-58	5.45733e-56
3	21117460	404620	cdipt	-	-19825	11993	3.41166	1.96339	259.018	2.80862e-58	6.43224e-56
3	26081011	100001340	si:dkeyp-69e1.8	+	-16920	6711	-5.45573	1.36697	258.904	2.97496e-58	6.80575e-56
5	26159556	565548	ankrd34bb	+	-3477	3843	4.66491	1.32032	258.856	3.04754e-58	6.96421e-56
15	30456948	445221	mrps23	+	-106846	4685	4.16544	1.25144	258.776	3.17165e-58	7.23995e-56
20	22943429	393109	rasl11b	-	-82794	3239	5.81448	1.98023	258.735	3.23862e-58	7.38479e-56
9	36669786	445255	ralba	-	-254602	28132	6.47707	1.09766	258.627	3.41878e-58	7.78714e-56
13	3035469	559418	pkdcca	-	-119775	46181	-4.83171	0.739603	258.523	3.60134e-58	8.19407e-56
6	25404556	567134	zgc:153916	-	19974	69799	4.83595	1.03169	258.507	3.63095e-58	8.25251e-56
12	44899130	572187	dock1	-	77333	459117	5.59091	1.07724	258.302	4.02484e-58	9.13786e-56
9	18663386	100319240	serp2	+	53099	4930	4.4094	1.41197	258.165	4.30972e-58	9.77408e-56
9	41949048	564123	col18a1a	+	-34639	63815	4.88186	1.99799	258.12	4.40921e-58	9.98893e-56
5	16059525	556813	znrf3	+	-66870	134252	5.15234	0.694843	258.107	4.4368e-58	1.00406e-55
25	2828818	557919	adpgk	-	105070	16359	4.79446	1.0025	258.062	4.53885e-58	1.02605e-55
20	45584715	568195	napbb	-	-76334	17227	4.90112	1.1185	258.033	4.60611e-58	1.04013e-55
5	61093210	541403	tmem248	+	-207107	20395	4.54689	0.949518	258.027	4.61848e-58	1.04181e-55
18	38668327	393545	onecut1	+	86696	5239	4.60839	1.21263	258.025	4.62417e-58	1.04197e-55
18	1588120	337498	pepd	-	173445	122788	4.4686	1.84498	257.999	4.68435e-58	1.0544e-55
9	46072791	568877	hdac4	-	-14	188765	9.22734	1.91556	257.855	5.03696e-58	1.13255e-55
4	76666376	798290	ms4a17a.2	+	4600	18118	3.73134	2.86922	257.728	5.3665e-58	1.20536e-55
8	50262502	30694	nkx2.7	-	-25440	3084	3.29577	2.25723	257.679	5.50229e-58	1.23454e-55
14	2742299	563172	etf1a	-	125703	27136	4.9363	2.24235	257.647	5.59109e-58	1.25313e-55
18	36756473	492346	fosb	+	13285	5208	5.59973	1.34757	257.606	5.70693e-58	1.27773e-55
5	6304884	402792	zgc:73226	-	-72981	27540	4.60258	3.49299	257.519	5.95965e-58	1.33289e-55
18	17908622	492735	si:ch211-212o1.2	+	92265	59658	5.27718	2.15929	257.446	6.18498e-58	1.38181e-55
13	17530491	324913	znf503	+	-62025	2579	4.80473	1.91344	257.348	6.49437e-58	1.44939e-55
6	2960836	140819	ptprfa	+	-9191	321522	4.96923	1.58561	257.301	6.65074e-58	1.48271e-55
17	31845566	503749	eef1akmt2	+	-25025	3126	3.00962	3.35302	257.298	6.66182e-58	1.48361e-55
3	23745074	30338	hoxb2a	+	7076	2680	-4.53729	1.22045	257.143	7.19869e-58	1.60147e-55
24	5447055	100036767	plod2	+	-209302	76952	3.55288	1.97784	257.075	7.44967e-58	1.65555e-55
2	21951966	569666	tox	+	30983	122307	-5.05817	1.61433	256.904	8.11489e-58	1.80148e-55
15	38872074	60309	robo2	+	-12426	368579	4.88694	1.89488	256.894	8.15835e-58	1.80922e-55
10	16864461	394006	stoml2	-	-3880	11141	-6.08952	0.476021	256.885	8.19254e-58	1.81488e-55
1	13825450	387534	elf2b	-	-142703	10936	3.73916	1.85671	256.831	8.42085e-58	1.86349e-55
14	32825247	368433	inppl1b	-	840	30822	4.72015	1.39101	256.773	8.66793e-58	1.91615e-55
10	4197766	415222	plppr1	+	43048	23210	5.26849	1.24322	256.718	8.91154e-58	1.96793e-55
11	42124397	561947	si:ch211-193l2.6	+	-110389	3238	-5.72821	1.53103	256.651	9.21385e-58	2.03255e-55
1	47391279	449616	bcl9	+	191	17508	4.48443	1.10233	256.629	9.32051e-58	2.05393e-55
11	43680838	415213	ralbb	+	60112	2755	4.61526	0.49011	256.34	1.07753e-57	2.37203e-55
10	34899298	100005765	sparta	-	-8137	18108	4.72189	1.01138	256.266	1.11797e-57	2.45846e-55
16	1148523	403019	irx1a	+	-334904	4157	4.20892	1.53791	256.101	1.21429e-57	2.66748e-55
21	202694	571289	gsdf	+	-4425	3746	4.4111	1.57739	256	1.27768e-57	2.80133e-55
16	43544710	571418	oxr1a	-	74	127173	7.97727	0.756562	256	1.27789e-57	2.80133e-55
12	49074128	393563	ghitm	-	40942	32874	4.66721	1.24927	255.98	1.29032e-57	2.82564e-55
10	39013	393308	riox2	+	-15919	5108	9.11452	0.0698984	255.972	1.29599e-57	2.8351e-55
17	28507481	368727	mis18bp1	+	104264	11616	4.97471	1.86338	255.951	1.30946e-57	2.86158e-55
24	20310034	100126011	map3k22	-	-10446	91240	-7.43221	0.818619	255.945	1.31341e-57	2.86724e-55
8	24846780	798635	slc6a17	+	7820	34919	5.26377	1.19898	255.939	1.31767e-57	2.87354e-55
16	39812742	767747	rbms3	-	-46377	215852	4.16442	2.26461	255.899	1.34409e-57	2.92813e-55
9	46072752	568877	hdac4	-	-53	188765	9.69785	1.91603	255.751	1.44786e-57	3.15091e-55
8	2878748	568520	crb2b	+	-52107	80527	5.12865	0.77938	255.734	1.46013e-57	3.17432e-55
4	12535445	492469	arhgef39	-	58221	64022	4.69504	1.61339	255.616	1.54898e-57	3.36401e-55
16	8716050	497312	cobl	-	52553	132081	4.87003	1.08363	255.576	1.58052e-57	3.42897e-55
25	33877871	564951	roraa	+	-28159	113501	4.66237	1.55672	255.535	1.61381e-57	3.49758e-55
16	43544731	571418	oxr1a	-	95	127173	8.22921	0.753236	255.505	1.63847e-57	3.54736e-55
1	47228307	445185	morc3b	+	-49778	9340	6.89482	1.40282	255.402	1.72479e-57	3.7304e-55
17	33086236	368424	snx9a	+	72114	43491	4.58913	0.746025	255.354	1.76712e-57	3.81801e-55
25	20932662	323509	gnaia	-	-98382	33369	4.2679	1.1901	255.324	1.79362e-57	3.8713e-55
6	5198966	58057	pou4f1	+	-659013	3053	7.3977	1.37267	255.266	1.84703e-57	3.98247e-55
14	42799449	360138	pcdh10b	-	-201387	22142	5.87824	0.984848	255.249	1.86276e-57	4.01228e-55
19	28785176	336346	sox4a	-	-4233	3261	5.1489	1.05321	255.138	1.96935e-57	4.23752e-55
25	36845987	100537332	mafb	+	-171248	2243	5.16995	1.84308	255.114	1.99384e-57	4.28582e-55
5	14189232	570189	npffr1l2	-	-49637	73303	3.92151	2.78163	255.035	2.07363e-57	4.44964e-55
4	75477	100003877	lrp6	+	-868	25399	7.7241	1.10124	255.035	2.07429e-57	4.44964e-55
21	202667	571289	gsdf	+	-4398	3746	4.57138	1.57781	254.998	2.11239e-57	4.52675e-55
12	27168747	563784	skap1	+	-11752	49910	4.89125	1.68156	254.982	2.12965e-57	4.55908e-55
17	34392748	321807	eif2s1a	+	-148403	9889	6.65756	1.32573	254.862	2.26177e-57	4.83699e-55
16	45273672	569259	hpn	-	-15027	39833	4.37592	1.29323	254.835	2.29337e-57	4.89958e-55
13	17530496	324913	znf503	+	-62030	2579	4.92683	1.91069	254.673	2.48682e-57	5.30747e-55
4	12535405	492469	arhgef39	-	58181	64022	4.67997	1.62201	254.642	2.52602e-57	5.38565e-55
12	8905591	30381	cyp26a1	-	-52764	3595	7.23979	1.31645	254.571	2.61785e-57	5.57579e-55
15	47705817	402943	stard10	+	40359	28537	6.35377	2.07252	254.545	2.65254e-57	5.64394e-55
10	15755479	565446	tjp2a	-	-99264	38879	-4.32476	2.64653	254.51	2.6987e-57	5.73634e-55
6	2960892	140819	ptprfa	+	-9247	321522	4.73069	1.58682	254.189	3.17049e-57	6.73238e-55
7	9314819	735249	selenos	+	-6213	14017	-8.09194	0.0420722	254.186	3.17552e-57	6.73625e-55
7	71180662	321931	dhx15	-	-150837	52886	4.48448	1.2636	254.171	3.19951e-57	6.78027e-55
19	4100254	555053	fhl3b	-	-18121	28882	4.10513	1.60588	254.088	3.33556e-57	7.06146e-55
1	11736081	678547	brat1	-	46583	18620	4.77002	0.808461	253.984	3.51547e-57	7.43486e-55
8	35636558	393932	slc15a4	-	-324450	151954	3.99907	1.57272	253.948	3.57959e-57	7.56283e-55
20	28668270	562667	rgs6	-	29425	126905	-7.40654	-0.0190746	253.939	3.59548e-57	7.58878e-55
6	32676958	100000492	mafaa	-	-26560	4152	5.06257	1.17163	253.851	3.75685e-57	7.92142e-55
8	35636499	393932	slc15a4	-	-324509	151954	4.04565	1.57217	253.648	4.15969e-57	8.76202e-55
20	26422549	567365	akap12b	-	1610	12103	5.23675	1.49488	253.629	4.19968e-57	8.83737e-55
2	17585700	407659	st3gal3b	-	192805	125239	4.88446	0.905813	253.455	4.58387e-57	9.63618e-55
16	44048489	568996	zfpm2a	-	-78898	307876	4.10046	1.34413	253.279	5.00663e-57	1.05144e-54
10	37996552	100033638	mir125b-3	-	-55214	115	4.1178	1.54528	253.052	5.61246e-57	1.17749e-54
15	24902603	100033583	mir22a	-	-5876	86	4.43963	1.47175	253.013	5.72157e-57	1.19918e-54
5	2998954	100004222	hsf5	-	-119359	23334	5.19101	0.864641	252.921	5.99392e-57	1.25501e-54
17	53058505	767755	zgc:154061	-	36109	81846	5.95245	0.752978	252.892	6.08239e-57	1.2717e-54
6	56903508	378844	ddx27	-	-572957	40152	5.25015	0.929557	252.89	6.08571e-57	1.2717e-54
10	201961	436987	psmg1	-	-8742	3708	6.75922	0.458251	252.608	7.01143e-57	1.46368e-54
9	33776234	567323	efhc2	-	-5617	23132	3.77021	1.4817	252.588	7.08416e-57	1.47739e-54
16	43544728	571418	oxr1a	-	92	127173	8.11861	0.754463	252.579	7.11535e-57	1.48243e-54
18	30192250	100150067	si:ch73-103b9.2	-	230432	3166	9.73029	0.486117	252.575	7.12869e-57	1.48373e-54
3	59568973	405872	nptx1l	-	96868	17163	5.63629	1.42577	252.564	7.16755e-57	1.49035e-54
10	16864453	394006	stoml2	-	-3888	11141	-6.49346	0.47612	252.561	7.17915e-57	1.49128e-54
18	23455973	30564	mef2aa	+	-262153	162252	3.82605	1.1813	252.533	7.27993e-57	1.51072e-54
5	48558442	563823	mblac2	-	-106080	4776	4.2057	1.21117	252.389	7.82796e-57	1.62285e-54
23	34519424	449542	chchd6a	+	-471974	137570	4.491	1.24643	252.23	8.47971e-57	1.75623e-54
4	74869542	322969	nup50	+	73598	18713	3.34796	1.54035	252.166	8.75362e-57	1.81117e-54
22	11141499	402921	bcor	+	2654	56086	-5.85005	1.21131	252.146	8.84487e-57	1.82825e-54
11	23962331	30726	cntn2	+	-29315	55243	3.73261	1.30151	252.028	9.38266e-57	1.93751e-54
21	37970439	654446	ripply1	-	-2058	5041	4.76235	1.30518	251.979	9.61851e-57	1.98426e-54
3	28196253	449554	rbfox1	-	120558	89571	3.75048	2.45942	251.927	9.86915e-57	2.03396e-54
15	35548778	567225	zgc:158328	+	-295407	92098	3.74325	1.52004	251.898	1.00151e-56	2.06203e-54
21	23268474	323269	zbtb16a	-	-39294	143773	5.39019	1.44444	251.832	1.03533e-56	2.12957e-54
19	12063663	557995	rnf19a	-	-14920	47752	4.76485	1.29126	251.828	1.03714e-56	2.13121e-54
21	3372635	326282	smad7	-	-80184	31048	-6.91085	1.26061	251.768	1.06915e-56	2.19483e-54
19	48391163	799904	si:ch73-359m17.2	-	-244	8445	-4.84029	1.19728	251.693	1.1103e-56	2.27709e-54
12	25319118	333941	zfp36l2	-	-60866	3346	7.21866	0.591761	251.648	1.13562e-56	2.32674e-54
10	23351254	553606	nle1	-	251385	29118	5.45701	1.08521	251.434	1.26407e-56	2.58739e-54
17	51464832	503524	zgc:113142	+	162377	10998	4.21393	0.988345	251.362	1.31042e-56	2.67964e-54
10	38981	393308	riox2	+	-15887	5108	11.1536	0.0710393	251.174	1.44037e-56	2.94251e-54
4	22892862	562350	nup107	-	143309	18759	4.94471	0.992053	250.958	1.60569e-56	3.27706e-54
24	3086259	30072	inhbaa	+	-36421	12129	3.76889	1.8711	250.919	1.63725e-56	3.33823e-54
14	2742289	563172	etf1a	-	125693	27136	4.98407	2.24244	250.85	1.69455e-56	3.45171e-54
5	39200142	494101	bmp2k	+	-100762	53388	5.15233	0.705621	250.753	1.77906e-56	3.62033e-54
15	35562060	567225	zgc:158328	+	-308689	92098	6.55153	0.603133	250.645	1.87845e-56	3.81889e-54
22	13890218	403082	sh3bp4a	+	-3326	55684	4.72918	1.58797	250.637	1.88584e-56	3.8302e-54
16	36625874	436717	decr1	+	122687	11596	-4.36536	1.31676	250.558	1.96286e-56	3.98279e-54
9	41949106	564123	col18a1a	+	-34697	63815	4.64027	1.99651	250.507	2.01344e-56	4.08148e-54
18	49980841	724012	mob2b	+	-11273	70595	-5.38405	1.40138	250.483	2.03775e-56	4.12676e-54
4	48845525	100330526	znf1113	+	-43160	24072	-5.31171	1.16927	250.427	2.09585e-56	4.24033e-54
1	37320664	564207	fam193a	+	-8084	49667	3.70471	0.984943	250.187	2.36355e-56	4.77376e-54
9	43397426	368405	znf385b	-	-140902	295104	5.55609	1.2747	250.187	2.36405e-56	4.77376e-54
8	38179951	560700	adgra2	-	20820	132449	4.63542	0.954088	250.154	2.40414e-56	4.85006e-54
19	14190948	30399	tbxta	-	-644	4053	-4.07273	1.53016	250.005	2.58991e-56	5.2198e-54
6	2289314	570960	pbx1b	+	-17882	123377	4.80527	1.35223	249.93	2.68915e-56	5.41462e-54
7	17928778	30114	cth1	+	18550	2981	7.23575	0.794794	249.906	2.72232e-56	5.47616e-54
19	44434595	566831	rad21b	-	345086	21096	3.83911	1.64149	249.885	2.75147e-56	5.5295e-54
21	202700	571289	gsdf	+	-4431	3746	4.60121	1.57652	249.86	2.78564e-56	5.59282e-54
14	2742253	563172	etf1a	-	125657	27136	4.64637	2.24044	249.829	2.82992e-56	5.67631e-54
4	11311320	30266	sema3aa	+	30	55702	7.52718	-0.0979467	249.764	2.92304e-56	5.8575e-54
23	9058364	497073	xkr7	+	-69198	25861	4.10783	2.01665	249.697	3.02301e-56	6.05204e-54
12	33192019	550573	c1qtnf1	-	-122875	17323	5.09568	1.24726	249.695	3.0267e-56	6.05366e-54
14	2742324	563172	etf1a	-	125728	27136	4.91705	2.24223	249.632	3.12415e-56	6.24262e-54
14	15001688	407077	nkx1.2lb	+	63208	3666	4.77983	1.7076	249.482	3.36719e-56	6.72187e-54
25	14509600	393475	prmt7	-	85194	15471	-4.66631	1.42372	249.452	3.41916e-56	6.81913e-54
11	37923484	555330	etnk2	-	43004	31776	5.18579	1.55649	249.371	3.56054e-56	7.09436e-54
11	7572132	406676	adgrl4	-	161818	27102	3.38764	1.64334	249.323	3.64798e-56	7.26169e-54
19	44412239	566831	rad21b	-	322730	21096	4.35504	1.63821	249.165	3.94904e-56	7.85355e-54
5	5127414	554361	lmx1ba	-	-19922	114504	5.47958	0.790887	249.156	3.9662e-56	7.88021e-54
1	25074526	323681	tmem154	-	-102525	11792	5.12255	1.37813	249.128	4.02227e-56	7.98405e-54
12	33191948	550573	c1qtnf1	-	-122946	17323	4.84771	1.2471	249.104	4.07082e-56	8.07279e-54
17	9114165	777720	zranb1b	-	137858	24859	4.69117	1.41891	249.1	4.07898e-56	8.08135e-54
5	36441004	798740	eda	+	-1599	59626	6.10165	1.22135	249.068	4.14572e-56	8.20583e-54
18	19300433	406728	map2k1	+	118687	32046	4.44224	0.767034	249.054	4.17547e-56	8.25694e-54
16	7107871	338246	bmper	+	46427	41380	3.98201	1.05638	248.876	4.56535e-56	9.01942e-54
8	6039315	564423	vsig8b	+	542638	27336	3.49219	1.92266	248.86	4.60252e-56	9.08431e-54
5	28687152	30037	tnc	-	8017	117670	5.21169	1.5263	248.748	4.86794e-56	9.59916e-54
9	8443139	791752	zgc:153499	+	-35085	4019	5.00322	0.626416	248.615	5.20362e-56	1.02515e-53
4	21431659	449994	pawr	-	-35166	143840	-6.80095	1.08817	248.552	5.37254e-56	1.05743e-53
4	16149019	378746	atp2b1a	-	24600	47701	4.82644	1.63765	248.524	5.44756e-56	1.0712e-53
15	16319587	553621	nxn	-	-4059	129681	4.74216	1.11666	248.453	5.64499e-56	1.10898e-53
20	50348208	569213	tmem121ab	-	108802	954	3.75933	2.06356	248.448	5.65864e-56	1.11062e-53
6	25404496	567134	zgc:153916	-	19914	69799	4.51555	1.03879	248.445	5.669e-56	1.11162e-53
6	6080498	447816	rtn4a	-	-168361	17478	3.85951	1.77797	248.43	5.71109e-56	1.11882e-53
19	48391196	799904	si:ch73-359m17.2	-	-211	8445	-5.40223	1.94718	248.382	5.85064e-56	1.14509e-53
8	9986882	114482643	mir7133	+	33377	85	5.19823	1.00778	248.264	6.20687e-56	1.21369e-53
3	28992110	405830	lgals2a	+	-38835	6969	3.50366	4.32319	248.24	6.28406e-56	1.22764e-53
11	16260759	560478	slc25a26	+	-43824	107641	3.77864	1.42663	248.193	6.4329e-56	1.25555e-53
13	26686075	103912006	si:rp71-1h3.1	-	-17735	150820	4.80444	1.64588	248.053	6.90176e-56	1.3458e-53
23	36134613	30345	hoxc4a	+	-3558	1988	-5.21518	1.18637	248.034	6.96785e-56	1.35743e-53
18	13446886	561747	plcg2	+	-197930	44687	-5.20774	1.99642	247.924	7.36321e-56	1.43312e-53
12	23765280	30112	svila	+	47251	120046	5.25933	1.42398	247.78	7.91457e-56	1.53901e-53
10	39003	393308	riox2	+	-15909	5108	6.47427	0.0698068	247.547	8.89668e-56	1.72838e-53
4	21680261	767765	rps16	-	27630	3622	5.186	0.931689	247.454	9.32224e-56	1.80939e-53
9	46072726	568877	hdac4	-	-79	188765	9.0908	1.9143	247.435	9.41352e-56	1.82541e-53
24	27925581	570772	bcl2a	-	-303336	91707	5.61813	0.916323	247.304	1.00508e-55	1.9472e-53
15	38872064	60309	robo2	+	-12416	368579	4.46315	1.89718	247.268	1.0236e-55	1.98125e-53
1	47527239	393360	stn1	+	-27326	13572	5.0571	0.612424	247.097	1.11511e-55	2.15638e-53
22	18039344	724051	nr2c2ap	+	116656	4284	5.26546	1.33217	247.033	1.15166e-55	2.22501e-53
25	4207125	140615	fads2	-	58406	15231	6.41416	0.849272	246.952	1.1993e-55	2.31493e-53
8	52272744	100001914	ube2d4	+	11389	13661	5.27004	1.29116	246.924	1.21608e-55	2.34515e-53
20	54076034	100000478	mgat2	-	1091	7903	3.98408	1.77113	246.799	1.29494e-55	2.49494e-53
18	17329943	407655	zfpm1	-	-69359	128117	5.5422	2.4334	246.699	1.36163e-55	2.62103e-53
16	8716041	497312	cobl	-	52544	132081	4.804	1.08223	246.643	1.40087e-55	2.6941e-53
1	712893	565053	adamts5	-	-1733	22889	4.09694	0.997409	246.623	1.41503e-55	2.71883e-53
7	457029	560420	nrxn2b	+	-29526	196656	4.89391	0.895795	246.488	1.51409e-55	2.90651e-53
20	4868464	569667	zdhhc14	-	-15209	55735	4.49346	1.66639	246.477	1.52222e-55	2.91945e-53
8	35636492	393932	slc15a4	-	-324516	151954	3.81087	1.57541	246.47	1.52794e-55	2.92775e-53
18	13035003	550358	zgc:112052	-	-98101	8796	4.15885	1.42372	246.387	1.59243e-55	3.04854e-53
9	46072735	568877	hdac4	-	-70	188765	9.03541	1.91298	246.297	1.66598e-55	3.18644e-53
16	701647	403019	irx1a	+	111963	4158	4.48996	1.2945	246.294	1.66893e-55	3.18918e-53
2	50633878	114415	neurod6b	+	-7402	2680	3.55123	1.18959	246.173	1.77314e-55	3.38524e-53
6	34581330	557734	lrp8	+	-68905	293371	3.65869	1.76877	246.004	1.93007e-55	3.68148e-53
8	33988207	58140	pbx3b	-	-63812	156247	4.34748	0.832285	245.977	1.95681e-55	3.7291e-53
16	52343323	100332149	ifnlr1	+	582	27269	3.95133	1.68902	245.955	1.9786e-55	3.76721e-53
11	30033626	492331	ace2	-	37282	14667	4.20739	1.61821	245.816	2.12142e-55	4.03548e-53
9	2151427	326761	lnpa	+	-130606	24692	4.51086	1.26062	245.763	2.17879e-55	4.14087e-53
12	38338830	436759	rpl38	+	217661	4806	4.92923	0.967526	245.748	2.19521e-55	4.1683e-53
22	17100243	557221	frem1b	+	20407	70751	5.35683	1.45221	245.732	2.21326e-55	4.19878e-53
4	74869476	322969	nup50	+	73664	18713	3.48137	1.53324	245.699	2.25003e-55	4.26467e-53
6	38660594	792398	ube3a	+	112812	16658	4.62141	1.59241	245.641	2.31642e-55	4.38655e-53
7	18759653	560168	coro1b	-	103584	38084	4.94085	0.608389	245.402	2.6111e-55	4.94012e-53
2	27464407	100149522	zswim5	+	26694	50105	4.22697	1.20535	245.359	2.66837e-55	5.04393e-53
18	24426338	100307110	si:ch211-147m20.3	-	-50547	88867	3.91196	2.15752	245.326	2.71263e-55	5.123e-53
4	48845500	100330526	znf1113	+	-43135	24072	-6.24309	1.16785	245.166	2.93949e-55	5.54645e-53
9	55658284	100141344	asmt	-	-86429	14677	4.49366	1.04026	245.069	3.08698e-55	5.8195e-53
2	21951955	569666	tox	+	30994	122307	-4.3283	1.61475	245.048	3.1187e-55	5.87403e-53
16	19823330	393789	hdac9b	-	-66944	47726	5.22696	1.40243	245.021	3.16143e-55	5.94918e-53
5	64924837	246226	ptgs1	+	-17469	39067	3.64783	1.31542	244.892	3.37382e-55	6.34317e-53
14	24534078	100033705	mir218a-1	-	-28805	83	3.77437	3.26266	244.841	3.46172e-55	6.50262e-53
16	614691	394032	irx2a	-	51517	4482	-4.37425	2.30946	244.787	3.55676e-55	6.67518e-53
10	15755489	565446	tjp2a	-	-99254	38879	-3.9773	2.64749	244.756	3.61182e-55	6.77017e-53
6	14736045	30321	pou3f3b	+	213905	3405	6.07657	0.825144	244.755	3.61383e-55	6.77017e-53
18	9383224	565658	sema3e	+	110496	83059	4.89108	1.57487	244.738	3.64552e-55	6.82346e-53
12	8858349	393130	reep3b	+	-35611	59449	4.4899	1.01604	244.73	3.65987e-55	6.84421e-53
10	38990	393308	riox2	+	-15896	5108	9.80284	0.0688659	244.624	3.85852e-55	7.20929e-53
16	5370395	553585	echdc1	+	-131377	11482	5.30631	0.539019	244.59	3.92482e-55	7.32665e-53
18	49078372	492462	yif1b	+	170017	16961	5.15626	1.16182	244.556	3.99426e-55	7.44964e-53
1	4363890	324096	slitrk6	+	-262149	52592	3.37264	1.87081	244.546	4.0137e-55	7.47927e-53
21	19632570	359830	fgf10a	+	16247	33800	4.47521	0.760082	244.494	4.11861e-55	7.66542e-53
1	45794629	100038798	si:ch211-214c7.5	-	42619	7893	6.30145	1.88175	244.493	4.1209e-55	7.66542e-53
24	123775	792928	tgfbr1b	+	-4095	30768	4.44051	1.41991	244.476	4.15617e-55	7.72419e-53
12	2227268	60641	sox9a	-	276035	3641	4.22616	1.65669	244.405	4.30757e-55	7.99848e-53
17	18476694	406694	vrk1	-	-320529	23258	4.7861	1.85001	244.403	4.31161e-55	7.99891e-53
17	50870089	415153	stxbp6	+	-71605	42800	4.48223	0.871179	244.346	4.43736e-55	8.22493e-53
20	20984725	553533	btbd6b	-	51943	4956	4.90519	0.925135	244.071	5.09354e-55	9.43289e-53
16	7931574	566425	ano10a	+	54312	55463	4.29271	0.785669	244.065	5.10992e-55	9.45489e-53
15	33157006	246091	mab21l1	+	-86067	2261	5.84826	1.19551	244.054	5.13661e-55	9.49591e-53
11	30033616	492331	ace2	-	37272	14667	4.74557	1.61953	243.949	5.4164e-55	1.00043e-52
7	65139019	321739	ipo7	+	-17102	52091	3.42094	2.4958	243.939	5.4444e-55	1.00472e-52
17	28520288	368727	mis18bp1	+	91457	11616	5.25832	1.27906	243.901	5.54913e-55	1.02315e-52
3	26286620	327143	rhot1a	+	2361	30777	-5.7734	1.14751	243.836	5.73339e-55	1.0562e-52
22	38842523	30652	anos1b	+	-18490	89839	4.54151	1.43317	243.832	5.74261e-55	1.05697e-52
17	53058539	767755	zgc:154061	-	36143	81846	6.3234	0.775892	243.811	5.80431e-55	1.06739e-52
9	21175477	393455	hao2	+	-27159	16300	4.03628	1.37564	243.758	5.95975e-55	1.0943e-52
3	61559646	541420	zgc:113295	+	-21566	5671	4.80019	1.84669	243.758	5.96109e-55	1.0943e-52
25	16409914	405773	tead1a	+	-53798	75484	3.67526	1.21063	243.726	6.05614e-55	1.11078e-52
13	6776658	791890	rnaset2	+	272552	12601	5.44501	1.3293	243.706	6.11986e-55	1.12149e-52
14	11393431	553706	glod5	+	1998	4146	4.45068	1.57418	243.685	6.18206e-55	1.13119e-52
25	17205526	503902	kdm7ab	+	39047	64448	4.66642	1.22106	243.685	6.18356e-55	1.13119e-52
3	42417226	796292	zgc:194207	-	225804	6930	4.70132	1.35341	243.593	6.47537e-55	1.18354e-52
25	35534286	751704	spi1a	+	19256	18703	5.14077	1.03702	243.567	6.56248e-55	1.19842e-52
24	5012959	767673	zic4	+	-34744	4202	3.01334	3.56202	243.538	6.65633e-55	1.2145e-52
20	58439	550384	zgc:112001	+	29729	2086	4.68036	0.875918	243.533	6.67466e-55	1.21679e-52
11	10450106	445406	ect2	-	-6281	67014	4.75985	1.03649	243.446	6.97014e-55	1.26955e-52
4	19722695	493781	hgfa	-	-19608	30346	5.57431	0.776818	243.413	7.09004e-55	1.29027e-52
20	30105999	30603	sox11b	-	70707	2657	4.59043	0.996668	243.324	7.41172e-55	1.34764e-52
3	26080951	100001340	si:dkeyp-69e1.8	+	-16860	6711	-5.15213	1.37827	243.301	7.49735e-55	1.36203e-52
19	5968648	560194	gsk3aa	-	-115180	25960	5.459	0.845053	243.296	7.51798e-55	1.3646e-52
13	16991245	568554	kcnma1a	+	-468586	363191	3.95554	1.1847	243.26	7.65462e-55	1.3882e-52
22	22810070	114482630	mir181b-3	-	-15807	85	4.5356	0.948349	243.243	7.72083e-55	1.399e-52
18	9383199	565658	sema3e	+	110521	83059	5.29918	1.57533	243.193	7.91654e-55	1.43323e-52
15	25821073	100033725	mir212	+	76373	94	4.53943	1.60382	243.158	8.055e-55	1.45704e-52
12	9795528	393876	prdm9	-	5064	8941	-4.41556	1.25589	243.024	8.61694e-55	1.55734e-52
8	10208547	572469	pim1	+	96498	3727	3.85911	1.70248	243.017	8.64654e-55	1.56135e-52
13	2094002	561260	hcrtr2	-	33331	40457	4.30281	1.61038	242.988	8.77277e-55	1.58194e-52
7	27099497	415169	rps13	+	-58131	2638	5.05447	1.29376	242.988	8.77564e-55	1.58194e-52
13	3089652	559418	pkdcca	-	-65592	46181	5.08625	1.5908	242.912	9.11343e-55	1.64143e-52
17	9114172	777720	zranb1b	-	137865	24859	4.65372	1.419	242.875	9.28534e-55	1.67095e-52
17	33086224	368424	snx9a	+	72126	43491	4.30151	0.745708	242.803	9.63034e-55	1.73156e-52
6	13960984	100033676	mir153b	+	19961	148	-5.47675	1.35946	242.787	9.70663e-55	1.74378e-52
4	8250480	799267	ninj2	+	-81901	39975	4.78289	0.835782	242.779	9.74241e-55	1.74871e-52
23	35059865	335901	klf15	-	-136024	8203	4.83118	0.935791	242.668	1.03038e-54	1.84791e-52
5	6304881	402792	zgc:73226	-	-72984	27540	4.4876	3.49366	242.571	1.08182e-54	1.93849e-52
23	20175797	450033	lrrc23	-	41815	6100	4.48217	1.13926	242.552	1.09186e-54	1.95482e-52
10	38969	393308	riox2	+	-15875	5108	9.02357	0.0752565	242.43	1.16111e-54	2.07703e-52
7	28381499	565828	stk33	-	-22371	28924	2.80513	3.59069	242.341	1.21442e-54	2.1688e-52
23	1617881	406780	stxbp3	+	43876	36675	4.82146	1.04156	242.34	1.21448e-54	2.1688e-52
23	10092582	562552	zgc:171775	+	53960	16330	4.50174	0.992462	242.159	1.33046e-54	2.3739e-52
3	22842043	568765	cyb561	-	12506	12382	4.4898	0.902248	242.116	1.35961e-54	2.42386e-52
2	37006890	436670	gng7	-	-36656	53252	6.14095	1.11696	242.062	1.39697e-54	2.48835e-52
4	11311314	30266	sema3aa	+	36	55702	6.32229	-0.0888007	241.854	1.55013e-54	2.75882e-52
12	8905527	30381	cyp26a1	-	-52828	3595	5.52833	1.31544	241.819	1.57755e-54	2.80525e-52
19	5968643	560194	gsk3aa	-	-115185	25960	5.47044	0.843854	241.76	1.6252e-54	2.88754e-52
8	49802419	65090	ntrk2a	+	-23933	92191	4.23397	2.49383	241.736	1.64502e-54	2.92027e-52
15	27237285	30253	tbx2b	+	127113	6935	4.77479	1.11586	241.731	1.64886e-54	2.92462e-52
19	34632089	560338	elp2	-	-110351	50796	5.44361	0.9404	241.711	1.66557e-54	2.95177e-52
2	3300011	751644	wnt9a	+	-98661	69658	4.19704	1.60428	241.678	1.69391e-54	2.99946e-52
13	41526862	368476	pcdh15a	-	-19917	376088	4.41561	1.51453	241.654	1.71419e-54	3.03281e-52
19	11252523	83414	ssr2	-	13802	7638	4.04491	1.10951	241.566	1.79148e-54	3.16689e-52
23	34459549	449542	chchd6a	+	-412099	137570	4.64266	1.62296	241.513	1.83993e-54	3.2498e-52
22	19858759	568052	celf5a	-	-152845	345988	5.73787	0.912744	241.452	1.8971e-54	3.34797e-52
9	33776193	567323	efhc2	-	-5658	23132	4.10787	1.48351	241.419	1.92878e-54	3.40102e-52
5	50953126	559054	hmgcra	-	-39585	19966	4.89943	1.63495	241.35	1.9964e-54	3.51729e-52
13	32262138	450059	osr1	+	-117768	6074	3.68779	1.28119	241.315	2.03199e-54	3.57701e-52
12	24425276	565531	nrxn1a	+	-82973	294379	3.55624	2.10436	241.242	2.1076e-54	3.707e-52
17	28507493	368727	mis18bp1	+	104252	11616	5.13361	1.86377	241.195	2.15855e-54	3.79343e-52
10	39753283	393717	smfn	+	140164	11807	3.74365	2.09815	241.163	2.19373e-54	3.85203e-52
21	202629	571289	gsdf	+	-4360	3746	4.92272	1.5783	241.121	2.24052e-54	3.9309e-52
11	43226015	553451	sptbn1	-	-235	93732	6.05148	1.75114	241.054	2.31632e-54	4.0605e-52
23	34339652	449542	chchd6a	+	-292202	137570	4.74315	1.07782	240.968	2.4195e-54	4.23783e-52
3	22905387	568765	cyb561	-	75850	12382	4.31163	1.34744	240.938	2.45561e-54	4.29751e-52
16	8716031	497312	cobl	-	52534	132081	5.08465	1.07919	240.931	2.46486e-54	4.31009e-52
16	19758878	550518	twist1b	+	-26335	1606	4.64962	2.15253	240.912	2.48829e-54	4.34745e-52
2	37027068	436670	gng7	-	-16478	53252	5.28597	1.16276	240.765	2.67804e-54	4.67508e-52
15	7896922	571698	cadm2b	+	-184965	439415	5.37417	1.12079	240.69	2.78066e-54	4.8502e-52
12	23765310	30112	svila	+	47221	120046	5.02738	1.42525	240.652	2.83548e-54	4.94172e-52
22	1275674	100005958	si:ch73-138e16.2	+	1006	5667	-4.47115	1.03901	240.583	2.93513e-54	5.11115e-52
19	29221364	791146	e2f3	-	-73093	20073	4.15023	2.52045	240.511	3.0423e-54	5.29338e-52
22	29030753	799294	cbx6a	-	-52302	5350	2.31476	4.4172	240.495	3.06739e-54	5.33261e-52
4	16925129	393274	strap	-	42078	6220	5.48759	1.62616	240.48	3.09058e-54	5.36849e-52
5	16237762	100141352	kremen1	-	-36296	122122	4.37644	1.30601	240.474	3.09931e-54	5.37921e-52
15	18130455	360137	dixdc1a	+	-346	25877	5.31035	1.05482	240.435	3.16086e-54	5.47872e-52
13	23007735	406791	hk1	-	-75	34923	8.52525	0.268359	240.435	3.16187e-54	5.47872e-52
23	24166952	564823	plekhm2	-	-59581	23711	4.88066	0.913176	240.375	3.25846e-54	5.63719e-52
25	33474132	553619	lactb	+	-218040	10284	4.61592	1.10901	240.375	3.25869e-54	5.63719e-52
16	39812785	767747	rbms3	-	-46334	215852	4.39004	2.26521	240.26	3.45128e-54	5.96543e-52
25	23468725	553622	phlda2	-	-57355	1284	3.76787	0.985911	240.182	3.5894e-54	6.19907e-52
14	1945170	554076	pcdh2g29	-	-10087	65579	-5.40581	1.11986	240.163	3.6242e-54	6.25402e-52
19	21575669	100003866	znf516	-	-140924	18225	5.20092	1.92647	240.115	3.71154e-54	6.39947e-52
13	35289282	140423	jag1b	+	49900	50912	-4.47512	1.44349	240.113	3.71547e-54	6.401e-52
2	21951918	569666	tox	+	31031	122307	-5.23383	1.61403	240.1	3.74104e-54	6.43977e-52
2	28203887	541393	cdh6	-	101623	53211	3.98414	1.65442	240.067	3.80207e-54	6.53947e-52
22	17100341	557221	frem1b	+	20309	70751	5.43413	1.453	239.952	4.02963e-54	6.9243e-52
24	20207170	402986	cry-dash	-	-1177	14327	4.67991	1.14857	239.95	4.03241e-54	6.9243e-52
7	8024161	100536594	cxcl8b.1	-	178619	5935	-3.86566	1.10247	239.851	4.23895e-54	7.27302e-52
16	51341054	335229	serpinb1l4	-	41979	6453	3.89737	1.47658	239.66	4.66542e-54	7.9982e-52
22	547572	449996	ccnd3	-	-176	10033	-5.04588	1.39017	239.606	4.79329e-54	8.21071e-52
5	52294941	414273	rgmb	-	17298	20763	4.75539	0.709039	239.586	4.84053e-54	8.28488e-52
10	1797613	30470	epb41l4a	-	-29973	82327	3.69042	1.93685	239.479	5.10751e-54	8.73471e-52
4	15623491	559866	exoc4	+	-17647	210567	5.45535	0.879796	239.468	5.13799e-54	8.7797e-52
10	930604	557316	unc5c	+	-47088	224279	4.28404	1.55225	239.453	5.17666e-54	8.83857e-52
6	4084819	393217	unc50	-	86620	13358	5.23386	1.54692	239.447	5.19159e-54	8.85687e-52
11	43226020	553451	sptbn1	-	-230	93732	6.4562	1.751	239.421	5.25917e-54	8.96488e-52
5	18668520	393984	aacs	-	-228962	70167	3.84983	1.27349	239.41	5.2896e-54	9.00944e-52
20	28626937	562667	rgs6	-	-11908	126905	4.42667	1.55432	239.34	5.47808e-54	9.32291e-52
4	12903164	415184	msrb3	-	-11028	21723	4.11739	1.69707	239.283	5.63576e-54	9.58349e-52
19	27735000	557902	adcy2b	-	-41649	166724	4.46361	1.50672	239.212	5.84094e-54	9.92435e-52
16	36625918	436717	decr1	+	122643	11596	-5.39815	1.25689	239.177	5.94558e-54	1.0094e-51
18	38668305	393545	onecut1	+	86718	5239	4.23255	1.20975	239.022	6.42752e-54	1.09034e-51
1	39616221	30155	tenm3	+	-228378	392069	4.99276	1.21869	238.965	6.61205e-54	1.12073e-51
14	40448385	555688	pcdh19	-	57675	87553	4.36094	1.66479	238.826	7.09093e-54	1.20094e-51
10	201973	436987	psmg1	-	-8730	3708	6.42128	0.455196	238.823	7.10176e-54	1.2018e-51
15	36869450	557315	kirrel3l	+	72041	75841	4.57966	1.30486	238.623	7.84988e-54	1.32733e-51
3	7615331	553764	zgc:109949	+	-2127	25901	4.35591	1.13513	238.604	7.92794e-54	1.33945e-51
8	7844176	791449	zgc:113363	-	-7414	12383	3.45758	2.67212	238.601	7.93727e-54	1.33995e-51
5	6304810	402792	zgc:73226	-	-73055	27540	3.99437	3.49345	238.592	7.97379e-54	1.34503e-51
24	20207150	402986	cry-dash	-	-1197	14327	4.52209	1.14829	238.527	8.23807e-54	1.3885e-51
5	67629376	568779	zbtb20	-	-31269	127457	6.05621	1.25945	238.511	8.30739e-54	1.39829e-51
9	44734035	561894	nckap1	+	-11830	103215	5.09368	1.009	238.51	8.30947e-54	1.39829e-51
2	3115423	114428	arf1	-	38396	14291	4.21718	1.35877	238.183	9.79203e-54	1.64645e-51
2	50633875	114415	neurod6b	+	-7399	2680	3.98656	1.19021	238.167	9.87213e-54	1.65859e-51
13	5198309	569858	abcg2c	-	133815	33298	5.06449	1.01549	238.078	1.03238e-53	1.73309e-51
24	29854492	100038777	zgc:163022	-	77039	19177	-4.92487	0.720319	238.076	1.03352e-53	1.73362e-51
16	52343374	100332149	ifnlr1	+	531	27269	3.5303	1.68171	237.945	1.1037e-53	1.84986e-51
23	10092586	562552	zgc:171775	+	53956	16330	4.72171	0.99235	237.859	1.15207e-53	1.92939e-51
23	36361301	57970	copz1	+	-20781	13587	5.58316	1.24549	237.763	1.20922e-53	2.02348e-51
20	33441520	558578	smek1	-	-46221	20578	4.20547	1.50338	237.727	1.23137e-53	2.05891e-51
17	4379291	405867	crls1	+	-10406	17200	-7.10815	0.667596	237.672	1.26596e-53	2.11506e-51
18	9383144	565658	sema3e	+	110576	83059	5.17903	1.57326	237.62	1.29919e-53	2.16885e-51
18	17908647	492735	si:ch211-212o1.2	+	92240	59658	5.0991	2.15733	237.532	1.35759e-53	2.26454e-51
21	482675	321133	nop14	+	-42399	105595	4.93197	1.6289	237.52	1.36581e-53	2.27644e-51
22	547625	449996	ccnd3	-	-123	10033	-4.7085	1.39062	237.519	1.36696e-53	2.27655e-51
24	27925484	570772	bcl2a	-	-303433	91707	5.24377	0.686688	237.499	1.38071e-53	2.29764e-51
19	5106810	192309	tpi1a	-	3573	9008	3.69842	2.84642	237.48	1.39364e-53	2.31731e-51
22	22810118	114482630	mir181b-3	-	-15759	85	4.14778	0.944253	237.407	1.44596e-53	2.40241e-51
25	35534309	751704	spi1a	+	19233	18703	5.23642	1.02673	237.239	1.57322e-53	2.61177e-51
3	23745093	30338	hoxb2a	+	7057	2680	-5.13834	1.22004	237.078	1.70535e-53	2.8289e-51
20	45326276	568195	napbb	-	-334773	17227	3.71898	2.02451	237.069	1.71329e-53	2.83983e-51
8	49802485	65090	ntrk2a	+	-23999	92191	4.02325	2.49308	236.97	1.80042e-53	2.98189e-51
17	53459597	677757	mycbp	-	19385	1417	1.3013	6.70517	236.945	1.82372e-53	3.0181e-51
23	16117712	393709	mrgbp	-	201426	16594	4.61461	1.15735	236.848	1.9142e-53	3.16534e-51
10	23351261	553606	nle1	-	251392	29118	4.82411	1.05328	236.822	1.93957e-53	3.20477e-51
22	17725235	373089	tjp3	-	36367	31268	3.66216	1.51087	236.733	2.02756e-53	3.34753e-51
20	9915430	378444	gjd2b	-	-48236	2864	3.64343	1.52961	236.716	2.04556e-53	3.3746e-51
20	33441534	558578	smek1	-	-46207	20578	4.21901	1.504	236.642	2.12325e-53	3.50001e-51
7	54926958	777614	tpcn2	-	-124877	47521	4.18088	1.32892	236.532	2.24324e-53	3.69491e-51
13	39739076	796610	zgc:171482	-	-91740	101305	3.89094	1.37939	236.485	2.29677e-53	3.78011e-51
19	39063793	321212	col9a2	+	-641734	45606	-3.86808	1.74467	236.46	2.32601e-53	3.82525e-51
3	46654887	553693	raver1	+	-95234	7521	3.93781	1.85849	236.439	2.35036e-53	3.86227e-51
8	34146015	58140	pbx3b	-	93996	156247	4.43091	0.851229	236.431	2.36053e-53	3.87595e-51
5	62979202	560100	adora2b	-	177809	19816	4.9131	0.642411	236.396	2.40235e-53	3.94153e-51
19	4100250	555053	fhl3b	-	-18125	28882	3.94194	1.60624	236.368	2.43608e-53	3.99375e-51
9	42413605	445508	calcrla	-	-4861	57772	-5.81827	1.83965	236.319	2.4963e-53	4.08927e-51
25	921729	793767	znf609a	-	-76165	176269	4.21314	2.08478	236.301	2.51975e-53	4.12448e-51
20	33441476	558578	smek1	-	-46265	20578	4.4253	1.50108	236.289	2.53484e-53	4.14595e-51
15	27237330	30253	tbx2b	+	127068	6935	4.33454	1.11479	236.223	2.61951e-53	4.2811e-51
7	46773636	565811	tshz3b	-	-7666	51884	5.82091	0.657098	236.205	2.64359e-53	4.3171e-51
9	2151412	326761	lnpa	+	-130591	24692	4.68246	1.25928	236.2	2.64977e-53	4.32382e-51
11	43052726	405850	foxg1b	+	61382	2143	7.87319	0.576408	236.1	2.78731e-53	4.54472e-51
15	27921212	492783	dhrs13a.3	-	-164268	8186	6.11575	2.14534	236.059	2.84513e-53	4.6354e-51
20	30106025	30603	sox11b	-	70733	2657	4.78555	1.00213	235.974	2.96896e-53	4.8334e-51
1	24077511	117234	mab21l2	+	-1225	1813	-5.52487	0.555302	235.959	2.99156e-53	4.86642e-51
5	26590507	445324	tango2	+	96135	35235	-4.48738	2.32525	235.794	3.24971e-53	5.28226e-51
2	50633868	114415	neurod6b	+	-7392	2680	3.94268	1.18975	235.755	3.3139e-53	5.38243e-51
8	25659508	544659	sema3ga	-	-31374	40557	4.7339	1.12787	235.679	3.44236e-53	5.58676e-51
23	36134607	30345	hoxc4a	+	-3552	1988	-4.56916	1.18605	235.607	3.56948e-53	5.78859e-51
25	14509590	393475	prmt7	-	85184	15471	-4.31554	1.41952	235.428	3.90446e-53	6.32694e-51
15	38872078	60309	robo2	+	-12430	368579	4.70336	1.89456	235.314	4.13556e-53	6.69625e-51
3	46195067	566015	shisa9b	-	79836	72635	4.28394	0.873503	235.299	4.16745e-53	6.74269e-51
20	21000749	553533	btbd6b	-	67967	4956	3.40735	1.62485	235.281	4.20376e-53	6.79621e-51
9	4931356	100008101	nr4a2a	-	-113773	2847	3.62621	2.71419	235.242	4.28747e-53	6.9262e-51
10	35281378	568202	pora	+	-5393	36896	3.83379	1.64899	235.226	4.32293e-53	6.97813e-51
4	10302519	570188	kcnd2	+	64090	191876	4.97144	1.06933	235.196	4.38868e-53	7.07882e-51
3	23950726	326746	cbx1a	+	109739	11117	4.86667	2.8515	235.096	4.61425e-53	7.43695e-51
9	55243115	560294	tbl1x	-	114276	35761	-5.27967	1.83107	234.984	4.88092e-53	7.86071e-51
14	19074755	259191	fmr1	+	1081829	32696	4.79594	1.46704	234.934	5.00485e-53	8.05412e-51
20	17606462	30291	cdh2	+	133642	79134	3.94102	1.42244	234.874	5.15809e-53	8.29437e-51
1	24077081	117234	mab21l2	+	-795	1813	-5.90428	1.44611	234.858	5.20047e-53	8.35613e-51
18	9383156	565658	sema3e	+	110564	83059	5.42056	1.57458	234.708	5.60587e-53	9.00063e-51
20	37961915	562704	angel2	-	28660	13160	5.19586	1.16354	234.642	5.7937e-53	9.2951e-51
2	26480913	563189	hectd3	+	-1237	15367	3.97946	0.892403	234.456	6.36357e-53	1.02016e-50
2	24781661	436840	mpv17l2	+	-11200	8452	-5.34834	1.07029	234.431	6.44217e-53	1.03197e-50
22	14698592	402863	gtpbp1l	+	137752	15352	4.76375	1.36749	234.391	6.57312e-53	1.05215e-50
25	26004105	393926	idh3a	+	-238004	63009	4.4186	1.32222	234.384	6.59724e-53	1.0552e-50
16	5370330	553585	echdc1	+	-131312	11482	5.73903	1.2932	234.364	6.66396e-53	1.06506e-50
13	26492864	103912006	si:rp71-1h3.1	-	-210946	150820	3.67955	1.54645	234.325	6.79422e-53	1.08505e-50
7	21215830	554550	serpinh2	+	57312	36713	4.47046	1.61103	234.207	7.21093e-53	1.15041e-50
19	48391356	799904	si:ch73-359m17.2	-	-51	8445	-5.1214	1.17529	234.206	7.21438e-53	1.15041e-50
17	35495830	570456	rsad2	-	134497	3880	5.20363	1.45668	234.131	7.49147e-53	1.19369e-50
25	6712037	100001421	snx33	+	-261001	30154	4.04622	1.25016	233.81	8.80018e-53	1.40115e-50
4	11049109	678519	mettl25	-	-4414	17885	6.39811	-0.195073	233.791	8.88545e-53	1.41271e-50
12	42548498	567751	ebf3a	+	-112058	141073	4.69038	0.773491	233.791	8.88623e-53	1.41271e-50
25	1138198	406300	ciao2a	+	-11185	7152	-5.14069	1.29825	233.678	9.40177e-53	1.49354e-50
15	36946879	557315	kirrel3l	+	-5388	75841	6.35387	-0.187898	233.663	9.47162e-53	1.5035e-50
5	10983259	403306	rtn4r	-	37027	179675	4.116	0.72759	233.613	9.71479e-53	1.54093e-50
9	37152268	30154	gli2a	+	-10432	155071	4.102	1.03076	233.544	1.00588e-52	1.59429e-50
18	49380952	100333421	si:cabz01090165.1	+	30456	17448	3.61746	2.65885	233.48	1.03877e-52	1.64519e-50
5	11382989	100329562	selenoe	+	16083	5164	6.79415	0.172091	233.423	1.06869e-52	1.69129e-50
12	23765317	30112	svila	+	47214	120046	4.76914	1.425	233.4	1.08118e-52	1.70977e-50
3	42417249	796292	zgc:194207	-	225827	6930	4.75031	1.35436	233.391	1.08578e-52	1.71575e-50
20	14847823	100033767	mir199-3a	+	27637	87	3.52653	1.79003	233.356	1.10532e-52	1.74532e-50
17	9114102	777720	zranb1b	-	137795	24859	4.44229	1.53371	233.328	1.12087e-52	1.76854e-50
12	6455967	30197	dkk1b	+	9643	1810	4.57265	1.54372	233.286	1.14466e-52	1.80473e-50
5	26590461	445324	tango2	+	96181	35235	-4.04922	2.32682	233.268	1.1553e-52	1.82013e-50
10	201935	436987	psmg1	-	-8768	3708	7.28531	0.526356	233.209	1.19025e-52	1.87378e-50
16	614679	394032	irx2a	-	51505	4482	-4.34262	2.30756	233.171	1.21317e-52	1.90844e-50
18	49980832	724012	mob2b	+	-11264	70595	-4.57971	1.40151	233.113	1.24869e-52	1.96285e-50
7	8738290	554131	tex261	-	26255	17475	-5.18476	1.95159	233.083	1.26748e-52	1.99089e-50
15	35054793	406840	sesn3	+	-11784	49727	4.06331	0.960241	233.022	1.30719e-52	2.05173e-50
13	16991235	568554	kcnma1a	+	-468576	363191	3.98793	1.18427	232.971	1.34093e-52	2.10312e-50
7	68852721	324010	hnf4b	+	166874	28087	4.91425	0.677936	232.934	1.36622e-52	2.14119e-50
24	24687077	494066	armc1	-	-37149	22207	4.20333	0.87059	232.876	1.40662e-52	2.20286e-50
9	36669801	445255	ralba	-	-254587	28132	5.93212	1.0972	232.783	1.47385e-52	2.30642e-50
1	49896337	445121	hadh	-	-22530	9196	5.86596	1.26463	232.724	1.51782e-52	2.37346e-50
6	25345408	567134	zgc:153916	-	-39118	45103	4.87757	0.795373	232.693	1.54189e-52	2.4093e-50
21	27881095	107992390	pcnx3	-	259708	48012	5.10085	0.866827	232.509	1.69079e-52	2.64002e-50
16	4968573	792712	tpbgb	-	132355	1692	4.39444	1.81584	232.484	1.7127e-52	2.67224e-50
8	48128052	567448	mfn2	+	-230318	51171	4.28496	0.698212	232.41	1.777e-52	2.77049e-50
11	7492606	406676	adgrl4	-	82292	27102	4.33887	1.63817	232.402	1.78494e-52	2.78081e-50
8	11919581	393633	med27	-	-68484	103395	3.97672	1.01795	232.372	1.8118e-52	2.82056e-50
19	48391170	799904	si:ch73-359m17.2	-	-237	8445	-4.47531	1.19787	232.353	1.82859e-52	2.8446e-50
19	7589167	445481	s100s	+	8769	11351	5.51119	1.04723	232.333	1.84775e-52	2.87228e-50
3	2158927	100073338	zgc:165583	+	-216708	1416	3.81864	1.28261	232.257	1.91909e-52	2.98047e-50
16	5370309	553585	echdc1	+	-131291	11482	6.20748	1.29034	232.256	1.92019e-52	2.98047e-50
6	32126619	30548	foxd3	-	32789	1799	5.65866	0.382674	232.24	1.93595e-52	3.00271e-50
14	16930670	100884137	dicp2.1	-	-107448	8306	4.97142	1.26509	232.208	1.96661e-52	3.04801e-50
20	4868513	569667	zdhhc14	-	-15160	55735	4.41047	1.66343	232.179	1.99544e-52	3.09042e-50
23	28629372	30634	l1cama	+	-46577	102371	4.45108	1.36199	232.095	2.08202e-52	3.22213e-50
24	2783526	793097	fars2	-	46717	178641	3.76389	1.98335	232.036	2.1446e-52	3.31654e-50
5	16237712	100141352	kremen1	-	-36346	122122	4.27897	1.30394	232.002	2.18149e-52	3.3711e-50
24	41405991	393702	rheb	-	71374	17905	-4.78816	1.50007	231.906	2.28888e-52	3.53445e-50
1	44213463	572234	slc43a3a	-	56190	15516	5.23335	1.64317	231.881	2.3186e-52	3.57771e-50
1	24077110	117234	mab21l2	+	-824	1813	-5.27595	1.50195	231.834	2.37392e-52	3.66039e-50
23	46114548	406561	ddah1	-	73937	25296	3.97919	1.79699	231.793	2.42309e-52	3.73347e-50
19	7988394	100006143	si:dkey-266f7.5	+	-50273	12594	3.63605	2.53884	231.783	2.43496e-52	3.749e-50
2	25426136	572313	fndc3ba	+	-47679	161812	4.71303	1.79535	231.734	2.49623e-52	3.84052e-50
3	22862516	568765	cyb561	-	32979	12382	4.66849	1.75935	231.68	2.56441e-52	3.94253e-50
17	9312382	777720	zranb1b	-	336075	24859	4.14629	1.12341	231.62	2.64296e-52	4.06031e-50
4	12948010	30476	wif1	+	-16231	24940	5.26769	1.01589	231.556	2.72854e-52	4.18873e-50
15	25821151	100033725	mir212	+	76295	94	4.13143	1.5983	231.553	2.73305e-52	4.19258e-50
17	4379339	405867	crls1	+	-10454	17200	-6.36974	0.667596	231.5	2.80693e-52	4.30277e-50
9	14500456	405902	nrp2b	-	-4378	137257	5.05017	1.13148	231.446	2.8847e-52	4.41876e-50
15	18065085	399661	arcn1b	-	-50451	13257	4.95351	1.79627	231.442	2.88948e-52	4.42286e-50
16	5370312	553585	echdc1	+	-131294	11482	5.98857	1.29036	231.175	3.30448e-52	5.05441e-50
16	2768853	369194	tgfb2	-	-38674	62522	4.78709	1.29975	231.117	3.40137e-52	5.19883e-50
21	37970423	654446	ripply1	-	-2074	5041	4.72893	1.30484	231.038	3.53924e-52	5.40562e-50
8	11436181	436639	tjp2b	+	-58	57718	4.98401	1.47476	231.015	3.58173e-52	5.46654e-50
10	201985	436987	psmg1	-	-8718	3708	6.85221	0.455059	230.993	3.62137e-52	5.52302e-50
14	16930771	100884137	dicp2.1	-	-107347	8306	4.57853	1.25174	230.952	3.69635e-52	5.63328e-50
19	14190983	30399	tbxta	-	-609	4053	-4.83782	1.5305	230.946	3.70621e-52	5.64422e-50
17	9114070	777720	zranb1b	-	137763	24859	4.55396	1.53856	230.936	3.7262e-52	5.67054e-50
18	9383229	565658	sema3e	+	110491	83059	5.0666	1.57491	230.853	3.88493e-52	5.90782e-50
13	30344867	394194	rps24	+	-116746	3903	5.07009	0.23956	230.776	4.03744e-52	6.13143e-50
9	40990129	368631	pms1	-	-34309	58216	4.19542	1.86805	230.776	4.03781e-52	6.13143e-50
23	10254043	797351	krt5	-	76601	4245	7.99058	1.02661	230.732	4.12771e-52	6.26341e-50
5	14980423	368206	tbx1	+	222998	12058	5.10719	0.561407	230.666	4.2666e-52	6.46949e-50
20	42974699	100034412	pomcb	-	2100	3815	5.38781	1.26311	230.606	4.39707e-52	6.66251e-50
19	26421113	560653	npr1a	+	3621	202580	5.06724	0.382305	230.535	4.55753e-52	6.90066e-50
18	6873229	324164	dnaja2b	+	-16140	12268	-5.24105	1.42525	230.446	4.766e-52	7.21112e-50
18	17908607	492735	si:ch211-212o1.2	+	92280	59658	5.43799	2.16003	230.408	4.85685e-52	7.34328e-50
8	21527563	100006131	fhad1	+	-144210	10105	5.88212	0.927902	230.402	4.87222e-52	7.36122e-50
18	14808598	560413	mtss1la	-	-28264	64389	3.52672	1.41949	230.357	4.98337e-52	7.52374e-50
14	15001705	407077	nkx1.2lb	+	63191	3666	4.35481	1.70726	230.355	4.98906e-52	7.52692e-50
13	49235443	556657	tsnax	-	65898	15783	3.43746	1.99445	230.311	5.10063e-52	7.68972e-50
23	34339694	449542	chchd6a	+	-292244	137570	4.40304	1.07768	230.267	5.21214e-52	7.85219e-50
3	61456891	550528	baiap2l1b	-	-37949	93530	4.78834	1.57052	230.182	5.4409e-52	8.19095e-50
25	11424743	100148845	mespbb	-	397938	1004	4.48991	1.02301	230.155	5.51514e-52	8.29677e-50
14	19074749	259191	fmr1	+	1081835	32696	5.16832	1.46689	230.153	5.51912e-52	8.29681e-50
8	29587114	30303	atoh1a	+	6864	1638	5.02989	0.645092	230.083	5.71667e-52	8.58763e-50
12	42548423	567751	ebf3a	+	-111983	141073	4.6793	0.791759	230.029	5.87626e-52	8.82107e-50
25	4721315	503564	drd4a	-	-11906	26036	4.34621	1.30638	230.013	5.92135e-52	8.88241e-50
2	21951942	569666	tox	+	31007	122307	-3.8125	1.61362	229.926	6.18839e-52	9.27636e-50
14	24782611	80354	slit3	-	21478	269316	4.27338	1.35369	229.825	6.50914e-52	9.7502e-50
12	303111	100073330	pts	-	-11881	3027	5.28308	1.00719	229.735	6.80999e-52	1.01936e-49
6	35327379	569876	rgs4	+	34860	4706	-3.94285	1.17332	229.647	7.11729e-52	1.0646e-49
14	18451233	751718	rab33a	-	851813	3424	4.0568	0.880525	229.631	7.17382e-52	1.07229e-49
22	17029267	556665	nfia	-	31792	158005	4.02028	1.34299	229.58	7.35941e-52	1.09925e-49
15	47705824	402943	stard10	+	40352	28537	6.00245	2.07178	229.548	7.48211e-52	1.11678e-49
16	560627	394032	irx2a	-	-2547	4482	-4.60069	1.96013	229.403	8.04429e-52	1.19984e-49
9	42084109	553765	pcbp3	+	-18072	43966	4.29938	1.96049	229.392	8.09153e-52	1.20603e-49
10	4469145	100033783	mir430a-1	+	24132	82	5.07178	1.38061	229.255	8.6643e-52	1.29048e-49
23	100700	30176	twist3	+	-98031	6670	8.33848	0.765069	229.229	8.77915e-52	1.30666e-49
12	24325429	565531	nrxn1a	+	16874	294379	6.37344	1.71918	229.186	8.97333e-52	1.33462e-49
18	44152656	280652	cdon	-	23628	76016	3.96571	1.28083	229.181	8.99486e-52	1.33687e-49
23	34519531	449542	chchd6a	+	-472081	137570	4.22897	1.25563	229.126	9.24611e-52	1.37324e-49
12	33083880	550573	c1qtnf1	-	-231014	17323	3.89308	2.21658	229.096	9.38632e-52	1.39308e-49
6	25404498	567134	zgc:153916	-	19916	69799	4.54342	1.03816	229.05	9.60506e-52	1.42454e-49
21	23519994	323269	zbtb16a	-	212226	143773	4.51798	1.36164	228.952	1.00914e-51	1.49561e-49
6	13960990	100033676	mir153b	+	19955	148	-5.72485	1.35968	228.715	1.13628e-51	1.68285e-49
5	41015657	450085	golph3	-	-87987	17680	4.48843	1.33898	228.675	1.15952e-51	1.71606e-49
17	9114118	777720	zranb1b	-	137811	24859	4.87211	1.41531	228.662	1.16741e-51	1.72653e-49
24	20310029	100126011	map3k22	-	-10451	91240	-7.8177	0.818619	228.569	1.22275e-51	1.8071e-49
13	29729595	30425	pax2a	+	41364	32806	4.35549	1.87281	228.545	1.23799e-51	1.82833e-49
22	547630	449996	ccnd3	-	-118	10033	-5.7517	1.39165	228.506	1.26237e-51	1.86303e-49
19	19768059	58050	hoxa4a	+	-483	1798	-5.36453	1.77242	228.499	1.2669e-51	1.8684e-49
13	34810827	497617	ism1	-	17340	28319	4.02168	0.838523	228.482	1.27734e-51	1.88248e-49
10	39753337	393717	smfn	+	140110	11807	3.5326	2.10044	228.462	1.29032e-51	1.90028e-49
1	50821491	555481	zgc:154142	-	-16669	43493	4.97242	1.25292	228.456	1.29469e-51	1.90537e-49
17	53133686	503603	dph6	+	22956	30478	5.43117	0.276937	228.454	1.29579e-51	1.90566e-49
23	36361364	57970	copz1	+	-20844	13587	5.14248	1.24575	228.354	1.36233e-51	2.00211e-49
20	33441546	558578	smek1	-	-46195	20578	4.39239	1.50478	228.331	1.37852e-51	2.02448e-49
18	22377112	393662	tmem170a	-	-37218	8624	3.15807	4.04104	228.265	1.42439e-51	2.09039e-49
5	24641967	561797	si:ch211-106a19.1	-	-70335	140553	4.53485	1.21379	228.148	1.51106e-51	2.21603e-49
1	9366228	553947	uncx4.1	+	-76125	3996	4.7854	1.2155	228.143	1.51474e-51	2.21988e-49
16	43544740	571418	oxr1a	-	104	127173	6.45126	0.743954	228.121	1.5317e-51	2.24318e-49
24	23118889	555852	si:dkey-7n6.2	+	-359438	10542	4.96564	1.55742	228.099	1.54885e-51	2.26671e-49
24	24437883	100033630	mir124-3	+	17749	117	3.1109	2.70273	228.066	1.57405e-51	2.30198e-49
16	22781133	100002665	lenep	-	-313	2222	-5.66139	0.236505	228.063	1.57707e-51	2.30479e-49
7	45470892	406359	uqcrfs1	+	-70133	2801	4.4861	0.988009	228.057	1.58171e-51	2.30996e-49
16	2768849	369194	tgfb2	-	-38678	62522	4.43184	1.29969	227.966	1.65563e-51	2.41624e-49
13	34054049	558864	flrt3	-	231498	10713	5.15189	1.22745	227.875	1.73279e-51	2.5271e-49
23	7241735	494473	mir1-1	-	31473	106	4.20232	1.22797	227.857	1.7491e-51	2.5491e-49
2	31789385	751631	rnf182	+	15197	1025	4.49625	0.990576	227.845	1.7595e-51	2.56248e-49
6	28304986	573024	lpp	+	-10787	392217	4.53738	1.69062	227.833	1.76943e-51	2.57517e-49
3	28887275	450038	eef2kmt	-	14535	3131	4.5942	0.853539	227.818	1.78348e-51	2.59381e-49
8	11436160	436639	tjp2b	+	-37	57718	5.06834	1.47247	227.746	1.84898e-51	2.68721e-49
17	18818996	406694	vrk1	-	21773	23258	4.35789	1.0408	227.615	1.97431e-51	2.86738e-49
6	32676969	100000492	mafaa	-	-26549	4152	5.01346	1.17133	227.594	1.9953e-51	2.89587e-49
18	49078431	492462	yif1b	+	169958	16961	5.28983	1.17136	227.587	2.00209e-51	2.90371e-49
25	33474152	553619	lactb	+	-218060	10284	4.64341	1.12833	227.582	2.00727e-51	2.90921e-49
24	39032799	325402	atp6v0cb	+	125484	17468	-5.41763	0.944514	227.574	2.016e-51	2.91984e-49
13	13367201	58129	fgfr3	-	72329	81306	5.06132	0.830756	227.546	2.0445e-51	2.95909e-49
19	48391336	799904	si:ch73-359m17.2	-	-71	8445	-4.40028	1.17385	227.541	2.0497e-51	2.96457e-49
1	5321680	335098	spry2	+	-45869	1769	4.1768	1.04692	227.452	2.14343e-51	3.098e-49
8	4924097	100124614	tmem230b	-	-48819	9529	5.17242	1.03914	227.447	2.14878e-51	3.1036e-49
23	36134602	30345	hoxc4a	+	-3547	1988	-5.34253	0.519793	227.386	2.21539e-51	3.19761e-49
24	3883558	280650	klf6a	-	-265356	7435	4.39572	2.03739	227.363	2.241e-51	3.23235e-49
14	49635552	324950	tspan17	+	48215	78210	4.1837	1.94635	227.337	2.26999e-51	3.27192e-49
20	40922069	566474	tbc1d32	+	-152804	71601	4.48965	1.16164	227.254	2.36693e-51	3.40931e-49
8	30680704	322660	upb1	+	18743	31181	4.08398	1.47139	227.184	2.45199e-51	3.5294e-49
12	8369329	494091	adoa	+	105539	1646	4.8295	1.73678	227.128	2.52148e-51	3.62694e-49
6	16276127	436668	faimb	-	-130083	6156	5.96532	1.06029	227.124	2.52708e-51	3.63251e-49
21	45655326	792160	irf1b	+	-28433	6130	4.95379	1.95841	227.081	2.58144e-51	3.70811e-49
19	5968651	560194	gsk3aa	-	-115177	25960	5.44724	0.844792	227.005	2.68252e-51	3.85068e-49
10	15755442	565446	tjp2a	-	-99301	38879	-4.19126	2.64546	226.945	2.76448e-51	3.96561e-49
20	37643210	100034610	adat2	-	-117202	26660	4.96252	0.25053	226.935	2.77851e-51	3.98302e-49
8	25571792	406765	stk38a	-	-33739	14682	4.41973	1.98656	226.889	2.84338e-51	4.07322e-49
15	39823658	30769	robo1	-	3730	542276	-4.98368	0.288813	226.881	2.85455e-51	4.08645e-49
6	4084775	393217	unc50	-	86576	13358	4.69364	1.54493	226.874	2.86524e-51	4.09895e-49
13	17532143	324913	znf503	+	-63677	2579	4.30678	1.47924	226.865	2.87774e-51	4.11403e-49
1	1733465	64612	atp1a1a.1	+	-21296	19396	5.34863	0.557549	226.86	2.88455e-51	4.12097e-49
4	61026206	100136867	LOC100136867	-	123840	142084	2.88934	2.10081	226.849	2.90041e-51	4.14081e-49
14	1945477	554076	pcdh2g29	-	-9780	65579	-5.33257	1.41278	226.828	2.93138e-51	4.18218e-49
7	61267993	799556	rell1	-	-11785	49122	5.10435	1.77029	226.826	2.93402e-51	4.18311e-49
19	25934674	558456	jarid2b	+	36326	185532	5.46403	1.42069	226.808	2.9617e-51	4.2197e-49
8	2923045	568520	crb2b	+	-96404	80527	5.69687	0.612917	226.78	3.00352e-51	4.27638e-49
17	33086241	368424	snx9a	+	72109	43491	4.26772	0.745888	226.737	3.06838e-51	4.36577e-49
7	21684119	100004517	tmem88b	+	103369	18962	4.67915	0.928547	226.712	3.10825e-51	4.4195e-49
23	10254019	797351	krt5	-	76577	4245	8.80422	1.03012	226.708	3.11368e-51	4.42422e-49
5	43429414	553415	rhobtb4	+	-1523	81211	4.2208	1.19341	226.633	3.23341e-51	4.59125e-49
13	32262150	450059	osr1	+	-117780	6074	4.21924	1.28194	226.627	3.24273e-51	4.60137e-49
22	9247088	568759	cacna2d2b	+	225726	40246	-6.93762	1.01965	226.557	3.35831e-51	4.76215e-49
22	5262375	336844	ncln	-	10363	18615	4.01846	2.02633	226.403	3.62875e-51	5.14217e-49
19	8148855	100006223	si:dkey-266f7.9	-	51871	10494	4.65936	0.909629	226.389	3.65508e-51	5.176e-49
13	43828662	100004144	zfyve21	+	-188781	19661	4.24562	1.3061	226.314	3.79493e-51	5.37042e-49
4	11311288	30266	sema3aa	+	62	55702	7.02227	-0.0239095	226.305	3.81192e-51	5.39083e-49
23	100726	30176	twist3	+	-98057	6670	8.09906	0.820103	226.288	3.84592e-51	5.43525e-49
16	36759200	436717	decr1	+	-10639	11596	4.53659	1.0019	226.243	3.93219e-51	5.55344e-49
22	17100251	557221	frem1b	+	20399	70751	4.73743	1.45441	226.217	3.98504e-51	5.62429e-49
9	43397416	368405	znf385b	-	-140912	295104	5.28271	1.27324	226.202	4.01557e-51	5.66358e-49
3	14957713	394170	nme4	-	-124161	13577	4.44527	1.47712	226.16	4.10006e-51	5.77885e-49
14	5466139	368900	pcgf1	-	58886	12619	4.43633	1.37311	226.154	4.11169e-51	5.79136e-49
24	21813197	544667	flt1	-	4378	28268	4.54317	1.15617	226.087	4.25403e-51	5.98784e-49
2	26329197	30218	efna2a	+	-25219	140526	6.03521	2.95643	226.02	4.39862e-51	6.1872e-49
21	17370727	100330617	tsc1b	+	-68937	38043	3.32149	1.53917	225.884	4.70878e-51	6.61906e-49
9	41949063	564123	col18a1a	+	-34654	63815	4.57059	1.99823	225.86	4.76727e-51	6.69679e-49
8	30680702	322660	upb1	+	18745	31181	4.33583	1.47157	225.857	4.77312e-51	6.70053e-49
19	20123711	30281	npy	-	9701	2265	-5.05358	1.72782	225.799	4.91563e-51	6.89597e-49
8	45917371	447940	adam9	-	-22320	89555	4.56305	1.00687	225.634	5.33929e-51	7.4853e-49
7	45470883	406359	uqcrfs1	+	-70124	2801	4.72773	0.98851	225.629	5.3544e-51	7.50148e-49
22	21770922	393395	tle5	-	-74538	51422	4.96509	1.2314	225.624	5.36709e-51	7.51425e-49
3	12185480	449670	srl	-	-1429	55205	4.2413	1.64153	225.581	5.48504e-51	7.67426e-49
20	22319074	30256	kita	-	-59327	42891	5.87297	0.439112	225.484	5.75775e-51	8.05046e-49
14	35954414	402939	zgc:77938	+	-53148	10717	6.07546	0.297385	225.481	5.76749e-51	8.05872e-49
2	13574046	335049	ebna1bp2	+	120863	22826	3.31586	2.24538	225.468	5.80358e-51	8.10375e-49
17	4150183	30631	bmp2a	-	-81205	4115	4.00172	1.11202	225.399	6.00788e-51	8.38345e-49
23	12284465	556928	phactr3a	-	-61299	112992	6.57339	1.32181	225.372	6.0907e-51	8.49337e-49
12	4835336	100002189	ghrhr2	+	10112	9108	-3.57435	1.67307	225.356	6.13915e-51	8.55526e-49
1	5321739	335098	spry2	+	-45928	1769	3.9233	1.3216	225.315	6.26642e-51	8.72682e-49
4	48845531	100330526	znf1113	+	-43166	24072	-5.375	1.16794	225.244	6.49446e-51	9.0384e-49
16	31791709	335573	ptpn6	-	34850	36789	4.90169	1.26926	225.077	7.06213e-51	9.82193e-49
5	36615471	555590	nova1	+	-4267	15410	5.05884	1.70179	225.06	7.1248e-51	9.90253e-49
14	3809275	100073340	lrp2bp	+	135597	16461	5.58035	1.62829	225.022	7.25983e-51	1.00835e-48
10	40836915	101883816	trim69	+	-537	15300	5.50105	0.747376	225	7.34303e-51	1.01924e-48
12	33192417	550573	c1qtnf1	-	-122477	17323	4.16685	0.98955	224.995	7.36148e-51	1.02112e-48
10	30189292	678534	ntm	+	-225725	626348	-4.64682	1.65902	224.936	7.58122e-51	1.05091e-48
2	18766570	58138	pbx1a	-	-64152	127598	4.53484	1.65026	224.924	7.62799e-51	1.05669e-48
4	22954313	564112	magi2a	-	-128874	327723	4.50846	1.07017	224.783	8.18692e-51	1.13337e-48
7	70916603	321931	dhx15	-	-414896	52886	-4.4392	1.82741	224.769	8.24361e-51	1.14047e-48
16	29887167	393345	tnfaip8l2b	-	173378	15225	3.11243	2.96982	224.748	8.33073e-51	1.15176e-48
21	466275	321133	nop14	+	-25999	105595	6.28318	0.851627	224.737	8.37814e-51	1.15756e-48
10	18420127	336380	si:dkey-242g16.2	-	431342	2197	4.42368	1.82635	224.724	8.43363e-51	1.16446e-48
12	33083868	550573	c1qtnf1	-	-231026	17323	3.83787	2.21673	224.603	8.96022e-51	1.23635e-48
20	49214296	541516	naa20	-	96895	11973	3.80495	1.6256	224.593	9.00801e-51	1.24213e-48
15	19663946	436860	lim2.3	+	-11121	6754	4.01694	1.16421	224.509	9.39668e-51	1.29487e-48
20	30106021	30603	sox11b	-	70729	2657	4.84278	1.0007	224.472	9.57277e-51	1.31827e-48
10	16864406	394006	stoml2	-	-3935	11141	-5.98312	0.476887	224.421	9.81896e-51	1.35129e-48
7	12552758	641580	saxo2	+	-181685	9128	4.21057	1.19855	224.388	9.98383e-51	1.37308e-48
2	18766516	58138	pbx1a	-	-64206	127598	4.14164	1.638	224.323	1.0315e-50	1.4177e-48
7	73607011	102997060	znf219	+	-13111	22718	3.98015	1.5227	224.3	1.04349e-50	1.43324e-48
19	7988385	100006143	si:dkey-266f7.5	+	-50264	12594	3.81318	2.53966	224.24	1.07551e-50	1.47626e-48
21	23268443	323269	zbtb16a	-	-39325	143773	5.28706	1.44591	224.201	1.09665e-50	1.50429e-48
11	31492028	436868	egln1b	+	66179	45300	4.28479	1.44572	224.111	1.14765e-50	1.57322e-48
7	43162421	30461	cdh11	-	-625040	26273	4.05128	0.858145	224.028	1.19617e-50	1.63859e-48
7	18759569	560168	coro1b	-	103500	38084	5.0195	0.601479	224.027	1.1969e-50	1.63859e-48
4	12535386	492469	arhgef39	-	58162	64022	4.2735	1.62317	224.016	1.20373e-50	1.64687e-48
11	43792055	415213	ralbb	+	-51105	2755	-4.25818	1.64646	224.005	1.21041e-50	1.65493e-48
10	41279938	445142	brf2	-	-22903	23177	4.31435	1.07817	223.98	1.22549e-50	1.67446e-48
18	24002578	30424	nr2f2	-	127208	6720	4.77818	0.406428	223.891	1.2814e-50	1.74971e-48
19	27735018	557902	adcy2b	-	-41631	166724	4.19335	1.50716	223.811	1.33424e-50	1.82068e-48
16	19443917	324931	sp8b	+	92697	2159	4.8046	1.24942	223.804	1.33891e-50	1.82587e-48
25	17205495	503902	kdm7ab	+	39078	64448	3.68017	1.22082	223.802	1.33989e-50	1.82601e-48
22	547649	449996	ccnd3	-	-99	10033	-6.04129	1.39053	223.704	1.40764e-50	1.9171e-48
14	3809313	100073340	lrp2bp	+	135559	16461	4.70148	1.62934	223.619	1.46914e-50	1.99957e-48
13	5891390	793290	spred2b	-	-45631	66377	5.70041	0.8517	223.594	1.48758e-50	2.02336e-48
20	48234878	393942	efhc1	-	77283	15598	3.79729	2.49624	223.589	1.49152e-50	2.0274e-48
18	23493867	30564	mef2aa	+	-300047	162252	3.88714	1.4191	223.505	1.55534e-50	2.11278e-48
15	21402609	100033621	mir100-1	+	35024	96	4.59872	2.11583	223.487	1.56932e-50	2.13039e-48
20	31118810	557476	otofa	+	-42272	131937	5.24291	1.03276	223.455	1.59519e-50	2.16412e-48
10	27074764	447839	ehd1b	+	-6371	24642	3.72581	2.76684	223.236	1.78058e-50	2.41406e-48
10	19966147	407710	xpo7	+	104031	31004	-5.90635	1.26237	223.232	1.78373e-50	2.41677e-48
25	17205135	503902	kdm7ab	+	39438	64448	3.8168	1.31155	223.227	1.78847e-50	2.42164e-48
1	41265869	378970	rgs12b	-	-22045	86329	4.28318	1.35805	223.163	1.84701e-50	2.49928e-48
5	6304862	402792	zgc:73226	-	-73003	27540	3.94555	3.49387	223.156	1.85361e-50	2.5066e-48
11	24693495	563192	inavab	+	35851	27471	-4.5277	2.48845	223.138	1.87025e-50	2.52747e-48
7	54904255	777614	tpcn2	-	-147580	47521	4.61311	1.07468	223.083	1.92281e-50	2.59683e-48
19	6177296	560416	erf	-	-15845	51229	4.7933	1.83327	223.053	1.95159e-50	2.63401e-48
16	636591	394032	irx2a	-	73417	4482	4.19798	1.20309	222.989	2.01543e-50	2.71842e-48
23	799088	114833	mitfb	-	34953	53061	4.75995	1.15701	222.961	2.04439e-50	2.75572e-48
3	59568996	405872	nptx1l	-	96891	17163	5.51869	1.42624	222.943	2.06269e-50	2.77859e-48
10	10877481	353224	nrarpa	-	13545	3178	5.08639	1.29939	222.93	2.07601e-50	2.79475e-48
14	2742322	563172	etf1a	-	125726	27136	4.68328	2.24203	222.904	2.10321e-50	2.82956e-48
12	42783847	567751	ebf3a	+	-347407	141073	5.22227	0.820749	222.873	2.13614e-50	2.87202e-48
15	38423617	556360	stim1a	+	-202421	75056	4.2705	1.17132	222.823	2.19056e-50	2.94329e-48
8	50651762	436920	egr3	+	75458	6286	4.35136	0.533466	222.765	2.25577e-50	3.02897e-48
9	26820104	561913	si:rp71-84d19.3	+	509536	7546	4.08449	1.34354	222.719	2.30826e-50	3.09748e-48
9	46072728	568877	hdac4	-	-77	188765	8.7362	1.91466	222.671	2.36528e-50	3.17197e-48
10	42628370	567905	fgfr1b	+	-38663	71739	4.51063	1.37684	222.644	2.39752e-50	3.21315e-48
14	50482661	393944	sncb	+	287876	33500	5.27529	2.19693	222.639	2.40361e-50	3.21926e-48
16	35044674	335096	ptprub	-	-285129	413646	3.87624	1.42556	222.6	2.45095e-50	3.28057e-48
1	15865540	553582	tusc3	+	208347	146349	4.29201	1.28857	222.584	2.47083e-50	3.30508e-48
5	65924769	415178	mymk	+	21453	7952	4.79525	1.63155	222.576	2.48013e-50	3.3154e-48
4	22054287	566597	ppfia2	-	-153584	245556	5.03051	1.30663	222.55	2.51243e-50	3.35645e-48
20	37961931	562704	angel2	-	28676	13160	5.35249	1.16307	222.54	2.52586e-50	3.37224e-48
19	39063856	321212	col9a2	+	-641797	45606	-4.47376	1.74354	222.527	2.54149e-50	3.39095e-48
13	30925502	560399	drgx	+	-13093	5176	4.50624	1.3052	222.522	2.54796e-50	3.39743e-48
13	12879556	564367	si:ch211-233a24.2	+	-78464	184019	-3.43489	2.13085	222.426	2.67433e-50	3.56367e-48
1	49896374	445121	hadh	-	-22493	9196	6.51835	1.26286	222.409	2.69754e-50	3.59232e-48
17	33086216	368424	snx9a	+	72134	43491	4.4742	0.744943	222.305	2.84147e-50	3.78158e-48
24	39261680	641290	nubp2	-	75495	7826	6.38821	0.734714	222.224	2.95962e-50	3.93633e-48
21	34621459	192121	dacha	-	-36812	293812	6.25884	0.919658	222.106	3.14043e-50	4.17417e-48
19	48391376	799904	si:ch73-359m17.2	-	-31	8445	-3.91059	1.17639	222.051	3.22895e-50	4.28912e-48
5	14189230	570189	npffr1l2	-	-49639	73303	3.85957	2.74846	222.04	3.24602e-50	4.30906e-48
7	73991857	335628	cldnd1a	+	141910	2165	6.89782	1.09834	221.957	3.38451e-50	4.49007e-48
7	70916625	321931	dhx15	-	-414874	52886	-4.51972	1.82756	221.937	3.41855e-50	4.53236e-48
19	34835497	100034581	ctnnal1	-	-38069	121880	4.80448	0.919699	221.923	3.44358e-50	4.56267e-48
20	58406	550384	zgc:112001	+	29762	2086	4.53012	0.877053	221.874	3.52909e-50	4.67301e-48
7	68467443	100333211	zfhx3	-	3861	248651	-4.19238	2.00558	221.849	3.57407e-50	4.7296e-48
19	3341543	58032	edn1	-	-39859	4973	4.65291	0.334792	221.802	3.65914e-50	4.83912e-48
21	21124407	492512	ftsj1	-	-54344	8141	4.69174	0.774701	221.791	3.6789e-50	4.8622e-48
15	16532868	393612	flot2b	+	-145734	20850	5.18824	0.937079	221.764	3.72867e-50	4.92486e-48
9	30865874	791191	dachd	+	24675	172156	3.81918	1.22239	221.73	3.79329e-50	5.00707e-48
22	13214428	30517	ahr2	-	49698	118461	4.84103	1.77162	221.694	3.86292e-50	5.09578e-48
20	305421	560629	si:dkey-119m7.4	+	-295	13407	4.67404	0.896104	221.67	3.9104e-50	5.15517e-48
12	44899128	572187	dock1	-	77331	459117	4.82785	1.0769	221.65	3.94985e-50	5.20391e-48
15	21471043	100033636	mir125b-1	+	-23387	145	4.48686	0.621106	221.576	4.09808e-50	5.39582e-48
16	39812761	767747	rbms3	-	-46358	215852	3.87975	2.26458	221.573	4.10385e-50	5.40003e-48
12	36373595	393205	unk	+	54457	43895	5.32571	1.16104	221.564	4.12425e-50	5.42348e-48
1	47527217	393360	stn1	+	-27304	13572	5.20613	0.612719	221.431	4.40721e-50	5.79196e-48
8	7772128	114834	tfe3a	+	6642	30676	-6.51043	1.19708	221.369	4.54857e-50	5.97398e-48
23	20175855	450033	lrrc23	-	41873	6100	4.54248	1.14292	221.355	4.58e-50	6.01151e-48
23	34519491	449542	chchd6a	+	-472041	137570	4.47765	1.25711	221.322	4.65648e-50	6.10807e-48
5	30714942	338307	ftr82	-	-287	8100	4.59951	1.27157	221.272	4.77541e-50	6.26017e-48
23	7241676	494473	mir1-1	-	31414	106	4.38843	1.22625	221.238	4.85663e-50	6.36266e-48
16	7435139	323473	prdm1a	-	-8233	12375	6.24776	0.910965	221.193	4.96786e-50	6.50433e-48
24	20310053	100126011	map3k22	-	-10427	91240	-6.88376	0.819281	221.101	5.20358e-50	6.80872e-48
18	18903403	393976	arl2bp	-	28108	4235	-4.16498	1.53511	220.965	5.57046e-50	7.28422e-48
20	52196044	327096	hlx1	-	-3252	3772	-4.50497	2.14061	220.959	5.58661e-50	7.3008e-48
9	50786928	553599	fign	+	-187566	152922	4.16582	1.39119	220.936	5.65149e-50	7.38099e-48
6	8950330	798985	vps16	+	156733	23777	4.53365	1.48037	220.918	5.70265e-50	7.44318e-48
19	38627726	321212	col9a2	+	-205667	45606	5.1132	1.37382	220.909	5.72884e-50	7.47272e-48
19	48391366	799904	si:ch73-359m17.2	-	-41	8445	-5.67523	1.17669	220.902	5.74844e-50	7.49363e-48
4	16148966	378746	atp2b1a	-	24547	47701	4.76938	1.64057	220.859	5.87571e-50	7.65479e-48
9	42028201	553765	pcbp3	+	37829	61199	3.96194	0.942244	220.839	5.93551e-50	7.7279e-48
17	16022230	571403	znf395a	+	68209	17944	5.0235	0.988507	220.792	6.07504e-50	7.90467e-48
15	31006497	100124603	lgals9l5	-	6191	5769	4.01013	1.35352	220.707	6.34226e-50	8.24725e-48
18	27154175	571486	plekha7a	+	-52673	203992	4.11681	1.75069	220.678	6.43464e-50	8.3622e-48
24	11844371	403042	gli3	-	22894	291587	2.71933	2.2925	220.669	6.46392e-50	8.39506e-48
20	31882605	556789	stxbp5a	-	-23070	156231	4.32512	1.30775	220.605	6.67611e-50	8.66529e-48
18	46051515	553770	pcyt1ab	-	28934	13411	4.29881	1.34018	220.555	6.84414e-50	8.87789e-48
23	34339634	449542	chchd6a	+	-292184	137570	4.65606	1.07757	220.508	7.0067e-50	9.08315e-48
7	52455889	100270671	gnrhr2	+	-91141	4096	4.4529	2.03934	220.442	7.24293e-50	9.3836e-48
7	21722489	100004517	tmem88b	+	64999	18962	6.24055	0.170356	220.395	7.41615e-50	9.60208e-48
6	36764429	492332	opa1	-	-30692	74958	4.2948	1.65793	220.312	7.73452e-50	1.00081e-47
13	45589480	791153	ldlrap1b	+	-7089	62772	4.66421	1.48427	220.305	7.75844e-50	1.00329e-47
19	26421102	560653	npr1a	+	3632	202580	5.31595	0.381047	220.207	8.1507e-50	1.05337e-47
24	3791823	558075	wdr37	+	-312861	48336	4.56732	1.9138	220.205	8.1609e-50	1.05404e-47
7	35629298	573346	irx5a	-	-80965	3492	3.24981	1.86335	220.194	8.20678e-50	1.05931e-47
17	29687037	405890	esrrga	-	-190299	79121	4.67763	1.69214	220.164	8.33068e-50	1.07464e-47
16	906449	403019	irx1a	+	-92830	4157	4.43982	1.98431	220.068	8.74185e-50	1.12699e-47
7	61268002	799556	rell1	-	-11776	49122	5.30477	1.77139	220.022	8.94414e-50	1.15236e-47
15	22722824	562331	tlcd5a	+	-287364	9287	5.66757	0.0590839	220.017	8.96656e-50	1.15454e-47
1	33838501	553534	nsun3	+	-141331	25311	4.49969	1.41297	220.009	9.00306e-50	1.15836e-47
25	33877941	564951	roraa	+	-28229	113501	4.78806	1.52552	220.008	9.00722e-50	1.15836e-47
22	14698647	402863	gtpbp1l	+	137697	15352	5.08287	1.36496	219.975	9.15891e-50	1.17714e-47
15	40885170	30669	mtnr1ba	+	142296	36542	4.97133	1.22399	219.964	9.20889e-50	1.18284e-47
2	12039745	393319	cdc73	+	-93201	56621	4.38486	1.46943	219.955	9.24905e-50	1.18728e-47
16	41952684	555567	si:ch211-225p5.8	+	21754	9695	5.07241	1.17839	219.87	9.65386e-50	1.23848e-47
13	111736	606664	dnaaf2	+	-589	3040	-4.54711	0.542629	219.848	9.76159e-50	1.25154e-47
10	37051576	768297	cuedc1a	+	93431	22442	5.41161	0.936876	219.841	9.79602e-50	1.25519e-47
23	33222764	100033772	mir205	+	67509	89	3.98126	1.5868	219.69	1.05677e-49	1.35324e-47
8	5996977	564423	vsig8b	+	584976	27336	5.10657	1.18685	219.674	1.06521e-49	1.36322e-47
12	8369399	494091	adoa	+	105469	1646	5.04827	1.73392	219.665	1.07037e-49	1.36899e-47
16	1451851	260351	sim1a	-	-51172	32606	5.14329	0.809724	219.658	1.07381e-49	1.37255e-47
25	36845933	100537332	mafb	+	-171194	2243	4.13821	1.83256	219.652	1.07717e-49	1.37601e-47
18	49980818	724012	mob2b	+	-11250	70595	-5.53726	1.40245	219.627	1.09085e-49	1.39263e-47
3	5212681	402938	txn2	-	-64315	11896	4.2382	0.97874	219.599	1.10628e-49	1.41148e-47
18	36756545	492346	fosb	+	13213	5208	5.23638	1.3743	219.569	1.12299e-49	1.43192e-47
5	30714908	338307	ftr82	-	-321	8100	4.20808	1.27145	219.54	1.13925e-49	1.45178e-47
2	37027036	436670	gng7	-	-16510	53252	5.02468	1.15964	219.494	1.16644e-49	1.48552e-47
22	17100260	557221	frem1b	+	20390	70751	4.87079	1.45435	219.331	1.26535e-49	1.61052e-47
10	15755434	565446	tjp2a	-	-99309	38879	-4.40541	2.64341	219.305	1.28255e-49	1.63142e-47
4	16925117	393274	strap	-	42066	6220	4.57336	1.6263	219.264	1.30881e-49	1.66381e-47
1	2510115	777609	ggact.1	-	52589	3387	4.37014	1.29699	219.246	1.32075e-49	1.67798e-47
20	52196014	327096	hlx1	-	-3282	3772	-4.25562	2.14087	219.24	1.32454e-49	1.68177e-47
6	2289306	570960	pbx1b	+	-17874	123377	4.79594	1.35147	219.195	1.35543e-49	1.71996e-47
2	41622306	565889	d2hgdh	-	59466	16570	4.18027	0.959952	219.183	1.36337e-49	1.72898e-47
3	61548683	541420	zgc:113295	+	-10603	5671	4.41565	1.42378	219.166	1.37524e-49	1.74298e-47
6	48624223	394125	rhoca	-	206284	35243	4.91586	1.04263	219.071	1.4424e-49	1.827e-47
7	68416749	100333211	zfhx3	-	-46833	248651	3.3969	1.32302	219.065	1.44652e-49	1.83112e-47
16	36625861	436717	decr1	+	122700	11596	-4.12914	1.31653	219.041	1.46419e-49	1.85236e-47
24	14378780	563151	prdm14	+	72624	4700	4.93677	1.36165	219.018	1.48097e-49	1.87247e-47
2	44911933	553607	camk2n1a	-	-34163	2701	4.2966	1.5643	219	1.49429e-49	1.88818e-47
19	48391311	799904	si:ch73-359m17.2	-	-96	8445	-4.35516	1.15545	218.998	1.496e-49	1.88919e-47
12	38227239	436759	rpl38	+	329252	4806	4.24472	1.31196	218.992	1.50081e-49	1.89413e-47
6	879680	564934	zeb2b	-	-78150	113521	5.05212	0.760333	218.908	1.56499e-49	1.97395e-47
25	33877937	564951	roraa	+	-28225	113501	4.71168	1.52665	218.89	1.57962e-49	1.9912e-47
1	17374133	406172	fat1a	+	2789	145792	5.67433	1.46927	218.875	1.59166e-49	2.00518e-47
11	42124370	561947	si:ch211-193l2.6	+	-110362	3238	-4.49751	1.5312	218.807	1.6467e-49	2.07327e-47
17	46003515	100033770	mir203a	+	-195362	96	4.13397	1.47562	218.786	1.66438e-49	2.09427e-47
17	47838268	541413	slc39a9	+	288726	30184	4.44159	1.42017	218.735	1.70703e-49	2.14666e-47
6	56903435	378844	ddx27	-	-573030	40152	5.19077	0.930866	218.722	1.71862e-49	2.15994e-47
15	25802446	100033725	mir212	+	95000	94	4.37038	1.40754	218.67	1.76408e-49	2.21574e-47
18	15616149	563467	slc17a8	+	18	19241	3.52642	1.57214	218.651	1.78121e-49	2.23593e-47
9	2151430	326761	lnpa	+	-130609	24692	4.68664	1.26069	218.617	1.81194e-49	2.27314e-47
5	40270204	562372	snx18a	-	-22095	19452	5.11268	0.802541	218.583	1.84275e-49	2.31042e-47
6	29582201	436981	pde6d	+	111291	12495	5.05872	1.58039	218.571	1.85413e-49	2.3233e-47
18	17908671	492735	si:ch211-212o1.2	+	92216	59658	5.2138	2.15521	218.525	1.89738e-49	2.37607e-47
15	29769377	100033619	mir99-1	+	26206	84	5.4289	0.957403	218.494	1.92692e-49	2.41163e-47
1	49742677	30701	lef1	+	71874	88935	5.32279	0.892407	218.392	2.02845e-49	2.53718e-47
23	39042914	572527	sall4	+	-101384	6555	-3.08492	2.23892	218.328	2.09452e-49	2.61826e-47
9	30720826	100126139	klf12b	+	-778	63845	5.27109	1.62261	218.325	2.09759e-49	2.62055e-47
10	5609945	405769	syk	-	28458	45356	7.26206	0.42791	218.256	2.17204e-49	2.71093e-47
5	36440986	798740	eda	+	-1581	59626	6.30624	1.23245	218.255	2.17252e-49	2.71093e-47
9	40990152	368631	pms1	-	-34286	58216	3.70746	1.86893	218.242	2.18649e-49	2.72674e-47
25	17205089	503902	kdm7ab	+	39484	64448	4.16785	1.31123	218.233	2.19724e-49	2.73852e-47
2	21951912	569666	tox	+	31037	122307	-4.78898	1.613	218.215	2.21656e-49	2.76095e-47
5	16059540	556813	znrf3	+	-66885	134252	5.20839	0.694945	218.209	2.22398e-49	2.76856e-47
21	38848811	403135	tlr22	-	-4926	3887	5.133	1.53584	218.165	2.2728e-49	2.82766e-47
24	27316490	81886	vipr2	+	-48391	78853	4.04263	1.2774	218.158	2.28074e-49	2.83585e-47
24	28194212	570772	bcl2a	-	-34705	91707	5.09678	1.31079	218.105	2.34257e-49	2.91102e-47
19	34835536	100034581	ctnnal1	-	-38030	121880	4.77696	0.910702	218.094	2.35586e-49	2.92579e-47
13	26199624	678650	bcl11aa	+	-346417	72018	2.93274	2.74538	218.076	2.37691e-49	2.95019e-47
11	44996711	30576	ldb1b	-	-3240	46702	4.13932	1.28081	217.939	2.54716e-49	3.15963e-47
9	36478248	445255	ralba	-	-446140	28132	3.65968	1.79985	217.888	2.61271e-49	3.23904e-47
7	67343349	327330	psmd7	-	26567	6824	5.22419	1.71095	217.85	2.66252e-49	3.29884e-47
25	12517157	322425	map1lc3b	+	-23049	11920	-3.93451	3.08233	217.841	2.67512e-49	3.31249e-47
4	10201794	570188	kcnd2	+	164815	191876	6.39462	1.65594	217.806	2.72217e-49	3.36877e-47
19	3136307	555593	si:ch211-80h18.1	-	12344	37113	-6.8795	-0.364138	217.784	2.75262e-49	3.40444e-47
4	14082238	556148	prickle1b	-	109025	9715	4.98244	1.13446	217.765	2.77968e-49	3.43589e-47
2	41622415	565889	d2hgdh	-	59575	16570	4.58224	0.80734	217.761	2.78464e-49	3.43999e-47
5	65924910	415178	mymk	+	21312	7952	6.58849	1.16129	217.759	2.78791e-49	3.44201e-47
1	47228356	445185	morc3b	+	-49827	9340	7.90275	1.51905	217.741	2.81333e-49	3.47135e-47
16	1451827	260351	sim1a	-	-51196	32606	5.53324	0.813324	217.695	2.8792e-49	3.55055e-47
16	24327072	393723	rps19	-	132487	4553	4.57383	1.44219	217.664	2.9233e-49	3.60282e-47
18	12491124	557551	hipk2	-	-162887	189067	4.11805	1.26749	217.653	2.93964e-49	3.62082e-47
16	20579994	387531	cpvl	+	-83176	18103	4.73671	0.951113	217.651	2.94224e-49	3.6219e-47
16	636570	394032	irx2a	-	73396	4482	4.54861	1.19479	217.528	3.12988e-49	3.85063e-47
3	34397987	337243	sept9a	-	-163315	105980	4.64914	0.690448	217.523	3.13817e-49	3.85842e-47
16	17878316	791152	them4	+	-114468	34564	3.78814	1.34538	217.522	3.13988e-49	3.85842e-47
6	13960924	100033676	mir153b	+	20021	148	-5.44089	1.35795	217.492	3.18822e-49	3.91552e-47
14	31605845	792983	slc9a6a	+	13137	24146	-4.15191	1.31885	217.421	3.30358e-49	4.05483e-47
20	33441524	558578	smek1	-	-46217	20578	4.4899	1.50422	217.407	3.32608e-49	4.08006e-47
12	8143752	100004673	cabcoco1	+	-69409	30161	5.55832	1.35412	217.405	3.33003e-49	4.08253e-47
13	23007715	406791	hk1	-	-95	34923	8.92394	0.27062	217.368	3.39267e-49	4.1569e-47
18	6873192	324164	dnaja2b	+	-16103	12268	-5.27383	1.42637	217.356	3.41339e-49	4.17983e-47
19	4100110	555053	fhl3b	-	-18265	28882	4.24592	1.50875	217.293	3.52191e-49	4.31021e-47
25	2300386	368329	cdkn1bb	+	-18003	4805	-4.02256	1.82761	217.287	3.53411e-49	4.32262e-47
20	48528322	402941	insm1a	-	42968	2431	-5.26529	1.48181	217.262	3.57847e-49	4.37434e-47
16	13250045	492803	pitpnc1b	+	174489	29283	3.69139	1.69089	217.198	3.69496e-49	4.5141e-47
1	49896296	445121	hadh	-	-22571	9196	6.00122	1.25854	217.197	3.69723e-49	4.51425e-47
23	22536901	100033759	mir34	+	54157	98	4.48614	0.456048	217.13	3.82351e-49	4.66573e-47
5	43715871	564545	si:dkey-40c11.1	-	32941	65669	6.31451	1.0563	217.036	4.00722e-49	4.88706e-47
18	47884803	572522	smtla	+	283892	9436	5.15244	1.34431	217.023	4.03335e-49	4.91608e-47
11	3702833	553614	itih3a	-	73630	14877	4.81765	0.798255	216.992	4.09787e-49	4.99182e-47
5	59505598	568626	dtx2	+	48081	41914	4.35837	0.66411	216.963	4.15676e-49	5.06063e-47
1	46464567	368709	si:busm1-105l16.2	-	-40916	4454	4.77253	0.856367	216.943	4.20021e-49	5.11056e-47
20	305404	560629	si:dkey-119m7.4	+	-278	13407	4.4388	0.904692	216.93	4.22655e-49	5.13962e-47
21	37970315	654446	ripply1	-	-2182	5041	4.55804	1.79073	216.904	4.28302e-49	5.20528e-47
10	28267159	791795	ptrh2	+	39588	2567	5.69581	0.638412	216.82	4.4662e-49	5.42476e-47
24	23118811	555852	si:dkey-7n6.2	+	-359360	10542	4.32942	1.5565	216.709	4.72266e-49	5.73295e-47
4	6700333	100034546	tmem168a	+	36464	12549	4.46466	1.61651	216.695	4.75624e-49	5.77038e-47
12	44019028	503764	zgc:112964	-	333230	16506	4.65413	1.02552	216.646	4.87535e-49	5.91147e-47
14	8049024	436899	zgc:92242	-	-31392	36976	3.39649	2.46948	216.637	4.89625e-49	5.93339e-47
13	17470561	324913	znf503	+	-2095	2579	-4.04993	1.68022	216.6	4.98972e-49	6.04317e-47
24	27348279	563952	ccl34b.1	-	-51738	2662	4.84856	0.680735	216.581	5.0369e-49	6.0968e-47
15	18268814	569405	or131-2	-	28693	952	5.08934	0.833428	216.549	5.11911e-49	6.19274e-47
5	56839639	793774	tmem232	+	125538	32619	5.07349	0.907169	216.524	5.18247e-49	6.26577e-47
3	61456873	550528	baiap2l1b	-	-37967	93530	4.80171	1.57107	216.486	5.28422e-49	6.38511e-47
19	48391194	799904	si:ch73-359m17.2	-	-213	8445	-4.11942	1.94739	216.478	5.30532e-49	6.40693e-47
4	68105406	100033751	mir738	-	-458752	98	1.99035	4.72832	216.437	5.41496e-49	6.53558e-47
23	799169	114833	mitfb	-	35034	53061	3.6462	1.14718	216.382	5.56764e-49	6.71225e-47
13	30344816	394194	rps24	+	-116695	3903	4.99334	0.238646	216.382	5.56773e-49	6.71225e-47
1	5332320	335098	spry2	+	-56509	1769	4.44637	1.59748	216.372	5.59451e-49	6.74066e-47
6	2518273	404615	med8	-	64151	31538	4.41056	0.373412	216.337	5.69475e-49	6.85751e-47
9	31010566	556770	gpr183a	-	-97719	2896	4.72343	1.1028	216.242	5.97137e-49	7.18649e-47
15	16906802	445504	gdpd1	+	-20419	8492	4.14959	1.14261	216.114	6.36958e-49	7.66134e-47
13	48937286	445069	ntpcr	-	181284	8554	4.92709	0.799466	215.83	7.34671e-49	8.83157e-47
13	42665901	335838	lrrfip2	-	-8100	52797	4.63142	1.37999	215.761	7.60516e-49	9.13703e-47
7	73865905	100037379	zgc:163061	-	17447	767	5.5174	0.862377	215.758	7.61745e-49	9.14656e-47
15	35054711	406840	sesn3	+	-11702	49727	5.0006	0.958159	215.715	7.78164e-49	9.33837e-47
3	35268546	445396	rbbp6	+	137601	15048	4.44902	1.39297	215.712	7.7949e-49	9.34894e-47
5	6304876	402792	zgc:73226	-	-72989	27540	3.92016	3.49358	215.66	8.00132e-49	9.59104e-47
1	46072006	494081	arhgef7b	+	-113100	61820	4.92866	1.5839	215.63	8.12166e-49	9.72973e-47
13	26580145	103912006	si:rp71-1h3.1	-	-123665	150820	4.10085	1.87301	215.625	8.14035e-49	9.74656e-47
8	28519173	325372	scrt2	+	8628	6449	3.8166	2.20006	215.602	8.23793e-49	9.85778e-47
3	23950672	326746	cbx1a	+	109793	11117	4.82761	2.85602	215.58	8.32728e-49	9.95902e-47
13	46893579	563580	slc29a1a	-	11479	47150	5.30757	1.70933	215.539	8.50214e-49	1.01624e-46
9	37489127	447858	slc49a4	+	-122138	86138	5.60546	1.12571	215.488	8.72105e-49	1.04181e-46
8	34980614	573060	LOC573060	+	7827	1828	2.02368	4.76171	215.48	8.75922e-49	1.04577e-46
16	34644433	550548	stmn1b	+	-120895	3669	4.13629	1.01649	215.454	8.87034e-49	1.05844e-46
8	5996969	564423	vsig8b	+	584984	27336	4.66606	1.18779	215.438	8.9432e-49	1.06653e-46
19	4100198	555053	fhl3b	-	-18177	28882	4.43592	1.50728	215.421	9.01987e-49	1.07506e-46
19	12063628	557995	rnf19a	-	-14955	47752	5.54982	1.28955	215.297	9.60196e-49	1.14367e-46
18	6873177	324164	dnaja2b	+	-16088	12268	-6.18879	1.42568	215.296	9.60646e-49	1.14367e-46
2	41927013	550534	odf3l2a	+	-52	7059	-5.01326	1.0924	215.268	9.73872e-49	1.15876e-46
23	10253960	797351	krt5	-	76518	4245	7.94925	1.02868	215.243	9.86182e-49	1.17275e-46
14	1945103	554076	pcdh2g29	-	-10154	65579	-4.77197	1.11446	215.193	1.01139e-48	1.20204e-46
20	22943331	393109	rasl11b	-	-82892	3239	4.98701	1.98172	215.122	1.04808e-48	1.24495e-46
16	43544651	571418	oxr1a	-	15	127173	4.81641	0.74495	215.075	1.07325e-48	1.27412e-46
10	42628339	567905	fgfr1b	+	-38632	71739	4.84522	0.909461	215.053	1.08516e-48	1.28754e-46
15	33156986	246091	mab21l1	+	-86047	2261	5.83661	1.19602	215.019	1.10392e-48	1.30905e-46
9	29648096	100216520	mir16c	-	-4391	136	-5.79615	0.610049	215.006	1.11115e-48	1.31688e-46
12	42548519	567751	ebf3a	+	-112079	141073	4.08626	0.716799	214.944	1.14609e-48	1.35753e-46
19	31220787	338267	arl4ab	-	-121063	2546	4.69253	2.98709	214.764	1.25487e-48	1.48553e-46
7	37781038	568726	adcy7	-	-31138	44666	4.32698	0.821794	214.716	1.28538e-48	1.52006e-46
6	4084858	393217	unc50	-	86659	13358	4.85083	1.54401	214.716	1.28549e-48	1.52006e-46
17	37533574	554826	crip2	-	58941	29109	5.43121	1.40167	214.705	1.29236e-48	1.52733e-46
16	6606969	572232	znf236	+	143778	6552	3.26415	2.45475	214.642	1.334e-48	1.57566e-46
20	55170228	405898	pak7	+	-471693	46066	3.30441	2.24221	214.6	1.36247e-48	1.60838e-46
23	9086345	497073	xkr7	+	-97179	25861	5.58046	0.899529	214.551	1.39666e-48	1.64782e-46
13	24338459	403031	rab4a	-	26829	15735	4.66933	1.0901	214.522	1.41668e-48	1.6705e-46
21	36753394	436807	nop16	-	133795	7161	3.21085	1.93634	214.497	1.43453e-48	1.6906e-46
7	16446353	494107	zdhhc13	+	62892	36887	4.50422	1.08475	214.378	1.52304e-48	1.79389e-46
19	48391373	799904	si:ch73-359m17.2	-	-34	8445	-5.23175	1.17824	214.325	1.56437e-48	1.84155e-46
2	54000934	550371	capsla	-	104634	6296	4.88558	0.630089	214.289	1.59269e-48	1.87384e-46
13	3704181	550328	prkn	-	187752	161535	4.91128	0.357025	214.256	1.61925e-48	1.90401e-46
12	8369332	494091	adoa	+	105536	1646	4.81703	1.73652	214.25	1.62465e-48	1.90829e-46
25	15213879	30245	wt1a	-	-456	35995	4.69001	1.32468	214.25	1.6247e-48	1.90829e-46
12	4542100	799647	trpm4b.2	-	10034	44506	5.72479	3.62814	214.236	1.63589e-48	1.92035e-46
4	15623437	559866	exoc4	+	-17593	210567	5.38163	0.882061	214.191	1.67305e-48	1.96288e-46
19	14381265	334383	zdhhc18b	+	73041	16512	6.20883	0.783614	214.166	1.69443e-48	1.98685e-46
24	28194182	570772	bcl2a	-	-34735	91707	4.84951	1.19034	214.16	1.69919e-48	1.99132e-46
15	74780	403005	bace1	-	-22653	6416	3.93811	1.17119	214.117	1.73694e-48	2.03443e-46
8	52272667	100001914	ube2d4	+	11466	13661	4.49448	1.29547	214.099	1.75235e-48	2.05133e-46
9	27856165	323746	dbr1	-	-12101	7935	3.50274	2.32621	214.097	1.75395e-48	2.05206e-46
20	48724288	550486	tsta3l2	+	14887	35893	-7.01975	1.21656	214.03	1.81404e-48	2.12119e-46
13	19698963	436809	fam204a	-	-100813	32881	4.42307	1.27846	214.021	1.82247e-48	2.12986e-46
16	19861113	393789	hdac9b	-	-29161	47726	4.67092	1.1386	213.968	1.87197e-48	2.18648e-46
24	4738080	322412	cpb1	-	-27644	10336	7.2582	1.23976	213.732	2.10725e-48	2.45993e-46
3	23950880	326746	cbx1a	+	109585	11117	5.54526	1.63302	213.698	2.14287e-48	2.50012e-46
19	31220838	338267	arl4ab	-	-121012	2546	4.26613	2.98928	213.64	2.20631e-48	2.57271e-46
8	24846711	798635	slc6a17	+	7889	34919	5.52985	1.20135	213.589	2.26425e-48	2.63881e-46
18	49381009	100333421	si:cabz01090165.1	+	30399	17448	3.78277	2.66532	213.46	2.41573e-48	2.81378e-46
18	47884819	572522	smtla	+	283876	9436	4.77391	1.34173	213.425	2.45795e-48	2.86137e-46
13	3517530	550328	prkn	-	1101	161535	4.25095	1.04317	213.386	2.50689e-48	2.91672e-46
18	9383248	565658	sema3e	+	110472	83059	5.62678	1.57327	213.379	2.51626e-48	2.92601e-46
9	10805185	431743	gmppaa	+	-34442	8498	-7.77715	1.22049	213.339	2.5675e-48	2.98394e-46
17	18524592	406694	vrk1	-	-272631	23258	5.01142	1.36651	213.332	2.57589e-48	2.99204e-46
10	15755444	565446	tjp2a	-	-99299	38879	-4.035	2.64504	213.318	2.59418e-48	3.01161e-46
12	42548488	567751	ebf3a	+	-112048	141073	4.97505	0.79076	213.168	2.79773e-48	3.24613e-46
18	17908637	492735	si:ch211-212o1.2	+	92250	59658	5.24301	2.15785	213.143	2.83207e-48	3.28416e-46
8	33664793	100004330	mvb12bb	-	95829	148288	4.84643	0.838922	213.084	2.9175e-48	3.38136e-46
8	12048362	393633	med27	-	60297	103395	4.99167	1.78598	213.064	2.94666e-48	3.41327e-46
19	33822067	393194	otud6b	-	-28131	13760	4.12245	1.98878	213.036	2.98871e-48	3.46007e-46
2	24781604	436840	mpv17l2	+	-11143	8452	-4.68751	1.06949	213.015	3.02127e-48	3.49583e-46
9	42413628	445508	calcrla	-	-4838	57772	-5.43389	1.8411	213.009	3.02917e-48	3.50304e-46
11	22385972	100005543	ppfia4	+	-10795	206951	5.40258	0.852456	213.006	3.03418e-48	3.50691e-46
11	43581155	548610	gli2b	+	-30961	163557	4.97275	0.880834	212.99	3.05917e-48	3.53385e-46
15	25802459	100033725	mir212	+	94987	94	5.06674	1.40788	212.954	3.11422e-48	3.59547e-46
13	3517551	550328	prkn	-	1122	161535	4.04468	1.04233	212.858	3.26832e-48	3.7713e-46
4	76558449	550363	ms4a17a.11	+	17136	12753	-5.03456	1.3202	212.819	3.33338e-48	3.84427e-46
10	42599042	567905	fgfr1b	+	-9335	71739	5.01097	1.01126	212.815	3.33919e-48	3.84885e-46
11	39395401	30123	wnt4	-	192486	35070	4.35118	1.22312	212.811	3.34615e-48	3.85476e-46
17	52727295	406513	spred1	-	68562	19242	4.31358	1.30667	212.657	3.61646e-48	4.16386e-46
3	46195085	566015	shisa9b	-	79854	72635	4.43803	0.874819	212.655	3.6196e-48	4.1652e-46
7	73606939	102997060	znf219	+	-13039	22718	4.38321	1.52366	212.614	3.6954e-48	4.24796e-46
10	10877555	353224	nrarpa	-	13619	3178	4.61441	1.30852	212.614	3.69557e-48	4.24796e-46
7	12552696	641580	saxo2	+	-181623	9128	3.86934	1.19792	212.582	3.75498e-48	4.31389e-46
19	29380199	368278	ldlrap1a	+	-42373	25955	4.58293	1.01664	212.569	3.77846e-48	4.3385e-46
25	1138196	406300	ciao2a	+	-11183	7152	-4.97793	1.29903	212.475	3.96251e-48	4.54734e-46
15	41164592	100333736	smco4	-	-81417	7762	5.37166	0.409549	212.438	4.03602e-48	4.62917e-46
13	17532171	324913	znf503	+	-63705	2579	4.69337	1.47879	212.429	4.05465e-48	4.648e-46
5	52078377	405897	cdk7	-	68233	9976	4.77199	0.978212	212.368	4.18078e-48	4.78997e-46
16	33431171	30398	pou3f1	+	161945	2870	5.36707	0.298643	212.357	4.2036e-48	4.81349e-46
24	21918136	799425	c1qtnf9	-	4710	6647	4.00512	1.09197	212.353	4.2116e-48	4.82002e-46
20	49499433	541516	naa20	-	382032	11973	-5.57839	1.11869	212.332	4.25663e-48	4.8689e-46
6	25404480	567134	zgc:153916	-	19898	69799	4.44657	1.03742	212.324	4.27517e-48	4.88744e-46
16	701584	403019	irx1a	+	112026	4158	4.33704	1.2946	212.297	4.33282e-48	4.95066e-46
22	8934663	568759	cacna2d2b	+	538151	40246	4.15607	1.30912	212.247	4.44181e-48	5.07244e-46
25	36845982	100537332	mafb	+	-171243	2243	4.7279	1.8445	212.238	4.46187e-48	5.09257e-46
5	56507959	573084	tbx2a	-	-5895	7153	-4.56495	1.44263	212.229	4.48397e-48	5.11501e-46
16	5370214	553585	echdc1	+	-131196	11482	6.6729	-0.0830307	212.151	4.66305e-48	5.31641e-46
11	42264196	572011	slmapa	-	-153490	110122	3.57868	1.4058	212.057	4.88724e-48	5.56899e-46
13	28322321	564103	lbx1a	-	14695	1692	5.14696	0.798382	211.945	5.16998e-48	5.88797e-46
4	4862746	100150991	coa6	-	28124	2477	8.6377	0.299023	211.925	5.22199e-48	5.94398e-46
4	18146105	565408	anks1b	-	-55306	313253	4.57085	0.853296	211.86	5.39599e-48	6.13871e-46
5	51881270	402916	mtx3	-	-21665	17678	4.76151	1.01259	211.856	5.40663e-48	6.14749e-46
6	29582190	436981	pde6d	+	111302	12495	4.5271	1.58597	211.809	5.53585e-48	6.29101e-46
23	100755	30176	twist3	+	-98086	6670	8.30892	0.823909	211.8	5.56198e-48	6.31729e-46
8	2878771	568520	crb2b	+	-52130	80527	5.69812	0.777864	211.773	5.636e-48	6.39789e-46
6	29952364	114446	dlg1	+	-91104	220134	5.09568	1.14837	211.765	5.66056e-48	6.42231e-46
7	8024138	100536594	cxcl8b.1	-	178596	5935	-3.97799	1.09949	211.749	5.70424e-48	6.46837e-46
9	55243098	560294	tbl1x	-	114259	35761	-5.23499	1.83131	211.645	6.01037e-48	6.81182e-46
7	9314821	735249	selenos	+	-6215	14017	-7.08341	0.0425326	211.6	6.14913e-48	6.96533e-46
7	1659147	562348	supt16h	+	-79911	40016	-4.47785	1.11305	211.576	6.22268e-48	7.04484e-46
25	7934781	405776	glcea	-	9512	6492	4.68201	1.19087	211.384	6.85493e-48	7.75645e-46
10	16864416	394006	stoml2	-	-3925	11141	-6.44567	0.476257	211.365	6.91805e-48	7.82365e-46
17	30220332	799739	spata17	+	-15074	69061	4.0561	1.67298	211.359	6.93907e-48	7.8432e-46
16	40331423	791999	mettl6	+	9127	3658	4.8667	0.098806	211.333	7.03177e-48	7.9437e-46
16	6606998	572232	znf236	+	143749	6552	3.48465	2.45747	211.301	7.14521e-48	8.06752e-46
5	36441037	798740	eda	+	-1632	59626	6.4122	0.838877	211.295	7.16646e-48	8.08717e-46
19	48391319	799904	si:ch73-359m17.2	-	-88	8445	-5.80848	1.17222	211.273	7.24546e-48	8.17193e-46
24	27925509	570772	bcl2a	-	-303408	91707	4.77256	0.686976	211.255	7.31276e-48	8.2434e-46
18	6873203	324164	dnaja2b	+	-16114	12268	-4.64951	1.42614	211.196	7.53058e-48	8.48438e-46
16	40328712	791999	mettl6	+	11838	3658	4.7441	0.639627	211.181	7.58761e-48	8.54406e-46
5	29997844	100033637	mir125b-2	+	918	86	4.93415	2.38885	211.125	7.80767e-48	8.78715e-46
15	17758652	553749	zgc:113279	+	89938	8289	-4.29174	1.11732	211.066	8.0408e-48	9.04467e-46
6	44241293	100005419	ppp4r2b	+	-43944	10323	5.75651	0.878579	211.005	8.28922e-48	9.31911e-46
10	3787101	393894	pitpnb	+	259275	40643	4.96517	0.773209	210.984	8.38019e-48	9.41635e-46
8	29587121	30303	atoh1a	+	6857	1638	5.02753	0.644868	210.953	8.50979e-48	9.55686e-46
14	2742357	563172	etf1a	-	125761	27136	4.81088	1.51657	210.948	8.53081e-48	9.57535e-46
23	10092555	562552	zgc:171775	+	53987	16330	5.04118	0.992664	210.927	8.62035e-48	9.67068e-46
3	22862519	568765	cyb561	-	32982	12382	5.0166	1.75971	210.89	8.78618e-48	9.85145e-46
15	18130531	360137	dixdc1a	+	-422	25877	5.33028	1.05262	210.845	8.984e-48	1.00679e-45
11	30033608	492331	ace2	-	37264	14667	4.54889	1.61903	210.776	9.30323e-48	1.04201e-45
18	29153858	114467	mafa	+	248754	3033	4.52505	1.11072	210.707	9.63066e-48	1.0781e-45
3	22862485	568765	cyb561	-	32948	12382	4.76853	1.76291	210.694	9.69263e-48	1.08446e-45
11	4090073	393987	nek4	-	66133	29194	4.41273	1.37561	210.643	9.94357e-48	1.11195e-45
22	4079541	796419	mhc1ula	+	-165223	14758	4.3616	1.35952	210.633	9.99656e-48	1.11728e-45
13	51969386	555724	slc30a10	-	-4176	6991	4.62826	0.928989	210.606	1.0133e-47	1.13193e-45
14	43922280	393950	gar1	-	305708	11516	4.94139	0.625843	210.46	1.08999e-47	1.21695e-45
16	889432	403019	irx1a	+	-75813	4157	3.56065	1.66324	210.307	1.17742e-47	1.31386e-45
24	21813315	544667	flt1	-	4496	28268	5.34765	0.980673	210.277	1.19517e-47	1.33296e-45
7	18759556	560168	coro1b	-	103487	38084	4.78703	0.595893	210.269	1.19973e-47	1.33733e-45
18	9383206	565658	sema3e	+	110514	83059	4.79349	1.57459	210.257	1.20746e-47	1.34523e-45
12	49074151	393563	ghitm	-	40965	32874	3.63904	1.24715	210.254	1.20891e-47	1.34615e-45
13	27353791	100136871	ddx43	-	-212	21352	-4.37441	1.44172	210.235	1.22042e-47	1.35824e-45
9	36669746	445255	ralba	-	-254642	28132	5.33182	1.08603	210.202	1.24081e-47	1.3802e-45
19	21575689	100003866	znf516	-	-140904	18225	5.01366	1.92648	210.196	1.24479e-47	1.38389e-45
11	21225874	327321	mapkapk2a	-	7798	63398	3.88209	1.50181	210.181	1.25412e-47	1.39353e-45
11	39595861	415163	vamp3	+	332962	25795	3.2659	2.73377	210.172	1.25976e-47	1.39905e-45
6	53242609	324302	rbm5	-	-39995	19003	5.09485	1.47673	210.11	1.29991e-47	1.44288e-45
22	11913860	724006	mgat5	+	58960	118629	4.8825	1.12896	210.077	1.32152e-47	1.46609e-45
15	38872093	60309	robo2	+	-12445	368579	4.54205	1.88841	210.003	1.37124e-47	1.52045e-45
25	9157941	30658	rag2	-	143978	3539	4.10663	0.885432	210.001	1.37277e-47	1.52134e-45
22	16794077	100093710	tm2d1	+	-35062	16507	3.97631	1.05525	209.98	1.38754e-47	1.5369e-45
14	35332523	323870	clint1a	+	37511	17500	5.24005	0.819527	209.953	1.40665e-47	1.55724e-45
14	29570997	562008	cyp4v7	+	404363	15398	4.053	1.21899	209.948	1.41017e-47	1.56032e-45
8	24846760	798635	slc6a17	+	7840	34919	5.27452	1.20082	209.946	1.41164e-47	1.56112e-45
11	4309759	553593	ccdc3b	-	133986	26965	5.21551	0.703328	209.909	1.43792e-47	1.58935e-45
7	28328710	565828	stk33	-	-75160	28924	4.24549	1.0567	209.862	1.4725e-47	1.62672e-45
19	41383869	322269	sem1	-	-21319	4054	4.10968	0.400961	209.859	1.47424e-47	1.62778e-45
13	13367151	58129	fgfr3	-	72279	81306	4.75827	0.827641	209.835	1.49243e-47	1.64699e-45
20	42974658	100034412	pomcb	-	2059	3815	5.39235	1.26718	209.803	1.51634e-47	1.67251e-45
23	24166916	564823	plekhm2	-	-59617	23711	4.76132	0.914049	209.797	1.52126e-47	1.67705e-45
12	47449490	550399	grem2b	-	-108786	14445	4.96071	0.844723	209.768	1.5432e-47	1.70035e-45
22	13890225	403082	sh3bp4a	+	-3333	55684	4.74706	1.58615	209.765	1.54602e-47	1.70256e-45
23	35918600	30606	rarga	+	-70	45205	8.64799	1.41082	209.753	1.55511e-47	1.71168e-45
3	42417231	796292	zgc:194207	-	225809	6930	4.34576	1.35439	209.736	1.56829e-47	1.72528e-45
15	18065009	399661	arcn1b	-	-50527	13257	6.48944	1.29069	209.72	1.58112e-47	1.73848e-45
7	18498287	798497	msantd1	-	-56316	4935	4.28061	1.24145	209.717	1.58386e-47	1.74058e-45
23	31223688	553809	irak1bp1	+	21707	3558	4.78334	1.63548	209.685	1.60874e-47	1.76699e-45
6	49208564	58133	ngfb	-	-7263	46407	4.1585	0.978044	209.667	1.62379e-47	1.78259e-45
22	5631038	192338	mcm2	-	-23745	20973	-4.53341	0.779914	209.58	1.69639e-47	1.86133e-45
5	17629450	564271	chfr	+	151025	32825	5.21797	2.64012	209.565	1.70923e-47	1.87443e-45
15	37566926	792610	hspb6	+	-7356	2403	3.8744	1.77333	209.516	1.752e-47	1.92033e-45
13	4202557	561810	dnph1	-	-21398	5627	5.11856	0.550891	209.468	1.7944e-47	1.96578e-45
4	19722737	493781	hgfa	-	-19566	30346	5.10737	0.811784	209.461	1.80116e-47	1.97216e-45
19	17487704	30271	nr1d2b	+	-87421	6833	4.65335	0.951174	209.45	1.81047e-47	1.98132e-45
9	1937856	30349	hoxd3a	-	-1234	2039	-4.54403	0.855042	209.348	1.90615e-47	2.08494e-45
20	14847967	100033767	mir199-3a	+	27493	87	4.52526	0.725596	209.34	1.91336e-47	2.09174e-45
14	29791919	562008	cyp4v7	+	183441	15398	4.97523	0.863133	209.338	1.91567e-47	2.09317e-45
7	66913430	556502	adma	-	36471	2197	4.78333	0.859624	209.307	1.94558e-47	2.12475e-45
9	31010639	556770	gpr183a	-	-97646	2896	4.79727	1.10343	209.245	2.00767e-47	2.19141e-45
21	3372618	326282	smad7	-	-80201	31048	-5.04644	1.26061	209.243	2.00937e-47	2.19213e-45
5	40270258	562372	snx18a	-	-22041	19452	5.10937	0.804955	209.224	2.0288e-47	2.21218e-45
6	2641638	393305	hyi	-	14150	7598	4.81066	1.53484	209.185	2.0685e-47	2.2543e-45
19	34632091	560338	elp2	-	-110349	50796	5.53425	0.940785	209.182	2.0717e-47	2.25662e-45
16	889402	403019	irx1a	+	-75783	4157	3.70916	1.66	209.153	2.10185e-47	2.28827e-45
11	31492006	436868	egln1b	+	66201	45300	4.82193	1.44339	209.131	2.12525e-47	2.31255e-45
1	2510157	777609	ggact.1	-	52631	3387	4.37985	1.29717	209.072	2.18936e-47	2.38107e-45
10	2367857	494087	nxnl2	+	214397	3630	5.0401	1.26006	209.067	2.19525e-47	2.38625e-45
24	31532896	393136	cpne3	+	-158511	28264	4.49357	0.650546	209.019	2.24873e-47	2.44311e-45
17	18524575	406694	vrk1	-	-272648	23258	4.19076	1.36737	209.016	2.25143e-47	2.44478e-45
1	45432312	100151507	si:ch211-243a20.3	+	-80422	14533	4.92677	0.0333467	208.967	2.3076e-47	2.50448e-45
3	46892055	30732	elavl3	-	74556	14502	3.8482	1.84713	208.94	2.33908e-47	2.53733e-45
24	4738057	322412	cpb1	-	-27667	10336	8.22004	1.23928	208.934	2.34645e-47	2.54401e-45
13	1926613	571388	hmgcll1	+	1748	53367	4.21629	1.22638	208.907	2.37834e-47	2.57726e-45
17	29855452	405890	esrrga	-	-21884	79121	5.52236	1.00755	208.89	2.39948e-47	2.59882e-45
24	21813395	544667	flt1	-	4576	28268	5.10628	0.992259	208.872	2.42125e-47	2.62106e-45
25	35534277	751704	spi1a	+	19265	18703	5.29799	1.03586	208.813	2.49322e-47	2.69758e-45
3	62493607	60642	sox9b	-	-34060	5126	5.01077	1.49555	208.807	2.5017e-47	2.70535e-45
1	24077104	117234	mab21l2	+	-818	1813	-4.80474	1.50226	208.801	2.50881e-47	2.71165e-45
3	55761029	58080	axin2	-	110304	19598	4.86443	1.63756	208.75	2.57386e-47	2.78052e-45
15	33479813	326652	trmt9b	-	-254279	29342	5.16812	1.63046	208.737	2.59028e-47	2.79682e-45
3	22612216	335493	coa3b	+	-185502	5714	5.04519	1.06693	208.724	2.60834e-47	2.81487e-45
11	43225957	553451	sptbn1	-	-293	93732	6.82361	1.74837	208.707	2.63004e-47	2.83683e-45
17	9114086	777720	zranb1b	-	137779	24859	4.46314	1.53668	208.66	2.69293e-47	2.90318e-45
1	5276679	335098	spry2	+	-868	1769	4.21396	1.33859	208.634	2.72774e-47	2.93919e-45
10	19966185	407710	xpo7	+	103993	31004	-6.96685	1.26575	208.609	2.76258e-47	2.97522e-45
16	43544759	571418	oxr1a	-	123	127173	7.7927	0.390335	208.605	2.76888e-47	2.98047e-45
1	2510149	777609	ggact.1	-	52623	3387	4.28762	1.29848	208.529	2.87582e-47	3.094e-45
4	48845497	100330526	znf1113	+	-43132	24072	-5.0042	1.16826	208.26	3.29162e-47	3.53953e-45
5	48519552	563823	mblac2	-	-144970	4776	3.1188	2.50436	208.259	3.29384e-47	3.5401e-45
11	39522359	30123	wnt4	-	319444	35070	3.82449	1.23502	208.232	3.33941e-47	3.58725e-45
7	71187393	321931	dhx15	-	-144106	52886	3.69963	0.730977	208.128	3.51884e-47	3.77806e-45
8	9130175	567544	slc6a8	-	10462	67993	3.63799	1.46248	208.115	3.54084e-47	3.79973e-45
21	5441996	550235	psmd5	-	48871	24998	3.15742	1.62728	208.111	3.54801e-47	3.80548e-45
14	7472614	556647	gfra3	+	-20310	67637	5.16781	0.607174	208.05	3.65776e-47	3.92119e-45
12	23784449	30112	svila	+	28082	120046	4.17891	1.46482	208.041	3.67537e-47	3.93806e-45
14	20104376	259191	fmr1	+	52208	32696	1.18444	6.85135	208.023	3.70885e-47	3.97191e-45
13	12879573	564367	si:ch211-233a24.2	+	-78481	184019	-3.19178	2.03467	208.011	3.73105e-47	3.99365e-45
19	26421066	560653	npr1a	+	3668	202580	5.18822	0.379792	208	3.75128e-47	4.01326e-45
23	35918657	30606	rarga	+	-127	45205	9.09756	1.4155	207.996	3.75824e-47	4.01865e-45
8	11919535	393633	med27	-	-68530	103395	4.64561	1.02142	207.982	3.7854e-47	4.04564e-45
24	28476522	798993	abca4a	+	84516	14361	5.17839	0.944018	207.958	3.83101e-47	4.0923e-45
3	59569010	405872	nptx1l	-	96905	17163	5.22613	1.42678	207.918	3.90848e-47	4.17294e-45
3	22862513	568765	cyb561	-	32976	12382	4.67515	1.76043	207.888	3.96883e-47	4.23522e-45
3	58745147	102216267	si:ch73-281f12.4	-	-53230	83478	5.73967	0.912117	207.886	3.97269e-47	4.23718e-45
15	37079777	557315	kirrel3l	+	-138286	75841	3.36867	1.57308	207.823	4.09963e-47	4.37035e-45
12	25961101	553679	sncgb	-	44571	21992	6.90251	0.0953054	207.753	4.24627e-47	4.52438e-45
9	30865922	791191	dachd	+	24627	172156	3.77344	1.95373	207.733	4.28952e-47	4.56814e-45
10	4439982	100033783	mir430a-1	+	53295	82	4.75349	1.17203	207.726	4.30429e-47	4.58154e-45
14	51830959	799734	unc5a	-	211571	455335	4.22432	2.22706	207.719	4.32027e-47	4.59623e-45
5	58955631	393349	mis12	-	-40568	3788	4.58991	0.820663	207.702	4.35779e-47	4.63379e-45
17	18476669	406694	vrk1	-	-320554	23258	4.19775	1.84872	207.685	4.39477e-47	4.67075e-45
1	4363913	324096	slitrk6	+	-262172	52592	3.88182	1.8717	207.662	4.44701e-47	4.72388e-45
8	50262373	30694	nkx2.7	-	-25569	3084	4.68083	0.833012	207.65	4.47313e-47	4.74923e-45
23	30461065	322953	dnajc11a	+	246772	16926	4.02773	1.0296	207.642	4.49166e-47	4.7665e-45
17	18476727	406694	vrk1	-	-320496	23258	4.99658	1.84895	207.619	4.54214e-47	4.81763e-45
15	35054719	406840	sesn3	+	-11710	49727	5.0998	0.958723	207.591	4.60829e-47	4.88532e-45
9	33776215	567323	efhc2	-	-5636	23132	4.14038	1.48311	207.581	4.63027e-47	4.90615e-45
13	3035473	559418	pkdcca	-	-119771	46181	-5.59457	0.739942	207.46	4.92185e-47	5.21247e-45
7	28231538	280646	lmo1	-	83226	38951	5.4182	0.832593	207.455	4.93234e-47	5.22095e-45
1	33838503	553534	nsun3	+	-141333	25311	4.82101	1.4127	207.445	4.95691e-47	5.24431e-45
23	28629344	30634	l1cama	+	-46549	102371	4.09626	1.74861	207.415	5.03361e-47	5.32277e-45
5	62219374	322350	zgc:85789	-	-97918	8616	5.16352	1.59707	207.398	5.07636e-47	5.36528e-45
17	35406810	570456	rsad2	-	45477	3880	4.85207	0.583008	207.387	5.10509e-47	5.39293e-45
18	9892715	565658	sema3e	+	-398995	83059	6.06273	0.926121	207.268	5.41986e-47	5.72257e-45
4	10992793	564667	tmtc2a	-	-31777	49861	5.59911	0.894651	207.264	5.42995e-47	5.73034e-45
16	19861063	393789	hdac9b	-	-29211	47726	4.22453	1.14142	207.209	5.58203e-47	5.88787e-45
18	30743157	566407	foxf1	+	104080	3865	3.73346	1.69911	207.185	5.64873e-47	5.95524e-45
18	43384633	557665	nectin1b	+	-460042	301913	5.48147	0.914273	207.095	5.9099e-47	6.22746e-45
9	31837889	497642	fgf14	-	-77534	77380	3.84232	1.90271	207.049	6.04893e-47	6.37076e-45
20	58380	550384	zgc:112001	+	29788	2086	4.11919	0.872876	207.036	6.08776e-47	6.40844e-45
22	25954489	554962	LOC554962	+	-22652	11431	4.16981	0.980444	207	6.20114e-47	6.52453e-45
4	76558436	550363	ms4a17a.11	+	17149	12753	-4.96155	1.3222	206.87	6.61937e-47	6.96108e-45
12	42780668	567751	ebf3a	+	-344228	141073	3.90696	1.09499	206.863	6.6431e-47	6.98253e-45
8	27689737	556024	mov10b.1	-	2642	27852	-6.47202	0.898047	206.848	6.69074e-47	7.0291e-45
[truncated: 105,751 more rows]
